# Supplementary material for: Identification of Immune-Related Genes and Development of SSR/SNP Markers from the Spleen Transcriptome of Schizothorax prenanti
Source: PLoS One. 2016 Mar 28;11(3):e0152572. doi: 10.1371/journal.pone.0152572 (PMC4809619; doi:10.1371/journal.pone.0152572)
Supplement: S1 Table — (Included in a separate Excel file) (XLS) [file pone.0152572.s005.xls]

## Sheet: immune realted pathway
gene name	kegg orthology	gene symbol	gene description	FPKM	Notes: FPKM (Fragments per kilobase of exon per million fragments mapped) indicated abundance levels of expressed genes that were detected in Illumina sequencing. FPKM was calculated by calculated by RSEM (http://deweylab.github.io/RSEM/) with the sample in SRR2241952.
ko04610 Complement_and_coagulation_cascades
unigene_18418	K03898	KNG	kininogen	3.62
unigene_15960	K03916	BDKRB2	bradykinin receptor B2	1.7
unigene_8282	K01321	F9	coagulation factor IX (Christmas factor) [EC:3.4.21.22]	0.26
unigene_24724	K03899	F8	coagulation factor VIII	19.77
unigene_25507	K03900	VWF	von Willebrand factor	5.31
unigene_17679	K03901	F3,CD142	coagulation factor III (tissue factor)	4.4
unigene_22991	K01320	F7	coagulation factor VII [EC:3.4.21.21]	5.34
unigene_18895	K01314	F10	coagulation factor X [EC:3.4.21.6]	114.64
unigene_24716	K03902	F5	coagulation factor V (labile factor)	3.72
unigene_12171	K01313	F2	coagulation factor II (thrombin) [EC:3.4.21.5]	1.89
unigene_18330	K03903	FGA	fibrinogen alpha chain	18.81
unigene_8654	K03904	FGB	fibrinogen beta chain	16.11
unigene_12745	K03905	FGG	fibrinogen gamma chain	18.97
unigene_25065	K03907	THBD,CD141	thrombomodulin	116.02
unigene_6806	K01344	PROC	protein C (activated) [EC:3.4.21.69]	0.21
unigene_14380	K03908	PROS1	protein S	11.07
unigene_13998	K01343	PLAT	tissue plasminogen activator [EC:3.4.21.68]	5.04
unigene_13437	K01348	PLAU	urokinase plasminogen activator [EC:3.4.21.73]	6.03
unigene_23876	K01315	PLG	plasminogen [EC:3.4.21.7]	1.05
unigene_8628	K03909	TFPI	tissue factor pathway inhibitor	62.44
unigene_12169	K03912	SERPIND1,HCF2	heparin cofactor II	0.94
unigene_8949	K01300	CPB2	carboxypeptidase B2 [EC:3.4.17.20]	0.24
unigene_14679	K03982	SERPINE1,PAI1	plasminogen activator inhibitor-1	58.1
unigene_3824	K03983	SERPINF2,AAP	alpha-2-antiplasmin	0.22
unigene_24125	K03911	SERPINC1,AT3	antithrombin III	1.24
unigene_19208	K03910	A2M	alpha-2-macroglobulin	0.24
unigene_11492	K03984	SERPINA1,AAT	alpha-1-antitrypsin	12.11
unigene_17125	K03914	F2R,PAR1	coagulation factor II (thrombin) receptor	69.67
unigene_20108	K03985	PLAUR	plasminogen activator, urokinase receptor	638.43
unigene_11048	K03986	C1QA	complement C1q subcomponent subunit A	522.42
unigene_17206	K03988	C1QG	complement C1q subcomponent subunit C	609.2
unigene_24252	K03989	C4	complement component 4	224.57
unigene_25050	K03990	C3	complement component 3	10.81
unigene_14516	K01335	CFB	component factor B [EC:3.4.21.47]	55.51
unigene_10673	K01334	CFD	component factor D [EC:3.4.21.46]	191.77
unigene_16034	K03993	MASP2	mannan-binding lectin serine protease 2 [EC:3.4.21.104]	2.96
unigene_17554	K03994	C5	complement component 5	0.7
unigene_23632	K03995	C6	complement component 6	375.73
unigene_15889	K03996	C7	complement component 7	20.19
unigene_8586	K03997	C8A	complement component 8 subunit alpha	0.7
unigene_8234	K03998	C8B	complement component 8 subunit beta	0.17
unigene_6389	K03999	C8G	complement component 8 subunit gamma	1.39
unigene_19024	K04000	C9	complement component 9	0.71
unigene_16940	K04001	SERPING1,C1INH	C1 inhibitor	1.16
unigene_17759	K01333	CFI	complement factor I [EC:3.4.21.45]	7.66
unigene_1025	K04008	CD59	CD59 antigen	0.34
unigene_23141	K04010	C5AR1	C5a anaphylatoxin chemotactic receptor	13.12
ko04611 Platelet_activation
unigene_20096	K04264	TBXA2R	thromboxane A2 receptor	11.54
unigene_17125	K03914	F2R,PAR1	coagulation factor II (thrombin) receptor	69.67
unigene_18946	K04236	F2RL3,PAR4	coagulation factor II (thrombin) receptor-like 3	9.98
unigene_9423	K04639	GNA13	guanine nucleotide-binding protein subunit alpha-13	27.92
unigene_23550	K12330	ARHGEF1	Rho guanine nucleotide exchange factor 1	58.52
unigene_19263	K07532	ARHGEF12,LARG	Rho guanine nucleotide exchange factor 12	27.49
unigene_23809	K07532	ARHGEF12,LARG	Rho guanine nucleotide exchange factor 12	15.17
unigene_7513	K04513	RHOA	Ras homolog gene family, member A	123.68
unigene_15529	K04513	RHOA	Ras homolog gene family, member A	43.98
unigene_19808	K04514	ROCK1	Rho-associated protein kinase 1 [EC:2.7.11.1]	28.99
unigene_23568	K17388	ROCK2	Rho-associated protein kinase 2 [EC:2.7.11.1]	26.26
unigene_11284	K06269	PPP1C	serine/threonine-protein phosphatase PP1 catalytic subunit [EC:3.1.3.16]	46.55
unigene_11706	K06269	PPP1C	serine/threonine-protein phosphatase PP1 catalytic subunit [EC:3.1.3.16]	66.1
unigene_16562	K06269	PPP1C	serine/threonine-protein phosphatase PP1 catalytic subunit [EC:3.1.3.16]	90.77
unigene_23006	K06270	PPP1R12A,MYPT1	protein phosphatase 1 regulatory subunit 12A	100.09
unigene_23581	K06270	PPP1R12A,MYPT1	protein phosphatase 1 regulatory subunit 12A	83.39
unigene_11059	K12757	MYL12	myosin regulatory light chain 12	392.88
unigene_15055	K05215	P2RX1	P2X purinoceptor 1	1.2
unigene_14982	K16056	ORAI1	calcium release-activated calcium channel protein 1	23.52
unigene_24589	K04958	ITPR1	inositol 1,4,5-triphosphate receptor type 1	34.69
unigene_23554	K16059	STIM1	stromal interaction molecule 1	16.45
unigene_14285	K00907	MYLK	myosin-light-chain kinase [EC:2.7.11.18]	0.98
unigene_19177	K00907	MYLK	myosin-light-chain kinase [EC:2.7.11.18]	103.51
unigene_20599	K00907	MYLK	myosin-light-chain kinase [EC:2.7.11.18]	2.35
unigene_9428	K04270	P2RY1	purinergic receptor P2Y, G protein-coupled, 1	12.91
unigene_19019	K04634	GNAQ	guanine nucleotide-binding protein G(q) subunit alpha	1.51
unigene_25777	K04634	GNAQ	guanine nucleotide-binding protein G(q) subunit alpha	6.9
unigene_9077	K05858	PLCB	phosphatidylinositol phospholipase C, beta [EC:3.1.4.11]	1.04
unigene_21966	K05858	PLCB	phosphatidylinositol phospholipase C, beta [EC:3.1.4.11]	6.09
unigene_25076	K05858	PLCB	phosphatidylinositol phospholipase C, beta [EC:3.1.4.11]	20.84
unigene_17810	K06069	PRKCI	atypical protein kinase C iota type [EC:2.7.11.13]	12.78
unigene_23214	K06069	PRKCI	atypical protein kinase C iota type [EC:2.7.11.13]	2.12
unigene_19686	K04350	RASGRP1	RAS guanyl-releasing protein 1	16.71
unigene_22678	K12361	RASGRP2	RAS guanyl-releasing protein 2	21
unigene_23105	K04353	RAP1A	Ras-related protein Rap-1A	52.72
unigene_14662	K07836	RAP1B	Ras-related protein Rap-1B	173.75
unigene_19559	K17704	APBB1IP,RIAM	amyloid beta A4 precursor protein-binding family B member 1-interacting protein	35.81
unigene_21339	K06271	TLN	talin	89.48
unigene_17190	K06476	ITGA2B	integrin alpha 2B	71.2
unigene_17326	K06493	ITGB3	integrin beta 3	20.82
unigene_16493	K17084	FERMT3,KIND3	kindlin 3	19.15
unigene_18330	K03903	FGA	fibrinogen alpha chain	18.81
unigene_8654	K03904	FGB	fibrinogen beta chain	16.11
unigene_12745	K03905	FGG	fibrinogen gamma chain	18.97
unigene_21382	K04298	P2RY12	purinergic receptor P2Y, G protein-coupled, 12	9.13
unigene_18108	K04630	GNAI	guanine nucleotide-binding protein G(i) subunit alpha	230.99
unigene_6809	K08041	ADCY1	adenylate cyclase 1 [EC:4.6.1.1]	0.31
unigene_25275	K08042	ADCY2	adenylate cyclase 2 [EC:4.6.1.1]	20.87
unigene_11187	K08043	ADCY3	adenylate cyclase 3 [EC:4.6.1.1]	1.05
unigene_16650	K08046	ADCY6	adenylate cyclase 6 [EC:4.6.1.1]	19.14
unigene_7671	K08048	ADCY8	adenylate cyclase 8 [EC:4.6.1.1]	0.54
unigene_25527	K08049	ADCY9	adenylate cyclase 9 [EC:4.6.1.1]	5.32
unigene_22926	K04263	PTGIR	prostacyclin receptor	1.96
unigene_12229	K04632	GNAS	guanine nucleotide-binding protein G(s) subunit alpha	26.98
unigene_14370	K00922	PIK3C	phosphatidylinositol-4,5-bisphosphate 3-kinase [EC:2.7.1.153]	22.48
unigene_20379	K00922	PIK3C	phosphatidylinositol-4,5-bisphosphate 3-kinase [EC:2.7.1.153]	32.02
unigene_25287	K00922	PIK3C	phosphatidylinositol-4,5-bisphosphate 3-kinase [EC:2.7.1.153]	23.05
unigene_25613	K00922	PIK3C	phosphatidylinositol-4,5-bisphosphate 3-kinase [EC:2.7.1.153]	5.19
unigene_16105	K02649	PIK3R	phosphoinositide-3-kinase, regulatory subunit	2.29
unigene_20393	K02649	PIK3R	phosphoinositide-3-kinase, regulatory subunit	61.45
unigene_21660	K02649	PIK3R	phosphoinositide-3-kinase, regulatory subunit	24.99
unigene_12780	K04345	PKA	protein kinase A [EC:2.7.11.11]	24.19
unigene_14005	K04345	PKA	protein kinase A [EC:2.7.11.11]	31.07
unigene_17424	K04345	PKA	protein kinase A [EC:2.7.11.11]	4.1
unigene_21666	K04345	PKA	protein kinase A [EC:2.7.11.11]	14.69
unigene_11635	K06274	VASP	vasodilator-stimulated phosphoprotein	58.69
unigene_11444	K05692	ACTB_G1	actin beta/gamma 1	6630.72
unigene_25285	K05704	SRC	tyrosine-protein kinase Src [EC:2.7.10.2]	10.38
unigene_23677	K05732	GRLF1	glucocorticoid receptor DNA-binding factor 1	11.45
unigene_17124	K05855	SYK	spleen tyrosine kinase [EC:2.7.10.2]	89.89
unigene_11106	K06236	COL1AS	collagen, type I/II/III/V/XI/XXIV/XXVII, alpha	0.54
unigene_14999	K06236	COL1AS	collagen, type I/II/III/V/XI/XXIV/XXVII, alpha	115.09
unigene_24551	K06236	COL1AS	collagen, type I/II/III/V/XI/XXIV/XXVII, alpha	5.77
unigene_25052	K07983	FCER1G	Fc receptor, IgE, high affinity I, gamma polypeptide	96.92
unigene_20223	K05703	FYN	tyrosine-protein kinase Fyn [EC:2.7.10.2]	24.7
unigene_25470	K06481	ITGA2	integrin alpha 2	14.64
unigene_23616	K05719	ITGB1	integrin beta 1	128.99
unigene_20193	K07361	LCP2	lymphocyte cytosolic protein 2	97.61
unigene_21576	K05859	PLCG2	phosphatidylinositol phospholipase C, gamma-2 [EC:3.1.4.11]	45.45
unigene_15966	K07370	BTK	Bruton agammaglobulinemia tyrosine kinase [EC:2.7.10.2]	29.99
unigene_25507	K03900	VWF	von Willebrand factor	5.31
unigene_23093	K06260	GP5	platelet glycoprotein V	47.57
unigene_10931	K06261	GP1BA	platelet glycoprotein Ib alpha chain	90.69
unigene_9112	K06262	GP1BB	platelet glycoprotein Ib beta chain	76.51
unigene_14790	K04456	AKT	RAC serine/threonine-protein kinase [EC:2.7.11.1]	24.42
unigene_19317	K04456	AKT	RAC serine/threonine-protein kinase [EC:2.7.11.1]	31.76
unigene_20841	K04456	AKT	RAC serine/threonine-protein kinase [EC:2.7.11.1]	7.49
unigene_21055	K04456	AKT	RAC serine/threonine-protein kinase [EC:2.7.11.1]	31.69
unigene_5673	K12318	GUCY1A	guanylate cyclase soluble subunit alpha [EC:4.6.1.2]	0.55
unigene_13525	K12319	GUCY1B	guanylate cyclase soluble subunit beta [EC:4.6.1.2]	22.52
unigene_24513	K07376	PRKG	protein kinase, cGMP-dependent [EC:2.7.11.12]	33.24
unigene_17040	K04441	P38	p38 MAP kinase [EC:2.7.11.24]	24.19
unigene_17461	K04441	P38	p38 MAP kinase [EC:2.7.11.24]	58.41
unigene_14340	K04371	MAPK1_3	mitogen-activated protein kinase 1/3 [EC:2.7.11.24]	21.17
unigene_17513	K04371	MAPK1_3	mitogen-activated protein kinase 1/3 [EC:2.7.11.24]	75.31
unigene_10043	K16342	PLA2G4,CPLA2	cytosolic phospholipase A2 [EC:3.1.1.4]	19.77
unigene_24972	K16342	PLA2G4,CPLA2	cytosolic phospholipase A2 [EC:3.1.1.4]	4.08
unigene_19077	K00509	PTGS1,COX1	prostaglandin-endoperoxide synthase 1 [EC:1.14.99.1]	5.45
unigene_18700	K01832	TBXAS1,CYP5A	thromboxane-A synthase [EC:5.3.99.5]	8.88
unigene_18604	K08508	SNAP23	synaptosomal-associated protein 23	3.33
unigene_13874	K08512	VAMP8	vesicle-associated membrane protein 8	45.37
ko04620 Toll-like_receptor_signaling_pathway
unigene_23056	K05401	TLR3	toll-like receptor 3	4.64
unigene_22539	K10160	TLR4	toll-like receptor 4	11.34
unigene_25066	K10168	TLR5	toll-like receptor 5	9.19
unigene_18281	K05404	TLR7	toll-like receptor 7	3.49
unigene_20571	K10170	TLR8	toll-like receptor 8	25.41
unigene_15049	K01371	CTSK	cathepsin K [EC:3.4.22.38]	158.07
unigene_8195	K04392	RAC1	Ras-related C3 botulinum toxin substrate 1	211.46
unigene_14370	K00922	PIK3C	phosphatidylinositol-4,5-bisphosphate 3-kinase [EC:2.7.1.153]	22.48
unigene_20379	K00922	PIK3C	phosphatidylinositol-4,5-bisphosphate 3-kinase [EC:2.7.1.153]	32.02
unigene_25287	K00922	PIK3C	phosphatidylinositol-4,5-bisphosphate 3-kinase [EC:2.7.1.153]	23.05
unigene_25613	K00922	PIK3C	phosphatidylinositol-4,5-bisphosphate 3-kinase [EC:2.7.1.153]	5.19
unigene_16105	K02649	PIK3R	phosphoinositide-3-kinase, regulatory subunit	2.29
unigene_20393	K02649	PIK3R	phosphoinositide-3-kinase, regulatory subunit	61.45
unigene_21660	K02649	PIK3R	phosphoinositide-3-kinase, regulatory subunit	24.99
unigene_14790	K04456	AKT	RAC serine/threonine-protein kinase [EC:2.7.11.1]	24.42
unigene_19317	K04456	AKT	RAC serine/threonine-protein kinase [EC:2.7.11.1]	31.76
unigene_20841	K04456	AKT	RAC serine/threonine-protein kinase [EC:2.7.11.1]	7.49
unigene_21055	K04456	AKT	RAC serine/threonine-protein kinase [EC:2.7.11.1]	31.69
unigene_11117	K05402	TOLLIP	toll-interacting protein	26.25
unigene_12568	K04729	MYD88	myeloid differentiation primary response protein MyD88	13.69
unigene_11016	K05403	TIRAP	toll-interleukin 1 receptor (TIR) domain-containing adaptor protein	5.41
unigene_22712	K04398	CASP8	caspase 8 [EC:3.4.22.61]	19.02
unigene_21352	K04730	IRAK1	interleukin-1 receptor-associated kinase 1 [EC:2.7.11.1]	6.37
unigene_17711	K03175	TRAF6	TNF receptor-associated factor 6	13.86
unigene_16171	K04403	MAP3K7IP1,TAB1	TAK1-binding protein 1	23.05
unigene_16421	K04404	MAP3K7IP2,TAB2	TAK1-binding protein 2	17.78
unigene_16221	K04427	MAP3K7,TAK1	mitogen-activated protein kinase kinase kinase 7 [EC:2.7.11.25]	23.48
unigene_15777	K04467	IKBKA,IKKA,CHUK	inhibitor of nuclear factor kappa-B kinase subunit alpha [EC:2.7.11.10]	23.4
unigene_24316	K07209	IKBKB,IKKB	inhibitor of nuclear factor kappa-B kinase subunit beta [EC:2.7.11.10]	16.42
unigene_12438	K04734	NFKBIA	NF-kappa-B inhibitor alpha	122.97
unigene_14344	K02580	NFKB1	nuclear factor NF-kappa-B p105 subunit	50.12
unigene_18230	K04735	RELA	transcription factor p65	26.57
unigene_20420	K04415	MAP3K8,COT	mitogen-activated protein kinase kinase kinase 8 [EC:2.7.11.25]	30.48
unigene_12377	K04368	MAP2K1,MEK1	mitogen-activated protein kinase kinase 1 [EC:2.7.12.2]	574.47
unigene_24132	K04369	MAP2K2,MEK2	mitogen-activated protein kinase kinase 2 [EC:2.7.12.2]	25.28
unigene_14340	K04371	MAPK1_3	mitogen-activated protein kinase 1/3 [EC:2.7.11.24]	21.17
unigene_17513	K04371	MAPK1_3	mitogen-activated protein kinase 1/3 [EC:2.7.11.24]	75.31
unigene_9834	K04433	MAP2K6,MKK6	mitogen-activated protein kinase kinase 6 [EC:2.7.12.2]	23.09
unigene_14238	K04430	MAP2K4,MKK4	mitogen-activated protein kinase kinase 4 [EC:2.7.12.2]	129.18
unigene_16963	K04430	MAP2K4,MKK4	mitogen-activated protein kinase kinase 4 [EC:2.7.12.2]	37.53
unigene_16000	K04431	MAP2K7,MKK7	mitogen-activated protein kinase kinase 7 [EC:2.7.12.2]	4.89
unigene_17040	K04441	P38	p38 MAP kinase [EC:2.7.11.24]	24.19
unigene_17461	K04441	P38	p38 MAP kinase [EC:2.7.11.24]	58.41
unigene_23705	K04440	JNK	c-Jun N-terminal kinase [EC:2.7.11.24]	41.4
unigene_14648	K04448	JUN	transcription factor AP-1	131.19
unigene_11479	K04379	FOS	proto-oncogene protein c-fos	8.97
unigene_14244	K04519	IL1B	interleukin 1 beta	3.26
unigene_8059	K05406	IL12A	interleukin 12A	0
unigene_8436	K05425	IL12B	interleukin 12B	1.26
unigene_8710	K10030	IL8,CXCL8	interleukin 8	2.33
unigene_19267	K05842	TRIF	toll-like receptor adapter molecule 1	8.62
unigene_19486	K02861	RIPK1,RIP1	receptor-interacting serine/threonine-protein kinase 1 [EC:2.7.11.1]	21.66
unigene_12600	K05410	TBK1	TANK-binding kinase 1 [EC:2.7.11.10]	36.92
unigene_24276	K03160	TNFRSF5,CD40	tumor necrosis factor receptor superfamily member 5	34.88
unigene_6828	K05414	IFNA	interferon alpha	0.75
unigene_23880	K05130	IFNAR1	interferon receptor 1	62.42
unigene_23125	K11220	STAT1	signal transducer and activator of transcription 1	66.32
unigene_12886	K12672	CXCL11,I-TAC	C-X-C motif chemokine 11	56.43
ko04621 NOD-like_receptor_signaling_pathway
unigene_24224	K08727	NOD1,CARD4	nucleotide-binding oligomerization domain-containing protein 1	6.9
unigene_23264	K10165	NOD2,CARD15	nucleotide-binding oligomerization domain-containing protein 2	8.42
unigene_24875	K12792	TRIP6	thyroid receptor-interacting protein 6	3.89
unigene_21494	K08846	RIPK2	receptor-interacting serine/threonine-protein kinase 2 [EC:2.7.11.1]	5.53
unigene_17711	K03175	TRAF6	TNF receptor-associated factor 6	13.86
unigene_15777	K04467	IKBKA,IKKA,CHUK	inhibitor of nuclear factor kappa-B kinase subunit alpha [EC:2.7.11.10]	23.4
unigene_24316	K07209	IKBKB,IKKB	inhibitor of nuclear factor kappa-B kinase subunit beta [EC:2.7.11.10]	16.42
unigene_12438	K04734	NFKBIA	NF-kappa-B inhibitor alpha	122.97
unigene_14344	K02580	NFKB1	nuclear factor NF-kappa-B p105 subunit	50.12
unigene_18230	K04735	RELA	transcription factor p65	26.57
unigene_8710	K10030	IL8,CXCL8	interleukin 8	2.33
unigene_20730	K14624	CCL2,MCP1	C-C motif chemokine 2	3.27
unigene_16221	K04427	MAP3K7,TAK1	mitogen-activated protein kinase kinase kinase 7 [EC:2.7.11.25]	23.48
unigene_16171	K04403	MAP3K7IP1,TAB1	TAK1-binding protein 1	23.05
unigene_16421	K04404	MAP3K7IP2,TAB2	TAK1-binding protein 2	17.78
unigene_19506	K12793	MAP3K7IP3,TAB3	TAK1-binding protein 3	16.23
unigene_14340	K04371	MAPK1_3	mitogen-activated protein kinase 1/3 [EC:2.7.11.24]	21.17
unigene_17513	K04371	MAPK1_3	mitogen-activated protein kinase 1/3 [EC:2.7.11.24]	75.31
unigene_23705	K04440	JNK	c-Jun N-terminal kinase [EC:2.7.11.24]	41.4
unigene_17040	K04441	P38	p38 MAP kinase [EC:2.7.11.24]	24.19
unigene_17461	K04441	P38	p38 MAP kinase [EC:2.7.11.24]	58.41
unigene_25349	K12794	CARD9	caspase recruitment domain-containing protein 9	21.44
unigene_22712	K04398	CASP8	caspase 8 [EC:3.4.22.61]	19.02
unigene_7569	K12795	SUGT1,SGT1	suppressor of G2 allele of SKP1	34.49
unigene_23988	K12796	ERBB2IP,ERBIN	erbb2-interacting protein	22.54
unigene_16282	K16060	BIRC2_3	baculoviral IAP repeat-containing protein 2/3	7.68
unigene_18237	K16060	BIRC2_3	baculoviral IAP repeat-containing protein 2/3	98.26
unigene_17508	K11859	TNFAIP3,A20,OTUD7C	tumor necrosis factor, alpha-induced protein 3 [EC:3.4.19.12 6.3.2.19]	25.42
unigene_13025	K12799	PYCARD,ASC	apoptosis-associated speck-like protein containing a CARD	6.1
unigene_16430	K01370	CASP1	caspase 1 [EC:3.4.22.36]	6.64
unigene_23652	K12800	NLRP3,PYPAF1	NACHT, LRR and PYD domains-containing protein 3	48.06
unigene_25212	K12803	MEFV	pyrin	4.45
unigene_18332	K12804	PSTPIP1	proline-serine-threonine phosphatase interacting protein 1	11.85
unigene_13629	K04079	htpG,HSP90A	molecular chaperone HtpG	536.74
unigene_22150	K09487	HSP90B,TRA1	heat shock protein 90kDa beta	182.44
unigene_14244	K04519	IL1B	interleukin 1 beta	3.26
ko04622 RIG-I-like_receptor_signaling_pathway
unigene_18920	K12646	DDX58,RIG-I	ATP-dependent RNA helicase DDX58 [EC:3.6.3.14]	19.53
unigene_16330	K12647	IFIH1,MDA5	interferon-induced helicase C domain-containing protein 1 [EC:3.6.4.13]	30.73
unigene_20870	K12649	DHX58,LGP2	ATP-dependent RNA helicase DHX58 [EC:3.6.3.14]	30.66
unigene_15374	K12650	TANK	TRAF family member-associated NF-kappa-B activator	32.47
unigene_17692	K12651	AZI2	5-azacytidine-induced protein 2	11.43
unigene_27119	K12652	TBKBP1	TANK-binding kinase 1-binding protein	0.41
unigene_12600	K05410	TBK1	TANK-binding kinase 1 [EC:2.7.11.10]	36.92
unigene_6828	K05414	IFNA	interferon alpha	0.75
unigene_9328	K03171	TRADD	tumor necrosis factor receptor type 1-associated DEATH domain protein	12.29
unigene_19486	K02861	RIPK1,RIP1	receptor-interacting serine/threonine-protein kinase 1 [EC:2.7.11.1]	21.66
unigene_22712	K04398	CASP8	caspase 8 [EC:3.4.22.61]	19.02
unigene_15777	K04467	IKBKA,IKKA,CHUK	inhibitor of nuclear factor kappa-B kinase subunit alpha [EC:2.7.11.10]	23.4
unigene_24316	K07209	IKBKB,IKKB	inhibitor of nuclear factor kappa-B kinase subunit beta [EC:2.7.11.10]	16.42
unigene_12438	K04734	NFKBIA	NF-kappa-B inhibitor alpha	122.97
unigene_14344	K02580	NFKB1	nuclear factor NF-kappa-B p105 subunit	50.12
unigene_18230	K04735	RELA	transcription factor p65	26.57
unigene_13989	K03173	TRAF2	TNF receptor-associated factor 2	7
unigene_16221	K04427	MAP3K7,TAK1	mitogen-activated protein kinase kinase kinase 7 [EC:2.7.11.25]	23.48
unigene_17711	K03175	TRAF6	TNF receptor-associated factor 6	13.86
unigene_22105	K04416	MAP3K1,MEKK1	mitogen-activated protein kinase kinase kinase 1 [EC:2.7.11.25]	23.86
unigene_23705	K04440	JNK	c-Jun N-terminal kinase [EC:2.7.11.24]	41.4
unigene_17040	K04441	P38	p38 MAP kinase [EC:2.7.11.24]	24.19
unigene_17461	K04441	P38	p38 MAP kinase [EC:2.7.11.24]	58.41
unigene_8710	K10030	IL8,CXCL8	interleukin 8	2.33
unigene_8059	K05406	IL12A	interleukin 12A	0
unigene_8436	K05425	IL12B	interleukin 12B	1.26
unigene_23265	K08601	CYLD,USLP2	ubiquitin thioesterase CYLD [EC:3.4.19.12]	9.41
unigene_15667	K08339	ATG5	autophagy-related protein 5	15.55
unigene_28929	K08336	ATG12	ubiquitin-like protein ATG12	0.21
unigene_24536	K12653	NLRX1	NLR family member X1	12.19
unigene_14796	K12654	TMEM173,MITA	transmembrane protein 173	1.59
unigene_10177	K12655	OTUD5,DUBA	OTU domain-containing protein 5 [EC:3.4.19.12]	28.95
unigene_11439	K12656	SIKE	suppressor of IKK-epsilon	20.71
unigene_20878	K11594	DDX3X,bel	ATP-dependent RNA helicase DDX3X [EC:3.6.4.13]	67.61
unigene_18605	K00863	E2.7.1.29,DAK1,DAK2	dihydroxyacetone kinase [EC:2.7.1.29]	5.03
ko04623 Cytosolic_DNA-sensing_pathway
unigene_22044	K03018	RPC1,POLR3A	DNA-directed RNA polymerase III subunit RPC1 [EC:2.7.7.6]	6.53
unigene_17195	K03021	RPC2,POLR3B	DNA-directed RNA polymerase III subunit RPC2 [EC:2.7.7.6]	6.33
unigene_17196	K03021	RPC2,POLR3B	DNA-directed RNA polymerase III subunit RPC2 [EC:2.7.7.6]	3.49
unigene_12788	K03023	RPC3,POLR3C	DNA-directed RNA polymerase III subunit RPC3	6.55
unigene_15207	K03026	RPC4,POLR3D	DNA-directed RNA polymerase III subunit RPC4	5.62
unigene_23511	K14721	RPC5,POLR3E	DNA-directed RNA polymerase III subunit RPC5	7.95
unigene_13350	K03027	RPC40,POLR1C	DNA-directed RNA polymerases I and III subunit RPAC1	6.85
unigene_23819	K03019	RPC11,POLR3K	DNA-directed RNA polymerase III subunit RPC11	7.44
unigene_10529	K03020	RPC19,POLR1D	DNA-directed RNA polymerases I and III subunit RPAC2	6.28
unigene_12129	K03022	RPC8,POLR3H	DNA-directed RNA polymerase III subunit RPC8	8.73
unigene_13507	K03024	RPC7,POLR3G	DNA-directed RNA polymerase III subunit RPC7	3.6
unigene_21597	K03024	RPC7,POLR3G	DNA-directed RNA polymerase III subunit RPC7	2.89
unigene_16538	K03025	RPC6,POLR3F	DNA-directed RNA polymerase III subunit RPC6	5.38
unigene_12556	K03013	RPB5,POLR2E	DNA-directed RNA polymerases I, II, and III subunit RPABC1	1.49
unigene_8409	K03014	RPB6,POLR2F	DNA-directed RNA polymerases I, II, and III subunit RPABC2	27.37
unigene_35561	K03009	RPB12,POLR2K	DNA-directed RNA polymerases I, II, and III subunit RPABC4	0.3
unigene_18920	K12646	DDX58,RIG-I	ATP-dependent RNA helicase DDX58 [EC:3.6.3.14]	19.53
unigene_14344	K02580	NFKB1	nuclear factor NF-kappa-B p105 subunit	50.12
unigene_18230	K04735	RELA	transcription factor p65	26.57
unigene_16856	K17834	MB21D1	cyclic GMP-AMP synthase [EC:2.7.7.86]	0.95
unigene_14796	K12654	TMEM173,MITA	transmembrane protein 173	1.59
unigene_12600	K05410	TBK1	TANK-binding kinase 1 [EC:2.7.11.10]	36.92
unigene_6828	K05414	IFNA	interferon alpha	0.75
unigene_19486	K02861	RIPK1,RIP1	receptor-interacting serine/threonine-protein kinase 1 [EC:2.7.11.1]	21.66
unigene_23752	K08847	RIPK3	receptor-interacting serine/threonine-protein kinase 3 [EC:2.7.11.1]	17.97
unigene_15777	K04467	IKBKA,IKKA,CHUK	inhibitor of nuclear factor kappa-B kinase subunit alpha [EC:2.7.11.10]	23.4
unigene_24316	K07209	IKBKB,IKKB	inhibitor of nuclear factor kappa-B kinase subunit beta [EC:2.7.11.10]	16.42
unigene_12438	K04734	NFKBIA	NF-kappa-B inhibitor alpha	122.97
unigene_13025	K12799	PYCARD,ASC	apoptosis-associated speck-like protein containing a CARD	6.1
unigene_16430	K01370	CASP1	caspase 1 [EC:3.4.22.36]	6.64
unigene_14244	K04519	IL1B	interleukin 1 beta	3.26
unigene_10532	K12968	ADAR,ADAR1	double-stranded RNA-specific adenosine deaminase [EC:3.5.4.37]	0.84
unigene_21580	K12968	ADAR,ADAR1	double-stranded RNA-specific adenosine deaminase [EC:3.5.4.37]	24.56
ko04650 Natural_killer_cell_mediated_cytotoxicity
unigene_19843	K06751	MHC1	major histocompatibility complex, class I	261.52
unigene_24999	K06751	MHC1	major histocompatibility complex, class I	243.96
unigene_17186	K05697	PTPN6,SHP-1	tyrosine-protein phosphatase non-receptor type 6 [EC:3.1.3.48]	117.23
unigene_12505	K07293	PTPN11	tyrosine-protein phosphatase non-receptor type 11 [EC:3.1.3.48]	25.16
unigene_24172	K07293	PTPN11	tyrosine-protein phosphatase non-receptor type 11 [EC:3.1.3.48]	37.94
unigene_25089	K06490	ICAM1	intercellular adhesion molecule 1	265.41
unigene_20403	K06464	ITGB2	integrin beta 2	209.7
unigene_24247	K05871	PTK2B,FAK2	focal adhesion kinase 2 [EC:2.7.10.2]	18
unigene_15402	K05730	VAV	guanine nucleotide exchange factor VAV	129.21
unigene_24313	K05730	VAV	guanine nucleotide exchange factor VAV	4.01
unigene_25091	K05730	VAV	guanine nucleotide exchange factor VAV	17.12
unigene_8195	K04392	RAC1	Ras-related C3 botulinum toxin substrate 1	211.46
unigene_12377	K04368	MAP2K1,MEK1	mitogen-activated protein kinase kinase 1 [EC:2.7.12.2]	574.47
unigene_24132	K04369	MAP2K2,MEK2	mitogen-activated protein kinase kinase 2 [EC:2.7.12.2]	25.28
unigene_14340	K04371	MAPK1_3	mitogen-activated protein kinase 1/3 [EC:2.7.11.24]	21.17
unigene_17513	K04371	MAPK1_3	mitogen-activated protein kinase 1/3 [EC:2.7.11.24]	75.31
unigene_22162	K06742	NCR2	natural cytotoxicity triggering receptor 2	18.22
unigene_5522	K06741	NCR1	natural cytotoxicity triggering receptor 1	0.77
unigene_25052	K07983	FCER1G	Fc receptor, IgE, high affinity I, gamma polypeptide	96.92
unigene_9136	K06453	CD3Z	CD3Z antigen, zeta polypeptide	19.2
unigene_13298	K07360	ZAP70	tyrosine-protein kinase ZAP-70 [EC:2.7.10.2]	24.69
unigene_17124	K05855	SYK	spleen tyrosine kinase [EC:2.7.10.2]	89.89
unigene_20193	K07361	LCP2	lymphocyte cytosolic protein 2	97.61
unigene_21215	K01116	PLCG1	phosphatidylinositol phospholipase C, gamma-1 [EC:3.1.4.11]	18.64
unigene_21576	K05859	PLCG2	phosphatidylinositol phospholipase C, gamma-2 [EC:3.1.4.11]	45.45
unigene_20738	K07984	SH3BP2	SH3-domain binding protein 2	17.79
unigene_14370	K00922	PIK3C	phosphatidylinositol-4,5-bisphosphate 3-kinase [EC:2.7.1.153]	22.48
unigene_20379	K00922	PIK3C	phosphatidylinositol-4,5-bisphosphate 3-kinase [EC:2.7.1.153]	32.02
unigene_25287	K00922	PIK3C	phosphatidylinositol-4,5-bisphosphate 3-kinase [EC:2.7.1.153]	23.05
unigene_25613	K00922	PIK3C	phosphatidylinositol-4,5-bisphosphate 3-kinase [EC:2.7.1.153]	5.19
unigene_16105	K02649	PIK3R	phosphoinositide-3-kinase, regulatory subunit	2.29
unigene_20393	K02649	PIK3R	phosphoinositide-3-kinase, regulatory subunit	61.45
unigene_21660	K02649	PIK3R	phosphoinositide-3-kinase, regulatory subunit	24.99
unigene_20223	K05703	FYN	tyrosine-protein kinase Fyn [EC:2.7.10.2]	24.7
unigene_18928	K06279	SHC1	SHC- transforming protein 1	14.44
unigene_24430	K17447	SHC2	SHC- transforming protein 2	10.81
unigene_16784	K17448	SHC3	SHC- transforming protein 3	1.33
unigene_10754	K04364	GRB2	growth factor receptor-binding protein 2	37.38
unigene_20883	K03099	SOS	son of sevenless	15.01
unigene_13070	K07827	KRAS,KRAS2	GTPase KRas	16.05
unigene_18572	K08845	ARAF,ARAF1	A-Raf proto-oncogene serine/threonine-protein kinase [EC:2.7.11.1]	32.71
unigene_18866	K04365	BRAF	B-Raf proto-oncogene serine/threonine-protein kinase [EC:2.7.11.1]	15.42
unigene_25701	K06479	CD48,BCM1	CD48 antigen	23.48
unigene_21138	K06582	CD244	natural killer cell receptor 2B4	49.4
unigene_25431	K06582	CD244	natural killer cell receptor 2B4	22.91
unigene_16676	K04348	PPP3C,CNA	serine/threonine-protein phosphatase 2B catalytic subunit [EC:3.1.3.16]	27.55
unigene_24481	K04348	PPP3C,CNA	serine/threonine-protein phosphatase 2B catalytic subunit [EC:3.1.3.16]	5.21
unigene_25770	K04446	NFATC1,NFAT2,NFATC	nuclear factor of activated T-cells, cytoplasmic 1	2.64
unigene_10442	K02677	CPKC	classical protein kinase C [EC:2.7.11.13]	52.83
unigene_25022	K05132	IFNGR1,CD119	interferon gamma receptor 1	121.44
unigene_6828	K05414	IFNA	interferon alpha	0.75
unigene_23880	K05130	IFNAR1	interferon receptor 1	62.42
unigene_13788	K04722	TNFRSF10,TRAILR	tumor necrosis factor receptor superfamily member 10	10.45
unigene_14462	K01353	GZMB	granzyme B [EC:3.4.21.79]	2.8
unigene_22748	K07818	PRF1	perforin 1	20.61
unigene_20100	K02187	CASP3	caspase 3 [EC:3.4.22.56]	4.49
ko04612 Antigen_processing_and_presentation
unigene_8009	K06696	PSME1	proteasome activator subunit 1 (PA28 alpha)	195.36
unigene_15621	K06697	PSME2	proteasome activator subunit 2 (PA28 beta)	115.68
unigene_8965	K06698	PSME3	proteasome activator subunit 3 (PA28 gamma)	24.25
unigene_10828	K03283	HSPA1_8	heat shock 70kDa protein 1/8	8.68
unigene_16797	K03283	HSPA1_8	heat shock 70kDa protein 1/8	62.97
unigene_17234	K03283	HSPA1_8	heat shock 70kDa protein 1/8	193.84
unigene_14167	K09489	HSPA4	heat shock 70kDa protein 4	33.27
unigene_13629	K04079	htpG,HSP90A	molecular chaperone HtpG	536.74
unigene_19843	K06751	MHC1	major histocompatibility complex, class I	261.52
unigene_24999	K06751	MHC1	major histocompatibility complex, class I	243.96
unigene_17108	K08054	CANX	calnexin	69.63
unigene_10306	K08055	B2M	beta-2-microglobulin	4.76
unigene_17552	K08056	PDIA3,GRP58	protein disulfide isomerase family A, member 3 [EC:5.3.4.1]	9.3
unigene_17886	K08056	PDIA3,GRP58	protein disulfide isomerase family A, member 3 [EC:5.3.4.1]	136
unigene_18512	K08057	CALR	calreticulin	46.16
unigene_18900	K08057	CALR	calreticulin	215.19
unigene_25511	K08058	TAPBP	TAP binding protein (tapasin)	55.56
unigene_11711	K05653	ABCB2,TAP1	ATP-binding cassette, subfamily B (MDR/TAP), member 2	40.25
unigene_25900	K05654	ABCB3,TAP2	ATP-binding cassette, subfamily B (MDR/TAP), member 3	53.05
unigene_14111	K06458	CD8A	CD8A antigen, alpha polypeptide	11.84
unigene_10389	K06459	CD8B	CD8B antigen, beta polypeptide	3.08
unigene_15150	K06459	CD8B	CD8B antigen, beta polypeptide	1.35
unigene_10511	K08059	IFI30,GILT	interferon, gamma-inducible protein 30	174.49
unigene_18904	K01369	LGMN	legumain [EC:3.4.22.34]	312.61
unigene_13625	K01363	CTSB	cathepsin B [EC:3.4.22.1]	652.35
unigene_7983	K06752	MHC2	major histocompatibility complex, class II	1.27
unigene_11560	K06752	MHC2	major histocompatibility complex, class II	1.54
unigene_20402	K06752	MHC2	major histocompatibility complex, class II	1450.06
unigene_22322	K06752	MHC2	major histocompatibility complex, class II	90.49
unigene_25068	K06752	MHC2	major histocompatibility complex, class II	740.53
unigene_25380	K06752	MHC2	major histocompatibility complex, class II	27.75
unigene_13616	K01365	CTSL	cathepsin L [EC:3.4.22.15]	280.39
unigene_15159	K01365	CTSL	cathepsin L [EC:3.4.22.15]	7.18
unigene_18234	K08060	CIITA	class II, major histocompatibility complex, transactivator	17.63
unigene_9997	K08062	RFXANK	regulatory factor X-associated ankyrin-containing protein	17.21
unigene_19140	K05870	CREB1	cyclic AMP-responsive element-binding protein 1	17.27
unigene_18351	K08064	NFYA	nuclear transcription factor Y, alpha	6.38
unigene_11160	K08065	NFYB	nuclear transcription Y subunit beta	23.27
unigene_16055	K08066	NFYC	nuclear transcription factor Y, gamma	25.97
ko04660 T_cell_receptor_signaling_pathway
unigene_11450	K06451	CD3E	T-cell surface glycoprotein CD3 epsilon chain	33.03
unigene_9136	K06453	CD3Z	CD3Z antigen, zeta polypeptide	19.2
unigene_14111	K06458	CD8A	CD8A antigen, alpha polypeptide	11.84
unigene_10389	K06459	CD8B	CD8B antigen, beta polypeptide	3.08
unigene_15150	K06459	CD8B	CD8B antigen, beta polypeptide	1.35
unigene_20223	K05703	FYN	tyrosine-protein kinase Fyn [EC:2.7.10.2]	24.7
unigene_13298	K07360	ZAP70	tyrosine-protein kinase ZAP-70 [EC:2.7.10.2]	24.69
unigene_20193	K07361	LCP2	lymphocyte cytosolic protein 2	97.61
unigene_11304	K07363	ITK	IL2-inducible T-cell kinase [EC:2.7.10.2]	22.96
unigene_14610	K07365	NCK	NCK adaptor protein	2.76
unigene_19038	K07365	NCK	NCK adaptor protein	101.95
unigene_24518	K07365	NCK	NCK adaptor protein	45.25
unigene_15402	K05730	VAV	guanine nucleotide exchange factor VAV	129.21
unigene_24313	K05730	VAV	guanine nucleotide exchange factor VAV	4.01
unigene_25091	K05730	VAV	guanine nucleotide exchange factor VAV	17.12
unigene_13799	K07366	GRAP2,GADS	GRB2-related adaptor protein 2	65.9
unigene_10754	K04364	GRB2	growth factor receptor-binding protein 2	37.38
unigene_17794	K04410	PAK2	p21-activated kinase 2 [EC:2.7.11.1]	36.01
unigene_25171	K05734	PAK4	p21-activated kinase 4 [EC:2.7.11.1]	25.39
unigene_7513	K04513	RHOA	Ras homolog gene family, member A	123.68
unigene_15529	K04513	RHOA	Ras homolog gene family, member A	43.98
unigene_16748	K04393	CDC42	cell division control protein 42	3.13
unigene_16443	K12076	DLG1	disks large protein 1	9.8
unigene_18004	K12076	DLG1	disks large protein 1	4.61
unigene_21610	K12076	DLG1	disks large protein 1	11.35
unigene_17040	K04441	P38	p38 MAP kinase [EC:2.7.11.24]	24.19
unigene_17461	K04441	P38	p38 MAP kinase [EC:2.7.11.24]	58.41
unigene_21215	K01116	PLCG1	phosphatidylinositol phospholipase C, gamma-1 [EC:3.1.4.11]	18.64
unigene_16676	K04348	PPP3C,CNA	serine/threonine-protein phosphatase 2B catalytic subunit [EC:3.1.3.16]	27.55
unigene_24481	K04348	PPP3C,CNA	serine/threonine-protein phosphatase 2B catalytic subunit [EC:3.1.3.16]	5.21
unigene_25770	K04446	NFATC1,NFAT2,NFATC	nuclear factor of activated T-cells, cytoplasmic 1	2.64
unigene_20097	K17333	NFATC3,NFAT4	nuclear factor of activated T-cells, cytoplasmic 3	41.33
unigene_20883	K03099	SOS	son of sevenless	15.01
unigene_19686	K04350	RASGRP1	RAS guanyl-releasing protein 1	16.71
unigene_13070	K07827	KRAS,KRAS2	GTPase KRas	16.05
unigene_12377	K04368	MAP2K1,MEK1	mitogen-activated protein kinase kinase 1 [EC:2.7.12.2]	574.47
unigene_24132	K04369	MAP2K2,MEK2	mitogen-activated protein kinase kinase 2 [EC:2.7.12.2]	25.28
unigene_14340	K04371	MAPK1_3	mitogen-activated protein kinase 1/3 [EC:2.7.11.24]	21.17
unigene_17513	K04371	MAPK1_3	mitogen-activated protein kinase 1/3 [EC:2.7.11.24]	75.31
unigene_11479	K04379	FOS	proto-oncogene protein c-fos	8.97
unigene_14648	K04448	JUN	transcription factor AP-1	131.19
unigene_25369	K07367	CARD11	caspase recruitment domain-containing protein 11	26.4
unigene_12808	K07368	BCL10	B-cell CLL/lymphoma 10	16.15
unigene_10420	K07369	MALT1	mucosa-associated lymphoid tissue lymphoma translocation protein 1 [EC:3.4.22.-]	26.62
unigene_21302	K07369	MALT1	mucosa-associated lymphoid tissue lymphoma translocation protein 1 [EC:3.4.22.-]	16.33
unigene_16221	K04427	MAP3K7,TAK1	mitogen-activated protein kinase kinase kinase 7 [EC:2.7.11.25]	23.48
unigene_16000	K04431	MAP2K7,MKK7	mitogen-activated protein kinase kinase 7 [EC:2.7.12.2]	4.89
unigene_15777	K04467	IKBKA,IKKA,CHUK	inhibitor of nuclear factor kappa-B kinase subunit alpha [EC:2.7.11.10]	23.4
unigene_24316	K07209	IKBKB,IKKB	inhibitor of nuclear factor kappa-B kinase subunit beta [EC:2.7.11.10]	16.42
unigene_14344	K02580	NFKB1	nuclear factor NF-kappa-B p105 subunit	50.12
unigene_18230	K04735	RELA	transcription factor p65	26.57
unigene_12438	K04734	NFKBIA	NF-kappa-B inhibitor alpha	122.97
unigene_13097	K05872	NFKBIE	NF-kappa-B inhibitor epsilon	71.27
unigene_16105	K02649	PIK3R	phosphoinositide-3-kinase, regulatory subunit	2.29
unigene_20393	K02649	PIK3R	phosphoinositide-3-kinase, regulatory subunit	61.45
unigene_21660	K02649	PIK3R	phosphoinositide-3-kinase, regulatory subunit	24.99
unigene_14370	K00922	PIK3C	phosphatidylinositol-4,5-bisphosphate 3-kinase [EC:2.7.1.153]	22.48
unigene_20379	K00922	PIK3C	phosphatidylinositol-4,5-bisphosphate 3-kinase [EC:2.7.1.153]	32.02
unigene_25287	K00922	PIK3C	phosphatidylinositol-4,5-bisphosphate 3-kinase [EC:2.7.1.153]	23.05
unigene_25613	K00922	PIK3C	phosphatidylinositol-4,5-bisphosphate 3-kinase [EC:2.7.1.153]	5.19
unigene_14133	K06276	PDPK1	3-phosphoinositide dependent protein kinase-1 [EC:2.7.11.1]	45.82
unigene_14790	K04456	AKT	RAC serine/threonine-protein kinase [EC:2.7.11.1]	24.42
unigene_19317	K04456	AKT	RAC serine/threonine-protein kinase [EC:2.7.11.1]	31.76
unigene_20841	K04456	AKT	RAC serine/threonine-protein kinase [EC:2.7.11.1]	7.49
unigene_21055	K04456	AKT	RAC serine/threonine-protein kinase [EC:2.7.11.1]	31.69
unigene_20420	K04415	MAP3K8,COT	mitogen-activated protein kinase kinase kinase 8 [EC:2.7.11.25]	30.48
unigene_20918	K04466	MAP3K14,NIK	mitogen-activated protein kinase kinase kinase 14 [EC:2.7.11.25]	28.46
unigene_21834	K03083	GSK3B	glycogen synthase kinase 3 beta [EC:2.7.11.26]	13.7
unigene_3242	K06744	PDCD1,PD1	programmed cell death protein 1	0.66
unigene_10815	K06538	CTLA4,CD152	cytotoxic T-lymphocyte-associated protein 4	2.09
unigene_17186	K05697	PTPN6,SHP-1	tyrosine-protein phosphatase non-receptor type 6 [EC:3.1.3.48]	117.23
unigene_19773	K04707	CBL	E3 ubiquitin-protein ligase CBL [EC:6.3.2.19]	73.26
unigene_23221	K04707	CBL	E3 ubiquitin-protein ligase CBL [EC:6.3.2.19]	31.01
unigene_16559	K02089	CDK4	cyclin-dependent kinase 4 [EC:2.7.11.22]	10.04
ko04662 B_cell_receptor_signaling_pathway
unigene_11746	K06507	CD79B,IGB	CD79B antigen	5.37
unigene_17124	K05855	SYK	spleen tyrosine kinase [EC:2.7.10.2]	89.89
unigene_15966	K07370	BTK	Bruton agammaglobulinemia tyrosine kinase [EC:2.7.10.2]	29.99
unigene_15174	K12229	DAPP1,BAM32	dual adapter for phosphotyrosine and 3-phosphotyrosine and 3-phosphoinositide	8.84
unigene_20897	K07371	BLNK	B-cell linker protein	12.92
unigene_15402	K05730	VAV	guanine nucleotide exchange factor VAV	129.21
unigene_24313	K05730	VAV	guanine nucleotide exchange factor VAV	4.01
unigene_25091	K05730	VAV	guanine nucleotide exchange factor VAV	17.12
unigene_8195	K04392	RAC1	Ras-related C3 botulinum toxin substrate 1	211.46
unigene_21576	K05859	PLCG2	phosphatidylinositol phospholipase C, gamma-2 [EC:3.1.4.11]	45.45
unigene_16676	K04348	PPP3C,CNA	serine/threonine-protein phosphatase 2B catalytic subunit [EC:3.1.3.16]	27.55
unigene_24481	K04348	PPP3C,CNA	serine/threonine-protein phosphatase 2B catalytic subunit [EC:3.1.3.16]	5.21
unigene_25770	K04446	NFATC1,NFAT2,NFATC	nuclear factor of activated T-cells, cytoplasmic 1	2.64
unigene_20097	K17333	NFATC3,NFAT4	nuclear factor of activated T-cells, cytoplasmic 3	41.33
unigene_10754	K04364	GRB2	growth factor receptor-binding protein 2	37.38
unigene_20883	K03099	SOS	son of sevenless	15.01
unigene_20373	K12362	RASGRP3	RAS guanyl-releasing protein 3	12.32
unigene_13070	K07827	KRAS,KRAS2	GTPase KRas	16.05
unigene_12377	K04368	MAP2K1,MEK1	mitogen-activated protein kinase kinase 1 [EC:2.7.12.2]	574.47
unigene_24132	K04369	MAP2K2,MEK2	mitogen-activated protein kinase kinase 2 [EC:2.7.12.2]	25.28
unigene_14340	K04371	MAPK1_3	mitogen-activated protein kinase 1/3 [EC:2.7.11.24]	21.17
unigene_17513	K04371	MAPK1_3	mitogen-activated protein kinase 1/3 [EC:2.7.11.24]	75.31
unigene_11479	K04379	FOS	proto-oncogene protein c-fos	8.97
unigene_14648	K04448	JUN	transcription factor AP-1	131.19
unigene_25369	K07367	CARD11	caspase recruitment domain-containing protein 11	26.4
unigene_12808	K07368	BCL10	B-cell CLL/lymphoma 10	16.15
unigene_10420	K07369	MALT1	mucosa-associated lymphoid tissue lymphoma translocation protein 1 [EC:3.4.22.-]	26.62
unigene_21302	K07369	MALT1	mucosa-associated lymphoid tissue lymphoma translocation protein 1 [EC:3.4.22.-]	16.33
unigene_15777	K04467	IKBKA,IKKA,CHUK	inhibitor of nuclear factor kappa-B kinase subunit alpha [EC:2.7.11.10]	23.4
unigene_24316	K07209	IKBKB,IKKB	inhibitor of nuclear factor kappa-B kinase subunit beta [EC:2.7.11.10]	16.42
unigene_14344	K02580	NFKB1	nuclear factor NF-kappa-B p105 subunit	50.12
unigene_18230	K04735	RELA	transcription factor p65	26.57
unigene_12438	K04734	NFKBIA	NF-kappa-B inhibitor alpha	122.97
unigene_13097	K05872	NFKBIE	NF-kappa-B inhibitor epsilon	71.27
unigene_19387	K06508	CD81,TAPA1,TSPAN28	CD81 antigen	134.85
unigene_20259	K06508	CD81,TAPA1,TSPAN28	CD81 antigen	12.41
unigene_16105	K02649	PIK3R	phosphoinositide-3-kinase, regulatory subunit	2.29
unigene_20393	K02649	PIK3R	phosphoinositide-3-kinase, regulatory subunit	61.45
unigene_21660	K02649	PIK3R	phosphoinositide-3-kinase, regulatory subunit	24.99
unigene_14370	K00922	PIK3C	phosphatidylinositol-4,5-bisphosphate 3-kinase [EC:2.7.1.153]	22.48
unigene_20379	K00922	PIK3C	phosphatidylinositol-4,5-bisphosphate 3-kinase [EC:2.7.1.153]	32.02
unigene_25287	K00922	PIK3C	phosphatidylinositol-4,5-bisphosphate 3-kinase [EC:2.7.1.153]	23.05
unigene_25613	K00922	PIK3C	phosphatidylinositol-4,5-bisphosphate 3-kinase [EC:2.7.1.153]	5.19
unigene_14790	K04456	AKT	RAC serine/threonine-protein kinase [EC:2.7.11.1]	24.42
unigene_19317	K04456	AKT	RAC serine/threonine-protein kinase [EC:2.7.11.1]	31.76
unigene_20841	K04456	AKT	RAC serine/threonine-protein kinase [EC:2.7.11.1]	7.49
unigene_21055	K04456	AKT	RAC serine/threonine-protein kinase [EC:2.7.11.1]	31.69
unigene_21834	K03083	GSK3B	glycogen synthase kinase 3 beta [EC:2.7.11.26]	13.7
unigene_18216	K03084	SHIP1,INPP5D	phosphatidylinositol-3,4,5-trisphosphate 5-phosphatase 1 [EC:3.1.3.86]	83.06
unigene_24367	K15909	SHIP2,INPPL1	phosphatidylinositol-3,4,5-trisphosphate 5-phosphatase 2 [EC:3.1.3.86]	4.6
unigene_25699	K06467	CD22,SIGLEC2	CD22 antigen	10.05
unigene_17186	K05697	PTPN6,SHP-1	tyrosine-protein phosphatase non-receptor type 6 [EC:3.1.3.48]	117.23
unigene_20564	K12230	PIK3AP1,BCAP	phosphoinositide 3-kinase adapter protein 1	17.27
ko04664 Fc_epsilon_RI_signaling_pathway
unigene_25052	K07983	FCER1G	Fc receptor, IgE, high affinity I, gamma polypeptide	96.92
unigene_17124	K05855	SYK	spleen tyrosine kinase [EC:2.7.10.2]	89.89
unigene_15966	K07370	BTK	Bruton agammaglobulinemia tyrosine kinase [EC:2.7.10.2]	29.99
unigene_18216	K03084	SHIP1,INPP5D	phosphatidylinositol-3,4,5-trisphosphate 5-phosphatase 1 [EC:3.1.3.86]	83.06
unigene_21215	K01116	PLCG1	phosphatidylinositol phospholipase C, gamma-1 [EC:3.1.4.11]	18.64
unigene_21576	K05859	PLCG2	phosphatidylinositol phospholipase C, gamma-2 [EC:3.1.4.11]	45.45
unigene_14370	K00922	PIK3C	phosphatidylinositol-4,5-bisphosphate 3-kinase [EC:2.7.1.153]	22.48
unigene_20379	K00922	PIK3C	phosphatidylinositol-4,5-bisphosphate 3-kinase [EC:2.7.1.153]	32.02
unigene_25287	K00922	PIK3C	phosphatidylinositol-4,5-bisphosphate 3-kinase [EC:2.7.1.153]	23.05
unigene_25613	K00922	PIK3C	phosphatidylinositol-4,5-bisphosphate 3-kinase [EC:2.7.1.153]	5.19
unigene_16105	K02649	PIK3R	phosphoinositide-3-kinase, regulatory subunit	2.29
unigene_20393	K02649	PIK3R	phosphoinositide-3-kinase, regulatory subunit	61.45
unigene_21660	K02649	PIK3R	phosphoinositide-3-kinase, regulatory subunit	24.99
unigene_14133	K06276	PDPK1	3-phosphoinositide dependent protein kinase-1 [EC:2.7.11.1]	45.82
unigene_14790	K04456	AKT	RAC serine/threonine-protein kinase [EC:2.7.11.1]	24.42
unigene_19317	K04456	AKT	RAC serine/threonine-protein kinase [EC:2.7.11.1]	31.76
unigene_20841	K04456	AKT	RAC serine/threonine-protein kinase [EC:2.7.11.1]	7.49
unigene_21055	K04456	AKT	RAC serine/threonine-protein kinase [EC:2.7.11.1]	31.69
unigene_8195	K04392	RAC1	Ras-related C3 botulinum toxin substrate 1	211.46
unigene_14238	K04430	MAP2K4,MKK4	mitogen-activated protein kinase kinase 4 [EC:2.7.12.2]	129.18
unigene_16963	K04430	MAP2K4,MKK4	mitogen-activated protein kinase kinase 4 [EC:2.7.12.2]	37.53
unigene_16000	K04431	MAP2K7,MKK7	mitogen-activated protein kinase kinase 7 [EC:2.7.12.2]	4.89
unigene_9834	K04433	MAP2K6,MKK6	mitogen-activated protein kinase kinase 6 [EC:2.7.12.2]	23.09
unigene_23705	K04440	JNK	c-Jun N-terminal kinase [EC:2.7.11.24]	41.4
unigene_17040	K04441	P38	p38 MAP kinase [EC:2.7.11.24]	24.19
unigene_17461	K04441	P38	p38 MAP kinase [EC:2.7.11.24]	58.41
unigene_20193	K07361	LCP2	lymphocyte cytosolic protein 2	97.61
unigene_15402	K05730	VAV	guanine nucleotide exchange factor VAV	129.21
unigene_24313	K05730	VAV	guanine nucleotide exchange factor VAV	4.01
unigene_25091	K05730	VAV	guanine nucleotide exchange factor VAV	17.12
unigene_20223	K05703	FYN	tyrosine-protein kinase Fyn [EC:2.7.10.2]	24.7
unigene_20256	K08091	GAB2	growth factor receptor bound protein 2-associated protein 2	4.38
unigene_10754	K04364	GRB2	growth factor receptor-binding protein 2	37.38
unigene_20883	K03099	SOS	son of sevenless	15.01
unigene_13070	K07827	KRAS,KRAS2	GTPase KRas	16.05
unigene_12377	K04368	MAP2K1,MEK1	mitogen-activated protein kinase kinase 1 [EC:2.7.12.2]	574.47
unigene_24132	K04369	MAP2K2,MEK2	mitogen-activated protein kinase kinase 2 [EC:2.7.12.2]	25.28
unigene_14340	K04371	MAPK1_3	mitogen-activated protein kinase 1/3 [EC:2.7.11.24]	21.17
unigene_17513	K04371	MAPK1_3	mitogen-activated protein kinase 1/3 [EC:2.7.11.24]	75.31
unigene_10043	K16342	PLA2G4,CPLA2	cytosolic phospholipase A2 [EC:3.1.1.4]	19.77
unigene_24972	K16342	PLA2G4,CPLA2	cytosolic phospholipase A2 [EC:3.1.1.4]	4.08
ko04666 Fc_gamma_R-mediated_phagocytosis
unigene_12098	K08893	HCK	hemopoietic cell kinase [EC:2.7.10.2]	97.04
unigene_17124	K05855	SYK	spleen tyrosine kinase [EC:2.7.10.2]	89.89
unigene_14370	K00922	PIK3C	phosphatidylinositol-4,5-bisphosphate 3-kinase [EC:2.7.1.153]	22.48
unigene_20379	K00922	PIK3C	phosphatidylinositol-4,5-bisphosphate 3-kinase [EC:2.7.1.153]	32.02
unigene_25287	K00922	PIK3C	phosphatidylinositol-4,5-bisphosphate 3-kinase [EC:2.7.1.153]	23.05
unigene_25613	K00922	PIK3C	phosphatidylinositol-4,5-bisphosphate 3-kinase [EC:2.7.1.153]	5.19
unigene_16105	K02649	PIK3R	phosphoinositide-3-kinase, regulatory subunit	2.29
unigene_20393	K02649	PIK3R	phosphoinositide-3-kinase, regulatory subunit	61.45
unigene_21660	K02649	PIK3R	phosphoinositide-3-kinase, regulatory subunit	24.99
unigene_14790	K04456	AKT	RAC serine/threonine-protein kinase [EC:2.7.11.1]	24.42
unigene_19317	K04456	AKT	RAC serine/threonine-protein kinase [EC:2.7.11.1]	31.76
unigene_20841	K04456	AKT	RAC serine/threonine-protein kinase [EC:2.7.11.1]	7.49
unigene_21055	K04456	AKT	RAC serine/threonine-protein kinase [EC:2.7.11.1]	31.69
unigene_6769	K04688	RPS6KB	p70 ribosomal S6 kinase [EC:2.7.11.1]	33.14
unigene_14178	K04688	RPS6KB	p70 ribosomal S6 kinase [EC:2.7.11.1]	9.3
unigene_21215	K01116	PLCG1	phosphatidylinositol phospholipase C, gamma-1 [EC:3.1.4.11]	18.64
unigene_21576	K05859	PLCG2	phosphatidylinositol phospholipase C, gamma-2 [EC:3.1.4.11]	45.45
unigene_20224	K06068	PRKCD	novel protein kinase C delta type [EC:2.7.11.13]	21.41
unigene_12377	K04368	MAP2K1,MEK1	mitogen-activated protein kinase kinase 1 [EC:2.7.12.2]	574.47
unigene_14340	K04371	MAPK1_3	mitogen-activated protein kinase 1/3 [EC:2.7.11.24]	21.17
unigene_17513	K04371	MAPK1_3	mitogen-activated protein kinase 1/3 [EC:2.7.11.24]	75.31
unigene_13453	K12561	MARCKS	myristoylated alanine-rich C-kinase substrate	4.76
unigene_24912	K13536	MARCKSL1,MRP	MARCKS-related protein	54.31
unigene_19147	K01115	PLD1_2	phospholipase D1/2 [EC:3.1.4.4]	5.13
unigene_21927	K01115	PLD1_2	phospholipase D1/2 [EC:3.1.4.4]	21.67
unigene_22097	K01115	PLD1_2	phospholipase D1/2 [EC:3.1.4.4]	13.48
unigene_14499	K01080	PPAP2	phosphatidate phosphatase [EC:3.1.3.4]	60.92
unigene_21319	K01080	PPAP2	phosphatidate phosphatase [EC:3.1.3.4]	117.88
unigene_24203	K04718	SPHK	sphingosine kinase [EC:2.7.1.91]	10.87
unigene_10442	K02677	CPKC	classical protein kinase C [EC:2.7.11.13]	52.83
unigene_13684	K08011	NCF1,P47PHOX	neutrophil cytosolic factor 1	27.66
unigene_11230	K05768	GSN	gelsolin	33.18
unigene_16961	K05768	GSN	gelsolin	41.22
unigene_15402	K05730	VAV	guanine nucleotide exchange factor VAV	129.21
unigene_24313	K05730	VAV	guanine nucleotide exchange factor VAV	4.01
unigene_25091	K05730	VAV	guanine nucleotide exchange factor VAV	17.12
unigene_16748	K04393	CDC42	cell division control protein 42	3.13
unigene_8064	K05747	WAS	Wiskott-Aldrich syndrome protein	14.84
unigene_19993	K05747	WAS	Wiskott-Aldrich syndrome protein	1.51
unigene_20429	K05747	WAS	Wiskott-Aldrich syndrome protein	36.63
unigene_11635	K06274	VASP	vasodilator-stimulated phosphoprotein	58.69
unigene_10936	K05754	ARPC5	actin related protein 2/3 complex, subunit 5	7.92
unigene_16897	K05754	ARPC5	actin related protein 2/3 complex, subunit 5	49.99
unigene_7177	K05756	ARPC3	actin related protein 2/3 complex, subunit 3	149.96
unigene_15816	K05757	ARPC1A_B	actin related protein 2/3 complex, subunit 1A/1B	3.81
unigene_25449	K05757	ARPC1A_B	actin related protein 2/3 complex, subunit 1A/1B	93.79
unigene_8735	K05758	ARPC2	actin related protein 2/3 complex, subunit 2	283.75
unigene_8195	K04392	RAC1	Ras-related C3 botulinum toxin substrate 1	211.46
unigene_478	K05753	WASF1	WAS protein family, member 1	0.11
unigene_18046	K05748	WASF2	WAS protein family, member 2	43.82
unigene_11743	K06083	WASF3	WAS protein family, member 3	23.51
unigene_19837	K05743	LIMK1	LIM domain kinase 1 [EC:2.7.11.1]	21.83
unigene_6097	K05765	CFL	cofilin	1.97
unigene_17774	K00889	PIP5K	1-phosphatidylinositol-4-phosphate 5-kinase [EC:2.7.1.68]	8.83
unigene_17987	K00889	PIP5K	1-phosphatidylinositol-4-phosphate 5-kinase [EC:2.7.1.68]	7.36
unigene_21886	K00889	PIP5K	1-phosphatidylinositol-4-phosphate 5-kinase [EC:2.7.1.68]	9.75
unigene_16344	K04438	CRK,CRKII	proto-oncogene C-crk	27.96
unigene_17936	K04438	CRK,CRKII	proto-oncogene C-crk	36.91
unigene_24186	K12367	DOCK2	dedicator of cytokinesis protein 2	50.53
unigene_17007	K12488	ASAP	Arf-GAP with SH3 domain, ANK repeat and PH domain-containing protein	2.67
unigene_18718	K12488	ASAP	Arf-GAP with SH3 domain, ANK repeat and PH domain-containing protein	23.95
unigene_19958	K12488	ASAP	Arf-GAP with SH3 domain, ANK repeat and PH domain-containing protein	3.78
unigene_25341	K12488	ASAP	Arf-GAP with SH3 domain, ANK repeat and PH domain-containing protein	20.79
unigene_18216	K03084	SHIP1,INPP5D	phosphatidylinositol-3,4,5-trisphosphate 5-phosphatase 1 [EC:3.1.3.86]	83.06
unigene_24367	K15909	SHIP2,INPPL1	phosphatidylinositol-3,4,5-trisphosphate 5-phosphatase 2 [EC:3.1.3.86]	4.6
unigene_20256	K08091	GAB2	growth factor receptor bound protein 2-associated protein 2	4.38
unigene_24640	K12562	AMPH	amphiphysin	8.91
unigene_23901	K12559	MYO10	myosin X	6.63
ko04670 Leukocyte_transendothelial_migration
unigene_9890	K06785	JAM3	junctional adhesion molecule 3	6.63
unigene_25903	K06461	ITGAM	integrin alpha M	31.03
unigene_20403	K06464	ITGB2	integrin beta 2	209.7
unigene_17702	K06735	JAM2	junctional adhesion molecule 2	6.26
unigene_19115	K06483	ITGA4	integrin alpha 4	67.25
unigene_23616	K05719	ITGB1	integrin beta 1	128.99
unigene_20121	K06471	PECAM1,CD31	platelet/endothelial cell adhesion molecule	51.53
unigene_10095	K06089	F11R,JAM1	junctional adhesion molecule 1	0.81
unigene_25107	K06533	CDH5	cadherin 5, type 2, VE-cadherin	42.59
unigene_5969	K06087	CLDN	claudin	0.21
unigene_7444	K06087	CLDN	claudin	0.64
unigene_9189	K06087	CLDN	claudin	2.48
unigene_10370	K06087	CLDN	claudin	143.44
unigene_10619	K06087	CLDN	claudin	2.6
unigene_10824	K06087	CLDN	claudin	7
unigene_10965	K06087	CLDN	claudin	1.09
unigene_11551	K06087	CLDN	claudin	1.22
unigene_12464	K06087	CLDN	claudin	22.59
unigene_13310	K06087	CLDN	claudin	0
unigene_26849	K06087	CLDN	claudin	0.22
unigene_28419	K06087	CLDN	claudin	0.29
unigene_31761	K06087	CLDN	claudin	0.31
unigene_18470	K06088	OCLN	occludin	4.28
unigene_19222	K06787	ESAM	endothelial cell adhesion molecule	12.18
unigene_24013	K06527	VCAM1	vascular cell adhesion molecule 1	516.97
unigene_14778	K08007	VIL2	villin 2 (ezrin)	10.99
unigene_8718	K05763	MSN	moesin	273.31
unigene_11444	K05692	ACTB_G1	actin beta/gamma 1	6630.72
unigene_14370	K00922	PIK3C	phosphatidylinositol-4,5-bisphosphate 3-kinase [EC:2.7.1.153]	22.48
unigene_20379	K00922	PIK3C	phosphatidylinositol-4,5-bisphosphate 3-kinase [EC:2.7.1.153]	32.02
unigene_25287	K00922	PIK3C	phosphatidylinositol-4,5-bisphosphate 3-kinase [EC:2.7.1.153]	23.05
unigene_25613	K00922	PIK3C	phosphatidylinositol-4,5-bisphosphate 3-kinase [EC:2.7.1.153]	5.19
unigene_16105	K02649	PIK3R	phosphoinositide-3-kinase, regulatory subunit	2.29
unigene_20393	K02649	PIK3R	phosphoinositide-3-kinase, regulatory subunit	61.45
unigene_21660	K02649	PIK3R	phosphoinositide-3-kinase, regulatory subunit	24.99
unigene_8195	K04392	RAC1	Ras-related C3 botulinum toxin substrate 1	211.46
unigene_21856	K08010	NCF2,P67PHOX	neutrophil cytosolic factor 2	16.42
unigene_13684	K08011	NCF1,P47PHOX	neutrophil cytosolic factor 1	27.66
unigene_19694	K02105	CTNNB1	catenin beta 1	73.71
unigene_25061	K05690	CTNND1	catenin (cadherin-associated protein), delta 1	13.39
unigene_19925	K05691	CTNNA	catenin alpha	30.63
unigene_12505	K07293	PTPN11	tyrosine-protein phosphatase non-receptor type 11 [EC:3.1.3.48]	25.16
unigene_24172	K07293	PTPN11	tyrosine-protein phosphatase non-receptor type 11 [EC:3.1.3.48]	37.94
unigene_13311	K01398	MMP2	matrix metalloproteinase-2 (gelatinase A) [EC:3.4.24.24]	30.49
unigene_11529	K01403	MMP9	matrix metalloproteinase-9 (gelatinase B) [EC:3.4.24.35]	32.53
unigene_17040	K04441	P38	p38 MAP kinase [EC:2.7.11.24]	24.19
unigene_17461	K04441	P38	p38 MAP kinase [EC:2.7.11.24]	58.41
unigene_25089	K06490	ICAM1	intercellular adhesion molecule 1	265.41
unigene_21215	K01116	PLCG1	phosphatidylinositol phospholipase C, gamma-1 [EC:3.1.4.11]	18.64
unigene_21576	K05859	PLCG2	phosphatidylinositol phospholipase C, gamma-2 [EC:3.1.4.11]	45.45
unigene_10442	K02677	CPKC	classical protein kinase C [EC:2.7.11.13]	52.83
unigene_14833	K05725	PTK2,FAK	focal adhesion kinase 1 [EC:2.7.10.2]	3.64
unigene_10015	K05760	PXN	paxillin	16.33
unigene_12912	K05760	PXN	paxillin	27.24
unigene_24957	K05726	BCAR1,CAS	breast cancer anti-estrogen resistance 1	10.01
unigene_23677	K05732	GRLF1	glucocorticoid receptor DNA-binding factor 1	11.45
unigene_15146	K13709	ARHGAP5	Rho GTPase-activating protein 5	14.52
unigene_7513	K04513	RHOA	Ras homolog gene family, member A	123.68
unigene_15529	K04513	RHOA	Ras homolog gene family, member A	43.98
unigene_19808	K04514	ROCK1	Rho-associated protein kinase 1 [EC:2.7.11.1]	28.99
unigene_23568	K17388	ROCK2	Rho-associated protein kinase 2 [EC:2.7.11.1]	26.26
unigene_10258	K10351	MYL2	myosin regulatory light chain 2	3.81
unigene_11059	K12757	MYL12	myosin regulatory light chain 12	392.88
unigene_18731	K05702	AF6,MLLT4	afadin	11.52
unigene_23105	K04353	RAP1A	Ras-related protein Rap-1A	52.72
unigene_14662	K07836	RAP1B	Ras-related protein Rap-1B	173.75
unigene_11635	K06274	VASP	vasodilator-stimulated phosphoprotein	58.69
unigene_17117	K05699	ACTN	actinin alpha	25.43
unigene_18442	K05700	VCL	vinculin	54.63
unigene_26603	K05700	VCL	vinculin	0.18
unigene_8504	K04189	CXCR4	C-X-C chemokine receptor type 4	8.38
unigene_18108	K04630	GNAI	guanine nucleotide-binding protein G(i) subunit alpha	230.99
unigene_17884	K08014	RAPGEF3,EPAC1	Rap guanine nucleotide exchange factor 3	30.32
unigene_25244	K08015	RASSF5,RAPL	Ras association domain-containing protein 5	30.62
unigene_24247	K05871	PTK2B,FAK2	focal adhesion kinase 2 [EC:2.7.10.2]	18
unigene_11304	K07363	ITK	IL2-inducible T-cell kinase [EC:2.7.10.2]	22.96
unigene_15402	K05730	VAV	guanine nucleotide exchange factor VAV	129.21
unigene_24313	K05730	VAV	guanine nucleotide exchange factor VAV	4.01
unigene_25091	K05730	VAV	guanine nucleotide exchange factor VAV	17.12
unigene_16748	K04393	CDC42	cell division control protein 42	3.13
ko04672 Intestinal_immune_network_for_IgA_production
unigene_7983	K06752	MHC2	major histocompatibility complex, class II	1.27
unigene_11560	K06752	MHC2	major histocompatibility complex, class II	1.54
unigene_20402	K06752	MHC2	major histocompatibility complex, class II	1450.06
unigene_22322	K06752	MHC2	major histocompatibility complex, class II	90.49
unigene_25068	K06752	MHC2	major histocompatibility complex, class II	740.53
unigene_25380	K06752	MHC2	major histocompatibility complex, class II	27.75
unigene_15865	K05476	TNFSF13B,TNFSF20	tumor necrosis factor ligand superfamily member 13B	9.24
unigene_15835	K05150	TNFRSF13B,TACI	tumor necrosis factor receptor superfamily member 13B	2.88
unigene_8375	K10989	AICDA,AID	activation-induced cytidine deaminase [EC:3.5.4.38]	0.49
unigene_24276	K03160	TNFRSF5,CD40	tumor necrosis factor receptor superfamily member 5	34.88
unigene_10414	K04184	CCR9	C-C chemokine receptor type 9	9.64
unigene_24278	K04184	CCR9	C-C chemokine receptor type 9	70.05
unigene_19115	K06483	ITGA4	integrin alpha 4	67.25
unigene_8504	K04189	CXCR4	C-X-C chemokine receptor type 4	8.38
unigene_15671	K05513	CCL28	C-C motif chemokine 28	3.04
unigene_18656	K03159	TNFRSF3,LTBR	lymphotoxin beta receptor TNFR superfamily member 3	38.73
unigene_20918	K04466	MAP3K14,NIK	mitogen-activated protein kinase kinase kinase 14 [EC:2.7.11.25]	28.46
unigene_21675	K05074	IL15RA	interleukin 15 receptor alpha	5.33
unigene_12725	K13073	PIGR	polymeric immunoglobulin receptor	74.74
ko04062 Chemokine_signaling_pathway
unigene_8710	K10030	IL8,CXCL8	interleukin 8	2.33
unigene_12886	K12672	CXCL11,I-TAC	C-X-C motif chemokine 11	56.43
unigene_20730	K14624	CCL2,MCP1	C-C motif chemokine 2	3.27
unigene_4890	K16597	CCL11	C-C motif chemokine 11	0.28
unigene_4334	K16595	CCL13	C-C motif chemokine 13	0.53
unigene_6803	K14625	CCL20	C-C motif chemokine 20	0.24
unigene_21890	K14625	CCL20	C-C motif chemokine 20	10.27
unigene_10116	K16062	CCL21,SLC	C-C motif chemokine 21	1.49
unigene_15671	K05513	CCL28	C-C motif chemokine 28	3.04
unigene_14504	K04175	IL8RA,CXCR1	interleukin 8 receptor alpha	9.24
unigene_17651	K04188	CXCR3,GPR9	C-X-C chemokine receptor type 3	30.99
unigene_22089	K04188	CXCR3,GPR9	C-X-C chemokine receptor type 3	49.22
unigene_8504	K04189	CXCR4	C-X-C chemokine receptor type 4	8.38
unigene_13039	K04190	CXCR5,BLR1	C-X-C chemokine receptor type 5	14.24
unigene_13686	K04193	XCR1	XC chemokine receptor 1	19.14
unigene_13949	K04183	CCR8	C-C chemokine receptor type 8	7.42
unigene_11881	K04181	CCR6	C-C chemokine receptor type 6	0.78
unigene_10414	K04184	CCR9	C-C chemokine receptor type 9	9.64
unigene_24278	K04184	CCR9	C-C chemokine receptor type 9	70.05
unigene_9274	K04182	CCR7	C-C chemokine receptor type 7	37.66
unigene_21942	K04177	CCR2	C-C chemokine receptor type 2	16.12
unigene_14877	K04447	JAK2	Janus kinase 2 [EC:2.7.10.2]	52.98
unigene_20446	K04447	JAK2	Janus kinase 2 [EC:2.7.10.2]	12.63
unigene_18396	K11218	JAK3	Janus kinase 3 [EC:2.7.10.2]	32.76
unigene_23125	K11220	STAT1	signal transducer and activator of transcription 1	66.32
unigene_10248	K04692	STAT3	signal transducer and activator of transcription 3	63.88
unigene_10249	K04692	STAT3	signal transducer and activator of transcription 3	38.48
unigene_20431	K11224	STAT5B	signal transducer and activator of transcription 5B	28.89
unigene_18108	K04630	GNAI	guanine nucleotide-binding protein G(i) subunit alpha	230.99
unigene_6809	K08041	ADCY1	adenylate cyclase 1 [EC:4.6.1.1]	0.31
unigene_25275	K08042	ADCY2	adenylate cyclase 2 [EC:4.6.1.1]	20.87
unigene_11187	K08043	ADCY3	adenylate cyclase 3 [EC:4.6.1.1]	1.05
unigene_16650	K08046	ADCY6	adenylate cyclase 6 [EC:4.6.1.1]	19.14
unigene_7671	K08048	ADCY8	adenylate cyclase 8 [EC:4.6.1.1]	0.54
unigene_25527	K08049	ADCY9	adenylate cyclase 9 [EC:4.6.1.1]	5.32
unigene_12780	K04345	PKA	protein kinase A [EC:2.7.11.11]	24.19
unigene_14005	K04345	PKA	protein kinase A [EC:2.7.11.11]	31.07
unigene_17424	K04345	PKA	protein kinase A [EC:2.7.11.11]	4.1
unigene_21666	K04345	PKA	protein kinase A [EC:2.7.11.11]	14.69
unigene_12098	K08893	HCK	hemopoietic cell kinase [EC:2.7.10.2]	97.04
unigene_25285	K05704	SRC	tyrosine-protein kinase Src [EC:2.7.10.2]	10.38
unigene_18928	K06279	SHC1	SHC- transforming protein 1	14.44
unigene_24430	K17447	SHC2	SHC- transforming protein 2	10.81
unigene_16784	K17448	SHC3	SHC- transforming protein 3	1.33
unigene_10754	K04364	GRB2	growth factor receptor-binding protein 2	37.38
unigene_20883	K03099	SOS	son of sevenless	15.01
unigene_13070	K07827	KRAS,KRAS2	GTPase KRas	16.05
unigene_18866	K04365	BRAF	B-Raf proto-oncogene serine/threonine-protein kinase [EC:2.7.11.1]	15.42
unigene_12377	K04368	MAP2K1,MEK1	mitogen-activated protein kinase kinase 1 [EC:2.7.12.2]	574.47
unigene_14340	K04371	MAPK1_3	mitogen-activated protein kinase 1/3 [EC:2.7.11.24]	21.17
unigene_17513	K04371	MAPK1_3	mitogen-activated protein kinase 1/3 [EC:2.7.11.24]	75.31
unigene_16105	K02649	PIK3R	phosphoinositide-3-kinase, regulatory subunit	2.29
unigene_20393	K02649	PIK3R	phosphoinositide-3-kinase, regulatory subunit	61.45
unigene_21660	K02649	PIK3R	phosphoinositide-3-kinase, regulatory subunit	24.99
unigene_14370	K00922	PIK3C	phosphatidylinositol-4,5-bisphosphate 3-kinase [EC:2.7.1.153]	22.48
unigene_20379	K00922	PIK3C	phosphatidylinositol-4,5-bisphosphate 3-kinase [EC:2.7.1.153]	32.02
unigene_25287	K00922	PIK3C	phosphatidylinositol-4,5-bisphosphate 3-kinase [EC:2.7.1.153]	23.05
unigene_25613	K00922	PIK3C	phosphatidylinositol-4,5-bisphosphate 3-kinase [EC:2.7.1.153]	5.19
unigene_14790	K04456	AKT	RAC serine/threonine-protein kinase [EC:2.7.11.1]	24.42
unigene_19317	K04456	AKT	RAC serine/threonine-protein kinase [EC:2.7.11.1]	31.76
unigene_20841	K04456	AKT	RAC serine/threonine-protein kinase [EC:2.7.11.1]	7.49
unigene_21055	K04456	AKT	RAC serine/threonine-protein kinase [EC:2.7.11.1]	31.69
unigene_14097	K09408	FOXO3	forkhead box protein O3	2.05
unigene_20011	K09408	FOXO3	forkhead box protein O3	4.32
unigene_15777	K04467	IKBKA,IKKA,CHUK	inhibitor of nuclear factor kappa-B kinase subunit alpha [EC:2.7.11.10]	23.4
unigene_24316	K07209	IKBKB,IKKB	inhibitor of nuclear factor kappa-B kinase subunit beta [EC:2.7.11.10]	16.42
unigene_12438	K04734	NFKBIA	NF-kappa-B inhibitor alpha	122.97
unigene_14344	K02580	NFKB1	nuclear factor NF-kappa-B p105 subunit	50.12
unigene_18230	K04735	RELA	transcription factor p65	26.57
unigene_15216	K08822	GSK3A	glycogen synthase kinase 3 alpha [EC:2.7.11.26]	16.57
unigene_21834	K03083	GSK3B	glycogen synthase kinase 3 beta [EC:2.7.11.26]	13.7
unigene_11304	K07363	ITK	IL2-inducible T-cell kinase [EC:2.7.10.2]	22.96
unigene_15402	K05730	VAV	guanine nucleotide exchange factor VAV	129.21
unigene_24313	K05730	VAV	guanine nucleotide exchange factor VAV	4.01
unigene_25091	K05730	VAV	guanine nucleotide exchange factor VAV	17.12
unigene_8195	K04392	RAC1	Ras-related C3 botulinum toxin substrate 1	211.46
unigene_16748	K04393	CDC42	cell division control protein 42	3.13
unigene_8064	K05747	WAS	Wiskott-Aldrich syndrome protein	14.84
unigene_19993	K05747	WAS	Wiskott-Aldrich syndrome protein	1.51
unigene_20429	K05747	WAS	Wiskott-Aldrich syndrome protein	36.63
unigene_7513	K04513	RHOA	Ras homolog gene family, member A	123.68
unigene_15529	K04513	RHOA	Ras homolog gene family, member A	43.98
unigene_19808	K04514	ROCK1	Rho-associated protein kinase 1 [EC:2.7.11.1]	28.99
unigene_23568	K17388	ROCK2	Rho-associated protein kinase 2 [EC:2.7.11.1]	26.26
unigene_22565	K04537	GNB2	guanine nucleotide-binding protein G(I)/G(S)/G(T) subunit beta-2	138.63
unigene_6985	K04539	GNB5	guanine nucleotide-binding protein subunit beta-5	1.09
unigene_24941	K12365	PREX1	phosphatidylinositol-3,4,5-trisphosphate-dependent Rac exchanger 1 protein	36.54
unigene_22774	K12366	ELMO1,CED12	engulfment and cell motility protein 1	69.97
unigene_24186	K12367	DOCK2	dedicator of cytokinesis protein 2	50.53
unigene_14833	K05725	PTK2,FAK	focal adhesion kinase 1 [EC:2.7.10.2]	3.64
unigene_10015	K05760	PXN	paxillin	16.33
unigene_12912	K05760	PXN	paxillin	27.24
unigene_24957	K05726	BCAR1,CAS	breast cancer anti-estrogen resistance 1	10.01
unigene_16344	K04438	CRK,CRKII	proto-oncogene C-crk	27.96
unigene_17936	K04438	CRK,CRKII	proto-oncogene C-crk	36.91
unigene_24247	K05871	PTK2B,FAK2	focal adhesion kinase 2 [EC:2.7.10.2]	18
unigene_9077	K05858	PLCB	phosphatidylinositol phospholipase C, beta [EC:3.1.4.11]	1.04
unigene_21966	K05858	PLCB	phosphatidylinositol phospholipase C, beta [EC:3.1.4.11]	6.09
unigene_25076	K05858	PLCB	phosphatidylinositol phospholipase C, beta [EC:3.1.4.11]	20.84
unigene_22678	K12361	RASGRP2	RAS guanyl-releasing protein 2	21
unigene_23105	K04353	RAP1A	Ras-related protein Rap-1A	52.72
unigene_14662	K07836	RAP1B	Ras-related protein Rap-1B	173.75
unigene_23968	K04237	PARD3	partitioning defective protein 3	7.01
unigene_11541	K05731	TIAM1	T-lymphoma invasion and metastasis-inducing protein 1	4.92
unigene_23637	K05731	TIAM1	T-lymphoma invasion and metastasis-inducing protein 1	11.34
unigene_13684	K08011	NCF1,P47PHOX	neutrophil cytosolic factor 1	27.66
unigene_13609	K00910	ADRBK,GRK	beta-adrenergic-receptor kinase [EC:2.7.11.15]	23.39
unigene_16445	K08291	GRK4_5_6	G protein-coupled receptor kinase [EC:2.7.11.16]	9.81
unigene_17368	K08291	GRK4_5_6	G protein-coupled receptor kinase [EC:2.7.11.16]	36.01
unigene_14709	K04439	ARRB	beta-arrestin	1.31
unigene_15607	K04439	ARRB	beta-arrestin	68.51
unigene_18766	K04439	ARRB	beta-arrestin	7.22
