# Supplementary material for: Identification of Immune-Related Genes and Development of SSR/SNP Markers from the Spleen Transcriptome of Schizothorax prenanti
Source: PLoS One. 2016 Mar 28;11(3):e0152572. doi: 10.1371/journal.pone.0152572 (PMC4809619; doi:10.1371/journal.pone.0152572)
Supplement: S2 Table — (Included in a separate Excel file) (XLS) [file pone.0152572.s006.xls]

## Sheet: Frequency of SSR units
Repeats	5	6	7	8	9	10	11	12	13	14	15	16	17	18	19	20	21	22	23	24	total
A/T	0	0	0	0	0	2439	1329	748	450	329	216	201	176	215	258	195	105	41	10	1	6713
C/G	0	0	0	0	0	167	59	34	7	2	1	1						1			272
AC/GT	0	1014	636	615	626	332	61														3284
AG/CT	0	675	293	164	160	136	55	2													1485
AT/AT	0	288	158	86	105	67	21	1													726
CG/CG	0	22	3	2																	27
AAC/GTT	101	35	20	2		1															159
AAG/CTT	158	56	45	3																	262
AAT/ATT	211	94	58	2						1											366
ACC/GGT	52	16	7																		75
ACG/CGT	6	1	1																		8
ACT/AGT	7	5	4	2																	18
AGC/CTG	265	83	33	3	1																385
AGG/CCT	287	101	52	2																	442
ATC/ATG	260	106	93	1		1				1				2							464
CCG/CGG	21	10	1																		32
AAAC/GTTT	31	7																			38
AAAG/CTTT	38	1																			39
AAAT/ATTT	22	1																			23
AACC/GGTT	7																				7
AACT/AGTT	1																				1
AAGG/CCTT	8	1																			9
AAGT/ACTT	1																				1
AATC/ATTG	4	2																			6
AATG/ATTC	10																				10
AATT/AATT	1																				1
ACAG/CTGT	10																				10
ACAT/ATGT	4	1																			5
ACCG/CGGT	2																				2
ACCT/AGGT													1								1
ACGC/CGTG	2																				2
ACTC/AGTG	15																				15
ACTG/AGTC	1	1																			2
AGAT/ATCT	54	8																			62
AGCG/CGCT	2																				2
ATCC/ATGG	13																				13
ATCG/ATCG	1																				1
AAAAT/ATTTT	1																				1
AAATC/ATTTG	1																				1
AAGGC/CCTTG		1																			1
ACCAG/CTGGT	2																				2
AGAGC/CTCTG	1																				1
ATCCC/ATGGG	1																				1
AAAAAG/CTTTTT	1																				1
AAAGAC/CTTTGT	1																				1
AAGAAT/ATTCTT	1																				1
ACACGC/CGTGTG						1															1
ACATGC/ATGTGC				1																	1
ACCAGC/CTGGTG	1																				1
ACGAGG/CCTCGT	1																				1
AGCCCG/CGGGCT		1																			1
