# Supplementary material for: Identification of Immune-Related Genes and Development of SSR/SNP Markers from the Spleen Transcriptome of Schizothorax prenanti
Source: PLoS One. 2016 Mar 28;11(3):e0152572. doi: 10.1371/journal.pone.0152572 (PMC4809619; doi:10.1371/journal.pone.0152572)
Supplement: S1 Text — (FASTA) [file pone.0152572.s007.fasta]

>unigene_1_0
GATCAGAGATGATTCACAGCTGATCTGTAGCATCTGTGTGTCCACGGTAACAGTAAGAGC
TCCGCCCTCACAGTGGCAGCTGAGCGCCTCCCTGCTTCTGTCTGTCATGATGTCATCCTG
CCGCCCGTCTGAAGACCTCAGGACTGTGTCTGACCCTCCTTCTCTTAGCCTGATGATGAA
GCGATTGGCCAGATCAGCCTCGATGTACGAGGTCACTTTGGGAAAGCCGTTCTGATTGGC
CCATTCTAGAAGGTCGGGGGTGCTGAGGAGGTCAGAGGTCACGGTGCTGGTCATGCTGAA
GCCGGAGGCTTGAGTTCGGTACGGCGGACTCACGCTGTTGGATGAATAGACCCTGACGTG
ACCTTTGACCTCTGGAGCCACCAGAGCCCAGTTGACTGGAACCGCACTGCTGAGGATCAG
GACAA
>unigene_2_0
ACCGCACTGCGGAGGATCAGGACAATCCTGTGGTACGCTGAACAAGCCACTGGAGGCAGC
AGAGAGACAGACACCTCCACCTGCAGAGAGCCGCACAGGCCGGATCCTGAGGACCAGAGG
TGGATGATGTGGACCTCCGTCTCAGCGGGCTGGTCTGACGGGACGCAGCCGTGAACCTCC
TGCTCCTGCAGCTCTGAGGCCAGATAGTTCTGAGACAGAAACGGAGACCGCAGGCGGCAC
TCACTCGGCATGCTGGCATCTGGAGTCCAGACGGAATGAAAATGAAGACAAAATAAAGCA
CACGCCAATTTTCATACAATTTAAATAAAAGGATGTGTATGTGTTTTTACCCTCTCCCAA
ACGGAGGTAAACATGGTTCGCGCGGACAGTGTGCATGAGTGACGAGACGGTGGCGTGACG
CTGGAGGATCCAGCGAAGCAGGACTCGCGGCCGCCGTGGCAGAGAAGGAACCTTTGTCAC
GCGGATGGACAAGCTCGAAGAGACGGCCGTGGAGTTGAGAGACACCTGCACCAGCACGTT
GATGTTGTGCGACAGTCCCTCATTTTCCAACACCCAATGCACGGTATGCTGGGAGCTCAG
CACCAGAATCACCGGCCGGTTGATGGGCCGAGAGATGGTCAAAGGTCTTAACACCACAGT
TACTTGTTTGTTGGAGGCTTTGCCCACAGAAATCACATGGGTCTCTTTAGCTCCACCCTC
TCTGGCCGCACAGCCTGGTCCCGCCTCAAAGCACTCCAGTTGAGCCCGTACTGGATGCAG
CGCCCCCACAGGCCATATGGAGCACTGCAGCTCTCTGTTGGACACTGCAGTTCTGACCAC
AGCCAGCAGGAGGAAGAGTAGAGCACCACCCGTCCAGGGCATCATCCTTCAGCACTTCAC
AGATTTCAGACAGAATTCAGTCTACACCAGCACACCAACTGCAGCTAGGCTCGGACCCAA
ATGAAATCACTGATGTGCCCGTTTACTCGCTCACCGAGACCCCCAGCAGAGGACAGGACA
GCAGCATCAGACCGTGGACTGGACCCTGAATTAACAGCGCAGAAGA
>unigene_3_0
AAGGCCTTAGGAAAAGGACATTTCAGCATTTCAGAAGATGTTTTGTGGAAGAAAAAAAAG
GCAGAAAGAGATGAACAACACTGTCGACGTCACAATTCCAGGACATAAATCACAGCGGTA
CTGAAGACATGCAGTGCATCCTGGTAGCCTGGAGCTGTGCAATCCCGCTCAGCCAGGAAG
GCAATGCTTTGATGACGTTATGAGATTATGATACTGCAAAAGCAGACTGGCAAAAACAGC
CCCAAGCAAATCCACTGACTATGGGCGAGGACATTTTCAGAAAAAAGCTTTCCAGATGCC
AAGCATGCAAGCCACACAGTACTCGCACGAAACCACTACACCCCAAACGCACACTGGACG
AGAACTCAATTAAATTGACAGAAGGACAGAGAGGAAACGCCGAGCGAGTTAACGGGGGTG
GGGGTGAGGGGGGGTGTGATCGAGCGAGGCGAAACGACGGTCTGGGCTGTCAGAGGAGGA
GCGGAGGAAAGGAGCGCGGAGTGGCAGAACTCATGGAGCAGAGCCGGATTCATCGCTGCT
CCGCACCAAATGGGAACGGGAGGGGCGGAGGAAAGAAGGGGAGTCCCTCTCTA
>unigene_4_0
TTTTTTTGAGCTTCTTCAAACATTTTATTGGTGTAATAGGTTCCACCATTTTCCTCAATC
ATTCTGTCTATCCTCCTCATCAGGTGATTGACCTGAGAGCGGTTACTCATGTCTTTATTG
TTAAATGAATGATATCTGCCACCACAGCTGTCAGTCAATTTCCTTAGGTTCAGGCTTTCC
CCTACAAACTGTTGCAAAGTTTTATTTTGCAGCTGATCTGCACGAGTGAACAGAACAATA
GTGTAGCGCACAGCATTTTCTCCGAAGTTTTCCTGAATTAGTTTCACTGTGTTCAGCTCC
TCCCGTGTGAATCTCGCATCCAGGTTGATCACCAGCAGAAACACATGA
>unigene_5_0
CATAGTTGGCAGGGTTTCGTGTTCAGCAGAGACTTAGGTATTGGTGGTTGTATTGTTTTG
TGTTTGTTTCTTTTTTGTTTGTAGTGACAATTGTGAGAAGTAGCAGCAAGACAGCAGCGT
ACGTCCGGTGGATTTGGATTTTCATTGTGGGTCTACTTCCTCCTCTTATTGGTAAGTGTT
AGCATGGTCAAAGTTATGGAGGAGGAGTTGCAAGAACTGAGGGAAGTAGTAGCTCAGTTG
TGGGCAGAGAATGAGAGGTTGTGTCAGGAGCGCTTCAATGCGCTGCCTGGCCCTAGAGAT
GCACCTCCTATTGTACCTGGTCCTTCTGTTGCCGTCCCCTCTCAACCAAATAATGCACAG
GCTGTCCTGCCAGAAAGATTTGTTTGTGTACCTCAAGACAGGAAATGTCCAAAATGTAAT
GGCAGGGTTGGCCTGTGGATTGAGGAGGCCCAAGCTTGTATGCAGGCTCGCCACCTGTCT
GTTTTTGACCAGGCTTTCTTCTTGTTTGACCATTTAGAGGGGGAGGCAAGAGAGGAAATT
AGGTATCGTTCAGAGATTGAGCGGAATGATCCAGATAAAGTGATTTCTGTGTTGCTGTGT
TCTGTGTTGACTCACAGGAGGGTGAGTCTTTGTTGGAGTTTTCCCTCGCCCTGATGGG
>unigene_6_0
ATTACAGAAAACCCGGTTCCTTTTACATTAGTTGCATTAGCTTCCTTTCAGTGCTGTGAG
AAATAACAGAGGACGTCAGTGGTCCTCTAGTTTGGCAGACATGTAATCTGAGTTTGGCAG
GGTACTATACAGGGTTCCATTTTTGTGATGAAAATTAAATGGGAAGATCCATGAGAAGTA
TTAAGTGTTCAAAGATTGTTGATTCAGCAAGCAATAAAGTTATTCTGCACTAGCGAGCCC
CTTTGGAGATTTAGCCTGCGTCAGTGAAAGACTAATCATATGCAAGCACAAAATGATTCA
ATTGCTTTAAAAGGAAGTTAATTGAGAAGCAGTATGTTTTTGAGATCCATTGGATTGTAA
TTAGAAATGGCGTTGTGGAATGTGTTGTAATACGGCGATATGGCAGCAGAGTAATTATGG
TCCTTGTATGGATATTTTTTTGCACGACTTTTAATTCTTTCTTTTCTTCTCCATTAATTT
CTGCAATTAATTTAGCCCAACTTGCCCACAACTCCATTCTAGCTTTGGTTTGTACATAAT
TTTGAAGGATTATTTCACTTCCAGAATAGGTATTTCCTGGTGGTTTGCTCTCCCCCATGT
CATCCAGGATGTTCA
>unigene_7_0
TTGGGGTGGTAAGGTCTCCATACTCTTGCCCGTACTTCCGAAACACCTGTATGTGGATTT
TGTCTGTGATTGGTCCAGAGATAGTGAGCTCTTCAGTTTGAGGCAGGTGGTCAGGTGTGA
GGTACAGGTTATAGATTATGGGGCTTTTCTCCAGAGGTGAGGGGTACGTGATGCTCAGGC
CTGGGCTTCCATCTCCAGACACCACATATTTATCATTTAATAACACCGCAAGATGTGTAA
AAACCGGCTTCGTGTTAATCACATGAACCTGAGAGGCGTTCAGAGGAAGGCTGAGGAATG
TGACATACTCTCCAGCCTCTCCGCCTGAATAGGTGTTTGAGATGAACTGACAGGTGGAGC
CATTGCCCCCACAAACCCCACACACATCCTCCACCTTCCCAGAATGCATTACTCCATCAC
AGCCATAAAGCTGGCACTTTCCACCCAGACAAGCAGAAATGGAACCAGGTGGTACAGTAT
GAGCAGCTTCACACCGCGTCCCATCGATGAACTGAGACCCACGACTCACCATGAAGTCCT
GCTCACGTGAGCGACACGTCAGTTTACACTGAGCATCACCTGAGCTGTAGCCGACAGCAG
AGATCCAGGTGTAGACTGAGCTGGAGTCTGGAGACACTGACAGAGGCTGCTGGTCTGTAG
CTGAGCACTGCTGAG
>unigene_8_0
AGAATAATAAGTCCAATATAAAATCCAAAATAAAATAGACTGCTCGATATAACAGGCACA
CACAATTTAAAACAAAAATGAAAATCAACAAATTAACACGTTGAAAGCTAAGGATAACAA
ATCAGTTTTAAGGAGAGCTTTGAAAACTGATAAAGAGGGGGCCATTCTAAGTTGTACAGG
CAAACTATTCCACAATCGAGGGCCCACCACCGAAAAGGCTCGGTCCCCCCTGCGTTTCAG
CCTCAAGCAAGGGATGGTCAATAAGTTAAGGTAGCTAGATCTTAAACTTCTAGAGGGGTT
ATAAGGACACAGTAAATCGGACAAATATTTAGGAGCCAGATTATGTAGACATTTAAACAC
AAATAAAATAATTTTAAACTCAATCCTGAAGTGGACTGGGAGCCAATGGAGGGCTCGCAA
AATGGGGGTAACGTGGTTAAATTTGCGACCATTTTTGAGAA
>unigene_9_0
ATAGCAACTATGGTATTTTGATGGAAATCACAGTTAGCATGGTAAATTTAAAGGTCTATT
TAAGTTCACTATACGGAATTAATTTTAATTGGAGAATAAATGCGAGGACAGAATATCAAG
GCAATACAGAGATGTATTTTTTCCTGATTGTTCTTTCAGTGCGCGGTACACCTGACACTA
CACACTTCAGTCCAATATATGGTTATACATATATCGGTTCATATTTGCTGCGACTACAAG
AGGAGGCTGTGTACACATCTCTCACATATCTCTTTTGAT
>unigene_10_0
CGCCTGTTCCACCTTGGTGGTCACCTGCTTCGTTAGCTCTACATTGCTGGATATCTGCTC
TGTTGTGGTGGTCATCTGCTCCACTGTGGGGATCTTTGCTCCTGTCTGCTCTGCTGTGGT
GGTCATCTACTCCGCCGTGGGGATCTTTGGTCTCATCTGCTCCACTGTGGGAATCTTTGC
TCCTGTCTGCTTTGCTGTGGTGATCATCTACTCTGCCTTGGGGATCTTTGGTTCTGTCTG
TTCTACTTTGGGGGTCTTCAGCTCCACCTGCTCCGCACAGTCTTCCTGTTCTGTCAGCTC
CGCTTTTGTTTCCTGCTTTGCAGGTTCTGCCTCATTCTCCTGGTCCTCCACTGTTCCAAA
GTCGGTCACTGCTCCATGGTCCAGGTCCTCCACTGCTCCACAGTCTGCTACTGCTCCATG
GTCCAGGTCCTCCACTGCTCCACAGTCTGCT
>unigene_11_0
GGACTGTGCTGAACAGTCTTCCAGAGGAACATTTTAATGTCCTCTGCTACCTAATGTTCT
TCCTGTCCCGTGTTGCTGCTGAGAGTCATCTAAATCTTATGACATCTAAAAACTTGTCAA
TAGTTTTTGGACCCAACATCTTTCACGTTCCTTTCAGCCCCACCATGGTTGAAGAACAGG
GGCAGTGTAACGCTTTGATTGAGCACCTGCTGGACAACCTGATCCACCTGCTGCCAAACA
TGTACCCTCATGCATCCACCAGCAACACAGCAGAAAGGGACTGGACTAATGAAGAGTGTG
TCCAACAACTGCCACTCAAAGAAATAAGATTAAAGCTTCCCAAAATTGGACGACTTGGGC
AATTGAGAAAACGATTAAGATGTTTGTGGAGAAAGTTGTGCTCATGCACCTACAGCAGTG
ATATAGAGAGTGGAGAAGCCTCTGGAGACCCAGATATAGGAGAGTAAAAGACACTGTGGC
TTATGAGGGTCACCACAAAACACTGGGGCCAGTAAGGTTCACTGCTAGACAGTGGGGCCG
GTGAGGGCCACCAGAAGATACTGAGGTCGGTGAGGGTCACCAGAAGACAGTGGGGTCAGT
GAGGGT
>unigene_12_0
GGGCAGCAGGTTGCAGTCGGCCAGCGTGAGGTCCGGTCCATCCAGAAAACTGCGTGTGGA
CACACCGGGATCATCCACGCCGTTGGCATCTATTTCCTCGACCACCGGCGTCTGCAAATA
CTCATCCAACCTCTTCAGAGACTTCAGAAGAGCTTTCTCCAGACCCTCATTAGCTTCTTT
ACGAGGGTTCTTGATGTAGGCAGAAAACTTGGCAAATACATCTATTCCTGCTGTGTTGGA
TTCTGGATGCTTTGCTGCCAACTTTGGGTATCGTGGTGGGACCAGTCGTTCCTCGAGAAA
CTCCTCGATCTTGTTGACGTCCACCAGAACCTCTCCGTTGAAGGTCATGAATGGAGGGTT
GGTTCCTGGAGCGAGGTCCTGCAGATCCGCCGGCTTTCTCTTGAGGTCCACAGTGGTGAC
GTTGAAGTTGACTCCTTTCAGCCAGAGGATCATGAAGAGTCTCTGAGAGAACGGACAGTT
CCCGAT
>unigene_13_0
CGACACACGTTCAGGCAACGGGTGCAAAGAGCGGACGAGACTATTACGCAATACATGGCT
GCTTTAAGAGCGTTAGCGGCTCCATGTGCGTTCGGGCAAATGGAGAGTGAAATGCTCCGT
GATCAGTTGATCGCAAATGTGTCGTTGACTGCAGTGAAGGACAAATTACTATTAGAGGAG
GACCTCACTCTAGAGAAAGCGATTACAATCGCATGTCAAGTAGAAGCTGCAGTTAAAAAT
TCATCATTACTCTCTCATTCCACTGCCACTGCTATGAAGTCTGTACAAGCCATCAGTATG
GATACTAAGTACGGCAG
>unigene_14_0
GATACTAAGTACGGCAGACGAGGAAAGAGCGCACGCTCAACTAAGCAGTCACTGTCTGCT
CAGAGCCGATCGGAGGATCGAAAACAGACAGCAACTTGCCAGCTACGTCGGCAATGCTTC
AGATGTGGATCGGATAAGCATCTGGCAAATGATAAAAACTGTCCTGCTGCTAAAGTAACT
TGCAGACTCTGTGGGGAAAAAGGTCACTTTGCTAGAGTGTGTAAAACTGCAAGTGAAGTA
AGAGAAGTGGTTGTTCCAGATGTGACTGTGCTCTGTGTGGATAACATTCAACAATCTGCT
GCAGCCAATGATAAGATCACATGTGAAGTGAATATTGAAGCACCAGGAGGTAATAAGCAT
ATGTTACAACTGGTTGTGGATACGGGCACATCAGTTTCTATACTTCTAGAAGCTGTGTAT
AAAAAACACTTTTCGCAATGCACATTGAATAAGCCCAAAATCAAACTTGTCACGTATGCA
AAAGAGGATTTACCAGTTATTGGCTGCTTATCAGCATTATCAAGTGCAGTGGTTCTCAAA
CTTTTAAGC
>unigene_15_0
GTGTGTGTGTGTGTGTGTTTTACGACAGCGTGCTATACACTCTTGACCCTCTTCAGACCC
CTTATGTTGGGTTGTACCTCAGATTTTAGCGTCCTGTCTCGCGGGCGCACGCTTTCTCCT
CGGCGCAGAATTAATTTTCCCTTCCTCTCACCGCTGGAAACCGGAGGCAGAGTTAATGCT
GCTCGGCTCTCAGGAAGTACACACACACATACACACTCCGCACACACACACACCGTCGTG
CTGCGATCAGAAAAGCGCAAGGTTTTGAGGGAGGTCTCGGAGCGATAGTGATTATTCATT
AGGCAAAGTAAAAGACAAACGTCTCTTTTT
>unigene_16_0
GGGGATAAACACCAACCGCTCCTGGACAGATTTTCTTAACCACAGTAAAACTACAGACAC
ACATGCAATAAAGCATGACTTTTTACTTTTCGGTTCTTATGAAAAGGACTCCTCCCCTTC
CAAAAACACTGAATCAGCCTGTTCCTGTGCGAGCTGGCCCATGAAAGCCCTGCTGTTCTC
CTACGGGAAGCACATGAGTGTGAGTGTAGTTAGGAAGTTAGTGACCGTGTCTGAGTCATT
GCATCAGCTTCAGCCTATCACGCTCTCAGCTAAGTTAACCAAAAGAGAACTTGTGATCTG
GTTCAACGAGAGCCAAAACTGTTCCAACGAAATAAAGTCTTCTCTGTACGCGGATGGAAA
AGTTGTTGAAGAGTATGTGTGCTGGTGTCTGTGCGGTGTCAGGCGGACAGCGGTGCTGGC
AGGGCAGAGTCTGATAAGAAACCCCTGCGATCTTGAGAGAGACCCCCCTGATAAACGAGC
ACAGCCTGACGCACACAGACATGACTTTATCAGGGGCCACACAAGGGCCAAG
>unigene_17_0
ATATTGCTTTCTCCAGTGAAAAGGCCATCTTGTCTGAATCGGGAGTGAAATATGCACAGA
TCAAGTATGATTACGAGCAAAAGCAGTTCTAAACAAATATGTCGGAGAGGAAAACAGTGG
ATGGATCTTCTCACTGGAGGCAATGTTATTATGGCCGGAAGTGACAATTTAAAGTTACTT
CAGTGATGGATTTGTTTCTTACAAA
>unigene_18_0
GCAGTCAAGGAAGTTCCTGTCATAGCAACACGCTCACTGCTTTGGTTCGGACTCCTTCTC
TAATGATGCAGTCCGGTCTGGACATGAAGCCTTTCATGACCTTCCCCGTGGAGAGCTCCT
CTCCGGTCGGCCTGTTCCCTAATTTCAATACGATGGACCCCGTCCAGAAAGCAGTAATCA
ACCACACATTTGGAGTCTCCATTCCTCCCAAGAAAAAGCAAGTTATTTCTTGCAACATCT
GTCAGCTTCGCTTTAATTCAGATAGCCAAGCCGAGGCACACTACAAAGGCAGTAAACATG
CCAAGAAGCTCAAAGCACAGGAGTCCACGAAAAATAAGCAGAAAAGTGCAGCCGCCCAGG
ACAGCGGCACTAAGACAATCACCTCCACCAACACCAACACCACCACTTCCTCCTGCACTG
CAGTCACTGCCAGCTGCTCTGACCAACCAGAGAAAAGCGCAGAGCCGCTGGCTGCGCTCA
TTGTCCCTGCCTCCCCGCAAGCCTTTGTGCCAGCTCCCGCTGCGCCCGCGGTGGCATTAG
TGCCCAGCCCTTGCAAGACAGCACCCGCGCATGCCAGCCCACCCACCGAGCCGACAGGGC
ACGCGGTGGCCCTGAAGAACACCTCCAAACCAGCAGCGCTGCCAGCGGCCCCGTCAGAGC
CCAGCGTGGAGTCCGAGGAGGAGAAAGCCAAGAAGCTCCTGTACTGTTCGCTGTGCAAAG
TGGCGGTCAACTCCCTCTCACAGCTGGAGGCGCACAACATAGGTGTGGCCAACATCTGCC
TCTGCATCGCAATGTCTT
>unigene_19_0
AAAAGGAACTTCCTTGACTGCTGCTGCTGCTGAGAGAGTGCAGAGGAGCAGAAGCCGAGC
TGACGCTCGCCGTGGGCAGCTCTCCATTATTCAACTGTTTGACCCTCTTGAGGTGAGACT
TTCCGTTGTAGTGGACCTGGGCCTGCGCAGCCGAGTGCAGCTGGATGTTGCAGACTTCAC
AGAGCGAGTAGAGCAGCTTCTTCTTCTCCTGCTGGAGCTGCATGTCTACGTTGGAGTCGC
TAGGATCCTTTACCTCCATGCAGCCCGGGACGGCGAAATACAGTTGTCCATTTTCTATCA
GCTGGGTGGGGCTCAAGGGGGTCTTCATACCTGAACAACCGATGTTTGCCGGTAAACTTG
AACTGACTTGGCGTCA
>unigene_20_0
AAAAGGAGAGCATAAGTCACCATTCATTTTTAAAACACTCTCAACTTCACTATATAAGGT
TTTTATCATTGAAATATAACCAGAATCAAAACCAAAGGCTTTCATAATGCTCCATAAATA
CAAATGCTCGACTCTATCAAAAGCCTTCTCTTGGTCAATCGATATTAGCCCAATGTCTAA
ATCAAAAAGTTTACCACCATCTAGAATATCTGTAATTAAAGAAATATTATCAGAAATGCT
CCTGCCTGGCACACAATAAGATTGATCAGGATGAATCACATGTTCCATAGCCTTACCTAT
TCTAATTGCAAGGGCTTTAGAAAGCAATTTATAATCGTTGCACAACAGGCTTACAGGCCT
GCAGTTACCAATCTCATTAAGATCTCCTTTTTTTGGTAACAACGTTATAATTGCCCTTCG
GCAGCTACGTGGTAAAAGTTCATTTTTCAGACTCTCGTTAAAAACTGCTAATTCTGGGCC
TACCTCTGACCAA
>unigene_21_0
TAGCTCCAACTTGCCCCAACACACTTTCCAGGAAGTTTCTAGTCTTGATTAACTAGTTCA
ACTGTGTTTAATTAGAATTTGACCTAAACTTTGCAGGATAGTGGCCTGCCAGGAGCAGGT
CTGTGCACACTTGTTTTAGGATATCCCAAGTCTCATAGCTATATGGGACAGGGCCAATTT
GGTCCTGAAGAGCTGATGTTTGATTAGAGATTGAGCTAAACTCTTCAGGATAGTGGCCCT
CCAGGACCAGAGATGCCAATCCCTGTCCTATAGGGTAAAAGAAACAGAGAGACATTG
>unigene_22_0
GAGAAAGTCCAAACTGCTGCAATGCCTCTGCGATACATCCGTAGGAACCAGCCTGCTGCA
AACATCCCCACGACAGCCAATCCCCTGTCCAATCTAGGTCCAATTCACAAAGACGACCCT
CTGCAAGCAAATCTCCACCCAACCTCCAACCCCACCAGATGCCCCCCACGCCAAGCTCCC
CAGATGTGTGTCGCAAAAAAGGCTCAAAAAGCCACTCATCCTTCGACCGGCCAGTGCCCT
CCTGCCCAAACCCCTGACATCTCACAACCGCAGGCGCACGCCACAAAACGGTCAACATGG
ATGCCCTTCGACCACCGAACTCCAGGCAAAAAGTTCACCAGGACCGCCTCCCCGCCGCAC
CAGCAGGCGAACGCTG
>unigene_22_1
CGGACCCACCGAACACCCGCATGCCTCCCACATCGGCCACCTGACCAAATCCCAGCAAAA
ATAAACCTATACACTGCAGATCAGTTGTTCCCACTCCAATAAAAAAAAAAATGCAGCATT
CAAACCCCACGGCCAACAACACCACCTTCAAAGTGAGAAAGAAAGTCCAACCTGCTGCAA
AGACTCCGCGAGACACCCGCCGCAGCCCGTCCAAGAACCACCCCCGCTGCAAACATCCTC
ACGACAGCCAACCTCCCGTCCAATCTAGGTCCAATCCACAAAGACGACCCTCTGCAAGCA
AATCTCCACCCAACCTCCAACCCCACCAGATGCCCCCCACGCCAAGCTCCCCAGATGTGT
GTCGCAAAAAAGGCTCAAAAAGCCACTCATCCTTCGACCGGCCAGTGCCCTCCTGCCCAA
ACCCCTGACATCTCACAACCGCAGGCGCACGCCACAAAACGGTCAACATGGATGCCCTTC
GACCACCGAACTCCAGGCAAAAAGTTCACCAGGACCGCCTCCCCGCCGCACCAGCAGGCG
AACGCTG
>unigene_23_0
AGCAGCAGGGTACACCCACCTCCTCCGGTTCCCTGCTCTACACCAGTGACCTGGAAGCCC
TGCAGAGGTTACAAGCGGGGAACGTGGTACTTCCATTGGTGCACAGAGTCACAGGCACGC
TTGCTGCCACGAGCACGGCTTCCCCGCGAGTCTACACCACTGGAACGATCCGATATGCCC
CGGCAGACGTTAGCCTGGCCATGCAGGGGAACCTCCTGCCTAATGCCCACACCGCTGTGA
ACTTTGTGGATGGGCCCGGCTTTGGCATAGACCCCAAGACACCCATGGAGATGCTGTACC
ATCACGTG
>unigene_24_0
AAACAACTCAAACTTCCATAATGACATGTCAAGAATTGAATAATGATAGCTGGTTATTTA
CCTGATATCTTAAAACAACATTTAGGATATTCAAAAGGACTTATTCTGGACATTGGTCCT
TTAAACATCTGCTTTTTAAACTTATGGTCTATTGTCATTTTATCAAATTTTAGCCATAAC
ATGAAAATAATGATCAGCTTATCGGTATCAGCCACAATTAAACTGTTGGTCCCTAATTTC
TGTAATATTCTGTTAAAAAATGATGCACTAATTGAAAAAAAAAGAAGAAAAAAAGCAATG
GTGGAAAACTGTTTGGATAGAACTTGAAAAATAAAGTATCTACACATTTATAATAATTAT
GGGTATAATTACATTTAAAAATACCTGTTTGATAAAAAAA
>unigene_25_0
GAGAAAGCCATGTGTCCCTTCCATTCACTCACATCTCTCTTTCTCCTGTTCCTCAGAAGC
GCTGCCAGGTGGCGCTGTTTCTGCACATGAGGTTCAGTATTATTGGCAGCATCGGTGTGA
TTGTGTGTTGTGGTGCTGTTGGACTCGGCCGTGTCGTTTAACATTTGTTCAGTAGACTCT
AGTTCCTCATCCTGGTCCGGGACGCCACACCTGGGTTTATTCATGGCTGCTTTAGTGGCA
TCATCAAACACACCTGTGACAGGTAAACCGGACACCTGCTGGAACTCCTTAAGAGCTGAG
ATGAACCGGAGATCAGGACTGCTGGATCTGGACACGGTTCCTCTCTCCTGAAGCTCCAGA
GAGAGACTGACCTCCGTCTGACCGGCTGGGATCTGAGCATCATCACCGTCTGTGGCCTTT
ATGAAGCCATACTTTGACAGAAACCGCTGTGCGGTGTCGGTGTC
>unigene_26_0
AGAGCCTCCTGAAGTGGCGTCTGATCGGAGAAGGATACAGCAGTCAGCTGTCCATCGATG
AGCAGAAGTACATCTTCAGACTGGCCTTCCGCATGTGGAGCGAAGTCTCTCCGCTAGAGT
TCGAGGAGGACACACACTCGCCTCTGGAGGACATCGACATCCGGCTGGGCTTCGGGACGG
GTCGTCATCTGGGCTGCTCTCAGCGGTTTGACGGCGCGGGACGAGAGTTCGCTCACGCCT
GGTTCCTCGGAGACATTCATTTCGACGATGATGAGCATTTCACCGTCCCAAACACAGGCA
GCGGGATCAGTCTTCTCAAGGTAGCGGTTCATGAGATCGGTCATGTTTTAGGGCTTCCTC
ACATCTACCGACCCGGATCCATCATGCAGCCCAGTTACCTTCCTCAGGACGCCAGCTTTG
AGATCGACTGGATGGACCGGAAATCCATTCAGAGTCTGTACGGTGTGTGTAAGGGTCGCT
TCAGCACCGTGTTTGATTGGATCAGGAAGGAGCAGACGCCGTATGGCGAGGTGGTGGTGC
GTTTTAACTCCTACTTCATGCGTGACGGCTGGTACTGGCTCTATGAGAACCGTAATAACC
GGACGCGGTACGGGGATCCGGTG
>unigene_27_0
ATCTCTTGATCTGAGTCACTGGTTTCTGTCAGCTTGCTGTGGGAGATAAACGTGAGAATG
AAAGCTTTAGAGGACCAAGCTTTGGAGGATGAGTCGGGGTACCAAGAAGATGAGGAATCC
TTTTTTCAAGACATTGAGCTCTTACAGAAACACGGAATTAACATGGCTGACATTAAGAAA
CTGAAGTCTGTAGGCATTTGTACTGTGAAAGGCATCCAGATGACCACACGCCGCGCTCTC
TGTAATGTAAAGGGACTGTCTGAGGCTAAAGTTGACAAAATAAAGGAAGCCGCTGGAAAA
TTGATGAATTCAGAACTGGAAAGACTCAACTCTCTCATACACTGTGTGTAACTGCTCAGC
TTCCTGGTGAATATGGGTACACAGGAGGAAAGATCATTTTCATCGATTCTGAAAACACCT
TTCGGCCTGAGAGGCTAAAG
>unigene_28_0
AAAAAACATCCAAGCCAACTTTCTCAGCAGAACTAAAAGACATCTCAGCCTCTGCAGATA
CTATTATTAAGCTTACAGTGAAAGTGTCCGGTGAGCCTAAGCCATCAATCTCTTGGATGA
AGGATGGAAAAACCTTCTCTCAAGGTGGAAAATATGAAATCTTTGAAGAACATGGTTCAG
CACATCTTGAAATCTATGAAGCTGATGTCTCTGATAGTGGAGTATACACATGTACAGCCA
AAAACAGTGCTGGATCTGTTACTACAAACTGCACTGTTACCGTTCAAGCACGGACAACGA
CAGTTGCCATGGAACGGAAAGCAGAGATGACAGAGCAAATAGTGAAAAAGGAGATTGCTT
ATGAGGAAGTGCAGTCCTTTACAGAAATTAAAGCATCAAAAACCCAAATGACGATGAGTC
AAGGTCAGACTGTTACACTACGAGCAAACATCCCTGAAGCCTCTGATGTGAAATGGATCC
TGAATGGAGCCCAGCTATCAAATTCAGAGAACTACAGATACGGTGTGTCAGGAAATGATC
ACACCCTGACAATTAAAAGCATCAGCCACCATGACCAGGGAATTCTCACATGTGAGGCCA
AAACTGAACATGGTGTTGTCAAGTGCCAGTTTGACATGACCGTCAGTGCAATGCGCTCAA
ATGCACCAAGTTTCCTTGTTTT
>unigene_29_0
TTGTGACCTCGGAAAGATTTAAGTAGAACGACATTGAGCTGGCCAGAGCGATCAAAAAGA
GCAAGAAGCTTTTTTACTTCATTCGCACTAAAATTGACAATGACATTCGTGCTGAATCAC
ACAAAAGAAATTTCGATGAGCGGATGTTGCTTGAAAACATTCGAGAGGATTGTAAGGCAA
ACCTACTGAGAGTTGGAATACCCAAAATATTCCTAGTCTCTTCATTTAATTTGGAAAAAT
ATGACTTTCAGAAGCTGATCAACACCCTTGAAGAGGAACTTCCAGAGAACAAGAAATTTG
CTCTCATTCAGTCTCTGCCCGTTTATTCTCTAGAGGCCCTCACAAAGAAGAAAACATACT
ACAAGAAAATGATTTGGCTGAACGCATTTGCGGCAGGAGTTGTGGCGATAGCTCCAATCC
CGGGATTGTCACTGGCCTGTGATTATGGCATCATAAAGAAGTTTTTTAAGCAAGTCTTCA
CAGGCTTCGGTTTATCAAATCAGGCTCTAGAGGCGCTATCAGAACGAGTGAACAAACCAG
TGGAGCAGCTAAAAGCCGCTAAGACATCACGCTTCAAAG
>unigene_30_0
GGAGAGATTTGAAAATATATAACAACACTTTATACTGGATTCTGTGTCGAATCGGTAACC
AATGTAATGAAATCAATAAAGGAGTAATATGGTCTCTTTTTTTGGTACCATTTAAAAGCC
TAGCAGCTGAGTTCTGAACCAGCTGCAGGTAAGAGAGGGAGGCCTGACTCACACCCAGAT
ACAAAGCATTGCAATAATCCAAATGAGAAGACACAAAGGCATGAACAACCTTCTCCAAAT
CACTGAAAGAGAGGATAGAGCCCTGAGGAACTCCACACATTAATGGTACAACAGAAGAGC
AGTTTCCCAAACTGACTGAAATAGTTCTACACTTAAGATATGAGGAAAACCAGTCCATGT
CTAGACCCTGGATACCCACTTGGTCTTTGAGACGATCAATGAGGATATCATGATCAACTG
TGTCGAAGGCATCATTGAGATCCAACAGTAGAAGAACAAGAGGACTACCCGAATCAACAT
CTAACAAAATATCATTTGAAACCCTCAATAAAGCAGACTCTGTACTATGACCAGCTCTGA
AACCTGATTGAAATCTATCGAAAATATTATAACTAACTAAAAAATCATTCAGTTGTACAA
ACACAATCTTCTCTAATATCTT
>unigene_31_0
GTAAACTTGCTCAGTAGCTCACCCAGTAAAGTGCACACTGTACTAGGGTACAGGTCCTGT
GAAACACGAGTTGCAATAAGAGCTCAAAGAATTGCCGAAGCACGCTAAAATTATATGGTT
GCTGCAGCAAATGTGTTTTTATGGCACGTTTGCTTTTGTTAACTCCATTGGTTAAGTTTA
GTGTAGGTGGTACTTTATATGATGTACAATATATGTACAATAACCACCAACCAACAGCCA
GATTCATGGTCATCGGTTTCAAAGAATATTTCAAAGCAGTTTTAGCACCACTTACTTGAA
CATTTCACTTTGTCTATGAAAATGCCAAATGTGCAAGAAGGAACATGATAATATTTTGCA
GAAATGTCGCCAGGGTTT
>unigene_32_0
TGCTGTAATATATATCTATTTTATGAAAACAGAATTTATGTACATGCAGGTCCCTCAGGA
TGAATGGGGAGGGATAGATGAGGAGATCCCATGCAGAAGGATGCGGAGCAGCAGTTATGT
TAAAGCCATGGGTGACCAGGACAGTGGAGACTCCGACGGCAGCCCTAAAAACTCCCCACA
GAAAAGCATGCGACCCGATGCTCTTGTCAAATCCGTGCTGCAGAGACAACTTTCAGACCA
GAGCTCATACCGTTTGGACAAGTCAAGCCGGGACATGGTCAAATACCTCACCAATATCAC
CGCGGATTTAAGGGAAATCCATCCCAGCATCACACTGGAACCATCTCCCAACTACAACTC
GCCGAAGTTCCGCTCCAGGAACCAGAGCTACATGAGAGCAGTCAGCACCCTGAGCCAGGC
CAGCTGCGTCAGCCAGGTCAGCCAGGTGAGCGAGACCGAGGTTAATGGCCAATTTGAGTC
GGTGTGTGAATCCGTGTTCAGCGAGGTAGAGTCTCAGGCCATGGATGCTTTGGACCTGCC
GGGCTGCTTTAGAACACGCAGCCACAGTTACCTACGAGCCATCCAGGCCGGATTCTCACA
GGACGATGACTGTGTCCCCTCCATGACATCATCCACTGTCACCTCCACCATCAGGTCCAC
CACAGGAATTCAGTTCCACCTCCCTTCTTCAGGCAGTGTGGACCGTCCTTCCCAACAACC
ACCAGTCACCTACACACCCAGTACACCCACCTATAAGAGGACCCCTCCACCCGTGCCCCC
TCGTTCCACCTCCAAACCCCTCATCTCCATCACAGCTCAGAGCAGCACAGAGTCCACGCA
GGACGCCTACCATGAGGGACAGCTGGCCAGAGGGGGCATCTGGGGTTCTGATGGGTTGAG
TCTGAGTTTGGGTCGAGCGCTTTATAACTCCACTGACAGTTTGGACAGTGCCAAAGCCGT
CACTATCGCCATGGAAGCGGCTGCCATGGCGATGGGG
>unigene_33_0
TGCCATGGCGATGGCAGGAAAGAGACACCCCTCCACAGACAGCCATAGCTCAGTAATGAC
CTGTGATAAAGCTGTGCTGGTGTCCAAAGCAGAAGAGTACCTAAAAACACCAAGGTCCTC
AATAGGAATACAGGTGGAAGCAGCGACTGATTCAGAGTGTGAAAGCAAAGACTCTCGAGA
GTATCATTCTGTTGGGATTCAAGTGGAAGACGAGAGACGACAGGGCCGGTTTAAGCGGTC
CAACAGTGTCACGGCCGGCGTTCAGGCTGATCTGGAGTTGGAGGGTTTTCCTTTAATGGA
GGACAAAGGACTTCAGTTTGGAGGAGGTTTCCAGCGTCACAGCGAGCCTAGCACCCCTAC
ACAGTACGGCGCCGTTCGGACCGTCCG
>unigene_34_0
TGATTTCTCAGTTCATGACCCCTGTAAAATATCTTCTGTTGTGTTCCATAGAAAGTCATA
CTAGTTTGGAACAGCATGAGAGTGAGTAAATGAATCTCCTTAAATTACACTGCTTCTAAA
AATACATGTAAAATACTCCAGATCAAAACAGACTATCCTGTTGTCCAGCAGCTGGACTGG
AGCTCCACCACTTTTCATGAGTAGAATAGAATGTTTTTGTGAGAGTGTAGCTGGGTGTGG
AAATAGGGGTAATTTATGAGACCCACATATCTGTGGTTTTCCCTCAGTTCTGACCCTTGG
TTCTGGTAACTTACACCATAGGAGCCCTGTTTTAGTCCGTTTGCATGGATTGTATGTTCC
TGTGTGCAGAACATCTGGCTGTAAAGGAGACAATAAATGGGGAACAAACGCCATACCAGG
GTTTAATTATTTAACTGCAGGTGGAGACAAGTAGATGTTTGTTTTTATTGATGATTGTCA
TTCCCTTTTATTGATTATTACTAATACATACTGTTATGAAAAAAATATTTAAG
>unigene_35_0
ATGAAACAACCTCTCAAAACAGAATGCAAATCATTGAAATCTTGATATTTGACATTCAGG
AGACAGCAAGGATTAAAATCACATTCATTTCCATTGTGAATGAAACACAGGAGGCCCTTT
GTCACGAAAAGCCTATTGAGAAGAAGGGACTGAAAGCACAATTGGTGAAGAAAAGGTTTT
GTGTAGACACAATCTGCCACCTTCACTGCACAGAATCGGACTTTGGCATTTTCTAGATGA
TCGATGAA
>unigene_36_0
AGAATGTGACTGCAATGTCAGTGTTTTTCCCATCAAAACACAACGTGTTTCATTACCAAA
TGACTAAGTTTCTTGGCTGATTATCTTTGAGGAAGATTCCTTGTTTGATTTATAGCTTTT
AGTCTGCTTTGTGTCATTTCTCAGCCCACATGTTAATAACTCAGCATTAATTTTACTGGT
AAACACCAGACTGTGCTCAATAGAGAGCAGCTGGCGTTTGCCTTCAACACCCTCTTCTCT
GAGGTAACACATACAAACAAAGCTTCATGAGAATGATGTATTCCTT
>unigene_37_0
TATGGAGAGTTATTTCCTCTCATGTCGGCGCAGAACGTACATGCAGTTTTGCTACTGGCT
GTAGTCTATGCACTGTGTTCAAGTGCAAATTGTTCACCTAGATGCAGGCAACACGAGGCA
ACAACACAGTTGGTTTCCGTTGCCACTAGTTCTTTAAAGTCGGTTTGGTGTGTCTGGGCC
TTTGACAATTTTTGTTTCACCATTTTTGCCTTTATTTACATAATACAGTTGGAGAGAGGG
ACCAAGGATTGGTAAAGGACCATGAACTGGGATTTGATCTTTGGTCACCTGAAGTGCAAT
TGCGCCTACTTGA
>unigene_38_0
AAAAAGTGCCAGCTGCTCCGATACAGCCTATTCCTGTGGTTTCCAACCCTTTTGACCATT
TGATTATTGACTGTGTTGGTCCTTTGCCACGGTCTAGGGCTGGTCATAACTACCTTCTTA
CCATTATGTGCCAGACTACCCGTTATCCTGCAGCTTACTCATTACGGTCTATCACCACTA
AGTCTATTTTGAAAGCCCTCACTACTTATGTCTACTTTTGGTATTCCCAAAGTTATGCAG
TCCGATCAGGGTTCAAATTTTGTCGAAACAATTCTCAAAAGCCCTGCGTCAACTTAGAGT
TTCCCACAATATTTCCAGTGCTTACCATCCACAGAGTCAAGGGGCTCTTGAAAGGTTGAA
CCTTGAAATCTCTTTTAACGTCATATTGTGTGGAACTTGATGCGGATTGGTAGGAGGGTC
TTCCATGGATGTTGTTGGCTATATGTGAGGTGACTCAGGA
>unigene_39_0
AGAAGATGCAGAAGAAAGAGCAGGTGGCCCATGAGGCCGATATCCTGCGTCACGTCCAGC
ATCCGCAGCTGGTGGCGCTGATTGATACCTATGAGTCGCCCATAGCCTACATGCTGGTTC
TTGAGCTGGTTGAGGATGGGCGTCTGCTGGACTATCTGGTGGCTCACGATGAGCTGATGG
AGGAGAAGGTGGCATTCTTCATTAAAGACACTCTGGAAGCTCTGCAGCACCTGCACACAT
GCAGAGTAGCTCACCTGGACCTCAAGCCTGAAAACCTGTTGGTGGACCTCCATGTGCCCA
TGCCCTGCGTGA
>unigene_40_0
AACAAACAGGATCTGGGTGGTAGAGATCCAAAAGAAGATCAGTTGTCAGATCAGTACTGT
TCACTACAGGTAACACTACCACCAGAGAGAGTAATGGAGACTCCTAAATCCTCGCTTTCT
TCTGAAAATGAAAGACAGCATCCACTCAAAGATTCATTTAGGAGAAATGGGAAAAATGAT
GGCAAGAGGTGTAATGTGTCTGTCATGGATGAAAATCATCAAGAGTGGATGATCACATTG
TATGATTTGGACAGCAATGGGAAAATAACCAGAGAGAATATGTTGAGCCTGATGCAGACG
ATCTGTGAGGTGGTCGAGGCATCAGTCAAACAGCTGGTGCTTAGCAATGGCTCAACCCTG
CGTGTGAAGCTGAGTGTCACTCCATTAACCAGCAGAAAAGGCAACAGAAAAGAATGGGAT
GCTGGGA
>unigene_41_0
GTGATTTAAGTGAATGATAAGTGAACTTTGTACCTTGTTTTTAACATTATTTTCAAATGA
TTTCCTCTTGATCGCTCTGAAAATCACAGTCATTTGGCTGATGGGTCGGTAAGCTGGCTA
TGTCCTCAAACACATCTGCATAGGTGTTAAAATGCACTCCTAGATTTAGGAGATTCTCAA
GCTGCTGGATCCCGCCGGAGACAGAAGTGTTTGGGAGACTCTGGACGGAGGGGGATGTGA
CCACAGCTCTGAACGGTGAAGGGGCCTTCAGAATAAACTGTCCTCTGGACCAATCTGCAG
CTGAAACTTCAGGTGGATGTTCATGTTTGTCATGTGAGCTGATGAGGGACAGTTCTCTCT
CACAATCAAATTCTGAGCCGGTGAAGGAGCAGTGACTTTCACTCTCAGATGATGTCTCTA
CTGGCATGTCTCTGCATGGCTTTATGGGA
>unigene_42_0
TTTTCACATTGTCTCGACTTAATCACCCTATACATGAAGAATGCCTTGCGTTTATTACCA
GTTCAGGAGGTAGAGAGACGTCATGCTCATTGGATGTCATGCGAGTTCATGTACGTCTGT
CGTTGTTCGTTTACAGCAGAAAAGTTGTGCCAAGTGCCTAGTCTTTTCAAAGTGTCTGCG
GCTGATGCTGCCCTCTGTGTTACATACTGTGTGTGCGTTTTTTGTTATTTTATTTCATTA
TTTCATTAAGCCAGTTTAAACCTGGTTAATGCAGAGTTAGACAAG
>unigene_43_0
TTCAAGTGGGGCTCAGACTTTGCCTTTTGAGCACATCTGTGATCATGACCGCAGGAGGAA
AGTTTTGATGTTTAACACAATGAGACTGCAGACGGGGGGAGGGCAATTCGGTTGGCGTGC
CGATGCACCCCATGCCATGCTGGTAATGAAAAGAGGTCACTGCAGTGGAACTTTTGAGTG
ACAGTGGAAGACATAGATTTAGGGCTCGGATTCTGTGGTAGTACGAATAACTGAAGCTTG
ACATCTTGCTCACAGAAGTGAAACTGAGGCAAAAATAAGCAAGACTGACTTTTGTCAGAG
ATGGCAGATCACGGCGTTGCATGTAAAAAACTAAGGAGTAGTGAAAGAGAGAGAGAAAGA
GGGAGAG
>unigene_44_0
AGAGCGAGAGAGAGACAGGCAGAGGTGGAGAGGTGGATACAGAAGGAGAGAGAAAGAGAG
GCAGGCAGAGAGAATGATAGACAGGCTAAGAGAGAGGCAGGCAGAGGGAGGAAATGACTA
ACAGATAGAGAGAGACAAACAGAACAAGCACAGGGGGAGACAGGTAGAGAGAAAGACGGG
TAGAGGGAGAGTAAGAAACTGGAACAGAGAGAGAACGACAGGTAGAAGTAGAGACAAGAG
AGGGAGGCAAGTAGAGGGAGATTGGAAAACTGGTACAGAGAGAGACAGGCAAAGAGATAG
GCAGGTAGAGGAAGAGTGATAAACTGGCACAGAGAAGGAGACAGGTAGAGAGGAAGAC
>unigene_45_0
AGAGGTGCCACGAATAGGGTGTGGAGGTGCCACGAAAATGAGACAAAACCTGCTTTATTA
TTCTATTTAATCATAGAATAAACTAATAAACAGCCGCAAAATAAGAAAAGGAAAAACAAG
TAGGTCAGAAAGAGCTGCTAAAGGCAGAAGAAACATTAGAGAGAATAGCAGAGAAGCACT
GGAGTGGATGTAGAGAACGAGACGGAAACGCTGATCCAGCCGTCCTTCTCCAAAACTACA
AAAAACATCCCGAGGGGAATATCGACACCGGAAAAACCGTCTCCACATTTACAGAGTAAA
GCTATGGCTCGTGAACCGCACCGACCTGAA
>unigene_46_0
AAAACATAAAACAAAGTAATAAGTAGTTAAAAATTGCTTTTCCCCCTTTTAGCATGTCTT
CTCTTTCCTAGGGCAACAAGTGAACCTAGTGGTCCATCAAAAAATAAGTGCATGATGCCT
CTGATGTTCATTTGTTTGCACAAAGTAATTCTTCAAGGACTACAAAGTTTACAAGAATTA
ATCTATAAAGGGCATGTGTGTGCGTTCGCTGATATCTGTGTGCAAGTGCACTTGAGGCTG
ACCGATCTGTCCGTAAGCCATGCTGATGAGCCTCTCATTCACCAGCTTGTCAGTTTTGGG
GTTTCGGGGCTGACGCTTCATAATGTCACTCTCTGCCGACTCGTATGCTAGAGAGATTGC
AGGAACCATGTCAGTGCCAAGGTCGATGCAGAGGATAGTGACGGTGCCCAGAGGCAGCGG
CACACTGGCAATGATGAAGAGCAGGAAGGGTGTGATCTCTGGGATGTTACTGGTCAGCGT
GTACGCAATCGACTTCTTCAGGTTATCAAAGATC
>unigene_46_1
GAGAATTACAAAATAGGTAAAGAACCCGCCAACTGCTTGCATCATGCCTAAAAATTAAGT
ATAAAGACACGTAAGAAATGAACACCTAGAGTGCTTTGTACAGAATAGTATGCACTTACC
AATTTGACCATAGCTCATACTGATGAGCCTCTCATTCACCAGCTTGTCAGTTTTGGGGTT
TCGGGGCTGACGCTTCATAATGTCACTCTCTGCCGACTCGTATGCTAGAGAGATTGCAGG
AACCATGTCAGTGCCAAGGTCGATGCAGAGGATAGTGACGGTGCCCAGAGGCAGCGGCAC
ACTGGCAATGATGAAGAGCAGGAAGGGTGTGATCTCTGGGATGTTACTGGTCAGCGTGTA
CGCAATCGACTTCTTCAGGTTATCAAAGATC
>unigene_47_0
GTTGCGTTGGAGAAGGCAGCATTGTCAGATGATTATTTTGTCAAGAGGAAGCTGTATCCA
AATGTGGATTTTTACTCTGGCTTAATATATAGGGCAATGGGATTCCCTACAGAGTTCTTC
CCTGTTCTGTTTGCAATTCCTCGCATGGCTGGTTGGTTAGCACATTGGAAAGAGTCACTT
GATGATCCAGACACTAAGATTATGAGGCCTCAGCAGGTATACACTGGTGTTTGGCTGAGG
CATTACACACCTGTCAGAGAACGAGTCCCAGCAAGCCAGGGCGAACAGCTTGGTCAGATT
GCT
>unigene_48_0
AGGAGCTGGATGTGTCAGTCACAGCGTCTTGTGGTAACTTGTCAACATAACCTGCTTGTT
CCAGTTTAGCAATCTCTGTAGTATAAGCGGCTGCTTGCTGTGGATTTTTAGCCAGTCTCC
TTTCAGTGGCTCTCAGCTGCGATAAGACGGCCTCTTTAGGTGCTTTAAGTTCGGGCATGT
TCTTGACACGCAAGAGAGGGGTTGCATATCGCCTTACACCATCCACCTCCACCCTTATGG
TCTTCCTTTCCAGAAGTTCCAACGCATCTTGGTCCTGTTTGGATCTGATGCACATCTTTT
CGTTGCGCCAGGGTAGTACGTCCATCTGCCATAATTTCTCTACTTGCTTGTAGAGATCAG
ATTCCAGGAATGAGATTGAAGTGAAGAGACAATGTTGTTCAGTCATGTCCTTCCGTAAAT
GTTGGACCGGACCCTGTATTGTCCAGCCAAGACGGGTCT
>unigene_49_0
GGTACTGCTATCCCAGAATGCCTGGGGGAGAATGTTGTGAGGAACTTGCGGTCAGCTTGA
TTCTGAACACTCTCATTTGGGGTTTTGGGCAGGCTAAGCTTTCCAAATGAATGGCCTGTG
GTGTAGGCACTGTGGTCTAAATGATGGGCTTTTGCATTTAGATCATGAAGCAACCCATTC
ACAACGCAGCCACATTTCCCTATGTTTAGCATCACCCTTGACCGTATCTGTCTCCTCCAA
ACCTCTGCTTTTGGATTAAAGGGCACCAGGGACAGTTCGACAAAAAGTGGCCAACTCTTG
CTATGACAGTTGTTAAGTCTAACAGTCTTTGACATCTCCCTGTATTTATTCCATTCTCAA
GCACAAGTTGTTCTCAAGCATACAATATGCACCTCTCTGTTAAGTGAATAGCCCCCTTTA
AATGTGTTTTTTTTTTTCTTAGCGGGCTCCAAATCTGCGACGGAAGAGAGGGC
>unigene_50_0
GGCATTCTGGGATAGCAGTACCCCAATGCAAATAAGCTGCAGCATTACTTGGTGATACAG
AACCAAGATTTCCCACACAAATCACAAAAGCAATATTACTTAATTATGGACTTAAGGACT
GATGGAAATTTCTGACTAATGGATAGTTTTGGATCTTTTTCCATCCAAATAAATACGCCT
CTCAAATGATGAGGGAAATTCAATGTGAACAATGATGATACACAGTGAACTAAAAAAAAA
AGGCACACTACCATT
>unigene_51_0
GGGGGAAAGCGAGCGGTGCTTGAAGAGGTGGATCTGGATAATACTCCAATGATGGCGATT
CCAGAGGAAGACTATGATGATTTGGATGAGTACTCGTTCTCCAAGTTTGCTTCCATGGAC
TTCCAGGGTGCTGCCACACCCACACACATTCGTCAGAGATTACGTCAGCCTCTGCTCTAC
CATGAGGATGAGAATGATGTCCTGGCTTCACTAACAGTTTGGTGGATGATCTTGAGATTT
ATGGGTGATCTTCCTGAACCAAAGGCTCAGGGGGTCTCCAGAAGTGGACCAGCCTTTGCA
GAAGGCTCTCTTCAGAAGGATGTGGCCTCCAGACAGGATAGACGCCTCAGCCATATGGTG
GGCCTGGACCAGAGAATGAGAAATACAAGAAACACTCCGAACAGGAAACTCAGTACAGTT
CCAGAAGACGCTTCCCGCAACAGAAAATCTTCAACTTTTACAGACATACTGGCCCGGAAC
AAAAAATCTGTCCAAGATGATGGTGTTCCAAGCCGCAAACTATCTGCCATACCAGAGCAG
GGTCCGAAAAACAGAAAGACTTCAACTTTCACTGATATAATGTCCCGAAACAGAAGGATC
TCCACAGCTCCTGAGGGGCCTCAATCCAACAGAAGAACCAGTAGAAAACCATCTGTTATA
TCAGAAGAGGCAGAGGATGGGACTGAAGTTTCCAAACAACCCACTGTGCAAACTATTAGC
GAAGAAGATGAAATTAA
>unigene_52_0
TTTCTGGGTGAACTATTCCTTTATCATCACTGGTAGAATGTTTGTTCATAAAGTTTGTTT
ATAATGTTGAGAAAACCTTTCCAAAATGTTTGCCAAAGCTAGTTGGGATGATAGTGGTTT
TCAACTTCTTGCTTAGAAAATGTTTAAAGCCTAAGGGTTTGTTCAAATCTCAGCAGTAGT
GATGCCAGCTTTAGCAAGCAGCTCTATAATGTGTTGCATCTGCCATTTAACATTTGGCGT
TTGAATATTCAAGGGATTAAAAATCAGCAGCATTTGGCCTCAGATGAATAATTACTAAAG
ATGGAGACAGACAGAATCTCGCTTTCCCTCTCTGCTGTTTACACAGGAGGAGCGAGCAGC
GGTTCGCCTGCCCTCCCTTATCTTATTTTCCGCTGCTGCTTGCAATCCAAGGTCCAATCA
GTATTAAAGTGCAATGACGAGAGTATCTTTTGCAAAGGCTGCTGGGTAATGTGGCATCCT
CTGAAAGGTTGCCTGGATGAATGCATCGGGCATTCGACTGATCGATCATATTTAAAAGGA
GAGGTGGATGCATTGCACATGGCACATCATGATCTCACAGATCTGGTCTGGCCACGCTCA
CTTATTGACGTGCTCGTTGTGATCCCTCATGGCCTTCTGCAAATCACTGCAGTGTTTCAC
ACAATGCATCAGCGTGGTGTGTGTTTCCAGCACGGTCTTTTCATCAGTAAATGGAATAAT
GCTGTTCGGAGAACACTCGAGAGAAAGCAGCATGCACAGAGACAGATTGTGCATTAAAGT
AAAACCCAATACAACACCTGATACATCGACTACTTGTATTCATTATATTAATATATTCAG
AAAAGTATTTTATG
>unigene_53_0
GTTTGTTTCTGCTAATGAATCTTTATGGTCATCTTACAGGATCTTTAGTCTCACAGGCAG
GAGCTGAGAGAAGAGATCAGTTAATGCCATTAAGGACTAGAGGCAGATGTAATCCCTCAG
ACCCAGTGCTCAAGAGAGTTTATGAGAGTCTTCACCAAAAGCCTCAAGATCAACTTGAGA
AACTTGAGAAACTTAGTGTTTGTTTAGGTCTTATTACTTGGTGTCTTTGTCTCTGTCTTA
CAATTTACAGTAATTGTTCACCCAAAAATGAACAGAAAGGCAGATATTTTGAAGAATAAC
TG
>unigene_54_0
ATCACTACATCCATCACCACATGTGCCGTCAATGGGTCTGTTATGCGATTGTTCTTCTCG
CTGCCAGACGCCCCCGTTCCCGCCTGCCTCTCTCTCCCTCTCAGTTCAGGAACACTGCAA
ATGTGGTGGCACAGATGGCAGCAGTTGGCCGAGCTGTGCCGTCTGTGAACGGGGTTCAGC
AACTTTACCCAGCAGCAATGAACATTAGGGCCGAGAGGGGCATGGAATGGCCTGCCCCAG
ATATTAATAGAGGCATAAATACATTGCTGTTCAACCTGTTCCACCTGTTTCTCCGGGGCC
TAGACTTTGCTCCTCTTTGCCTGAGTCAAAATACAGTGTGACATGTATGTTGAATTATTT
ATGGACACAGTCAGTCACGACTCTATACTAAACTAAAATGCTATTGTCTTGAGAAACTGA
TGCTGCGATCAGCAAAATGTCAGAATTTCAGCTTGCACACCAATTTAAAAATATAGTTTG
GCTACTA
>unigene_55_0
AATTATGATAATATTTTGTATGATTATTTAAAATGTATTATGATTATATAAGTTTGAAAG
AAACCAGTAATCATTTATTCCCATTACATTCCTGTTTCCAGTTGCATTCAGGTTGCATGG
AAAAGAGCAGCAGGTACATTCTTCAAAATGTCTCCTTTTATGTTTCACAGAAGAAACCCA
TACAGGTATGCAAATGACATGAGGGTGATTAAATTTGAATTTTCATTTTTGACTGAACTA
>unigene_56_0
GATGGTGGTGACGGAGTATGAGAGGAGGGGGAAAAAAAAAACATCCAGTGCTGATGGTTT
TGAAAACCATCCCTCTCCGGAGATGATTCATGTGTCCTTTTCACATATCTGGGAAGCGAA
AAGCAATTACCATTCCATTTGCAGCGGCCAAGCTCGCATTACAGAGACTGTGTTAAACTC
GGTTCAAAAAAGAAACACCTTTTGGATTAAATTACAAGCACAGCTCTACAGAGATTTCCT
ATTTTTGTCAAATTTAGTCACTGGGTGCCAGGAAGGACAGCTGCCTGTAGGAGGGCTTGC
AGGAGGCAGTGTAAGGAGGGAATAATTGGCTGGTGGAATTGGGCCCAGGCTGTACCGTCT
CCTCAGGGACAAAAGTCAGATTCACTGGCCTTTGACTG
>unigene_57_0
TCCGAATACTTTCCGCACCCACTGTATGCTAGGGACATCGAGTAAGCAGCTTCATATCAA
ATTATGAATCAACTTTAATGGAAGATGAACTGCTGTAATGTGTTATGGCTGTAATACTGT
TTCAACAGAGAGAAGCTATAAATAAGAAGATCATTGTGCTGCTATCTCAGGCATGAAGTA
TGAACGTCACTCCCCACATACTGCGCACATATTTCTTTACATTTTCTACATTTCACACAT
ATGCTATAACATACTTTAAAGGAGTATATAAAACAATGTCTGACGGAAATGTAGCTCGAG
ACACTAATTTCTTTTGGAACATGTGCTGGAATGATTTGAAATTCATGAAAATTAAGACCT
CGTCTCACAGTAATAGAGCTGCTTTTGTGGGAAAGAAAGACGATTTCAAGGTTGAAGGAA
TAAGTGAACCTGACAAAACAGTAAAAGGAATTCAACATCATCAACATCACCAATTTAATG
TCTTCCCTGTCAAGGTGATTGATGGTGGTGACGGAGTATGAGGGG
>unigene_58_0
ACTAGAAGAATGGAAAACATTTCCTCCCTTTGGGCTACGTCCGAATCGATAAACTATCAT
AGTGTGTTGAATTTGATGAAGAACTTACTTTTTTTTTTTCTCTCTTGACTTTTCAAATTG
TACGGCTTCTGCTCCAGTTGCTTTATGGGATAGCAAAGTGTCCCAAAGTTGCATACTTCA
GAATCCAGCAGATGTTGTACATCATCCAGATGTTGTTCGCCTACTGTATTGTAAATACTT
AGTACTGAACTTCTACTCATTTGACAGACTTTTGAACTTCCTGACAATGTGAAAAGAAGA
GCTGAAAAACAGGTGCACATTAGTGAGGTTTATGACAGGCAGTTGCATAAGCTATAGAAT
GAGTGGGGG
>unigene_59_0
GACACACTCACACACGCACACTCGGCGGAACTGGAATCTGTATGCTTGCCATCTCTCAAA
TGTTTTAATTCAGCATGATAAAACATCCGTTATTTATAAGGTGATTGAGCGTAAAGTATT
TTGGAGCACAAGTCCATCCATCATGAGTAGACAGCAAGCTGTGAAACACATTACTGTATG
CTCCGGCCTGCTCTTCACTGCCCGGCTCCTCTCCGCTCTGTGGTCAGCCAGAATAATGTG
GCTTCTGTTCAAAGTATGCAGCATAAAAAATACATTTTATTTGCAGGATAACAGGTGCAG
GCTAGGCAGGGAATGTGCACTAATGAAGTCATGGTTTGTGAATGCACCATGTTTGGACTG
GAGTCCTCTTGTTGTTTCCCAATAAGTTCTTAATAATTGGTTTTGTACGAATTAAAAATA
AATATTACATCAAGGAATAGATTAAAGCTGTTAAATGTTTTGCGAAAGTTGTTATAATAT
AGTATAATACAGTATTTAATAATGACATGTAAGGTCCAAAGTGTACGTATTTGACAAGTT
TTG
>unigene_60_0
GGAATTAGAGGTTCTGAAAATGTAGGCTTCCTTGAATCTTTAGTGTCTTTTGCACTGTCA
ATATCATTAGCTATATCCTGCTTTGCTTTGCTCTCCTGCTTTTCTAGGTGCTCTTCAGCA
TCTCTGGACATCTGAATCTCAGACAGAGCAATGTGGTTGGACTCAGTTTTTAGCTTGTGA
CTATGCTGCTGTGTTTTCTGCTGCTGCATATGAGACTGGGAGGCCTGCTGCTGAGCTTGC
TGCTGAGAAAATTGAAGCTGTTGCTGTTGGCCCAGTTGATGTTGTTGCTGCATCTGCTGC
TTCAGATCTTCCAGGAATGATCCAGTCATACCAGGCATCCCAAATGCAGCTGAATGCAAT
GCAAGCTCAGGGCTGATGTTAAATTCAGCACCAGGGATGTAGAATGGGAAGAGGAACTTT
T
>unigene_61_0
TGGTGGTGGTGGTGGTGGAGGAGGCGGTGGTGGCGCTTGCTGAGGAGTTTGTAGAGGTGC
AGGAGATGGTGTCTGCGATTTTCCTACAGACGTAGGGGCAGGGAGAGCAGTCACTGGGGC
AGGAGGAGGAGGTGGAGGTGGGGGTGTTTCTGGAGATGCTGGGTTTATGGGATACAACTT
GTCATATGCCTCCCTGTACTGCTGTGCAAACTTTTCCAGCTCCACATATGGAAAGAACTG
CCCATGCACATGTTCCTGATGGCTTTTGAGAATAAGCATGTTGGAGAAGAACTTTCCACA
CAGCCCACACTCCAGTTTGTCAGTCAATTCTTCCTCTCTATTCTTTTTCTGGGTTTTCTG
TCTATTCTCATTGTACTGAATAACCAATTCAAAGCCAAAGTTCTCAAGTAGTGCTTTAGC
AGCATTACCTCTAGCTCCTGAGATGATGCGTGGTGGAGGAATTAGA
>unigene_62_0
ATACACACAGCTGAATGACAACAGGTACGAATTTCTCTCTCGTCTTTTTCTTTGCCGTTC
CAATCAGTGCATCCACAGCAGGGTTGCCAGATCTGTCAGGCTGCAACAAACATGCCATAT
TGCAGAAGCTCTTTGGTTGTAAATGTTTTAGAGGTTCTTTCAGGTAACGAGAGCCAGAAT
CTGTCTTGTGTAAACATGGGTACTGCTAACTCCGGCTGTGTTTGGAAACCTAG
>unigene_63_0
TCAGAATGAGAGTCCAAACAGCACTCTCTATCCAGACGGCCTCCTGTTCCCCGCTTCCCC
ACTTGACTGGGACACCTTCACCGATCCTGAATGCCTATTTTCAGCTGCTCCCCCAGGCGA
GTTCCAGGCTTCAGGGGCCGAGTGTCGCTCAGTCATCCATGGCATGCTGGGAGGAAGGGC
CGTATCCTGGGAGGTCCGTGTGGATCTGTCTCTTCTGTGGGACACTGAAAGCTCAGCAAC
CCTGCCAACCAGCACTGGGTCCTGGGATGAGACTATCCATCAGCTGACCGCACGATCTGT
CATCAGAGATCTGGCAGCAGAAGACAGAAGTTGTGCTCGGTGGGATTCGGACGGCGTCCT
TCCAGCAGAGCCAGTGAAGAAACAGAAGACACACACACCTCGACAGGTAACATAAAAGTT
AAATATGCACGCCCACATATAGAACATTTTAAGTAACATGCACTACCATTCAGAAGTTTG
>unigene_64_0
AAGAGTGCCACCTACGATGGTTCCTGGGGCTGGAGCTGATACTGCTGTTACGGCTCTGGC
TCAGATGTTCAAGTCCTTTATGGAATATCAGAAGGATCGAGACGATCGACAAGAGAGAGA
GACAGTCCGACGAGAACAACATTTTAAAGTGCTCAGTCACCACGTCACACAGATGCAACT
TGACATGGAACGTATCCGTCTTGGAGCAGTATCCGACAAACCAGCACCAAAGGTGATAGA
CCGGGAGCCGCATCTAGCGAGACTTGAGGATTCTGATGACATTGAGCACTATTTGCTTAC
GTTTGAGAGGCTGGCAGAGGTGTACCAGTGGCCTAAAGAAGACTGGGCCATCCACCTCAT
ACCATTGCTCACTGGTAAGGCCAGATCTGCATTTGTTGCAATGGACCCTTCACACACACA
AGACTATGATTTTGTAAAGACAGCAATACTGAAAAAGTATGAGATCAATGCAGAGACTTA
TAG
>unigene_65_0
GTGTGAGAGTGTGTATGTGTGTGCTCTTGCGAAGCATGCTCAGGGTAGTGGGCTGGATTG
GACTGTGTGTTGGAGTGTATATACGTGTGTTCTGGATAGAGGGGCGTATTAGGTGGAGTC
AGTATACAGGAAGAATCTGTCGCTTGGGTTTGGTTGGCGTAACGGATGCTGGTCCCGTTT
CTGTAGTGAATGCTATGCGGCGGCTTGTCTCTGGGTCGTTCCTCGGCTCCAGCTCCCTCT
CCTCTTCCTCCGAGACCCGCGGAGGTGCCCCGCACCTCCCCCTCTCCCTCCCCACGTAAA
GGAGGTGCTGGATGTGGACTGGAGTGAGGCTGAGGAGGCTCACGCTGGGAATCCTGACGG
TCTGCACAGCCATTAGAAGGATGGGTCTTGGAGCGAAGACCCCAAAGGAAATGACGAACG
TACAGTAGTTGGCGGTATATACTGTCCTCCACACTGTCACTCTCCAGGTCCACCTTGAAT
CCAGCACTCGGCAGCACAATAGGAGGGTGGTTCTCAAAACTCTCTAGCAGATCAACTGTT
CTGTAGATATATGCCTCATCTTCACTGCTCGGTTGCCAGATTGGTAGAGGACCGAGCTCT
GCCATGAGCTGGTACTGTGTGAGGATTCTGTGTAGCTGCACAGGCTTCAGAGACGGATGC
TCTGCACACAAAGCTTTCCAACTCATCTGAGAAAGCTGTTGTGGGGGTGTGGCCAAGATG
CTCACAGCGCTACAGAACTTGGCAAAGAATTTCTGGGCGAGATGACTGTGCCCCGCTCCT
TTAGCCCAGTCCAGTAGCATCTTCACAGTAGCCTGGATCTGCAGGACCCGTGAACGCTGA
AACCAGCCACGCGTGGGGCCTTT
>unigene_66_0
TTTTCAATACCCAAGTCAAGAGGTTCAACTGTTTTTTTGCCATATTTGTGGATTCTGAAA
ACTTCATTTTTCAGTCCTGTTCCATAAATGTAATCCTCAAAAATGTCTATTCTGTATGGT
TGTGATATTCCTTGCTTGCCATCGATTACCACCAATGGGTCTGAGCCATCGAAACGGACA
CTGCCAATGACAGAGAGCTCGGCATCAGCCCAATACACACGCTGGCTGAAGTAATCAATT
GCCAACCCTGTGGGTCTTCTAAGGTTCTTGTCCAATAGCACTCTACGCATGGAGCCATCC
ATCGCACTCTCCTCTATGTGTGAGTGGTCACCTATTACTGACCAATACATCATCCCTTTG
ACTGGATTGACAGTAATGGAGTAAGGCTCTCCTGCAATGTCAGTTATCAGACGGGTGCAG
TTGGGTCCCTTGAGTTGTCCCACGTTAATAGAGTATCTAAGCTTGGTCCAGTGAGCTGTG
TAATAACTGAACCAGTGCATCCTAGAGTGGTCTGTCCAGTAAATATTTCCAGTCACCCAG
TCAGCTGATACATCTCTGGGTCTGCGAAAGTCTGGACATATGATGCCAACATTTG
>unigene_67_0
GAAAAACATTTTTTTAAGCTAGTGAGTTGAAGCAGTGATAGACCGATATATATTCCAGGT
CAATAAAGAAGCCGTTTTGAGATTTTTGGCTTAGACCAAAAACCATGCCAGCTTTTACAT
TCCCCCTTTTGTGAATTGAAATATTGGGCTAAATAAGTGTTCAATTTAATGTCCGCATAT
TTGTTAAGAATAAATTTTCTTTGCCTACATACCAGGAGTTTATTGCGTACCCCACTTTCT
AAACTGGCCATTGCAAAACCCATATCGGTCAACCACT
>unigene_68_0
AAAATACAGCCGCCCAGATGCAGTTTCGTCTGTTCTCATTTGCGCTGATCGTGTTGAACT
GTGTGGACTACAGCCACTGTCAGACGCAGCAGTCTCACCGCTGGAGAAGAAACAAAAGAG
CTAGCTATGGAGCTTATCCAATCTGTAAAGGCTGCTCGGTGTGTTCCAAGGACAACGGGT
GTATGAACTGCCAACCCAAGCTCTTCCTGTTCCTGAGGAGGGAGAGGATGAGGCAGTATG
GCGAGTGTCTCCATGCCTGTCCGTCAGGCTACTATGGCATGCGCGGGACAGAGATCAACA
TGTGCTCCAGGTGTAGGATAGATAACTGTGAGGCCTGCTTCAGCAAAGACTTCTGCACAA
AGTGCAAGGCCGGTTTTTACTTGCACAAGGGCCATTGCTTCGAAAAGTGTCCAGAGGGCT
TTGCTCCTCTGGAGGACAGCATGGAGTGTGGAGAGGGTTGTGAGGTGGGCCAGTGGAGTG
AGTGGGGGACCTGCACCAGAAGAAACAAAACCTGTGGTTTCAAGTGGGGTCTGGAAACCC
GAACACGGCATATTGTGAAGAAGCCACCAAAGGACACGATACCATGTCCGACCATCGCTG
AGTCCAGGAGATGCAAAATGGCTATGCGACATTGCAGAAAAGGCGGTTCGGGGAAGGGCC
ACCGGACCAAAGACCAGAAGAAGCCCAACAAGCAGAGGCTGCGCTTCCGGGCTCAGAACC
AACACAGCGACCACCTCGCCTCTCTTCGAGCCAGCC
>unigene_69_0
GGTTGCTTCTCTAGTTTAGTGATCCAGCGTTTCCCTCAGGCAGAGGGTTCCAGCTTAGCC
TGCAGCTCCTTCACGCCTTGCTCCAGGCTCTCTCTCAGCTCCTCACTCTTCTGGAGCACA
GTGGCCTTCAGGTCCTCAAAATCCAGGGATTCTCTTATGTATTCCGCACCCTTCTCAAAT
GGACTAGTGACATATTCACTGTAGGGCTTCAGTGCACATCTCACAGTACTCACTTCCACC
TCTATACGCTCTCTCAGCATGTCAGCACCTTTGGTGATTTTGGTCATCAGATCT
>unigene_70_0
TGAGCTCCCGCATGCCCTCACTGTAAGTGCAACATCTCACCCCTATCCCCTCTGTTTTGA
CTGCTGGGATACCTTATATCTAGAGAAACCATAGAATGATGGACGGACTGTGATTGACAT
GAAGCTGATAGAAGCGTTTCCCTCAGGACAGAATAGTAATTTTTGAAGAGAGATATGAGA
GGAAGTGAGCGCAGGAGAGCATCCGTGATGTGAAATCTGTAATTGTGCACAGCAAGGCTG
TTGCCACAGATGACCGGCCATCTGCTCTGCAAAGACTGATGGAAAATAAATGACGAAATG
CCATTAGCTTTTATTAAAGCAGCAGCACAAAGAACAAAAAGAAACAAATGAAGGACCATT
CATTTGGCCATTCATTTTC
>unigene_71_0
TGTCCCAATCAAAATTTACATTTATGCATTTGGCAGGCACTATTATCCATCGTGACATAG
ACTGCATTCAAGATACTGTATATATTTACATTTATTTTCACTCTCAATTTTTTTTTTCAA
TACAACTTCTCACTCACACTGTTATGCCAAGAATATATCTTTTGTAATGAAACACTTGTT
TTAAGTGCATAAAAACTCAAATAAATTAATAA
>unigene_72_0
CTCACCTGGCTTTATAAATCAGCTTCTCCGCGCGATGTCATGTCAAGGGGTTTGCGGTAC
TATGAGGAGGAGAGCTGTTACAGTCATCCGTTTTCGAGGGTAGTCGAGCCCTTTGGGTTT
TTGTAGTCGGGTGTTAAGTAGGCCATTAATTGGTCCAACTCTGCACATTTGCTTTCTGCT
CTGCGTTCATCTGACGACGGAATGGCGGATTGGAAGATGCCAGTAAGTTATAACTTCAAC
CCATCTTATCATGCGTATGCATACGGTATCGTGTACCCGCAAGTGTCTGAGCACGGACCC
CCGAATCTCAGCTGGGCCGAGGCCGCGTACACTCACTCCGGCGGGGTCACCGCGACCTAT
TACTCAGCGCAGACCGCACAGCAGTCGCCGCCCTGGAGCCCGGAGAACGGCAGCACCAGC
ACCTACGGCCACTATCCGAGCCACGCGCAGAACGGACGGCTCTTCCTCTCCTACAATAAG
ACTGAGCCCGATCCGAAGCCGAAAGATGCAGAGCAGGTCGGCAGCGATACACCCAGTGAT
TCAGAGGCCCATACGCCAGATTCCTGGAGCTCGGGCAGCAGTCGTGAGGGGGCCACTTTG
ACCAACCTCAATCTTCAGTCCTGGGGG
>unigene_73_0
AGATGTGTGTTCACTACCTACATATTAGACACTTCACAAGGTACTGCCATTGTCAGTAAA
ACAGAGATGGCTCTGGATTAGAGCAGGATTAATGCAGGCTGGTTACTTTCCTCCGCTGAC
TGGGATTAAAGCCTCAACTCTGGTTCTTTGTGAAGCCTCAGAGCTTCAGATCCGATGTAC
ATATAAAAGCACATGTCCTGTGCCCGAGGCCTACATGTGCAGATGCCAAACTTACATAGT
CGGAAACAACAGGTGGGAGCCTGCCCATTGCTCAGAGGCCGGATGTGTGACAGTTAAGAA
ACTCAATTACTCTTATAATTCTCATGGTAAAAATGAGCTATTAAAATTCAATGACTCATG
AGTGAATGTAACTGAATATCTGGAGTGCAATGTACATGCAATGTTATTATTATTATTTTT
TAAAGAAATTAATACT
>unigene_74_0
AAAATCGAGCAATCATATTCCACTCATGTAAAACACTCATTCAATTTAAGACCAGGCTGT
TCTTTTAAATCAGGCCTGATGCATGACATGCGGTGTGTGACTCCAAATGAATCTAAATGT
TCCTTCCCCTCCATGATTCCTAGAAATAAAAGTGCAAAGCTGAGCTCATGGAGAAGTGGA
AAGTGCTGTCTGAAGACCAAGAATAGATATAGAATCTTTATGAGACATGAGAAAATGATC
CCGATCCAGTTCTGCTGCTTAGAGTAAAGTTTCATGGTTGCACAGGATGTGGTGAGATTG
CAAGGTACATTTGCCACTTATGAAGAAGTTTTTGTTTTTTTTGAAGGAAATACATTTCAC
CAAGGCTGCATTTGTTTGAGCAAAACTATCGTAAAAACAG
>unigene_75_0
ATCATGCTGGCCAAATGTTCCCTCTCCGGCGCCGACAGATACTTCTGCTGCTTAAAGCGG
CGCTCCAGCTCGTACACCTGCGCCTGAGAGAAGAGCACCCGCCGTTTCCTCCGCGGCGCC
GCGTGTAAAGTCACCATAGATTTACTTGCATCCATGCACGGTAATGTTCCCATGTTCATG
CCCGCCGAGTGACCCATAAACCTGGAGATCGTTGGGTATCTGGGCTCCGGGTTCGAGCCG
TACCAAGCCGTGGCCGTCGCGCCGTTCCTCATGCTCTCCTGATAGGACGGCAGGTCTCCC
ATGGTGCCGATAGTCCCGTTGCAGTATCCTCCCATGGCGCTGTGAGAGAACTGCGAGTGC
GGCATGTGGTAGGTGTTATGGCTCATGCTGTGCTGCTGCAGGTTCGCCTGAGACACCTGA
GTCTGTCTGT
>unigene_76_0
TACGCATCACTCAAACACACAAGGTGCATATAGTCAAGCACAAAACTTGAAACTAACGCC
ACTCCTCCTAATTCACAGAGTGGCGAGACACCTACTTGGTGATCTTCATAGCCCATATCT
CTAAATTTCTCGTCAGTCCTTTTCTCAGATGTCAACTCAGGGAAACACAATCTTCTGTTA
AGATATAAACCTTTTTGAGTGCAGCGCTCACATGCATAATAGCCAGTGTGACCCTTCACA
CATTTGAGGAAAGCACGTGCTGGAGCATCACAAATGAATGCATCTGGAGCAGTGACTCTG
AAATGTAGACCATTATGCTGAATACCCTCATGTATAACAGCTTTAAAATCCTGAATAAAC
TCATTCAAATATTCTTGTAGTTGAGATGGTTTGGTCACACCAGAGTACAATCCAATCATG
AAGACGTTTGAATTTGGGATCTCCTTTATCCTCGCCAAAATAGGCCACAAACTCAGAGTG
GTGCTGCGGAATAAAGGTAGTCCATCGATATTAATTCTAAGCGTAAGTGTGTCTGTCAGA
TCTCTCAGATCAAAATCTAAGGATGCCAATTCTGCCACAACTGAATTCCTGATTCCAAAA
TGATAGTACGACCCCCCTGCTATATTTTTTACATTACACTTGCGTTCTGTGCTCATCAGG
GTTCTAGCATCCAGTGGCACATTAAGACCTTTTTGTTTGAGAATTTTCAGAAGTGCAGAC
AACGCATTTTGTGATATGTTGTATTCTGCAGCCCACTCTGCAAGTCCATGTGTATCATCT
AATTTCTCAGAAGCAGCATC
>unigene_77_0
CTTTTTCTCAGGAGGAACATCTAAACATGTAAATGTAATCTCTCTGCAGATTTAGTACTG
TATTAAAGAGATCTCTTTTTCTTGTATGTTGAGACCACCGCACTCGTCCAGAGGGGGGAT
CGATCATGCTGTCATCCTTGGACAAACTCGTGGCCTGGGTGCTGACCGGCTTCTTGGCGA
TTCTCACCATCTTCTTCAACATGTACCTGCTTCTGATCAACCAGAGGAACTACCGGAAGA
GCACCAAGCACCGACTGAACCCGGCTGACTTCATCATCACGGCCATCTCCCTGGCCAGCA
TCTCCCTGCAGGTTCTCACGTACTTATGGCAGACGCTGGATGTGATCGACTCCGTGTGCC
GCATCAGCTTGGCGGGGGCCATCCTGCTGGTGCTCATCTTCAGCGTCAAGTTCATCATCT
TCTGGAGCACGGCGTTCCTGACCTTCTACTACGGCACTAAACTGGTGATGGAGCCCGTGC
ACTGCTACACGCGCATCCAGGAGGCCATCGTCAAACACGTCCACACAGCCCTGGCGGTGA
TCGTCGTGAGCGGCTTCGCCAACTGCGTTCCACTGCTGAGCGTGCTGACCTACTACAACG
GCACCACCAGCGGGCTGAGCGACTGCGGGTCCATCATGCCCACCGACACAGCCGGACTCG
CCTACATCTTCTACTACGTGATCATCTCCGACATCGTTCCGGGAATCGTGATGATCAAAT
GCAGCATCTCCATCTCGTACCACCTGGCCAAACATCTGATGGACATGAAGGCCAGCACCA
GCGGCGCCCACGGGCCCAAGCTCGGCACGCAGATCCGGGTCATCAAGATGACTCTCAGTA
TGGTGGTGGTGTACGTGATCTTCCTGATCGTGGACATCTTCACGCAGATGACGGTGGTGC
TGATGAGGCAGAACACACTGGCCCTGACCATTCTCTTCGCCAGCATCTACACCACGGTCA
GCGCCTTCGTGCTGGTCTACGGGAAGAAAAGCTACTGGAAGGAACTGATCGCATCCTATA
ACCTGTTTTTAGACGAGTACCCTTGTTTGAGCAGCATGAAGGTGGAGGAGGTCAAAACAG
AACCGCATGAGCACAGCCATGGGCACTGAGCTTGATAGAGATGATATAGTTGTGGAGCTT
CTTGCTATTTTTCCTGAGATAGACCTGGTGAGAAGTCTT
>unigene_78_0
AGGTAAGAGGTTACTGACGGGTGGAATTACACTAACTAAATCCTCTTTTTCAGCCACTCA
TCTTCCTGTTAAGCTGAAATTGCATTCTCTGGTTTATGACTGTGAGGCTCTGGTGGACTC
GGGAGCAGATGGTAATTTTTTCGACATCAATATCACTCACAGCCTCAAGATACCCACGGT
TGCACTCTCCCAGTCCATCTCTGTGGTTGCGCTGAATGGTCAGCCCTTACCCTCCATCAC
GCACACCACTGTCTCTTTAAGACTCATCACCTCTGGCAATCATTCAGAGAACATTGACTT
TCTTCTCACTGAGACCACCTCTGCTCCTGTGGTTCTGGGGCATCCCTGGTTGGAGCTCCA
TAACCCTCATATAAACTGGCGCATGAATTCTGTTTTCGCTTGGAGCGAGTCAAGTCAAGT
CAAGTCAAGT
>unigene_79_0
GACATTTCTATTGCTCTGATCTCAAAGACCTATTGTGAAGAAACAACAATTATCACATCC
AGGAAATGGAAAGGGTAATTGTCCTCCTCAGCTTTTTATTCAACAGTAAAATTAGAATTT
AAATAGATGCGCAGTACCGAGGAAATAAACCCCAGCATTTTTGCATCAGCAAATACTTGA
AGCATTTTCTTTACTAAGTCTCGCTCTGAAGCTCTTTTCACCTCGGGGTTTGCGACATTT
AAACAGATTTCCTTTCTTCTCACCTTTTGGAATTTCTCCGGTGTGCCGCTGCCGCCTGGC
CTGCTGCTGATAAATAGTCTTATATTTTTATAACTAATGTTTTTATGTGGTGGACCACAC
AGAGGGCAAAGCAGCACCTTTAAAATTGATCTAGTCTCAAATGGTGAAGGCTTCAGCGAA
TGTAAA
>unigene_80_0
AGTCTCGTGTTTTTTTAAATGGCGTCCAAGGTGTGTGAAGAAAGATTGCTGCGTGCAGAT
TTCCCGGAATTCACATAGTTCACAAAAAAAGGTGAATTTATCTTGTATTTTGGCTGTCCT
ACAATGTGATCTGGTCAAATGTGACTTTAAGGCGCCAGGTGTTTTAAAAGTACATACACA
GTCACTGTAAACACACGGCCAGTAAGCTCCTCTTCTGTGCCTGAACCGATGGTGCCTAAG
CAGACGCTCTTGACTGGCGGTAGCAAAGCTGCAGAAGCGACACTTCATAGAAAACCTAGC
CCCAAAAT
>unigene_81_0
AAAATATTGCCCATCAAAGATGCCACACCAGCCATACCGATGCATACGCCTCCATAGAAT
ACACTCATGCCCATGTTGATCCAGGACAGCTGTCTCTCTGTCAGCCAGGGCCATGCTGGC
TTCATGAAGTCCTCCACTGTGACAGCCACCAGAGCGTTGATACTCGACGACACCGTACTT
AATGTTCCGCTGTAAGCTGCAGCCACAAACAATCCAGGCAGTCCTGGGAATTCTGCTAGT
ATGTCCATCACCAGATAAGGAAGGAGCTGGTCTGAAGCTCCTACATCTTTGTTGGTGAAA
GGATCACAGTCTTTATAGATGGAGTACATGCAGAGACCCGAGAGCATGGCCAAACTCACT
GTCACCCATAATCCCACCATATTCAAATACAGAGATAGCTTGGCTTGAGTCATTGTCTTA
CAGGAGATGTAGCGCTGGACCTGTGATTGGTTGATCGAGTACATGGATGCCCACATCAGA
CTGCCGCCAACAACGATTGTCCAAAAACTATGACGTCTCAAAGGATCGGGATCAAAACTG
AACGTTTCCAAACGTCCTCCATGGTA
>unigene_82_0
GGGGAAACATCCCAATGAGGCAGTAAAATTTACTGACTATTTCAAACATCAGGAGTTGTG
TTTGGCCCGGCAGACTAGTATTTTTTGTCAGCAAGCATCAGTCCCTGAGAGGTGTTTAAA
AGCATCATATTTGGCATCCCTCCACATCGCGCGTGCTAAGAAGCCGCACACAGTTGGCGA
AGCATTATTATTACCAGCTACCAAAGACATCGTCAGGGAGTTATTTGGAGAGGAAGCGGC
ACGAAAGGTAGATTGTGTGCCTTTGTCAGACAATACAGTAAGCAGACGCATAGGTGAGAT
GGCCAATGATATTTCGTCGCAACTTTTAGAACAACTGCAAGCCAGTGAATACTTGCGCTG
CAGTTGGATGAAAGTACCGATATAGGGAA
>unigene_83_0
AAAACACAAAAGACTCTAGAGACTGGAGGAAGTTTAGTCTCAAGGACATTCCCACTGGAG
GAACCTGAGTTTAAGTGTCTTGCTCAAGGGCACAACTGTGATCACTATCAATTGAAAGAT
TGTCCATTGTGGGGTTTTAACCTTTATGGACCCCATAAAATCAATAAGTTTTGTGGCTTT
CAGACCATGTCTACTAGCTTTGACCCCATCTATTCTAGTGTATTACTACTAAAAGTTGAC
CATAACCACTCATATATCACCAATAAAATGCTATCTAAAATGAAAATGTCCCCACCCACT
AAATTATAAGTGACTACCATAGTAAATCATGGGTGTGATGTACCTCTTTTTTGGCCACTA
AAATATGCCACTTAAAAACAGAAAACCCTTCAATATATCCGCTCCAACTTCCTGTTTCAA
TAG
>unigene_84_0
GCGAAGGAAAAAAAGAGCCACTCCTGGAAAAGTCGTCGAACCTGGCGTAATATTTTCTGA
TTCAGATTGATGAGATTCTAATCCGCCTGAAGGTCACTTCTGCGTCGGAACAAGGCGGAC
GTTATTTGTGGTTGATGCAAGCTGGGCTTTGTAAGTTTATGTGAATGCATATGGCCCGCG
GCTCTTTGGCAATGTGTTATTTTCACCACTTGAAATGGGTACTTGCTCTTCCTTATGTGA
GCAGCATCCTCGCTGATGCTCATGCGCCAGAATCCACAGGCTTTCTA
>unigene_85_0
ATGAAACAGCTGCATTTGTGAATGATCAGAAGGTTCAATATTTGCAATCTCTCTTAAAAA
ATGTGAAACTACAAATGTATTGCATATTCCAAAATATTACTCCCATAAAAACAATGTCTG
ACCTAAATCGTCCTCTAAAAGCAAGATCCCAAGATTAAATGCACCCTTTGGTTCACCCTT
TACTAAAGATTGCATAACTAAAATTCCCTTCTTTAACTATGCAAATCAATCCATGTGAAA
AGCATGCTGAAAGCTTACTACTCCTCTACTTATTTGAGAGCTTCTTCACTTTTCTTTGAC
AACAATGTCAGTGAATCCATGCACCTGAGTCAGCTGAGGAGAATCAAGCGAAGCCAGAAG
TTTGCAAGGGCCGGGACACTTAGGAATAAATGTCTCGGTCAGGTTCACTGTGGCCAGGCT
TGCGATTTCACCGTAGTTAATCGATCTGCAGTGTTTCATTCCCAGTCCCTCGATACGGAA
AACTGCGTTCTTCAGCACGCAGGGCAGTGGGTTCTGGAATGTGATTTTTACTGGCACTTC
TTTGCCCACCACACAGTCACATCCAGGAGTAATAGCAAGATCTGAAGTGCGCAGTCTAAA
GTTGAAGCGTTTGGCCACAATTTGCTTGGTTTGAGTGACCTGTCCAGCGACAGTGAGCAT
CATGGTTGAATGATTCACAAGGTGTGTTTTATAATCCTCATATCGCAGGCACCACTCCAG
AACCTTGGTTTCACTGGCCTTGAG
>unigene_86_0
CGTTGACTGCTTCTCGGTTTAGGTGGCAAGTTAGATTGCATACTAAGAGGAAGAGGAGTA
AAAGCTGAACTGTCTGCCTTGGCTGAGACACTTGATTGAGCCACAGGTTGAGCAGCTCCT
GTTAGTGGTTCAGACAGAAGGCACCTGCACTCCGGTTTGAGAAGTGCGCTGTTTCTGTGC
TGGGAATAATATGGTGGTGGGTTGGAAATGTTTGGAGATGTGAAGCTCCACTTGCCACTG
AGACTGTCTCTATCCTCCGGCGAATTTCCGATCCCGCTGTCACTGCCACTGCCATTGTTA
CGTGCGTTTTGTGGTTCTTCTTCAGGATTCTCGCTGTCAAGTTTCAGTCTCAGTTTTTCG
ATATAGTCCCCCATGTCGGTATAGAGGACGGACACGAAGTGAGAAATCGAGTGTGGAGTT
TGAGGAAACTCCAAACAACCTTGAGTGTCTGGATCTGGAGTGCAGGGAATCCCAAAGTGC
CCTATGATGCTTTGGTGCTCCTTGTGTTCATAAAGCTCCGGATCTATGAAAAACACGTGA
CATAATGCCTTCAGGGTGCTTGTCTGCATCCCAGCATCAATATTTTTGGTCGTATCAACC
GAGACAAGGCCAAAG
>unigene_87_0
AAATAAATGAGGTTAAACAAATCCTGCAAGTACAAACACTTTGTAAAGAGGCCCCCTTTC
ACAAAAATAAGTGCTTTGAAATTCTTTGGCTCTGATAATCACTATGCAAACCAGGTTGGT
TTCAAGCAAAACAACTCCTTGCCAAAGTGGAGGGTATCTTTGAAAAGTAGAAAGTGAAGA
GGGGGATGTCTTTAATGTTTTAATGATACCTCTGTTGCTTTGTCTACTTTCATACTGTTT
GCGATGGGACTGTGTCAAACGCAGCTCCGGAGGAGACAAAACAGTTATTGATGTCCAATG
AGGCGGCATTGGTTCCAAAACAAGAAAAAAAAAAACTCTTCCTTTGATTGCACAGGCACG
AAATGTTTAGATTCAGGTGACAAGGACGCCTGGTGCAGATTAAGACACTTAAGATCACAA
AACAGTCTGTAAAAACAAAGGAGTAAAAGCAGGTAAAAAAAAAAAAAAA
>unigene_88_0
ATGATGTACAGCAACACGTTCATCGACACCACGAACGCGACGGGACCCGCCAGACTCCAG
ACGAGGGTGTCGTAGAGCGAGAGCCAGCAGAAGTCCGGGTTCCCGTAGCCCTCGGGGTCC
AGTCCCACCGCCAGACCCGTGACGAAGGCCGGCACGCCCCAGCCAATCAGGTAGTAGAAG
CGCATGGGGCCGTAGTTGATGTCGCGCAGCTCGCTCAGCATGCGGTAGACATGCAGCCCC
TCCAGGAAGAGCCAGGAGAAGACGCAGAGCCACAGGAAGTGCAGCAGGATGGCCATCACT
GTACACAGGAACGGGTTATCGGCCTGATTGATGCCCAGGATGAAGACGAGGTGCGCGATG
AAGAGCGCGGCCGCGCCGTTGACGACGATGCTGGTCTTATTGCTGCTCGCCTCCCGCAGG
CAGGTGAGGAAGACGATGGTGAGGAAGAGGAAG
>unigene_89_0
AAGATCGTGGTAGTTCCTCCAATTATGTTTGAGAGCCACCTGTATATCTTTAAGACCCTG
GCTTCTGCTCTTCACACTGAGGGCCATGACACAGTCTTCCTGGTCTCCGAAGGTCGCGAG
GTCCCACCTTCCAACCATTATCGTCTCCAGCGCTACCCTGGAATCTTTAACAGCACCTCA
GCCGACGACTTCCTCCAATCAAAAGTTCACAACATCTTCTCAGGGCGTCTCACAGCACTG
GAGCTTTTTGACATCCTGGACCATTATTCTCAAAACTGTGATGCTGTTGTTGGGAGTGCT
TCTGTCATGGAGCAGCTAAAACGTGAACAGTTTGACCTCCTGCTCGTTGATCCCAATGAA
ATGTGTGGATTTGTCATAGCTCACATTCTGGGTGTCCAGTATGCAGTATTCAGCTCAGGA
CTGTGGTACCCTGCGGAAGTTGGGGCACCAGCACCCCTATCTTATGTCCCAGAATTTAAC
TCTCTACTAACGGACCGTATGTCATTGTTCCAACGGGTAGCTAACACAGCAGTGTACCTA
GTTTCCAGATTTGGTGTCCAGTTCCTGGTTCTACCCAAATATGATCGCATCATGAGGAAA
TACAACATCCAGCCCTCTGTGTCCACGCATGATCTAGTTCAGAACAGTCGACTCTGGATG
CTTTGTACTGACATGGCTCTCGAGTTCCCACGACCCACTCTGCCACATGTTGTCTATGTA
GGTGGCATCCTCACCAAACCCCCCAGCCCCTTGCCACAGGTAAAGTGCTATTATATTTAA
ACATTGTTTTACTACTTTTTATGGCATCACTTTGAGGGATGTACAAGATATCAGAACCAT
ACTATGATGACAAGAGCAAGCAAGCGTAACTTAACAGCAACTACATGGAAATAAACCAAT
GGAA
>unigene_90_0
TGATAGTCCCATACGCCTGAGAATAACTGCCTAGTTTGGCGCGAGGATCGCCGGCTGCAG
AAACATTCGAATTGCTCTGGAAAACCTTCTTGCTGAACCTTGGAGGAAGCTTGGCATCAC
GTGAAAGCGAATTAGACCGCTGGTTCAAGCGGGCAGAGGTGACACATAACCCAGGGGAAA
CAATGGGTTCATCCTTGCGAAGCAGGGGATTATTTTGGGGCTGTGCTAGTGTGAGAGAGA
AAGAGTTTGTGCGTGCCACAGGGGCAGAGCGACCTCGCTGGTCTATACCCACAGGCCCAT
TAGCACCATCTGCAGGCAGTACACCTCCAGTATCTTGATTCCTCCTCCCAATCTGCTGAG
AATGAGCTGGGTAGTGGTGCAGTTTGACTAAATCATTAGGCATGTGTGTGATGGGATTAT
AAGAAGTTTTGACCGCACTGGGGCTCACTGCTGGGCTGGTGCTTTCAGGAGCTGAGTGTG
TTTGCTCAGGCCTACTGAGAGGTTTCACAGCAGCTGCTCCAGTTCCATTAGAGCTCTTCT
TATCATTAGGAGATTTCCTGTCATGATCTCCATCCACGCCTCGCTTGCCTTCTCTTTGAG
AGCCAGCACCCGTTTCATTGCTTTTGTCAATTCCACTGTCCCCATTCACTTCTGCAGTCT
TCTTCTCTGATTTCTGTGTGAAGTAAGGTTGTTTGTGCATCTGCCGACTGGCCCTTTTTT
CCAGGATCATCTCATAGAGTTTGTTTCTGTACTGAGTAACAGAGAGTTGGACGTCATCGT
CCACTGGCAAAATGACATCATAAACCAAACTAGGCTCTCTGGCTGGGTTATGAAATTTGG
ACACATAAGGGTGCTGCAGAGCTTCCTCTGCACTGAGTCTCTTGTCTGGATTGAAAACCA
GCAGGCGCTGCACTAAATCAAGGGCGTCAGGTGGCACTGATGCCGGCAGAATTTCATCTA
ATGGCACCTGCGGTCTAAGCAGCATTCTCTGAATCACAGAAGCCCCATACTCTGATCTGA
TAGCTAACACATCCTCTGTAGAAGGATGTGGAATGGCGCTCATGATTTTTTCGATTTGAT
TAATGGTAGACGTCCCGGGGAAGAGAGGCTTGCCCAGGAGCATCTCTCCCAGAATGCAAC
CTATGCTCCACATGTCCACACCTTTTGTGTACCTACTGGATCCCAAGAGAATTTCAGGGG
CTCTGTACCATCGTGTTGCCACATACTCTGTCAAGGCAGGATTCACAGCATCCTCTTGGA
TCTG
>unigene_91_0
ATCTAACGCACCTGCAGCTTTTCAAAGGAGCATGGAGGAGATGTTAGGCTCTCTGAGAGA
TGAGTACTGCATCCCGTACCTGGATGATCTTCTGTGCTACTCCAGATCTTTCAGTGACCA
TGTGGAGGTGATCCGTAAAGTCCTCAGAGCACTGCAGCACCATGGAGTGAAGCTACGAGC
AGAGAAGTGCGAGATGTTCCAGAAGGAGGTTCGCTATGTTGGACGCTTGGTATCAGCTGA
GGGAGTTCGAATTGACCCTAAAGACCTCGAGGCAGTGATGGCTTTAAAAACCAAAACACC
CCAAACAGTTGGTGACCTCCGACGGGTTCTCGGCTTCCTGAGTTACTATCGTTCCTACAT
ACAGGACTTCGCCAAAATAGCAAAGCCGTTGTATGAATTGCTACAAGTGAAGTCCTCCAT
GCCACAACCTCTTTCACGTCACCACAAGTCCAAGGGTCCACAACTTCCGTCCAAAACACC
CATCTCATGGAAAGATGAG
>unigene_92_0
GAACAAAGCTGTGGTATTACATCAGCAGAGGAGGTGTAGAGTGCAGCTATCCACGCTACA
TCTTTCTTCTGGGCTGCTCTACCCCCTGCCCACGCCGCATGTAGTACTTCCTGGGACAGT
TCTCCAGTGCATGTCTCCATATAGCTGTCAATATCAAGTGGAATGCGGGAGAGCGTGTCG
GCATCTATATTGCTTTTTCCCGGTCTGTATTTAATATTGAAGTGAAACTCTGACAATTCT
CCAACCCAACGATGTCCAACTGCATTGAGTTTCGCAGTGCTCATGACGTAGGTGAGTGGA
TTGTTATCAGTGTAGATGGTGAAATGTGGAGCATAGAAGAGATAGTCTCTGAATTTCTCA
CACACTGCCCACTTCAAAGCAAGGAACTCGAGCTTTCCGCTGTGGAGTCGGTAATTCTTC
TCCGCCGGTGTCAGAGTTCGTGATCCAAATCCGATGACTCGCATCTTTCCATCTTGTCGT
TGATAGAGAATTGCGCCGAGTCCTTTCTCCGATGCATCCGTGTGTAAGACGAATGGTTCC
TCGAAGTTAGGGTATGCAAGTACTGGAGGTTTGGTCAGCATATGAACAAGTCTTTCCAAG
GTACTCTGATGCTCATCTT
>unigene_93_0
TATAAACACACCCTGTGCTAGGATGTGACACATTCTGCCACTGGCCTGTGGAGACTTGGT
TTGATCTCTAAGCAGCTGTTTTTCTCATCATTAAGCAGCCTTGCTCTGTTGATCACAGCA
ACTCCAGAGTTATTACTTTTTCCATAGATTGATTTGTAGTGGTGTGTTATGGCTGATTTG
TTTCTTTGTTTTGAAGTTATTGACCTATAAAGGTCAAGTGTCAAATTTTTTGTATTAATA
TAGCAGTTTAATGTACAGAGCCAACTATAAGTAATCCATTCAATAGGCCTAGTTGTTTTA
CTGATAAATGTAAACACTCTGGCTTTATGGTACTTTGAAAACATTATGACGTGTTAACCA
ATAGCATGAGTTTGAGACGGGACTACCTGTTTACCCAAA
>unigene_94_0
AAACTTTTCAACTTTAAAATAATTTTATACACAAGAAGTTCAGGGTTAACTAAAACTTGT
AGGATCTTTTCCACTGGTATTGTTAGTATTTTCATCATGTCTTTTTTGGTCTTCTGAAGT
TAAACTTTTGAACCTGCATTTTATGAACCTGTCCCTTAATTTGCACGGGTTGGTGATATT
TGCTTTGCTAAGTGCACATGAGACTGGTGTGCTGTGAATATGCATACACTGCAGAAATA
>unigene_95_0
GGTAAGGGATCACAAATCAGTTTGTGATTCTTTAACAAATTGGTCTGAATCTAAAACCTT
TTTAAAAATCTTTACTCTGATCTCAGAGGTCGTGGAGAGCTCATTGGTTAAAAAAGAATC
CTGTGAATCTGAAGGATTGCTGTGAAAAAAAAAACTGAAGGTAGTATCTGAAGGTAGAAA
TAAATCCATACGTTAAAAAGAGTTGAAAACTCTATTCGAGTGTCCCAGTGAGCACTGTTG
GTTCAGTTGTGTGAAAGTTGATGCAACATCAAAA
>unigene_96_0
GAGGAGTTTGTTCAGTTCTTCCCCTACTTTCTTTTGAAGAGCCTTAACTTTCTCTTTAAT
GGAACCAATTGGTGTCTCCTCAACCACTGGTGAAACAGGAGACCTTTTTTTGTCTCCAGG
GACGGGTAGAAAGGCATCCCCTTCGGAAGACTTCCCAGTGCTTTTACTAACAATACTTTC
TTTTGTGCTAGATGACTGGGTTTCATCTGTGTGTCCTTGAGGTCCTTTCCTTCTGATTGG
CTTTTTTACATCTGTTGTATGGGCCTTAGTGTCTTTTGCCACTGTAGGGACTATTTTCCG
ACCACCTCTGCGCAGAACAACCTCAGTGAACCTTTGCTGTGATGGAGACTCTTGGGATGC
AGGCCTAGATGTTTCAGGCACATCCAATAAGTATTCCTTAACTTCACCAATGGGAACAGT
CTCTGTGCCAGGCCTGTCCCTAGCACCCTTTGGTCTCTGTGATCCTCTGTTGATTCGAAC
TTCCTTTAGAAGTGATTCTTGAGATTCAAAGGCAGCCATCATTTTTGCCTCTTCGATTTC
ACTTTCTGTTAGTAGAACCCACCCCTCATCCTTCCTATATGGACGGCTATCTGTTTTTGC
AGACTCTTCCTTGTCACATGTTCCACTTCTCAGAATTTCACTAACTTTTTCCAAATCCTC
TTTGACTTTTTCCATTATCTCAAAAGGCTCTGCTGACACCTCCTCCACCCCCTTATCTAA
ATAATCCCCTTGCATGGGACCCGCTTTCTCTGAGGAATCAGTG
>unigene_97_0
AAAAAAACATTTAAAGTGGTTCAACCCATTTATTGTGAACTCAAAAGAATGATTCATTCA
AGTGTCAGACATGCAGATCATTGAGTCAGTTGAACTCGAGAACCAGATCAGCTGGATTCA
TGAACAAATCATTTAAACTGATTAAACCGATTCACTGCAAAGATCCATCTCAGAACGATT
TATTGAATGCTGCAGTCACAAATGATTCATTCACAAATCAGACATGCAGATCACAGAGTT
GCACCCAAGAACTGGATCAGCCAGAATCGCGAATGAATCACTCAAACTGGTTTTGTAAAC
TGGATCAACTGATTCATTGCAAAGATCTGACTAAAAAGAATTGTTTTGTTCATAAAATCA
GGAAAGCAGATTATTTAGTCAATGAGTTAAACCTGAGAACCAAATCAGCCGGATTTGTGA
ACTGGATCAACCAAATCATTAAACAGATTTGACTCAAAATAATAATTTGTACATGAATCA
AACATGCTACTTTTCTCTTGAGATTGCCAAAGATAGTCATGGACTGCTCAAGATTTTCAG
GGAATTACCTAAATTTGGTTTGTTTCTTATGGAAAGCTATAATATGACCTCAGGTAATGT
GTAATACAGTGTACAAGTCATTTAAGCCACA
>unigene_98_0
CGGAGATCAACACCGGAGGAAATATTCAACAAACGCAAGCAGATCAAACACAGAGGAGTT
GTATTGCATTTTGTTCATGTAAATGCAGAGCCGTTTGGTGGTGTTTCAAAATGCGTCGGC
AGAGAAGGATCTTCCTCATTGCACGGAGGTCAAGCGAGTTTGCATTGCTCATTATTTTCT
CCTGACAGAAGTGCCTCTCGTTGTAAGCCGAGGGAAAGTTTCAGAGGAGGAATCCATCAG
GCAGAGCCAGGCTTCTCTGAGTGTGTGCCTGAGGCCTGACTGGATAGCCTGGACCGCATG
TGATAGACAGCTTACTGACCACATGCACTGGATGATGACGGCTGTGTGTGAGACAGAACT
GAGACTGAAGTCTGCAGATGAAGAATCAAAATAAAGGCGAGGCAAAGAAAAGCAAGAAAT
CAGAGACAAAG
>unigene_99_0
AATGAAATGGCCAAAGATTAACACACATGTACATGGGTCAAAGACTTTTCAAGCATCAAA
ACAGTAAGTTTAATACAGCTTTAAACTTGTTTTTTAAATGTTGTACATTGGAATGTGTCC
TGTTTGTTTGCTTGTTTATTTATTTATATTTTTTCTGAGTAAAAAATAATGCATTTTCAT
ACATTTTTACCATGATTTACCAAAA
>unigene_100_0
GCCAACTCTGTTCCATATGAAACGGTTCATTGATAACACGACAATCTGATGTATTGCAGC
TGTGTTTCCAAAGGATCTTTGACTGATGCTGGCACTGTTGTTAAAAAAAACGCTTTCATT
CTCTAGCAACCACTGCCGGTCTGTATTAGAGAGAGCAGGGCACAGCGCCAGCTGCTCTTT
CACTAGGGGATGAGCCGCTAAGCTGAGCTTGTGTCCTCCCGGACGCTGTTTCCTGACCGT
TTCAGGAAGTTGTCGTTGTTGCTTACTGTTTAGCGTGGCTGCTGGACCTGGTGTTGCTAG
CTTCACTTCTGGTATGGGAAAAATTTTGGGCAAAAAACTATTATGTGAT
>unigene_101_0
GATTATTAAGAAAAGAAGTGGGCTGAAATAATTAATGTTTTTTGCCAAATGCTCTAGCCT
GTGGAACAAAAGTTCAAGATCAACCACTGCATCTGAAGTAATTGAAGACCACTGCAAACT
CCAACTCGTAAGGCCTGTTGCTACAAGGTGGAATTCACTCTTCTCAGCCGTAGAAAGAAT
AGTGAGAATAACAAGAGAACAAGGCGAAGGAGCCCTTGCAGCTGTCTGCAGTGAACTAGA
TACACCTAAGTTTACTCCAGTGGAACTTGCATTTCTTGCAGAATATGCGAAGACAATGAG
CCCAGTTGCAAAGGCACTGGATGTTCTTCAGGGAGAAACCAGTGTGCAGATGGGATGGTT
GGTCCCAACCATAACTCTACTAAGGACCAAGCTCCAGCAC
>unigene_102_0
ACTAGGAGAGAATAAGCAAGGAAAGTTGGCAAGAAATCACACATTTGATCACAGCATCCA
GAAGCGTTAGTGATGAACTCTTCAAATGCATCCAATCCAGTGTCTGAGATCACGGCAGAT
CCTTCCTCTCCGTGGTGGACTCCTTGATGATCTCTCCATCACGAGTCTCAACGGTTCGCA
CAACTATGCTCCTCTTCACATGCGCCTCAGGAGTCAGCTTAGTGTCGAAGCTGGTGTCTC
TAAACTGTAAGTTGGTGAAGTTCTGCACGGGAACAGTGATTCTGGTTTCCTCTCCTTCGA
GCAGCTTCCTGTAGGTGGCAATTTCAATATCCAGAGCCAGCTTTACATTGAGCAGATCCT
GGTACTCCTGCAAGTGTCTGGCCATCTCCTCCTTCAGCATCTGGATCTCATCTTCCAGAC
GGGCCACAGTGTCCTGGTAACCGGCCGTCTCTATGGTGAAACGCTCCTCCATCTCTCGCA
GCTGACGCTCCAGGGACTCGTTAGATCCACGAAAAGATTCCAGGTCACAGGTCAGGCCCT
GCATCTGTCGACGATACTCGTTGGCCTCTTGCTTAGCTTGTCTCAGAGCCTCTGCGTTAC
GGTTGGCTGCATCAGTCAGATCAACAAACTTTGAGCGATACCACTCCTCAGTCTCCTGCA
TATTGGAGGTGGCCATGGTCTCAAACTGAGCTCTGATCTCCTTCAGGGCGGTGGTTAAGT
CTGGCTTAGACACATCCAGCTCCACATGAACCTGTTGGGCCATCAGCTGCTCGTGCAGCT
CCCTCATCTCCTCCTCGTGGACCTTCTTCAGGAAATTGATTTCATCCTGCAGAGCATCAA
TCTTCCTCTCCAGCTGTACACGGTTCAGAGCTGCTTCATCCACATCTTGTCTAAAGGTGT
TGAGGTTGTTTTCTGCTTCTTGCCGTAGGGCAGATTCATCTTGAAGTCTGTGTTTAAGAG
TGGCCAGGTCTGAGGCCAGGTTGTCTCTTTCAATCTCCATTCTGGCTTTACCAGCGTTGA
GGCCATCCACCTGCCTGCGGAGCTCCCTCAGCTCCTCCTGGTAGATGTCCCCCAGACGGC
TGGGCTCCTCCCCTCTCAGCTGGTTCAGTTCCGCCACCAGCATCTTGTTCTGTTGCTCCA
GGAAGCGTACTTTCTCGATGTAGCTGGCGAAGCGGTCATTCAGCCCCATCATCTCCACTT
TCTCATTGGTGCGCGTCTCCCGGTACTGGGCCTTCAGCAGGGAGTCCGCAGAGAAGTCCA
GCCGCTCCCCGCCCAGGGACAGGCGCGAGGTGGACAGG
>unigene_103_0
ATGTACCCCTCCTGTCCTCCATTTCCCTCTTTATCCTCCCACGGTGACCCTCCCCTCCAC
ACGACCCCTCATGTCAGATCCACTGTAATGCGTGTTATGTCCCTATTTGCTCTGACCCGG
CATCGAGGACATGAAGCCTATGCATGTCTCAACCACATTTACGGCAGCCTTGTTGTTCAC
ATTAGCTGGGTTCACCATTCCCTTTCTTCTGCCTTTAGGACGTTTTGTCCTACTTACTCC
TGACCACCTGAAACACAATTGTTATTCTCTTGGCAACCGCGTCACTTTGTTTTCGTAATG
ATGCAGAGTTAGTTCTTCCCCATTGTTTGGCATTCG
>unigene_104_0
TTCACCCCAACTCACCACACCAGCCAAACGCCAGTCACCCGCTTCAGTCCGGCACACCAG
AGGACCCCCGCTGTCTCCCTGACAGGAGTCCACTCCTCCCTCCATAACGCCGGCGCAAAG
CATTCTGGGAGTGATCTGTGAGCCGTACACATAGGGCTGTGAGCAGACGGCCTGATCGAT
CAGCTGAACCGAAGCCTGTCTCAGGTGTGACGACACAGAGCCTGCTTCCCGTGTGTAACC
CCAGCCCGTCACCCAGCAGGACGATCCCGGAGGAAAAGACTCTCTCAGACGGGGCAAACA
CACGGGTCTCACGCCGTCTATTTTCTTAGGTTTGGGGAGG
>unigene_105_0
GTGTCATCATTTCTACTTATTGTGTCTGTCTAATGAATTAATATGTCACAATTTCAACCT
TTTATCTCTTACTTAATGATTAACCAAAGCATGATTATTTTCTTATGTGGCAAAAATGGG
CTTCTGATATCATGATAAAGAGTTTGATCTGAAACAGGAAGTGCCGTGTGTGCTTGTAAA
TGAGAGTGATGAGTCACAACAGTGCTTAATCCACTCAGAAATGCACTCTTCCCAGACATT
CTCACATATTCAGGGAGACTGGGACGCTCCTCTCCCTCAGGACGGTCATGTGGGGAATGT
GAGTCAGAGAGAACACTGACTGTCTGTTGGCACCAGGACTTTCCCAGTCTCATCCTCTGC
TGTGCGGGTACAGTGTCTGTCTGCTGTGCTGCTGGGATGACGCAGCGGGTGTGTTTTATG
CCA
>unigene_106_0
TCCACCAATGACCTGCACCGCTCCGGCTTTAATAATATACATTTCTCTCCCAATGTCACC
CTTCTTACACACAAAGTCTCCTGGCAAGTACACAATAGATTTCAGACGCAGTAACATGTC
CACAAGCATCTGGTTGTCACAGCCCTTAAAGAGGTCGATCTTCTGGAAGGTGGCAAGGTT
GATGTCCACAGCGATGGCTGTTCTCATCACCAGAGGCATATTTTCTAATAACACAGATTC
ATCCAGCATGCCCTGGGAGTCCCAGGTGTAGTTGTACCAGGTCCGCACTCTGGTCTGAAC
CAGCTTGGGGATGTGGTTTGTCACCATGTATGACACACAAGAATCCATAGATGCACG
>unigene_107_0
CTGGCAGCCACGTCCAGGTTCAGAGAACTGAAGTTACAGAGAGAGGAGTACATGTGTCTC
AAAGCCATGATCCTGCTCAACTCCAACATGTGTCTGAGTTCGTCGGAGGGAGGAGAGGAG
CTGCAGAGCCGGTCGAAGCTGCTGTGTATGCTGGACTCGGTGACGGATGCTCTGGTGTGG
GCCATCTCCAAGACGGGCCTGAGCTTCCAGCAGCGCTCCACCAGACTAGCTCATCTGCTC
ATGCTGCTCTCCCATATAAGGCACCTCAGTAACAAAGGCATGGACCACCTCCACTGCATG
AAGATGAAGAAGATGGTTCCTCTGTATGACCTGCTTCTGGAGATGCTGGGGG
>unigene_108_0
AGCATATCAAAGATCTCCACAAACCCCTGCACACAGCTGCCTTCGTCCCTGCTGAGACTG
AGGTCTGGGGAGAAAATGAGCTTTCCAGGGTGATTAACGGATCGCCACATCAGTCCCAGC
ATCAGCACCTCTAACCAGCAGCACTCCAACAAATGGACCTGGTCAAAAATACTGAGCTCC
ACAAAACCTGGGATCTTCTTGGCCCAGCTGATCATGTGAACGAGCTCTTTGTCGGCCAGG
CTGGTCAGTGACATCATGACGTTGGCCTCGGTGAATGGCTTCTTCATGTCTTTCATGAGG
TAAATCTCAGGTGGCTCTGCTTCCATGATTCGAGCGATTAGTTCCTCAGGGCTCAACGCT
ATGCTAACCACCTTATTTCCACCGAGGGGACATGGGACACTTTTGATTTCTTGAGATCTC
GGGCCACATGTTCTCATCCTG
>unigene_109_0
GATTAGATTTAAAAAAATGTTGTGCAGTGAGTGTATGAAGAAAGTCAATTTTTAAGCATC
ACCTCATTAAAACTGAACATTTTAGTTATAAATAAGCTTGTGTCGTTGTTGATTTATAGG
TTTTTGTTTGGAAGAGACTGAGAGAAAACAAAAGAGAGGGGAAGAGGAACCGTTCCAGCT
GCTTAGTAAAAACCACAACACCTGGGATGAAGGAAGTGAGCGAGCATGTGTGGGTTTGTG
TGTGGGTCCCCTACACCGTGATGTTTCTGACCCCAGCCGCCTTATAAAAGGGCCTTTGAT
GCAGAGGCAGGCCTGCTTTAGCATGGCTGAGCTTTAGGTGTGTGTGTGTGTGTGT
>unigene_110_0
GTGTGTGTGTGTGTGTGTCTTTCCCTCTCCTTTCATTCGCTCCCTCCGGGGGAGTGTGCA
GGTGTCCAGTGACCCAGGAAGAGGGAGACACGGGTGGGCATGCGGTGAAGCGCATCCCTG
GCTCAAATGTCCCCTGGAGACGGAGGACAAAATATCCCTCCTTTGTTAGTGGCCATCTCT
CACTCGCCCTCTCCTTTCCTTTCTCCCTCTCTCTTCTTCTCTGCTACAGCGGAACACATT
GTGCTCAGGTGTTTCTCCCAACCCCTTCTCCATTACAGGATATTAAGTCCAAAGAGCGAG
AGCAGGCATTGCGACTGCTCTCTATGCTGAGCCGAGAGTGTCTCTGTGCGAGCGTCTCTT
TCAGTGTACTCTCTAATAGAGTTTAAGGGTGAACTTGGAAATGTGGGACGAGAATTGAGA
TCCTTTCACTAGAACCGTGTCTGACAGCACTACACACACCTCTTTCACTTCCACTCTCAG
CTTCGGGTTGACAAATCCCGCTTTTTCCCCAAATGGAATTAACCTCCATTGCGTTTGAAG
TCAAAAGGCAG
>unigene_111_0
AAGAAAAATCGCTCTTATGTAACTCAAGGAAGACGGGCCTCTTGTGACCTCCATCAGTAC
CTGCAGGGTGGGATCAAAGCTCTGGAGGAGTTCTACGAGCCCCGGTTAGTGTCCCTGCTG
AAGAGACGTGAGGCCACCATGGATGCCCTCAGTAAGGCTAAAGAGCAGTGCCAGGAGCTG
AGGGCCCAGTTGGGACCACTGAGAGAAGAGGAGCAGATGCTGAGACTCCAGAGAACTTGT
CTGGAGGAAAGGATCCAACTAATGGAGAGACAGAGAAGGGAAAATGTGGAACAATATCGG
GACACAGTTGATGCCTTAGAGGAGAACATCAGAGAACTGAAAACTGAGCTCAAGATCCAG
ATAAAGAAGACAGAAGAATTGGATATGCTGAAGAACAACACGGCCAAAGAGCTGTTCGTC
TACAGAGAGCATGTAGAGGGCACCTGCAAGCAAGAGAACAGTGTGGTGGTGGAA
>unigene_112_0
GACTTGCAGAAAAAAGTACAAGTTTACATTACTGACATCTCACGCACTGAAGATCTGTTG
TCTGCTAAGGAGCGTGAGTGCAGAGAACTGCAAGAGTCTCGAAGGAAAGCGTCTCTTCAG
ATGGAAAGCTGGGAGGAACAGGCCAGACACGCTGAAACCACTGTCATCGAACTCCGTCTT
GAGATTCACAACTCTAACTTAGAGATACTTCGACTCAAAGAAAGAGCAGACAGCCTGGAG
AGCAGCCTGCAGCAGGCGCTGAGTGCAGAGCGGAGTTGTACTAGTCAGCTGTCTCAGCTG
AACCGAAAGCGTCTCTTCAGATGGAAAGCTGGGAGGAACAGGCCAGACACGCTGAAACCA
CTGTCATCGAACTCCGTCTTGAGATTCACAACTCTAACTTAGAGATACTTCGACTCAAAG
AAAGAGCAGACAGCCTGGAGAGCAGCCTGCAGCAGGCGCTGAGTGCAGAGCGGAGTTGTA
CTAGTCAGCTGTCTCAGCTGAACC
>unigene_113_0
GTACTTTTTTCTGCAAGTCTTCTATATCCTCATTAGCTTCATCCAGCTTGAGCTGTAGAG
TCTGAATTTCCAGACGTGCTTTGTCAAAGTCATCTCTCAGCTGACCGTTCTCTTGTAATG
TGGCGTCTTTGACTTTCATCACTGTGCCCATCTCGCTTTCAGAGTCAGACAGCCTCCTCC
TCAGAACATCCAGCTCTCTTTCTCTGCCAGCTATGGTCTCCCTCAGAGTTATTAGAGTTG
TCTCAAGATCCTCGGTTCTCAGTTTTAAGCTCCTAATGGTTTTCTCCTTCTCATCTAGCT
GGTCATTTGCTGTGCTGAGCAGATCTGCCTTTTTCTCCAGTTGTTCCTGCAGCGAGTCTA
TATGCTGATCCAGCTCTGAGACTGTACACCGCAGCGTGTTCACTTCCTCTTGCATAGCAG
TCACCTGCCTCAGGAGAGAGTCGTTCTTTTCATCCAGCATTTTATTTCTCTCATGAGTGT
TTTGAAGCTCTCCAATCCTGCTGGTTAGTCTTCGCTGATTCTCACTCAGAGAGATTTCCA
ACTGATTATTTGCCAGTCTGGTATATACATACACAAAAAGAAATTAATAATAAAAGTATC
AATCAAAAAAAAACTGTAGCCTACTTTTAGCATTGAA
>unigene_114_0
CATCACCACCATGGTGGAGGAACACTTGTACTGGACCATCTCTTACTGTCAGTGGGTGGA
TAATGTTCAAGAGACTCAAAGGATGCTGGACTTTCCCGGGCCCCTCAGTGACCTGCTGAA
ATGGGTCCTGTGTCAGCTGACTGGGGGCATTGTGAAGCGAGAGATGTACTGTCACGGCAT
TGGCTGCTTCACTAAAGAGGAAGTTTACACCCTCATGGAGAAGGACATGCGCACACTGGC
AACACTGCTAGGGGATAAGAAGTACATCATGGGTCCCAAGCTGTCCAGTGTGGATGCCAC
AGTGTTCGGTCACCTTGCACAAGCCATGTGGACGCTGCCTGGCACACGGCCCGAGCAGCT
CATTAAAGGAGAACTGATCAACCTCGCCATGTACTGTGAGCGCATACGGAGGAAGTTCTG
GCCAGAGTGGTTTGTAGACTTAGAGGACTTCTGTTACGACAGTGACACCGATGCTAGCAG
CGGGACACCCACCTGCATGCTGGACCTTGGTATCTTTTCCATGCCAGACACTTTAGAGCA
AAGTG
>unigene_115_0
TTTTGTCACTGGCTAGAAGCTGTAAATTAACGTTGTAAAGACCAGATGGTGACTTTGTGA
AATGGCGAACCATTGGTGGCACAAATGTAAGGCACGGAAGTATGTTTCACACAAAGAAGT
ATCAACACAGCAAACACCTACATTTACTAAGCAAAAAAAAAATTTTTTTGCAGTAACTTT
TCCCACACAAAGAGCTTTCATAGGGTTTTCAAAAAAGTCAAGTGTTTGTAATCATATTAG
CATGACCTTAGAGAACAAGTCTTGTCAGCTAGTTTTGCCTGCGAGGGACACACTTACTGA
GAATTGCTTGACTGGTAAATGCATACCATTACTTCGAAACTCTCTGAAAAGTTGTCTGTG
GTTGCTTTGAAA
>unigene_116_0
TTTTTACACACCTTGTAGCACAGTCAGGCAGTCCCTCAAATTACAACAGTCTATCATCAG
CTCTTCTCCACTGGTCGAAACTTTCCCCAGGCTCAGAACCTTTGCCTCCGCCCCATATAC
ACCCGGTTACTGGGATTACTCGCATCTTACTACACGCAGGACTTCAGAGTCAAATATTTA
TGCATCCTCACAGATGCTCCTCGCTGGGGACGGTGCCACTCGCAGGACGTCTCTTGGCTC
GGAGCCTCTCTGGCTGTCAGATTTGAACTACTCTCAAGCAGATTCTGCAGGATTCATTGA
CACGCACTGTCACCTTGACATGCTCTATGGGAAGTTGGGTTTCCAGGGAAGTTTCCAAAA
GTTTCAGAGCATGTATGCAAGTACTTTCCCAAAGGAGTTTAGGGGCTGCATCGCAGACTT
CTGCAACCCACGAATCACAGAGAGAGAGGCTATCTGGCAAGGGCTACTAG
>unigene_117_0
GTAACTTTTACAGAGGCACACCAACGGTCAAACATATTTTCTTTCACTCTAGCAAACTCA
AGATATGTGCACTTCTCAGACTTAAAAAGAGTTCTAAATTTCTGGCGATATGCCTCAGGT
GCCAGTTCATAAGCATGCAAAATAGCAGACTTTACAATTTCATAATCACCACTCTGTTCA
GTAGTCAGCGCTGAATACACCTCCTGTGCACTACCTACTAAAACACATTGCAATAATAAG
GTCCAAAATTCTTTAGGCCACTTCAAAGACTCGGCAACGCGTTCAAAATCCTGAAAATAC
TTCTCTACTTCCTTCTCCAAAAACGGCGGCACAAGTCTAATGTTTTTATAAACATCAAAC
ACAGGTGCAACGTGCACGGACTCATCAAGCGACACAGGAATGGGAATTTCAGCTGTTTTT
GCCCTCAGCTCCAACTCAAGTTTCCTTAACTGAAACTCTCTTTCCTCCCTTTCCTTTTCA
AATTGTAACTCAATTTTACGTAACTCTAACTGTTGTTGCTGTTGTAATTTCTTTATTTCA
AAATCATTCTCCAACTCTTTCTCTTTTAAAGCAAAAACATCACGTTCAGCACAAAGTTTT
TCTGCATCAACATACAACTGCTTCTCTTGTAAAGCCATCTCGGTAAATTTTACATTTT
>unigene_118_0
GTCAGTCCGTCACATTCACTGTGGTCTAGTGAGAAATGAGTCCTTGAATATCCGTATAAG
GAGAACGAAAAAGGGAAAGGAAATCTTTAGAGTGAAAGTAGGAGTCAGATATGGGAACGT
CTGTCTGACAGGGAGAGAGTGACAGATAAAGCCCACCGGTTCTCTTTCTCTCCACCTGCA
CGCGGATAACGCAAGCCTTCCGATAAGTGTGCATGAGCTTCATCAGTTCTCGGGATCGAT
AGTTGAAATCGATGTGTCATTTCCCTCCCTGTGT
>unigene_119_0
AAAAACCCAGTCGTTCTGTTACACAACACTCACAGACAAGAGAGGATCCAAAGAGCGTCA
TGTCTTTAAATATGCAGCAGCATCCCAGTTTTGCTTTGCGTACTCGCATCCGAAAGCAGC
ATCTCTTGAACGCCATCAGAGACTCGAAAACTCTTGTTTCTGTTCGGTCCTGTTTGCATA
ATGAAGACATTCCTCCTACAGCCCATAGTGTTCTTTTTTGTTCTTCAAAGGCAAATCTCT
TTACCCCCTTCCCTTGAGAGAAACATCTTTTCACACACAGAGCAGGTAATGAGGGAGACG
ACTCCTCCATATCTGTCGGATTTGGGCCCTGTGGGCCTGTCTGTTGTTCTAATAGGGAGT
TCTAGTGGTAAGTAGTTCAGCTCCCAATTGGAGTCTGATGATGAATCACAAGGATCTGGC
AAAAGAGACGGTACACTAGTATGGGCTATACATCTACAAAACACACATACAGGACGCCAG
TG
>unigene_120_0
GTGAAACAAGGAAGGCAGGAAGACATGCTAGCAGGCTGATTGGCATGATGTTAGACAGGT
AAACAGGTATGCCAAATCAGGTCACAGGAAGAGAAGACTATAAAGGTGGGTGAGAACACA
AAGGCACACACAGAATGGCTTCCTGACAGCGATGTTGACCTCGGCACATGGGTCCCTGCC
CCTTTCTTTGATCTGCCACCTCAAATAATTTTTTGAGAGATCAGAGGTGCACATCAG
>unigene_121_0
TATGCCCTAAAAGTATGTACTCTGTGAGGAAAAATATCATACTTTTGAGTGTGTAGTTTC
AAAGAAGATTAATCTTCAAAGGAGATTAGGCGTACTTTGGGGCATACTACCATGCCAAAA
CCACATCTATGGATCATAACCAGCCAGACTATAAACGGGGTCATTCATGCTAAGGATTCT
TCTGTAGTTCTGAACCAAATCCTCCTCCAAAGTGCAAAGGACTGTGGGCAATATCAGCCA
TTACAGTATACACTGACCTACACTTCAAATTTTCACTGGAAAATTTTAACATACTACATT
TTGGGACACACTAATTCTACTTACGAATACTATTTAGGACTGCTGCAAATTGGGATGCAG
CAGACGTTTCATCCTGTTTCAAATAAACCAATGTTTACCGCAGCGCTACAGTGACATACC
TTCCACAGAGAGCTTCTCAACAG
>unigene_122_0
AAAGGATTTAGGAATAAATTTAGGAAGGCACTGGAATAAATACAAAAATTTAGGGAGAAC
ACTCATCTTAATAGCATTCACCCTTCCTATTAGAGAGAGAGGAAGACAATTCCAGGACAG
GAACAGAGACTTAACATAGTTGTGGAGAGGGTTAAAATTGGCTTTAAACAAATCTGATTG
CTTGAGCGTGACCAGGACCCCCAAGTATTTAAAACGATTTCTAACAACTTTAAACGGAAA
GTCTGAGCATGAAATCTGAAGAGACAGTGCATTTAATGGGAACAGCTCACTTTTAGAAAA
ATGTAACTTGTATCCTGAGAAACAAATAAAAGATTCTAAAA
>unigene_123_0
TAGCAAACAGAGAGGTGAGAGTGTTGTTTCAACGGTGAAACACACCTACACAATGAAGTC
CACAGCAGATGGCGGTTTGATCACTAAAGCATTTGCTCAGGAGCGTCAATACTTCTCTCC
ATTCAATGTAAAGGGAGGAAACTCCCGAATGTTAGCAATACGGGACATTGAGCTTCTCAA
AGTTTCAGACACAACTGACAAAATAGTGACCGGACAGGTACAGAGCAGAGGCAACCTGAT
GTACAGGACAGAAAAGGACCTCAAACCAATTCCCGTTGTGATGATCAACCTGAACAAACC
AGTGCCAAAGATTCTAGATTTAATTAAGCGTTTGGCACAGGCTAACATATTTCAAGTGGA
CAGCTCAAGCAGCACTGAGGTTCTGAATCTAATTCAGTTGCTACGTGTGGCAACACTTGA
GAATCTAGAGCAGTTATG
>unigene_124_0
GTGAACTCCTTTGTGCAAATGATCAAGAAAGACTAGCATTATGTAATATCACGAGATGCT
TTGGTGCTTATAGCATCCATGTTCATATCTTTCATTTGTTTGAGTGGCTCATCAGGGCAC
ATCTCACAGGAAATATGAAACAGACCCACAACACACTGCTTGGTATCAAGCTGGAGGTTT
GCCCACTCAAGCCGTCTGGTCCATATCTGGACTCAGTAGCAGCCCCAATAACACGTATAC
GCTTTCAACAAACAGTTGAACTGAGAACCATAATATTTTGGTTCATAGCAACTACAAAAA
ATGATTTATGAAGCAGAAATTATAAAGTGTGTTTTATTTCATCACTATAAATTAAAATAG
TATGCTGTTGACTAACTCTAATGTTGTCTGAACATGTTCCCTTGATGACATGAGATAGTT
CCACA
>unigene_125_0
GTCCCGCTCAGAGAGCATTCTGGGCAGGAATGATGCTGGTTTATCTGAGAGCGACGCTGT
AACTCAGGTGCGAGAAATGGCCGTCAGATTGCTGGAGGATGAAGATGTGGTCATGCTCGT
GGACATCTGTGAGCGGTATTTATCAGAGCGAGGGCTGACGACGCTCGTGCATCCGCTGCT
GGCCGTCCTGAACACACCAGAGAAGCTCCTTCTGCTCCGAGAGATCAGATCGCTCGTGTC
CTCCAGTGATCTTCTGCTCTTCAACAGCATGGTGTCTCCATATGAAGAAGACGCTTATGA
TATTCTGAAGAGTCGCTCACGCAGAAGCTCTCCTCAGTCAGGCCACGCCCCCCGACGCCA
CCTCGTCACACCTGTACCAGATCTGCATGGTGGATTTGAGCTTCACGCCGCGGAGGATCT
CGAGAGACAGAGTCAGCTTCTGGAAGGTCTGGAGCAGCTGCGTCTGTCCTGCGGTCAAGA
CCAGAACGAGTCCAGAGCCTTCAGCCCGTTACTGGACGTTCCTGTGGACACTTACGGTCA
TTCAGAGTCATTAACCTCCTCCAGGACGTCTGCGCTTCTTCCCAACTGGCTCCTGGCGGA
GAACACACGTCCAGACTCTGTCCAAACACCAGACGACGCTCTCAGTCGTTCTGAGGATTC
ATCACAGAGAGGAGGATCTCCTGTCAGGAACGGACATTCAGAGAGGAGAGCAGATGTTGT
GTCCACTGTAGTGGACGCGCCGCGACACAAGAGACCGCTGCTCTCACAGGTCTT
>unigene_126_0
ACACACACACACACAGATCTCCACCTGCTTCCATGAAGCACCCTGACCTGTTTCCACATC
CATCTGTTTCTGCATCTGTGTCTGTGTTCACATTAATGTGGCTGATTCACCCCAGGATTG
CTCATCACTGTGACTCGAGCACACAAAAAAATCGATTTAAATATGTTATTGCTCTAGGTT
TTACACAAAAGCACCGTTCAAATCCACCCACGTACAGACACACTGCTGCTTCAGTGTCTG
CAGAGTTAAATATGCATCTCCCTAGACAAAATGCCACACATAAACATGCTCTAATGTACA
AAACAGCAGGTGTCTATTCAACAGTTAAAAGACTAAACCGTACAGTCTTCTGCAATAAAC
CTAATGAGCTTCAAGAGCCACAGCCCTTCTTGAATGTGGTCAGCAGCGGCGATCTTTA
>unigene_127_0
ATCACCAAGACTATAAGACAAGACGAATGGCACACTCTCCATCTGCAGCGGATGACGGCA
GGGTTCATCGGTATGGCTGTGGCCATCATTCTGTTTGGCTGGATCGTTGGTGTGCTGGGC
TGCTGGAAACACAATGAGCTGATGCAGTATGTAGCTGGACTGCTCTTCCTGATGGGAGGT
GAGACACACTCAGTACAAACGACCACTAGATGGCAGATTATTATGTGTTGTTTTGTTTGC
GCTCGTGCTTCACAGGCACCTGCTGCATCATTTCCTTGTGCACATGTGTGGCTGGCATTA
ACTTCGAGCTCTCGCGGTACCCGCGCTACCTGTACGGCCTGCCGGAGGACATCAGTCACG
GGTACGGCTGGTCCATGTTCAGTGCATGGGGCGGTCTGGGTCTGACGCTGCTGGCCGGGT
TTCTGTGCACTCTGGCGCCCTCTGTGCACAGTCCCCAGATCATCAGCAGCAGCAGCAGCA
GTAAAAAGATTTTAAATGTTACTGTCAATGGGTGGAGTCCTGCTGCAGGGGCTGTGGGTT
ACATGTGATGAATTGACTGA
>unigene_128_0
GGCGTTTTATCAACAACGTCCGGAATGCTAAAAAACAACGCCACCTGATAATGGCGAACT
CTCCACCAGTAGTGGTGAATACAGACACACTGGATGGCTCACCTTATGTCAATGGAGCAG
AGGGAGAGATTGAATATGAAGAGATTACGTTGGAAAGGGGGAACTCTGGGCTAGGCTTCA
GTATCGCCGGAGGGATTGATAACCCTCATGTCGGAGATGACCCCAGCATCTTCATCACCA
AGATCATTCCAGGAGGAGCCGCTGCACAAGACGGGAGACTCAGAGTAAATGACAGTATTC
TCTTTGTGAATGACGTCGATGTTCGGGAGGTGACCCACAGTCAGGCAGTGGAGGCTCTCA
AGGAGGCAGGCGCTATCGTCAGACTCTATGTATTACGCAGGAAACTCGTCGCTGAGAAAG
TCACCGAACTCAAGCTCATCAAAGGGCCAAAAGGGCTAGGCTTTAGTATAGCGGGTGGTG
TGGGGAACCAGCACATCCCTGGAGACAACAACATTTATGTCACAAAGATCATTGAGGGAG
GAGCGGCTCATAAGGACGGGCGACTACAGATCGGC
>unigene_129_0
TGAGGTTCGTCCGTGTCTGGAAGCGACTGGAGCCCACCGTTCCTCTCCATGACCGAACAC
TTCACAACCCTGCAGCCTTCGCTCGACCTCTTCACCTTCGCTCTCTCCATCTCTCTGCTC
AGGCTTCTCTCCATCTCCTCCACTTGCTGTTTCTCCTGCTCCAGCTGCTGCAGGAACACG
CTCCTCTCCCTCACCTGGTCCGGCTCCTCGGGGTCCAGGCTCTCCGTCTCTCTGCAGCGC
AGTGCCTCCAGCTTCACACGCTCCTCCATAATTTGCTCCTCGAGAGCTTGAATGTGTCTC
AGCTCTTGAAGGATCCCGCTTCGGTGTTCCTCAGGACGTCCCGTGTCCACAGGCCCTTCA
CGTGTGGATGGACTTTTATCGGATAATCCCGAGGCGTCTTCACAAACCTCACAGGATCTC
AGCGTCTCAGAGTCAGGGTAAGTGAGGTCACTCTGAAGGACATCGTCGTCCAGTCCGATC
ACGCCAGACTCAGCCAGCTCTCTTGGGGACATCGTACTGAGCTGGTGTCCTTCAGTCCAT
AAGGGCCAGTGTTTGTGCAAGTCCTCGGACCTCAACAGCTCATCCAGCACCACCTCCTGC
TCAAGCACACTCTCCTCCTCCTGTAGTATCTCAGCTGCTCGGTCTAAAGTCTCCTCCACC
TCTCTCAGCTCTTGTTGCTCTCTCTGAACCCAGTCACCGAGAGACACGTCCAACCGTTCG
TAAGAGTCCTGTCTGAGATTGTGCAGATCAAACGTGTCCCAGAGAAGAGAAGGATCCCCG
TCCACCGTGCTGCTGGGCTTGTCTTCATTATCCGTGAAGGTACTGGACAGAACATTTCCC
ACAGGATCCAGCTCCGACTCCTCAAAGCTGTCCTGACTCTGGAGCGGAGCGGACCGGTCT
CGGTCTCGTGCCCGGCTCCACGGGTCTCTGGAAGAGCTGGGAGTAATGGTGACCGTGTAA
GAGCTCTCCAGAGCATCTATCGGGAGGCTCAGCCAGGGGTTCTTGGGCAGCGTAGCGGAG
CGCTTCACCTTGATCTCAAGGTTCAGAGAGTCGGAGGTCATTTTGGGAACGATCTGAATG
CTTGCGCGAGCGGAGTCCCGCTTTAAACTAAACCCTAGCTCTTCATGTGAGTCTTCAGAA
TCAGACACGCTCACAATGTTCTCCTCGTGGATCTGTCCATGCAGAGATTTCGACTTGAAA
GCACAGTCTCGGTTACCCAGAATCCTAGGCAGCGGCTCTCTTCTGCTCCTGCTATCCAGG
TGACTGCTAGCCGCTCCATCGAAGCCAGAGTCAAAGGAGCGGAGAGACGCAGGTTTGCCT
GCAGAAGACCCCAGAGCGGACGAGATCTGGTGATCGCCGACAGAAGGCCACTTGGCTAAA
TCACACAAGCTCTCACACGGAGAAACAGAGTCTGGAGGCAGG
>unigene_130_0
GGTAAGAGAAGCCTGACTCATTCATCTATTTTTTTATTTTTTTTTCAAGATTATGTTGGA
ACCTCTTTTTAAACCTTTTCTTCATTGCTATCAAAAGCACCTCTTTGTTTTTGTTAGCAC
ATTTTCCTATAATATCCCACTGGTTTTATTTTGTGTTTATCCCTGCACATTGCCTCATCA
ATCTGTGATGTTCTGACTTTCAGTGCACGGATAACAAAAATGAAATCCTCTGTGATTCAG
GGGATTCAGGCAGAGATCCCTTGATTTAGGTGCATGGTAAAATGGCAGTACTGAGGTTAA
AAATGCACGTCTCCAAGCATGCAGCAAATGTATGCAAAGATGAATGTTATGAATGTGGGA
ATGGGGAACAGCTTAAAGTGCTTTTATTGTACTTAACCTATAAAACATTTGCAGTCATAT
TGAAAGATTCATGGCGAACTGTCATATTGCATCAGTGTCACCCCTTGGACATTCTCTGTT
TCAGAACACACAAAATACACATGCAAAATCAGTGGTTTGATACCTTGAGGCTGTGGGTCT
CTGCGGCACTCATTTGCAGTTTTGGCCAGAGAGGCAAAGCTCTTAAAAACTGGAATGAAC
TAAGATTATTCCCTGATGAGTCCTGAGCTGTATTTACATTTGCATGAATGTGCTTCTTGA
CAGATGTTCGTCCATGAGCTAAATAAATCTACAACTGCAAAATATAAAAATGCCTTGCTA
GTTTTAAAAGGGTCATGTTATGT
>unigene_131_0
AGGAGGGACTGAAACCGTTGAACAATACTGTAACTTATGTAATCCTATATTCTCAGCTTT
CACATCGCCAATCCACCCAAAACTTCTGTAATTGGACTTACTATGTTCCCAGCAGTCTTT
TAAGATAGCTTTAGCTGGGTGGCTTTCAACTTGTCCCTTCACATTAATCCAGTATGCTAA
CATCAGTTGTACCCTTCTGATCCTCAAAGGCATCTCACCCATTTCCACTTGCATAGAAGA
CACTGGGGATGTTTTAAAAGATCCACTACATATCCTTAGAGCCTGAGCTTGCATGACATC
CAAAGCTTTGATATTAGACTCTGCTGATGACATATATGCTATACACCCATAATCAAAGAC
AGACCTCATTAGTGCCCAATATATATTCTGTAAAGATGCCTTGCTTGCTCCCCATGCTTG
TCCTGATAGACAGCGTAGGATATTAACAATCTTTTTACATTTATTAACCATTTTTTCCAA
ATGAATCTTCCATGTCAATTTTTCATCAAACCACATCCCAAGAAACCTAACAATCTTCAT
TTGCTCAAGAGGCTGACTGTACAATTTTAAGGATACAGGTGTGATCTTATGCTTTTTTGA
AAAACATATGACTTGTGTTTTAGACACTGATAATATAAATCCCCATTTATTTGTCCATTT
TTCCACCTTTACTATTGCAGCTTGTATTTTTTTATTCACATACGATATATTGCGGCCTCT
AATCCACAAAGCCCCGTCATCTGCATACAAAGATTTTCCTACATTATATTCAACCTGAGT
GAAAATGTCATTAATCATAATGTTGAATAATAGCGGACTACACACACTACCTTGTGGAGT
TCCATTCTCTGCTGAATATACTTTGGAATATTCTTTACCTACCCTTTTT
>unigene_132_0
ATTTAAGGTCATCTGTTGCTGGACGAGGACCTAGAGAGGAGCACTTTCATTGTGAGCACA
GGCCAGATTGGACCACTGGAAATTGTGTCCGTTGTCATCAGTACCACCCTTGAACTTCCA
ACACTTGAAAATGGCGCAATCCGTCTGGTTTATCCCACAGTGCTCACACCTGTGGGGGAT
GCTGTCCTGGGTTTATCGGCAGCCTGTCCACCACAGCTGCCCGCGACAGCTCTTCATCAT
CATGGCTGGAACCTGCAGCAATGTAGGCTGCGTGCTAGAACTGGTCAGGAGGAACGCCTG
TGTGTCAACATGTTCTTGGTGTTGTTCCAGGTGTTTCGGTCTGGGTCTTGGTCCTCAGGC
CTGTCGGAGGCTACTGCAGGGTGTTGCCAAGGTTACAGGAGGCAGTACAGAGTTTCTCAG
TGAGGAAGAAAGGCTTCAGCCAAAGGTGCGAGAGTTCACAGCGCCCTACTTGCTCATAAG
CAGGTGAAGCCTCGTCCATACAGAAGCCGTCCACGTGGTTCAACAGGGTCGGTTTTCGAG
CTCTCTCCCTCAACATCTGAGCTCCTTCAGCCTCTGGTTCCTCCGGAGGAACGAGAGAGA
GATGCTTATGTGATCCGCAGGTGGCGACACTGACTACAGCACCAGTGATGTGCGCTGGCG
TATTCAGCAGGATTCGTATGTACAGGATCAGTATGTGTTGACACACTGTCCTCTGAGCAG
TGAGAAGGCCTTCTCGTCTGTTTCTCCCCAAGCAGAGAGCTCTGTGCTGGGAATGGGTTC
TCTGCCACATGGCTTGGAGAGAATGGAGCCCACACAGGGTAGAGGACTCTCACGCTGGGA
ATCTCCGTGGACTCAGAACGCCACGTCTTCAGGGGACACCGATTCTTCAGGCCATCCAAG
ATGTGGAT
>unigene_133_0
TTTAAAGGCCTTTTTTTTTTTTGGGTGTTAAGGGTTGATGTAACAGAAAAGTATTAGATA
GGAAATGCCAGTGAATGCAATATTTTGCAACAGTTATAAGTCTTGTTTCACTTTTTAAGC
TTTGAGAATACTTAAATGACAGTCTTTTTTGGAAAGCACCCTTTTTCTTTATTCTCAACA
TGGAAGCACTCAAATTGTTGGACGCTGATGGAAAATAATAACGCCTTTCTGTGATTCTCT
TCCAATTCTGCAGCTCTTTCTTTTCAATATTTCTGTAAGTGAGGAATCTTGGACAGTGTC
CTATTGTGTTCATGTAAAACATGCAATGTATAATTTGCATTTTTTAAGGGCTACACAGAA
GCCATGTCTTAAATTAAAATCGATCCATTTTATCAGACTATTTGTGGTCAAACTCGACTT
TCAGTCCATTTGGCTTGTGCACCGCATGCCGAAA
>unigene_134_0
AGGATGCAGTGTTAAATTATTACACACTAATTTTCCCTGCATTTTTTCAGCATTAAACAC
CTTTGGCATGACTTCTGGATGGCAGTCACTAACATCTTCATTTATGTTGTCTCTTTCTTT
TTATGTATATTATCCCTTCTTATGTACTTGTTTCTTAATGTATTCAGTATTCATTTACTT
ATTACTTTCCATCTTATATTATTTTACTGTTAGTTTATTCATCCGTTCATGTATGTATTT
ATTTATGTTGTGTTGTGTGCTGTATTGTCATTCTAACATCACAGAACAATGTTGTGAAGC
ATTAATTTTCCA
>unigene_135_0
GCAGAGTATCTAGTGGAGCTAAGGAATCGGCCCTCTCTGGCCCTCACCAACCAGCAGGTG
AGCAATATAGTTGCTCTTTGGCAGAACCTGCTGGACTATGATAAGCAGAGGGTGGTGTTT
GCTGCCAGACACCAGAGCAGACTGGACACAGGGAGGTTCAGATCCCCCAAAAAGAGGCAG
GAGTTCACTCCAGGGGTGGAGAGTGTGAAGAGGCACGCACTTACCACCACTGCCCCACTT
GCCCAGTGGCCTGATTGTTGTCGTCTGATAGAGACCATTTTTGTCAAGCTCTGTGCCATC
CATAAGAGTCCTAAGAAGAAGGGGATTGGCACAGTCTCCAAATGGGACCTCATCTTGGAG
GACTACAGAAAAATCAGGCGGCGCATTCTGGCCAATGCTGCTGTTATGCAGCAGACCACC
CTGCAGCTGGTGGATGTGAGCCACACCACACTGGTTCAGTGGCATAACAGGACAGTGAAA
AGGCAGGACAGTGCAGTATTGATGCAAGGGCTGCAACTGCCTAGCCGCTTGTCTGTGGCA
GCTGACCCTCTACTCCCTGCCAATGTGCGCCCCCCGTCTGCAACCCCCCAACCAGGCCCA
GCTCACCAATACCACCTGCCCAGTAGCACCGTGGGCCAGGCACGGATGAAGAGGAAGAGA
AACATTGCTTCAGCCCCAGTGGTTTTGTCACCGCCAGCTGAGAAACCTCAAACCCAGTGG
CAACTCCTCCCTGCTCCACCCCCAGGTGCTCAACTGGTGATGCTGACACCAATGTCCTCA
CAGGGACTAACAGGGCCTTTCCTAGTTGCTGCGCCACAGGCTCTCAGGGTCAGCCTCCCC
TCTGCCCCTTCTGCCCCTCCTGCTCCTGTTGCTGCTCCGGTTCGAAAACTGACTCGCAAA
GTACAGCACAACACATGCAAAAAATGCGGGCAGTTCAGGACAGCGGAGACTGGGCATAGC
CAATACAAGGGCATTATATACTGCCCCTCTGTAGAGACAGTACCAAAGGAGCAGTGGTTG
GAGGATATTAAA
>unigene_136_0
AAAATGTTGGCCAGACTCCAGGCATCTCTGGAGGCAAGTCATGAGGCTAATTCCCAGGCT
GCTGCTCAGCGTAGACAGGCCCAAGACCAGCTGGATGGGGTAAAAAATCAGTACCAAGAT
GCTGCCAGTCAGACTAACAAACAACGTATGCATGTTTCTGAATTACAGTCTAAAGTGGAC
AACCTGGCCCTGAAGTTGCTCTACATGCAGGAGGCCAATACTGACCTGCGCTCAGACATC
AAAGCCATGATAAATGCTTCACACAAAGCCCAGAAAGAGAGAACTCAGGCAGAGGAGAAT
AAACACCAGCAGGATCTTTATGTTGAGCGTTTGATCAAGCATGTGGAAAAGCTCTCAGAG
CAGATCTCTCTATATGAAGTTCAGATCATCGCTCAGACTGAGCAGACAAATGCTGCAAAG
GAAGCTCTTTCTGAGTCACAGCTGGAACTGGACTCTGTGGTTGTTGAGCGTAGGCAGTTA
CTCCAGCAATGGAACAGCAGCCTGTTAATGATGAGGAGGAGGGATGAGACTTACACTGCT
ATGCAGGAGGAACTGAGGCTGACCAATGATCAGGTGCGCTCTCTGGACACAGAGATTGAG
GGCTACAAAAAGTCCATCACACAGGAAGAAGAGCAGAATGAGCGTCTCACTCTGCGTCTG
AACCGGGCCCAGAATGACTGCACCACCTCACGTAAACTCATCACACACTCCCAGAACCAT
CAGGAAGTCCTGCAGGCCCAGTACAGCACATATACACGAATGCTGCAGGAGACAGAAAAG
ACCCTCAGCACACAGCGTGGGGACTATGATGTGCATCAGTCTGAGCTCATGGGTCTCAGA
AAGCAGATGGAGAAAGAGTCTGCAG
>unigene_137_0
ATCAGCCCAGGATGTCCAAGTAAACAGGCGAGGCCTTGGCCAGGCTCTGGAGCAGGTTGT
GGATTTCTTTGATGTTGAGTCTCATGTAGGGCTCCCTCTGCCAGCAGCCCAGCATCAGGT
CATACACCTCTTTGGGGCAAGTACGAGGTCTCTGCAACACCCGACCCTGTGTGATACACT
CGATCACCTCGTTGTTTGAAAGCTGATACCAGGGTTGCTTGCCATATGTGAATATTTCCC
AGAGGACCACACCCAAACTCCACACGTCACTCTCTGTGGTGAATCTCCTGTACATGATGC
TCTCTGG
>unigene_138_0
AACAGAAAGCAGATGTGAAGAATTACAGCATGATGACTCCTGCAGAGAAACTATCGCTTT
GTGAGAGACGGGCTCAGTCTTTGGCTGATAGCAAAGAGTATGACCCCTGTATCCAAGAGC
TTGTGCGTTGCCTGGCACTGAGCAGACTGGTTTATGGAAATGAGCATTTTGCAGCGGCTC
AAGCTCAGTCAAGACTGGCTAAAGCTTACTTGCAATACAAAGGTTGGGCACATCAGGCAC
AAGAACATGCATCGCAAGCACACGAAGTACTGCGCTCCAGTCAGCAGGAGGAGAGAGTGA
GCTGCCTCAACTGCTTCCTTACCATACATCAGACTCTTGGAAGTGCCGCTCTACTGCTTG
GAAATTTAGCAGAGGCCGAGTCGAGCTTTCAGAAGGCAGAGATAGTCATGGGGGACATTG
TAGCACAAGAAGCCATGGGAAAGGAGAACAGAGTGGACATTGAGTATGAAATATTTACAA
ATTTAGCAAGGGTGTACCAGCAGCAGGGAAGGCCTGAGAAGGCCCTCAGTCAATGTGAAA
GAGCCTTGGAGCTGCTTCAGGAAGGAGCTCATCTCAGTCAGATCTGCTGTGTTTACAGAA
ACATGGCGGCTATTGAACAGGCACAGGGACATCTGGATAGAGCCATTGAGCATCTTCTAC
AGGCTCATTCCATAGCTCTTAGTCAGAGTCCTGGGGGTCTGGAGGGGGCCCAGATCGCTC
ACAGCTTGGCTCTGGCCTACTCTTCCACTTCAAAGCCTCATCACAACGATTCAGCAGCAC
GCTTTTTTGAGGAGAGTATAAGTGCATATAGAAGTGCACTAGGCCCACAGGACACACTCA
CCCTATCTGCTCAAGATGACTTCAGTCATTTCCTGCTACTCACAGGACAACAGGAGAGAT
GTGCTGAGATCCAAAGAGAGTCTCTAGCCTATAAGAAGAGCACGTTTGGTGAGCTGAGTG
CAGAGGTGGCAGAAGCGCTGCAGCTGATTGGTGGAGTGGAGATGACACAGGGTCAGATG
>unigene_139_0
ACCCGAGCAAGAGGAGAGACACGTTCCAAGTGCACGCACTCTCGCTGCGCGAGAGCTATG
GCAAGCCAAAGTGGTCACAAACGCCCGCTCGGGCATCCGACCGCACACCGACACGTCAAA
AGCGTGCGACCTGACAGCAGCAAAACGCGCGTTCTTAGCGCGCCCCGGGACCACTGAGAA
CGCGCGCCGGAATCGCGCGGTCCCGTGCACCAAAACACGCATCCTCGACGCGCGATCCCC
TACAAAACGTACGTTCTTGACGCGCGCTTTGTTGTCACCAAAAACGCACGTATTCGATGC
CCATTTCCTGTTATGATAACCGCACGTCAAAAACGCACGTTTTTGGTGACTCCAAAGCCT
GCGCGTTTTGTGGGAGGTCACGCGTCGA
>unigene_140_0
GTCTGTTTTGACCCAGAAGAAATACAGAAACATTTCTAAACAATTCATAGTTTTTAGTAA
TGGAACCAAACTTTGCAGATGCTTTAAGATCCTCAAAACACACATTGTTTATTTTTTTCA
GATTTTTTACAGTTATTCTTTCAGAAATATAATGTGTTTCGTGTTCGGGTAATTTTTGAC
CCGGGTTTGTATGGAGCACCTTTAGTGTCACAAATACCTTCTGTAAAATAATCTGTGAAG
TTATATTAGTGTCAAAAACATTTGTAAAATGTTTGTAACCTTTTCCCCATATCTCACATA
CTTCTGGACTGAATTTTGTTGATGAACA
>unigene_141_0
AAAAAAATGATTAATCTTATGTATTTTGTAATCAACACTAACATAACTCTGAGAAAATGC
TGAGTTTCCCACTGGTAGTTAAAACTTATCACAAATATGGTCATTCTGACATGACCTGAA
GGCAGAATTGCACTATTTGTCACGCTTCACATTGAATCATCACATCAAAAACAAAAATTG
TGTTTTGATCCTGATATCACAAAATGACCTGTTCACCCGTTTGAAGCATCACGCTGATCC
CATACAATTTCCTGGATCCTGCACGAGAAATAAAGCATGACATACTGTTCAAAAGAGTGC
AAGACAGCAGGACTTACTGAAGGGCATAAGACTGGAACAGAGAGAAATTAAATACGCCAA
CTGAGGAGAGAAGGAAGGAAAGAACCTAAGTAGGAGCGATCGGCCAACGTCATACAGGAG
GAGTGAGAGTGAGTCAGTGGAGAGAGAAAGTATATTGGGTTCCAGGACAGAGGAGTGGAA
GATGACAGGTGTCTGGGCTGCTCTGGTCTCTGCTGGAACTGTAATTGGTTGTGGCAGACG
CAGACAGCATGAATGGCCTGCTTCAGGCCTCCAGGGGTCAGGTAGAGAGAGACAGAGAGA
GAAAAAA
>unigene_142_0
ATTCGTCCCATGCCTGAACAAAATGTTCACCCCAGATCACGGTGTCTTCACGTGATTGTT
TTGGGCGTTTTCCCTCCGGTGTGTTTGGTATCACACAGAGTGTGCGAGGTCTTGCGGCCT
TTTGTGCACGAGCTTGAGCCCCAGCAACACCATCACCAGATATGTTATGACCGGGGGGCC
AAGATCGGGATGCTGTTTCTTGCCTCCCAACACTCACACCAGAATTAGCGTGAGCAGTTG
TTTGTGGTGATATAGTCGTAGAATTCCTTATGCGATCTAGAGTGAAAAAGAATATGAATC
AGATA
>unigene_143_0
GGTTATTGGATATTTACTGGAGAAGTCTTCTCGGGTACACATCACCAGGGCAGTTTTGGA
GCAGTTTCTGTCATTTGCCAAGTATCTAGATGGGTTGACTCATGGAGCTCCTTTACTGAA
GCAGCTGTGTGATCACGTTTTGTTTAATGCTGCCATCTGGATCCATACACCAGCTAAGGT
TCAGCTTTCCCTCTACACATACCTGTCGGCAGAATTCATTGGCACCGCCACCATCTACAG
CACCATCCGTCGAGTGGGCACCGTCCTGCAGCTCATGCACACCCTCAAGTACTACTACTG
GGCCAACAACCCCTTGGAAAGTAGCGGTATCACCCCTAAAGGCCTGGATGGTCCACGGCC
CTCTCAGAAGGAGATTATATCCCTGCGGGCGTTCATGCTTCTTTTCCTCAAACAGCTCAT
TCTCAAGGACCGAGGAGTGAAGGAAGATGAGTTGCAGAGCATATTAAACTACCTGCTAAC
CATGCATGAGGATGAAAACATCCATGATGTGCTCCAGCTCTTGGTCGCGCTCATGTCTGA
GCACCCCGCCTCCATGATCCCTGCCTTCGACCAGAGGAATGGAATACGAGTCATCTACAA
GCTCCTGGCCTCCAAAAGCGAGAGTATACGAGTCCAAGCTCTTAAAGTTCTCGGCTACTT
CATGAAACATCTGGGACACAAGAGGAAGGTGGAGATCATGCACACACACAGCCTCTTCAC
GTTGCTCGGAGAGCGACTAATGATGCACACCAGCACTGTGACCATCACCACCTACAACAC
ACTCTATGAGATCTTAACAGAACAGGTTTGCACTCAGGTGGTGCACAAGCCTCACCCAGA
ACCTGATTCTACAGTCAAGATCCAAAACCCAATGATTCTGAAGGTTGTGGCTACGGTGCT
TAAAAGTTCCTCCCCCAGCGCTGAGCTGATGGAAGTACGACGCCTCTTCCTGTCCGACAT
GATCAAACTCTTCAGCAACAGCAGAGAGAACAGACGGTGTCTGCTGCAGTGTTCAGTGTG
GCAGGACTGGATGTTCTCTCTGGGCTACATTAACCCAAAGAACCCAGAGGAGCAGAAGAT
CACCGAAATGGTCTACAACATATTCCGTATACTGCTTTACCATGCCATCAAGTATGAGTG
GGGAGGCTGGCGCGTGTGGGTGGACACACTCTCCATCGCCCACTCCAAGGTTACCTACGA
GGCGCACAAAGAGTACTTGGCAAAGATGTACGAGGAGTACCAACGGCAAGAGGAAGAGAA
CATCAAGAAAGGAAAGAAAGGTTCCGTCAGCACAATTTCCGGCCTTTCCGCCCAACCCAC
CACTGTCAACGGAAACCTGGAGATCCGTGAGATCGATGACACATCTCAGACACAGACACC
AGAGAGCGAGGCAGACTATGGAGAAAACGCAGACTCTCGGAACCTGCTGGCTGAGACCAA
AGGTCCGGAGGGCGAAGCCGAGCGGTCGGCCGCAGGTGTTCGTGTGGAAGTCCATGACTT
GCTAGTAGACATCAAAGCTGAGAAGGTGGAGGCTACAGAGGTTAAATTAGATGATCTGGA
TCTGTCCCCGGAGGTTCTTGGAGGAGGAGTTGGCATGGAGAATGGTCCCTTGGTGGAAGT
AGACTCGCTGTTGGACAGCGCCTACTGTGCAGCAGTTCACAAGCTCAATGGGAGCCTTGT
CCCCAAAGAGGATGAAAGTGTTGTGGTGGGTTTGACTGAAGACGATGGGAACATAGGTCC
TCTAATCACACTCGCAGATGAGAAGGACAGCGTTCCCAGCAACAATGGCTTCCTGTTCCC
CAAGGTGGATGAGAAGCTGCTTCCCTCATTGGCGTCGACGGAACCCCTGGTGCTGCCCAG
CCCTGAACAGCCACCTTGTCCAACAACTCCACACACTTCAAGTGCCAGTGACGACCTCAG
CCTGCTAGCCCACATGACTTCTTGTGGTTCAGATCTGGTTCAAACCCCAAGTGGCCTAAC
AGAAGATGATGGGTTTAAGTTGCAGAGCTCCTTGGCGGACATCAGCACACTGGCAGAAGC
CGAGGCCCAGGCTGCAGCCAGGACAGCAGAGTGTTTGGAGCAAGAGGTTGGGGAGGCCAG
GACAGGAAAGAGCGGAGGCGATGCAGCCAGCACCACTTCAGACACAGAGAGATCCGACGA
TGGAAAAG
>unigene_144_0
AGGAACTGAGCCTGTTTACTGTCATCCACGTCTCTGAAAACGACGGCTCGGAGACGATTG
ATGTCCACATCCTGCAGCAGTCTGTCTGGGTCTTTGATGGGAGAAAGGTTACGTGGGATG
GTCTTGCTGGCGGACGCTGCAGTATGTAGGTTCTCCTGGGTCTTGCTGATTGGCAGCGAG
GTTTTGCAGCCTCGGTCTCTCTGCCTCTGCCTGCATTCCAGACAGTTCCTCACTGCTACA
CAACATACTAATCGTAGACACTGGCGCATTAGTCCCCCTGACGACATGTTCTTTTCAGCC
TCAATCTCGCTGAAATTGAGAGAACTGGCAAACACGAGCACATCCACCATGGCCATCAGC
CGGCTCAGAAATGTGACCGCCGTTTCTGACGACATGCCCTGGGTCGCCTCCACATTCTCA
AGCTCCGTAGATGGGGAGGTGGCAGCAGAGAGCAGGGGAAGGATCCCGCCACACGCTATA
ATGATGTTATCAACCATCTGAGAAATGAGGTGGATGGTGTTGTGGACAAATATAATGTTC
TCGTTACTGTTTACGAAGTCCATGACCGATTTCGTAGAGTGGCTCCTCCACATGTGTACA
TCACTTTCCAGAGCGAACAACAGGTCAGTGAGAAGGCGCTGATGCATGGGTGACCATTTG
AATTCTGGGATACGGAACATGGTAGTTCGAGGGCCGGGGCTAAACTGCCGCCGCTGTTCC
TCTGTCATCGGCATGCCCCTGAAGCCCAGATCCACACGGAGGTCCCTCTCCATCTGACCC
GACATACGCCCATGAAGAGCCTGCGTGGTGGCTGTAGTCTGAATCTTCTTCATTTCTTTG
TCCTTTCCATT
>unigene_145_0
ATGAATTATCAGAGGTTTCTGTAAGCATGTTTCCACAGATGATCTATAGACTGGGATGTT
ATTGTACTGTACATAGCAAACACCATCTTTACTGTACATGCCAAGCATAATATTTTTAAA
GATATCCTTCCATATAAAATACAAATGTGTGTAGAAAAAATCTTAGAGTTCAAACATGCA
GACTCATGTATAGCTACTTGAGACATTTTGTGTCATACATAAGTAAAACTGAATTAAGGC
>unigene_146_0
TCGCTCGCGCCGCGGCTCAGGAACAAGGAACTTCGACGCTCAACTGCCCAGCAAGACCAA
TGAACGCCAAACTGGTCATGTTTCTTTAGCCCTAGTCCACGAAACACCTGGAATATCTCG
TCAGCTGATTCCATATCAACCCAACAGACCTCACCATGCTCTACTCCTTCTGCTATTGAC
CTTTGACCTCTGACAGCAATGGCAGTCCGCACGGTGGCTCCAGGTCAGATATACATAGAG
GTGGAGTATGACTACGAATACAAATCCAAAGACCGTTTTATCACCGTTAAACAGGGGGAA
AGTTACCTGCTTGTGAAGAAGACCAATGAAGACTGGTGGCAGGTGCGCAAGGATGAGGCC
AGTAAGCCCTTCTATGTCCCAGCACAGTATGTGCGGGAGGTGCGACGGGCTCTGATGCCC
CCTCCTAAACCCCTCAGTGCAGCAGGCCGAGGGGGGACCGGACCCATTCGACCATCTGGC
CTGGAGATTCAGCGGCCAGATGACAACAAAAAGAGCCTGTGCCCCTCTCCCTCCGGCAGT
GCTTTACTGCCGCCCAGGGATGACAGAGGCAGCCCGGGCAGCCCGACGGCGCTCGTCCCC
CCCACACAAACGAACACTTCACCTGGCTCACTTCCTCGTTCCAGAGCCGAGTCCCCAAGT
CGCAAAGTAGTTGGAGAGAAAGATAAAGAGTTAGAGAAGAGCAGTCGAGGACTGGAAAAA
GATGCAATTCATGAAGAGTTTGCCAGAGAGGGAGGTGGCCTGGATAAGAACCGAAATGAT
TCAGAATCTGGGGATGATCTCAG
>unigene_147_0
TTTTCGTCCCCGCTCTCACCGTAATCACAGAAAAACTGGCGATCTCGGATGACGTAGCGG
GCGCCACCTTCATGGCCGCTGGAGGCTCTGCTCCCGAGCTCTTCACCTCTGTGATCGGTG
TGTTCATCTCACACAGCAACGTTGGCATCGGGACCATCGTGGGTTCTGCTGTCTTCAACA
TCTTGTTCGTGATCGGGATGTGCGCTATCTTTTCACGTGAGATTCTCAACCTCACCTGGT
GGCCTCTGTTTAGAGATGTCAGCTTTTATATCATTGGACTAATTATGCTTATCGTTTTCT
TCCTGGATAACTACATTACATATGTTGAGAGCATTGGACTGTTACTCTGTTATGTAAGCT
ATGTCACTTTCATGAAGTACAATGCGACTGTTGAGACTATGATCAAGACCAAATTACTCA
GGAATCAAGTGGACGACATTGAAGCTCCTCCTAAGGTTATCAGTGCAGGAGATGATGAAA
ATAAACTCTCGGCTAAACCCCGCCTCCAGAGAGGAGGAAGCTCCGCCTCCCTCCACAACA
CCCTCATGAGAAACAGCATCTTCCAGCTAATGATTCACACTCTCGATCCTCTCAGTGATG
GGA
>unigene_148_0
GAAAAACTCGTCGCAGACGATAGCGAGGGCAATGAACATGTACAACATGCCGAACATATG
CAGCACGACAGCACCTTGCCTCCTCTCCTCCAATGTGAACAGATCCTCTGGATAGTCTCC
CTTGTGCTCATCGGACGAGGCCATAGCGATGGGCGTATCTGCCGAAACATTGCGCTCTTC
GTTGGAAGATAGGACAGTTCTGTGTGGCACTGGCTCTGCAAGTTCCTCATGGTTGGTGAG
AGAGGTGAGTGGCATCCATCTTGGGAATGGGCCCAAAGTAAAAGTAAAGGCACTCCAAGA
CAGGAACAATGTGAGGGCAGAGATGCTCAGGATAAAACCAAAAATCCGAGAAGGGCGTAG
TTTCCTCCTGACATGATGCACTCGATGACGCTTGCTGTTCCGCTGCAGAGGGGTGCAATC
AGACCCATCCATGGTTGACGGGCAGCTCAGGGGTCCGGTGGTCTGAAATCTATGGAGTGC
CGAACATGGTTACACGTCCACTCTACTTAAACCTGACAGGATTCCTCGCAGGGTCCAGAG
TCTCTAATGGCTTCCTCATAATAATCTCTTCGCATCTGGTAGTTTAGCGTGGATGCTGAA
TCCTCCAGATGAATCCCACAGACTTAAGAACACCAAGCACTTGCTGTTTCACTGTCATGG
ATCAAGAATGCTGCTACTGCTGCCACAGGTTAAAGGGGAGGTCTGATCTTTCCTCCCTCC
CCGTCTCACTCTCTCCTTCCTTGCCCCATCCCTTATGCATTTGTTCTGTCCTTGACAAGT
TGGGCACAGAACATAACCTGAGGCTATCTGTGTTCTGCAGGGTGAAAGATCCTCTTCCTG
CGGTTCTTGATGACTCTGAG
>unigene_149_0
ATACACACTTGCATACACACAAGAGAAAACTGAGGAACAGATCATCGGTACGTAGTATAT
TCGCGATGGACAAATCGATATATATATATATAGGATAGAGCCGTAGGAGGCATATTTAGA
TTGAGAAGAAAGAATAATTAGTTGACGGTGACCTTGCCGACCATCCCAGCTCCGGCGTGC
GGCTCGCAGTAGAAGCCGTATGTGCCGGGGACGGTGAGCGTGACGGAGAAGGTCTCGCCG
GGGGCGTTGAGGTACTCCTCCTGCGATATCTTGGACACGTCGACGCCGCTCGGAACCGCG
TCCTCGTCGAACACCACGTTGTGAGGGAAGCCGGCGTTGTTCTTGAACGTGATGGTCTCG
CCGGACTTGACGGTGAAGTCGTTCGGCTCGAACACCAGCACGCCGCCATTGGCGCCGAGA
AGCACCTCCTGCGCCATGGCGCCGCCCGCGAGCATGGCGCTGGCGGCCACGGCCACTGCG
GCCGCGCCGGCTGCCTTGCCGAGCGAGGCGCGCACGACCAGCGAAGATCTCATCCTCCTC
CGCCCGGGAGCGGAGGGGGCCATGGAAGGGATGGTGACGGCGGCAGAGGAAAGAGCG
>unigene_150_0
TTCCATTTCTGTTTGCAGGGTTGAAATTTGAAGGGAGAGAGAGTCGAGTTTACGGTTGAT
CTCTGCAAATTGTTCCTTCATGAATTCAAACATTGGGTTCGATTGTGGAATGAATGCAAA
GATGAAGCTAATTAATGCCCCAATAAAGCCAAAACTTGCTGCAACTTTGCCAAAAGAACT
AAAGACTTTGAGGACTTTGAGGACTGAGTCACGAGCTGTGTCTCCCTTTTTTTTTAAAAC
CAATTCAGCCAAATCATTGACACGTTGGAGAAATTCTTTAGACAATGTCATGCCCTTCTC
TACTTTACTGACTTGTGAGACTTTAATTCCAGCTGTGCTGAAACAGCTGTATACAAGCAG
ATAAAGTATAGTGAGGAAAGTCTTCCCAGTAGCCATGCTTAGACAGCAGACAGCTTAACC
AG
>unigene_151_0
AAATTGCTGTCAGATCGGGGACCGGTTGATAGATCATACCATCGATTTCACTTTCAAGAG
CTTCATAGTCAATTAAATTGTGGATGCTTTCCTCACAAGCTGGACCGTAAAACATCTTAT
GGCACTTGCAGAAGCCTTGTGTGGTGTCCTTGATGGGTTTACATTCTCCATGTTTACAAT
TCACGTCTGAGCAGGGAGGCTTCACAATATTTCCTTTGAGGAAGATACTAAAGACTCTGA
GGTTGGGAAGTGCTGGGTAACAGCTCAGCTCAATATCCGCCACATCTGTCTGTGCATAAT
CTGATGTTTTTTGAACAGCATGAAGAAATTGTATGTGGCTGACAGCTTTAGCACCAAATC
TGTGGAGCAGCTCTTCCTTCATTGTTAAACACTGCATGTTAAGTCTCAAATCTACCATTC
CTTTTTGCACACTGGATTTAATGTTGGCTTTTGTGTTTTGATCAACAGTAGAGCCCTTTT
CTTGATGAATTAGGTGAACTGATGCCTTTTCTTGAGCATCAAAGTTAATTGACTGTCCAA
AGGTAAACTCCTCATCTTTGTTTGAGTGGGCAATTACTATCCATTTGAACCAGTGGAACT
TGCTCTCCAAATGTTTCTTAATATCTGTAGCTAGTTTTTCATTCTTTGAGAATCGTTGTT
TGCTAAGTTTCAAAGCGTCCTTATGAGCCCAAGTCTCAAAGCCATCAGCACACTCAATCA
AGGCATCCTGTATGGCTGATAAAGTGTTGGACAGTTGTGTGACTGCTTCTCGTGCCTTTG
CTTCACCATCATAGCCCTTTAGTTTGTAATAATACACATTTAACTTTAGTCCTGAAATCA
TCAGAGTGGTGAAGTAGGTGGTGTATTGGACCAGGACATTAAAATCACCATTGGATTTCT
CAATGATGAGCTGTAAGAGATTCTTATTCAAGCTAACAGGACTGTTCTCAGTGATGTATC
TGTAGAAATTAGCAACACTGTTCTCTGTGCCAGTGTTTTCATAGAAAGTGGTGAACCTCT
CAGCCAACCTGGTCTTCTGTTCCTGTGTGGAGGCAACAGGAGCAGTCTTTATGAATTCTG
TTAACTTGGCCCAGGAGTTCTTGATCACATTCTCATCTTTGCCATAGCTGCTAGCAT
>unigene_152_0
GTGCCGGGATACGCTCATCACGGAGCCGCTCCTGCTTTGTCCCATCATGCACCGTTCCTT
CTCGCTCTTCCGCTGACTACTGGACGAAGGAGTGTTGCTGTGCGAACGGTGGCGGTGTTT
TTGACCCATGATCCAGCACACTGCCAGGCCTGAGAGGGCTGCCCCGGTGGAGAATGCAGA
GACTGCAGCGACAACCAGCAGGTTCAAAGTAACAAGACTTTCCGGCTCATCCATAAAACT
CTCATGTAACAGACCGTCACAGTCTCCGAGATGTGTGGTGTTTCCATATTCAACGTCCTG
CACGAAAGGTAATCTGGTGCCCGGCCTCAGGAGTGAGCAGGTACTTCCTCTGGTCCAGCC
GCAGTATGGATCTCTGGACGCAATGCAGTTTTTCATGCATCTGGAGTGCAGTTGGCAGCG
TGCGACAGGCACTCTCACCACGCAGGAGTGGAAGGCCAGCAGGAGTGTGTGACTGGGTTT
GTCCAGGGTCAGAGAGAGAGGCTGCTTCGCCTGCACAGAGTCATCACCGCACCTTTCTGG
GTTGTAGCCCTCCAGTTCTTCCAGAAAGGTATTGGTGTTGGAGTACGGGTTCTCCGGGCT
GGGTGTGATGAGGAACTTGAGAACGGTTCCCCTGGTGGATCCGAGGAACACTACGGTCCG
ATTGCGATGTGGGCCTGCCTCAGTGTCCACCACCATAGTGTTCAGCTGGTACCGGACCAT
AGTCTTGACTATCCACGGTCTGTGTCCAAGCAAAGGAACCGCTTCATCCATCAGAGGATG
AGTTTTAATGAAATTCAGCACTTCGTCAGGAAGGGTGTTGGAGGAGCTGAACCTTGACCC
CTGGACAGCACATCCTCCAGGCCTGGGTTTAGGTACTAGTTCATCAGGTACAGGTGTCCA
TATGGATTCTGGTGATTTCTGCTCCTTGAATCTGCCCTCAAACACACGTGCCATCTGCTG
CATGTCAAACGCACACACCGCCGAGCCGGGGATGCTGTTGGAGGGTGTTGAGAAGACCCC
CAGGATGACGTCCCTGCCCTGCATGCGTATGATGGGGCTGGTGGACTGCAGCAGGTTGAA
GTAGAAGTGCGAGTCT
>unigene_153_0
GAGCGTATCCCGGCACAGCGGCACGGACCGGCCACGTTCACAGGGAGAGACGCTCTTCGT
AATGCCGAATGGTTGGGTCAAAGCGGGCGACTTGGATCCAGGTCTGCTTCCCACACCCGA
GCAAACTCCCCTGCAGCAGAAACGTGGGCTACGCCTGTCCGATTCCGGATCCAGTTGGGA
CCAAAGCCAGACCTTCTTGAGCTCGGTGGGAACCCAGTGTCCACCTCCACCATCCACCTT
GTTTCTCAGCTCTAAACTCCTGCAAGGGTCCGGTCGACGCCATGAGGAAGCCATTGAAAC
CTGTATCGACCGCCAACGCTACGTCTCTCTCTCCAAGTACCGGGATCAGGGAATACGCCC
AGGCACTCTTCTTCGCAAGTCGGCAGGCGAATACAACTACCCCATGACTCCCCAAGACTC
CCCTGACCGTCGGAGAGTGGTGTCAGCACCCAGCACCCAGATAGAGTACAGCGGAGAGCC
GCTACGCTGGACCCACGAAGGCTACATCTTCAGCAGTCACGGCATACCTCCAACGGGCCA
CCACTACACCCCGGCCTCGCAGCATCCTGCAGGACTGACGCGCTCCGTGCTCCACGGGTC
CCGGGGGCTCATCGACCTGGCGGACTGCAGCCACCTGCTCGGGAAGGGAGGGAGCGAAAG
GACACCAACAGGCCAGTGAATAGAGAGGAACCAAGATGCGAGGAGTGGGAAATTGTAGAA
ACGTGAGCGGCTGAAACCTCATGTGGACTGTGGAGCGCAACCTGGCCAGTCACAGCAGCT
CTCTGTGTCTCTCTCTCTCTGT
>unigene_154_0
TCTAGGCTGCAGAGCACAGTAGTAAACAGCCGAGTCAGACACATTTGCATCCTTGATTGA
CAGAGAAACTGAGTTTGAGGATTTGTTGAGATCTGCATGAAATCTTTCCTCAAATTCTTT
TTCACTGCTGCTTGATCCAGTCGAGAGTTTACGGAGTATGTAAACTGGAAATCCATTGGT
TTTATGTTGGTACCAGTAAAGATTAGGGTATGAATCACTGGTACTGTAAGTGCAGTGAAG
TTTAATCATCTCATGTTCAGAAGCTGTTTGAACTCTTGTTGGCTGATTTACAGAATCTTG
TGTGTTGCACTCTAGAACTGCAGCCAACAGAAGTAAATTCCTCAGCCAGATTAACATAGT
ATACATAAAGCGTATAAAAATTTCAAAGGCAATATTAGTTCAATATGATGATGATAAACA
TGAGGCAGTTTATAGATTTCTCTCTGTGTGTTTAGATTTCTCTTTGTGTGACTCTGTGTT
TGCACAGGTTAAACACAT
>unigene_155_0
GAAGGATATGCAGCGCACACATCCGTCCGTACAGTCAAGCTAACCAAAAGCCACTGTGGA
TTCATTCACTTGTCGAAGTAGCCCTCGGTCCTGCCCTTGAACCCGATCTGGCCGAAGGTG
AGCGCCAGGAACAGCCCAAGGTGCCACGTCACCAACCACAGCCAGAACGGCGAGTCGAGC
GCCGGCGGCGAGGGGAAGTGGGAGAGCTCCTGGCCGATGCTGGAGAAGAAGAGCCCCGTG
AGGCTGTTGCCGTTGATCGCCGGGACGCTCGACGGCGCGATCCACCCGATCAGCCCGAAC
CCGATCACGTTCAGGTCCCTCCTAAGCCAGTCCTGCGGAAACGTCATGCAGGTGATCCTG
CCGTTCCTCTCCAGGTTCCTCGTCAGCAGC
>unigene_156_0
CATGCTGGATGCATTCATGGGTCTGGACCGGGATGTGGAAGGTTCTGCCAAACGCTGGAG
GAAGCTGGTGGAGTCAGAGTGTCCAGAAAGAGAACGTCTCCCTCAGGACTGGAAGAATAA
GAGTCCCCTCCAGAGACTCATCATTCTCAGAGCCTTTCGGCCTGACAGGATGACCTACGC
TCTCCGAAATTTTATTGAGGACAGTTTGGGCGCCAAGTATGTGGATGTCAGTCGAATGGA
GTTTGAAAAGTGTTTTGAGGAGTGCAATCCCTCTACACCGGTGTTCTTCATCCTTTCTCC
TGGAGTCAACCCCGTCAAGGATGTAGAAACACTTGGGCTGAAGCTTGGATTTACCACAGA
CCAGGGGAACCTCCATAATGTATCCTTGGGTCAAGGACAAGAGATTGTGGCTGAGAGAGC
GTTGGAGACCGCAGCCAAAAAAGGACATTGGGTCATACTGCAGAATGTTCACCTGCTGGA
GCGGTGGTTGGGTCGTCTGGAGGAGCTGTTGGAGAACACAGGCAGCGATGCTCACTCAAA
CTACAGAGTGTTTATGAGTGGAGAAGCGTCCTCCATCTCCCATGAGCACCTCATCCCTCG
CACCATCCTGGAGAACGCCCTCAAACTCACTACTGAACCACCCACCGGCATGAACTCCAG
CCTACATGCAGCTCTGGACAACTTCACCCAGGACACTCTGGAAATGTGTTCTCGAGAGCA
GGAGTTTAAAGGACTTGTGTTCTCACTGTGTTACTTCCACGCCTGTGTGACTGAGAGGAG
GAAGTTTGGGCCTCAGGGTTGGAACCACAGATACCCATTTAACAATGGAGATCTGACCAT
CTCTGCCAGTGTCCTGTACAACTACCTGGAGGCCAATACTAAAGTACCGTGGGAGGATCT
GTGTTATCTGTTCGGAGAGATCATATACGGCGGTCACATCACTGACGAGTGGGACAGGAA
GCTCTGG
>unigene_157_0
ACCCTTCAGTCCCAGGTCCAGCTCTGTTAATGATCTGTGTATCTCTGCCAGCAGCAGATT
CATTCGCTCACACTCCTGCAGGCACACCAGGATGTAGGGACTCCTCTCGGCTGTTTTAGA
CATGAGCTCTGCCAGATTATACTCCTCCGGTAACTTCTCCAACATGTCATCTAGAACACC
CTTCACCTTCTCCTCTGTGCACTGTGATGCTCCTTCTCCTGTTGATGAGGCTCTGGGCTG
GAGTTCCAGTAAAGTTTTGAAGAGGGCATCAGACGTGGCCGTCATAAACTCAAGCTCAGA
ATTAGGGTGCATGCTGTAGAGACCAGGGCTTTCTGAAGGCAATCTCTCATCCACGTAGCT
GTGATACCCAGTGTAGTCCAGATCAGGAGGAGCTGGAAACCCAGGACACAGGAACAGCTC
TCCTTCAAACATCTTGGGATTGATGAACTCCTGGAGGTACGTACGGCAGAGCTTCCTGTC
CTACTCTTCAGTGATGTGACCGCCG
>unigene_158_0
GAACGGCTATCCTCTCACTGTGAGAAGAGAACCAGAGAGGCACTGTGCGAGAAAGAGAAG
AAAAGAGATTAGCAAAACTTCGGTGCTGGTTGGAGTTAAAACAAAAGGCTTTTTATGTTA
AGAGTTCGTGTTGACAGGATTTGCACTTAAAGAGAGACCTGAACCCTTGCTGAAACTAAG
ATGCAAAAACCAAAGGATGTGAACACACGCGGCACAGCTGTGAGACCCTCTGTGCAGATT
ATGGGTACGAGTGCCAGTGCAACTTCCCAGGCTGCTCCGTTTGCACCTACACACCAGGCT
GATCGCCAAGGGAACGGCATGGCTGAGCACAGACGCTCACTACAGTCGGTGAACATTCGC
AACAGCAAGGCCAAATCCATCATCACAAACAAGGTGGCCCCTGTTGTCATCACTAACAAC
TGCAGGGAAGAGTTTCAGATTCATGACAAGATCCAATCTGCCAACTACTCGATGGGAAGG
ATATCTGACCTGTTGCCGGAGCACTACCTAGTGCTGGGGGAGTTTTTTATGGTACAGGAT
GTATACAATAGAGCTGATGTCTTAAAT
>unigene_159_0
GTGGACTTTTATGTTTCTTCCTGTCTGGTGTCTTTGTAGTCAGTTTGTAGTTCTTTTGGA
TTCCCTCATTTCTCCCCGATTGTCTCCAGGTGTGTCTTGTCAGATTGGTACCCTGTATGT
ATTTAACCTCGTGTTTCCTGTGTTCATTGTCAGTTCATTGGTATTGTCCATTGTTGGATA
TAGTGTTGGTGGCTTCAGTTCTGTTCCTGTTTCTTTGTACCTGCTCTTTTTTTTAGGGTT
ATTAATTAATACTGCACGTGGATCTTACTCTCCCTCATCTACATTACATGAAATAAGTGA
CACACAGCCCAGACAGAAGTGCAGCCAATAAAATCCCAAGTACGTCCGTCCTGACCTTAG
AAATAAGAATAAAGCATTTTATGTCAGCATATGGCGAAAAAA
>unigene_160_0
CGGCGCTCTCTTGACTAATGGCTCAGCCAATCAGAGTAAAGAGAGCAGTGCTGCCCTGGA
TACCACACAGACGAGGGACCAAAATGCAGAAAATGACCAGCAGAGCATCTCAAAGACTGT
GTTATCATGCCTTCAGGCGCTCTCAGTACAGAATAGCAGTCAGGGGTTACTCGCCGCAGA
AAGCTCTGGAAGCAGTTATTCATCTCTGAATGGCATCCGTATCCTCAGTTTACTCTGGAT
CATCTCGGGTCACACCGTGCAGCTCAGCGCCTGGAGTAACCTGGGTGAGAGCGAGGGGAA
GGGGCAGATATCAG
>unigene_161_0
GTGTTAGCTGCTGAGGAGTTAAAGTGGATGAGATCTTCTGCATGGCCCAGACTGAACTGG
GTGGGAAAAAAGAAACCATGGATGCCGCATCCTCCAGACTAAAGAAGAACGAGACCATAT
GTCTTGTGCAACAGCTTTCATCTCTGATGTCATTGGGGTGCATTAGTGCCTATGGATGGG
TAGCTTGCTCATCTGGAAAGGTTTTAGAGCAACATACTGTTTGCTTCCATCCAGACAAAG
TCTTTTTCAGAGAAGGCCTTGCATGTTTCAGCAAGACAGTGCTAAACTGCATACTGCATC
TATTACAACAGTATGGGTTCATATTAGAAGAGTCCTGCCTGCAGTCCAGACCTTTCA
>unigene_162_0
ACACACACACACACACTCTCAGTTGCACACATCCCAGGATCCTCACACTGTACCTGAGCA
CTCCACTCCACGCAGCGACCACCCACGCTGGGATCCAGTGCGCGCAAGAGACGGACAGAG
TGGAAGGAACCCACTGCTTTCCACAGCTGCACAGCTCATTGGAGTCTCTTCATCATCTTC
CCCCCACCAACACCTCATCATCATCATCACAGTCTGTTCAAGCCAGTTAGATCATGAACC
TGTTCTTTTCTGGTTGCTAGAGAGGGGAAATCGAGCTCCGAGGAGTGGACGAGGCGGTAC
TTACTAAGAGACAGAAAGAGAGAACAAGAGACCAAACATGGCCCAGGCCTCTCAGGACCA
AGGTGCAGTGGGCATAGCCGACCCAGATGAGGATTCACCCAACATGATTGCTTACAGAAA
GATTGAGGACATCATCACACGCCTCCAAGATGAAACA
>unigene_163_0
GTACTCCTTAAATCCTGTCAGGGCATCTTTGAGGAGCTGTGAGAACGGCTCAGGCAAGCG
GAGATGAAGGAACCTGGCCTCTAGCTCCCAGAAAGTGATATCATCACTGATCCAGGGGTT
AGCTGGGTCTGGTACTGTCACAAAGGGGTCATAGTCAAGATACTGCTCTGTGTAGCTCAT
CAATGTCTCAGCGACTTTGGACATTTTCATACAGTGTCGATCCAACTGAGTGTTCAAGAA
CAGAATCTCTTTCGCTACGTCCTCTTTGGTGTCCTTGCTGCTCTGCTGGGAGGGTGTGTG
TACAGGACTCTGAGTCTGTGTGTCATCCACTACCCCATACACTGACTTTTTCACCCTTTG
AGGATTCTTCAGGCGGCGGCACTTCCTGATGTCCATCTCTGTGGTGTTGACACACCCAGG
CACAGGACGGTGAACATCCCAGAAGGCTCTCTCTTGACTATCCAGAATTTTTCTCTCCGT
TTTGTCTTTTTTCCTGTCGATCTTGACCTGTGCCTCAGCCTGCATGAAGATGAACTCCCA
CTTCCTTGCAAAAGCCCTCTGTAGTCTCGCTAGATTCTCTGCCTCATAGTCCGCCAGCTC
CAGCCGGGTCTTGTTCTGCATGGTCCGTTTGCACAGATAGATGGCGTAGTCTGTGTTCTC
TGGCTCCCAGCAATTAGAGGGCCAAAAGTATGGAGCCTGAAAGCGGAATAATGTCCCATC
ATCCTTGAGGGTGAGAACATGATCAGAGATAGGGAATATGTAGCCTTGGGCAGCGATAAG
GCTGCCGATGTGTATGGTCTCCGCAGGGTCATCTATGTTGAGGTTCTTCATCATCCACTG
AACAATGTCAGAACCTGTAACAACGCTGGGAATCTTGGACAGGAAGCTCTTGACCGTTCT
GACAGGCACACCTTCTGTTTCATCTTGGAGGCGT
>unigene_164_0
GCCAACGTACCAGGTGGTGCAGCCCATCAATGGCGACCCCTTCATCGGCAGCCTGGAGAC
GCCGGTGACCTCCAGCCCGCTGGTCGCCTGGTACCTCTCCAACCTCCCGGCGTACCGCAC
CGCCGTCAGCCCGCTGACCCGCGGCATCGAGGTCGGCCTCGCCCACGGCTACCTCCTCGT
CGGGCCCTTCGCGCTCACCGGCCCGCGCCGCAACACGCCGGTGCACGGCCAGGCCGGCGC
CCTCGGCGCCGCAGGCCTCGTCGCCATCCTCAGCGTCTGCCTCACCATGTACGGCGTCGC
CTCCTTCGGCGAGGGCGAGCCGTCCACGGCGCCGACGCTGACGCTCACCGGCCGCAAGAA
GGAGGCCGACAAGCTGCAGACCGCCGACGGCTGGGCCAAGTTCACCGGCGGCTTCTTCTT
CGGCGGCATCTCCGGCGTCCTCTGGGCCTACTTCCTCCTCTACGTGCTCGACCTCCCGTA
CTTCTTCAAGTAGATCTTTTGTTTGTAA
>unigene_165_0
GTCTTATTGGCCAGAGGCTATAAAATGAGTACACGCTTTCAATGCTTCATGTTTCCAGAT
CTCACCTGTGGCATTCGGGTGAACCCTAATCCTAATGATCCGGTGCTGGTCATTTCTAAA
AATGCATCCAAATTTCTATGAGATCCCAATAAAATATTATAACGCTCCCCATTTTCCCAT
TACATGGGTTGCCAGGTTTTGTCCATGGACTGAATGTGCTCCTTGGCCTTCATCCTCAAA
GCTGCGATACTAGAGCTGCGGTCCACATCTTCCAGTGGGTATTTGTCATTAAATGCTGGA
GGACACTGGTAAGGAGGTGGTGGCATGGATTGCATTCCCTGCACCATGCCTGGAGAAGTG
TTCAGGAAGCCAGGATGGCCCGTATAGGTGGGCTGGAGGCTTTGGCCGGGTCCCATGAAG
CCCGGGATGCTGTGCATGGGAGTGGCACTGGAGAGCGGTGAGGACAACCAGGGGTCCAGC
GGAAGAGAGTTAGTCATTGGCCCTACGTTGGGCGCCATGGCCGGTCGGTTGAAGCACAGC
ATAGGCGAGTCATGGAGCTTCATGCTTCCCGTGTCCATTTTTTCTTGTCGCCGCCATTTT
GCACGTCGATTCTGGAACCAAACCTGAACGCGAACTTCTGGGAGGTTGACTTTCATAGCC
AGCTCTTCTCGACTGTACACATCCGGGTAGTGGGATTTCTCAAAAGCGCGCTCCAGCTCA
TGTAACTGATAGGTGGTGAAGGTGGTTCTGTTGCGTCTGTGTTTCTTTTTAGGTTGATCC
TCATCAGGAGCATCCGGTGAGCGACTGTCACTCTCCAAGTTGTTCCGTGGATCTCCCAAA
TCTGCGTCGCACTTCTCTGTGGAGTAAAGTCCAGCATCTTGATACGCTGACTGCTGTGAA
TTATCCGGAAGACTTTGCAGGTGACCGTAGGGGTCAGAGGTCACTTGTTTCTCCTCTTCT
CCCAGATCTGATCCATCCACTTTGTGTGTGCCGACAGGGCCGAGCGGGTTGAGCAGAGGA
TCCTGGTCTTTACTGAAGCCCAGAATCACGTCGATGCTGTGGACGCGGCCTCCCATCCCC
GACACGCCACCTTTACCCAGATCGTGGTAGTTGTCCGTTGAGAGGCAGCCATCATCCACC
ATGTTCATCATATCCGGTGACAAATGCATCCAATCTGCCCTTACGGTAAGTCTCCTCAAG
GAAACGTGTGCAAATTATGTCCAAAAGAGAATCTGCTTCCAGTTTGTGGCAGAGATTCCC
TTTCAAAGATCTGTTCAAGAAGAGCAGGGGTTAATAAGACTTTAAAGACATCAAAAAGGG
GTTAATATTTTTTTACTTTTTCTTATGGTCAGTGCAACAGTATTTGACACAATCAGGTAA
AGCACAGTCGTATTTACAGTCAAAAGTTTGTTTTTCCAGGTATGTCTCTGCTTGTGATAT
TGGTCATACTTTTTTTGTGTGTGTGTGTG
>unigene_166_0
TTGTTGTTGTTGTTGTTGTTTTTAGATATACTGGGTAAAGACCTAGACTTATTAAACTTG
ACCATGGCAAACCGAGGACCCAGTTATGGACTGAGCCGTGAGGTGCAGGAGAAGATCGAC
CTGAAGTATGACACAGAGCTAGAGTCTCGACTGGTGGACTGGATTGTTGCTCAGTGTGGA
GGAAATATAGAGAAACCACAGCCAGGGAAGCAAAACTTTCAGAACTGGCTAATGGATGGC
ACTATCCTCTGTAGACTCATTAACAGTTTATATCCGCACGGTAAGGAGCCTATTAAGAAG
ATCCCAGAGACTCAGATGGCCTTTAAGCAGATGGAAAAGATCTCCCAGTTCCTGCAGGCA
GCTGAAGCTTACGGAGTAATAACCACAGACATTTTTCAGACAGTGGACTTGTGGGAAGGA
AAAGACCTGGCAGCCGTCCAGAGAACACTAATGGCCCTGGGTAGCGTCGCTCTCCCAAAA
GATGATGGACTTTACAGAGGTGACCGGGACTGGTTTCACAGGAAATCTCAAGGCAACCGG
CGAGAGTTTTCTGAAGAGCAGTTGCGGCAGGGTCAGAATCTGATTGGCTTACAGATGGGC
AGTAACCGTGGGGCATCTCAGGCTGGCATGACTGGTTACGGCATGCATCGGCAGATTATG
TAAATCTATGCCAGTGCCCGACAACTTGCCTAAAACACCCAGACGACCTTAAACCCTCTC
ACCCCAGCCCTCACTAAGCAGTGTTCCTTGATGGTGCATCTATTTGATGAAGAAGAACAG
TCTTAGTAATGTCAGAAACTGAAGTATAGAGGTTAGAGCATGCTAGATATATCTATTTTA
AGTTTGGTTTGCTCAGCTTGTAATAAAATCAATTTATTTATTTGTAAATGTATGCAAAGT
CATAGTTTTATCTAAACAAGTCAAAACAACTGCCTTTGTGCGAACAGTGTGTTGATATAC
CAAATAACAGACAGCAAAGCAACTATAACAGTATACTTGTTTACACAGTGTTTTAATGTA
CAGTGAAAGACAAAAGTTTGCTCTTGCAGATACGGTATTGCACCTGTTGTTATTGCTGGG
TTATTCAGTTATTTTGCTGTCTTAATAGCAAAAATTAAAAAGGATGTCAGTGCACATACT
AACCAG
>unigene_167_0
GCCTTGGCAAATGCTTCCACATCTACAAAAAAATAGAGCAAAAACAGCCATTCTATCCAT
TATAAGAATGTTCTTTTCTTTCTTAAAATCTCAGTTTTTTTATTACACGATTTATGTAAA
TCTAGCCAAAAACAACTGTCTAGATACTTTAGAGTACATCCAATTTTGCCCTTGTAAGGA
CATTCTGTATAAACCACAGACTTATCAGAAGGATGTCTGGGAGAGAGGAATGTTTACATA
TGTTATGTGAAAGTATAAACAAGTGTTTAGAAATGGAATGAACCAGATCAGTTTGTGTAC
ATTTGAAGTATACTGACCTCCTTTATTGGCTGCCTCTACAG
>unigene_168_0
GCCACCTTGTGGACAACCTAATTAGTGCAAAACAATTCAAAGCGCATATGAAAGCTGTGC
GTACACTGTACAGAGCATTAGAAAAATTGAGCTGTGCGCGATGTTCATGTTACTCCACTG
TACGCATGCTCTAGCGTACATGTAAAAACCAAAGTATTTGGGCTTACTTTCTGTTGGCGA
AGAGGATAACAATGGTGACAATGACGGTCGCTATGGCCACCATGCTCATGATAAAAGCTT
TGCACAGTGGCGCTCGCAGTATGGTCATCAGTAGGGACCTCTCTCTACCCCCATCTCTGC
CCCGCTGCCCCTCCATGCCCGCTGGGTTCCCGACGTCCAGAGTCTGGCTGACAGTCTGCG
TCAGGGCCGGGGCAGAGCTGGGCACTCTCTTCACCTGCAGTTTGCCTTTGTTGCGGTTGA
AGCGGATGCTGTAGACGTGCTGCATGGCAGCTGGGAGGTAAGACAGCACCGTAGAGTCAT
TTGCTAGCTTGGGAAGACCCAAGTCAGGTAACGGGGTGTATGCGCGGCACAGAGGGCACT
GGATGGTGTCGGGTTGGGTGGACGTTACGTTCATCCGCGCAAGACACTCCAGGCAGAAGG
TGTGCTTGCATTGGAGTACCTTAGGGGTGTTGAAGACGTTGTTGAACTGGCAGAAACAGA
TGGCGCACTCCAGATCGGGGAGCTCGATGTTGTCATCCACAGGTTTGTAGGGGTCACGGA
GGGAGTTCGGGTCAGACTCCATGACAAAGGGACGAGGTGAGGGGGAGGGAAGTCAACGGG
CATCTTCAAGATCCATGGCGATGTGGCAAGTTCATCTCAAGACATCTCTTCTCTTACTCC
GTCAGATGAGGCAGGTGTCCTGGACTTTGAGGCTGTTGTTTGCGTCTTTGTTGCCTTTCG
GAGAGAATGAGATGTGTCAGTGTCTTTTCTCAGTGCCGTCTCTCTCTTTGTACATCTACC
ACGCTTTTCCTGACATGTTTTACATAGAAAAAACAAAAACACCAAAAGTCACTCCACCAC
TTTCTTTCTATTTTAGTCTCTCATACCTCTGTTGTAAAGAATGACAGCATTTGAATACTG
GAGCAGCAGGCAGGAGGAAATGCACAGCGAGTAGTCAAATACAGCCTCCAGGCAGATCGG
CAGTATAAACTCTACAATCCTGACCTGAAAGAGAGAGAACCAAAGAGGGAATAGAGCATA
CATACCTGAGCTGAAGAGAAGACTGTGAGCCAAAAGCTTTCTATCTTTACTTCACCAAGT
TACTGTGACAGTACCATGGGG
>unigene_169_0
GCCCTTTATGAGTGTGAAACAACAGGAGCAACGCTACAAAACTGTCATCTCAGCCTCTTT
CCCCTAATGCAGCCATAAATCCAGGCGCCGTCTAGCAGTCAGATGTTTTCATTACCCCAT
ATCAGTTTTATGGAATTACTGACATCTGCATGATTCAGTAATTGTGGGTCTCTATGAAGT
TGAAGCGGCAATTTTGCTCTCTATATTCCCAATCAATTCCCAGTCCCCTGGGCAGGGCAG
AGGGATGCGATATTGGAAAACTCAGACTGGGGATAGATTGCAACGGTTATCTGTTGACGG
AGACAAACAGCTTAATCCGGCCCAAATCGGTGTGGCTGGCGCAGATTGTTTTTTACAAAA
ATGTAAATTGTGTTGTCAAAATCAGTCATCTTCATGCACGTAGCCTAACAAGAGCCACTT
TAAGCACGCTGTGTACGAGTGCTGATCTGGCCTTTATAAACCCTCCGGGACAGAGACACC
ACAGTCTGTGGATAGTGATACAATATAACATAGCTTTTTGTAAATGAACTGCTACCTGAG
CTTTTGCTGAACAGAGACTTTT
>unigene_170_0
TATTACATATTGTAAAAAGGGGCGTAATATGTCTCCTTTAACTGTCACAAATGTGCCCAG
GATAGTGGAATATTACAGACAGCGAAGGATGTGATACGATTACTGGATTTGGACAAACTG
GATTGTTTCCTCCATATTCTGCATGCGGAAAAGTATGGTTGATCTGTATTTTTTAATTCC
ACTTGGTTTGATATTGCGATGATAAAACGCAAAGACATTTACAG
>unigene_171_0
AAGACGAGCTACAGGTCGAGTATATGTTCGTCTCTCAACTTGCACAGTAGCTGACCTTAC
TCGGTCATCTGCTCCTGGATGCACTTCGGAGATCTTCCCCACTGGCCACAAAGCTCGAGG
CAGCTGAGGGTCAACAATCATCACTACATCACCGATTTGTAGATTTTCCTTGTCCATCTT
CCATTTCGGTCGAACTTGGAGACTGGGCAGATAGTACTTAATGAAATGCCTCCAGAAGTG
GTCGGCCAACAGTTGGCTGTGTCTCCAGCGGCGTCGACCTAGCACTCCCGAGTCTTGATA
CACGACCTGAGGCAAGGAGGCATCTCTGCGTCCAATGAGGAAGCAGTTGGGGGTGATTGG
ATCAACGTCAGAAATGTCAGAGGATGTGTAGCCGAGAGGTTTTGAGTTAAGGATCCCCTC
AATTTCAATTAACACTGTTCTCAAAACTTCCTCTGTTACAGTCTGTGCCCCTAAGGTAAC
TTGGAGAGCCGTTTTAATTGAACGTATCTCCCTCTCCCAGCATCCACCAAAGTGGGGTGC
TCCTGGTGGATTGAAGACAAACTTGATTTGCTGGGAACTAAGGTGGCCTTGTAGCTCCTC
ATGCAAAGCAGCAAAGGACTCCTTCAGCTCTCGTTCTCCACCCTTGAAGTTAGTGCCTTG
ATCACTTAACAACTCGTATGGTTTCCCACGTCGAGCGATAAAGCGTCTCAGGGACATCAG
AAAGGAGTCTGAATCTATGCTCGCCAACAGATCTATATGCACTGCCCTGGTCGTAAGGCA
CTTCAATAATATGCCCCACCTCTTTTCATCTCGGGGTCCAATCTTAATTGTGTAGGGTCC
GAACCAGTCCATACAAGTTGAGAAGAAGGCAGGCTTAAAGAGCTGTTGTCTTGCAAGTGG
CATGTCAGCCATACGAGGAACTTCTGGTTGTCCCTTCCATTTTCGACACTCTCCACATTG
ACGTTGGTGTCGCCGTACTGCTTCACGGCCTCGCAAAACCCAGTAAATCCTTCTTAACTC
TGCGAACACTCGTTCTGGCCCAGGGTGGCGCAGCTTCTCATCATAATCCTTGATAATGAG
TTTGGTCACAGGATGTTGAGGAGCAAGGACTATGGGATGAATAGAATCCAGTTCTGCCTC
ACTGCAGCGTCTTAAACGGACACCCACACGAATGAGTCCAGTGGTAGGGTCAAACTCAGG
ATAGAGAGATGCCAGCCTGCCCATACCAGATACTGGTTTCCCGGACTTCAGTTGGAACAT
CTCAGTAGGGAAGGGCTCAGTCTCCATTTGACGAAGCACTGTTT
>unigene_172_0
TTATGTAATATTTTGGATTTTGAAAAGAGGAACAGATCTCAATGTCTATAATATAATCTT
TGCAGACATCTTCTGGTAAGTACTGTAACATATTTTATTATTTTATACATGTACTATAGT
GCAGTAAATCTGCTTTTGAAGCTACTGTACACAAAGGGTTCTAACTAACCGATATGTAAA
TGTCATGTTAAACCGAGAGTTTGATTAAAAACATTTATGCATTTATTGCTGGTTACCACG
TTTCCATGTGTTGTATCTAAGCACGGCCCTCGCTAGAGAGTTGTGCTGTTGGCTGAAACT
GCAAACCATCTCTTGCTCCTGGATCCTCATCCTCTTCTCTTCCAAAAACCGGGTATGTTT
CTGACGTGCATGATGGATGTCCTGCTCCAGCTTGGCTCTCTGTAGAGTAAGAGTCTTCTC
CATATCCACCCTTTCCCGCTCCTGCCGCAGCCGCACTTCTGTCCTGCGAGCTTCTCTAAA
GTTGTCTCGGTGACCCTTGGCTACTTCACGGTCAATCTGGCACTCAGTTACCTTCTCTGC
AAGGTGTCTCTGCATTCTGGCTTCATCAAATGCTTGATGGACTCTTTCAATGACTTTGAA
GGTGGTGAGGCTGATTTTGTCATGGCAACAACCAATCAGACGCTTCCCTGAAGTAATGGC
AGAAGAGTGCGGCTGTAGACCTGGTCTCTGAGTGTGAAACCGGCTGATGGCCTCACGGAC
GTCCTGTCCTGCAGCTTTA
>unigene_173_0
AGGGGCCGTTCACACAGAATGCGTCTAAGCATCTAAAAATGTGAGAGACAGCACTTAAGA
ATGGTTAAAAAAAAAAAGTGCAGCGCAGAACGTGAGACGTGATGCAATAACAGAAATAAA
AAGTTGAAATGCCAACTTGCTACAGTAAACAAAAGCTCGCAAAGCTTGCCCCGCCACCAG
GGTCTTCCGATTGATCCACTGTTTTGGAACTGGCATTGATGAGTGGCGTTGTCCAAAAAT
TTGATTGTTATTTTTTACTTGACACGGCATCTTAATGCAGCATTAATGTGCGAGATGCTG
CAAAAG
>unigene_174_0
GGGACAGAAGTTGATATATGCAGGTACGTCCTCGGCGGTCGATAAGGCGTCTGTTTCCAG
CTGATAAGACTGTGACCTGCGTAACACTCATGATTCGTCGTCATCTTATTCTGTGTTGTT
GTGTGAAATGCAGTGATAATGTAGAGCATCATTCTGACATTTATCAACAATTTTTTATTT
CATAACACAACATAGCATCCAAAA
>unigene_175_0
AAAAAAGACTATTGTATAAAACTAAATATCCCTGAGGTTAAACACTGTAATCTTCTAGAC
TCTAAATACTGCAACTGCAAAGACAGAAAAGCATGGAAAGTGTGAGGCTGATAGTGTATG
TTATTGTTAGAGTGTCTAACAACCAAAAAACCTGGAATGATGCAGATCTAACATCCGTAG
CTTTTCCAAGTACACTACAATACACAAACAATAGAAAACTGATCATGTGCATTCCAGCAT
ACGTGAAAATGTGATCATATATGCTGACAGTCACGTGTAACACATTCATCTGTTCTCCTT
CCCTCACAAAGAGCAGTAAAGCATCTGTCATCTCCAGTAGTACACATCTGCGGATCAGTC
CTTAAATGGAGCGCTGGACAGTGGGAGTTATAGAAGGACGGAGAAACTGTCTATGAGTGG
GCCAAGTCATCCTGAACTATAAA
>unigene_176_0
GACTCTCTGTGGCCTCTACACAATGAAGCATTTAAACACTATATTTAGTTCTCCTTTTAT
ATACAGTACTAAAAGTCAGACTCTGGTGGTCTTCATGAAGAGGACATTGTCCAAGAGGTC
AGGACGGCTACTCCGCATTGCTCTGAGAAATTCCTCTGCCTACTATGCTTGTATTGCTCC
CCGTAGGATTTGCATGTTTCATTCCCACACAACTGGGCATGAACAACTGGGACTATTTTT
CTCTCTCTCCCAAAACAAAAAAGGGAAATGAAAAGTCTGTGTGTTTATTTACTTATGTAT
ATT
>unigene_177_0
GTTTTTTTTTTTTTTTGTTGCCCATTCAACCATTTTGATTTAACTTTCTGATGGACGAAT
ACTAAGGTTATACTTCAGAATGTCTATAAGGAGAGACAAGTGGCCTAATTTGGGAGTGTC
TTTTTGACTGTTATGAGTAACGCAGTTATCTAATCTCTGCTCTACTGTGCATTTCGGGTG
AAACTGCATAACCGTGTCACATGCAGTGCACAGGTCAATAATGTTATTGTTTAAGTACAT
ATACATATAAGTGCAGACAATTGTTCTACAGTCAAGGATAAAATGCAGAATGTTAGATGG
AGGACAGAGTTGGATGTTAATGCTTCCCATACACAGTCAAATCCAACCCTAGATAACACT
CATCAG
>unigene_178_0
ACAGCAGAAGCAGATGTTCATGAACCGCTGGGTCGCGGCAGACAGAGGTGCTCCGCCTGA
CAATAGCACCCGCAAACGGCCACCTAACAACACCCGAACCTTCCGGAAGACTAGTTTGTC
ACACAGTGGTGTGCTGTATCCCATCGCAAGCTGCTCCATCTTATAGTTGTAGGCCAACAG
AAAGAGAGTCCTCTGAAAAACACTCATTTCCTCCACTTTCAGCATCACATTCTTGTAGAT
CCGATCCATTATCTCTGGTACTGTTGCCATTAAAGTGGGCCGCAGGACGCTAATGTCTCC
TTTGCTTCCCTTCTTTATCTTGGTGGACTGGTCTGCGAGTGTTTGTGGTGAAGAGTAGCC
GATTCTGCAGCCGTGAGCCAAACACACCATCTTAGCGCTCAACTCCAACACGTGAGCTAG
TGGAAGGTAGCCAATGTATGTGTCATCCTCACCGAGGTTGGGAATCCTCTCGGCCATGCC
GGTGATTCCAGCAATAATGTTACTGTGAGAGATCATGACTCCTTTTGGCACGCCGGTGGA
GCCGCTGGTGTACATGATCACAGCCACATCAGACGCACACGGAGGCCGTCTCTGCCTCGA
CACTGTGGACAGAAGCAGGCGGAAGTTACTGGAAATGACTAAATTACA
>unigene_179_0
TGTGTGTGTGTGTGAGACTCATTCAGTGCTGCTGCTTCATTGGCTCTATGTAACTCGTCC
AGTGGAATCTCTCAGCTTTAATCAGTGTAGTCCGAGCGGTGTTCAGTGTCTCCGCAGCAT
GTCTGTGCTCTCTCTCCTGCGCTCTCCGCGGCTCTCCTTCCTGCAGACGCTGCTGTCTCT
GCTGCTGTCTCTGCTCTCGCTCTCGTCCTCACACTGGTGCGTGGGCCGGCAGAAGGTGCC
CAAGCCGCTGTGCTCCGCGGTGCGCCGGCTCAAGTGCACTCCGGTGAACGGCGTCTCCGA
CGGATCCTTCTCCTGGGAGACCGGCGACGACCGCTTCATCTTCCCCACCTTCCACGCCGG
CCTCTGGACCACCTGCGAGGAGAACATCTTCACCGACGCCTGGGATGTGAGTGACCGAGT
G
>unigene_180_0
GAGACAGGCAAAGCAAACAGAAAGAGCAGAGCAAGAGAGAGAGAGAGAAGCGATGCAGAC
AGAGCGAGCAAGAGCGAGAGGGGAACGGAAGGAGTGCAGACGGGGGAGGAGAGTGATGCT
TACTGCGAGCAGGAAGGGAGCATTTCCCCTTTCAGAGTGGGAAGGGGGGGAGGGGTGGGG
GTTAGGAGATTAGCACTGTGGCGCCTGTGTCATGGGAGGGCCAGGATATGCAGCGAGGAG
GAAACAAACAGCTGTAAAAATCCATTTCCACACTTGTGGGGCACAGGCGGCACCATAGCC
GCTAAGAGAAACCCTCAAACGGGCCTTCTGCCAGCCACGTGCACAACATGGACTTTCCAA
AAGACTTTTAATGGCAATGGAAGGCATGCTTCATTTGCACAACTCACCTGCATGTGAGGC
ACTTTCTGCAT
>unigene_181_0
ATTAAATGTCTTTAGGCAACACATGATAGGGACAAAAACGAGATGGCTTATTAGCAGTGA
AAGCGGTACACTTAACTGCATGCGCTTCATCTAGGTCACAAGTGAGGTGGATGAATTAAT
ACAGACTGATCTTAAATGTCAACCACAAAACTTTAACTTCATCACACAATTAGCCAGACA
CCACCACTGACATCGAGCCATGGCTGTCAACACTGGTATGAGTGAGATAAAGAGAGACAC
AAATGCTATGTGCAGGATGTGCACGCTGGCATAACAGCAGCCATTGTGTGTGAATGGGTC
ACCAGAGAAAGAGGCTTTCAGAGCAAAACAAGCTAATGGCATCAGAAGCACGTGACACAT
GCAGCTATTGAGAGCTGCTAACCTCCCTTCCCCACTGGCTCCCTCCTCCACCCTCCCAAC
AGGACGCATCCTGCTGT
>unigene_182_0
AAAAACATGCATTGAAATGATGAATTGCAGATATCTCTACTATATAGAGAGTGCAGCCTT
CAATTCAGTCAATCATAACCACCGATCCATCCGAGCTGGAAAACTCCCTCACATCCGTCT
GACTAATGGACCGAACCGCATGCAAGCTGCATCTGCAGACATCACTGCATCTCTAAATTA
TGATGAAAACAGGATTTTTTTTCTGATGTTTCTGCCTTTGTGCAAATACTCTCCTGATTT
GAAAGTCAGCTTGAAATGTCAGCTCAGATCAGAGAGTGTTTTTGCTGCTTCTGGTGCCGC
TGTCCTACAGCAGCTACTGCAGCGTCAGCATGCACTGCCATGGCTGATTACTCAAAATCA
TTTATACTCTCCTCCATTAACCTTTCATCCGAGCCTTTACCACTGAGCTATTCCGCCTAA
TTGTACGGTCCAGTGTAATTGTATCCACTATTATGCTAAAAAACAACCACTCACTTTAAA
ATACATTGAAAAAGACACA
>unigene_183_0
GTTAAGTTTAGTGATTTGGCAAGCCAAGTTGCCAAATACTGAATAACCATTAACATATAC
AGTAAATGTTGCCATGTTAATATGATCATGGATGTGACGTCAACATTTTTACAACCAGAT
TTTGGTAGCTTCATTGCATTAAATAGACTTTGTGTTGTAAGCATTATATTATATCTTCTT
AGTAGGGTGAATTTAAATGAACTGGGCCACTTGAAATATCAAAATGATACTTCACCTTTA
AAGAATTTTGTATTGATGGTGAAGGTTGGAGCTCATGGAAATTGCTGTAGACACTTTAGT
GCGCTTGATCTCCAGTCTACAGCTGCATGCAGTCCCTCTTCATGTGAGGCCTGTAAGACA
TCATTTCTTATTTTCCCCTGTGTCATTCAGCACTTGCGAGCTACCTCACCCAACAATAAT
TTCCTCATCCCTTCTTTTCACTGTCCTCGTCCAGTCAATGAAGCACTTAAGCCCCCAAAT
AATACCTTCCAAAGACAAATACTTTAAGAGAACATGCTCTGATAGGTCTCCACATGTAGT
CAATTTGTCAAAGGGGTTTAGAGGGCTTTACCTGCCTATTCGTCTTGAAAAAAAGAAATG
CTTTCTTTGGAAATGTTGTTTTGGGATTGATTGTACAGTAAACAGTGGTTGTGTGTCATG
CAAAAAGGCTCTA
>unigene_184_0
TTTAATGTCTGTTTATTTATTTTGTCAGTTATGTAATATTTGGTTTGTGCAAAGAGCAGG
AAAACACACAGTCTGACAGACAGTATCTTGTTTGGCAGAATATTGATGACCACACAGTGA
CCAGGATCTGTCAAACTCCAAAAATGACAAGTCAGTCTTTTGAAGCCATATGATAGATGA
TGTTTCATGAAGAAAGCAAGTAATATAGGCTCAGAGCAACATGAAGGAGTAAATTAGGAC
AGAACTTTCAATTTAGTGCGAACAAATCCCTTAATTTGTACTTATATTGTCCTACTAAAC
CTTCAGATGACCACAAACCGCATTGCATTGTTTCCCTGCACCCCTAAGAATTGAGGAGGG
TGTGCCACTGGCAGACCTGCTGTCCCTCTGACTCTTTCATCTGGGTCCAGTGCTCCTCTT
GTTCCTCTGTGGTGCTGTTGAGGCCCAGAGCGACCCAGCCAACCTGCTCTCTCCTCTTCA
TGCTGCTCCGCCGACTGTACACTGACACCTGCAGGGTGACCTCGGACAGTTGGAATAGCG
CCACCTGGAACACAAATGTCTCTTTGTAGGTTGGGTTGGGCTGGCCACGGCATACGGAGG
TCTTACATTTGGACATCTCTTTCCCTTTAGAGTCCAGCATTGTAAGCTTCACGTAAGTGT
CGGGCAGTTTATCGGTGGCAGAGTTTTTAAAATGGCTGCCTTTGATAACCTCGGCAGACA
ATCTTCCTGTGGTGGAGTTGTAGAGGAGACCCAGCAGAAGCTCTGGAGTGGAGGATTCAC
CTGTGGAGCGGTATGACAGGGCTCCCGCACTACGAG
>unigene_185_0
GACTGACGTTTTCCTTCCACATCATTTTCATACATAGGCAACAATGTGCCCTTGTACACC
GTGTTAGCATTGAGATTACGTAATACGGTGCTTGTCGTGCCACCGGAAACTAGTTCCATC
TTCTCACTGTCTCCAGGCTGCGGGACATAGAAAACCTTGTAATTGCGAGGGTTTCCTTCA
GCATGCTCCCATCGCACATTTAGGGTGCTGCTGGTGGGATCGGTAACCTGAAGGTTGCGA
ACTCCACCCAATGGTCTTGTTCTTCCATTCTCAGAAAGAGGTTTGCCTTCCATCTCATGA
TATACTGGCACCAAAGTCACAGTGTAGGTTGTGTCAGGCTCCAAGTTCTTCAGAACAGTG
GAGGTTGTGGTTCCAGAGACTTGATCCACTTCTTGATCTTGGCTTCCGGTGGCAACGTAA
ATGACGATGTATTCCCGCACATTGCCTTCCGCCGGCTCCCAGCGTACGTTCAAGGTGCTG
ATAGTTGGATCTGTTACCTGTATGTTCCTCACGCT
>unigene_186_0
ATATCCCGCCACAGAGGGCAGGCGCCAGTCTGAGAATGGAAGGACATTGCCTCTTGGAGG
TGTTCGAAACCTCCGTCTCATTGATCCCACCTTCACAACACTCACTGCCACATGGGATGC
TGCCGACGGGAACGTGCAGGGCTACAAAGTGTTATACGTGCCCACCAACGGAGGAACTGA
GCTCATAGAACAAGTGTCTGAGAGCACTACAACATTAGTGCTGAGTAAACTCCTGCCAGA
CACCATGTATACAGTGACTGTTTTGCCAGTGTACGCTGAAGGAGATGGACCTCAACTCTC
TCAGAAGGGAAAGACTAAACCTTTGGGCAGCGTGAGGAACATACAGG
>unigene_187_0
TAAATAGTGAATCCGCCATGGCGCAAGCACATCTGACTCTTAAAGGAGATGAGACTCTAA
TTGGTTTATTACATGTTATGCCCAAAACACTCCCATTACTCATTAAGAGAATAGGCACAA
CCCTTTTAGACCATTCGCCGGGCGCGCCGACCGTTTTTCCCATCCTTAAACTAGCAAAAG
TGGATTCAGACATGTCCTAAGTGCACCTGCGCCGTGCTCTTTAGACCATGCACTTAGATC
GT
>unigene_188_0
GTGCATTCAGGCTATACATTTTTAACAGTATGTATCAGAATAGATAAATAAAGTTTTGAG
ACAAGTTTCCTATTATCCTTATTTTTATAGACATCAATAAATAAATCTACTAAATTAGGG
TTATGCTTCTCCAAATATCTTATTTCACTGTTGAAATAAGTTCTGGTTTGTAGATACCTA
AAGAAATCACATTTTTCAAGACCATACATATTAGAGATATCCT
>unigene_189_0
GGGATTTCATTTCAAAATGTAATATAAAACATTGGTGGATTGCAGATAAAACATTAAACA
AACTCGGTGGACCCTTTATAAGCATTAAAAGGATTTGAGACAGTGGGTGTGCTTTCATTT
ATACAGTTCCTCCACGTTTTTCTGGCTCCTCCCCCACATCATCATAGTCTGTTTGAACAT
CGAAGAACTGCTGTACAGTGACGACATCATCATAGTTTTCTGATAATTCTTCTGTAGCGT
GATGTCTCCAACCAGCAGTGATCGCATCATCATAATCCTCTGGTGTCATTTGTTGCTCTG
GTGGGCCTTTTGTGGTGGTGTTGTCATTATAGTAGTCAGGTGTGACTCCTACTGAAGTTT
GTGCTGAAATAAGTTTATCAACATCTTCAGAATGCTGTTCTTTAGAAAGGACACTTCCCC
TCTGAGTAAGGAGACTGTGTCTGTTTGTGGGC
>unigene_190_0
AAACATTAAACCATCAAGCTTTTAGTTTTGCGGAAAACTAAATGGAGTCTTTAAATCTTC
TTTCTTCTTGTCAACAGCTGGTTTATGAGGGCTTGTCATTATAAGTTTGGCAAGATGTTG
CGTTTTCAAATGCAAGTTATACTGTAGATAACCCAAACTCAAAACAGATGCAGATGTAAG
TTTGTGTGAAGCAGCATTTACTGCGACCCAAGCTGCTCTACAATGCTGAAAACACCGGAT
CATGAGC
>unigene_191_0
TTTTTTTAAGGTTTAAGTCCAGAAAAAGAACAAGAGGTCACAGAAGGTAATGAGGCAGAA
AGTCAGGACTTGACAGAAACTGTAGAAGAAGAAGAGGACATTATCTCAGAGAACAATGTA
GAAGTGGAAAGACTGGAGGATGAAGAGCAGATCAATAAACAACAGATAGAAAGTAGAAAG
GAAGAACCAGAGAGGCCTGTTGAGGAAGAGAGAGACAAAAGTTCAGAAAAAGAACAAGAG
GTCATCAAAAGTGATGAGAAAGAAAGACAGGACTTGAAAGAGACTGTAGAAGATGAAGAG
AACATTGTAGTGGAGGACAATGTAGAAGTGAGAAGACTGGAAAATGAAGAGCAGATCGAA
GAACAACAGATAGAAGGTAGGGAAGAAGAACCAGAGAGGCCTGTTGAGGAAGAGAGAGAC
AAA
>unigene_191_1
TTTTTTTAAGGTTTAAGTCCAGAAAAAGAACAAGAGGTCACAGAAGGTAATGAGGCAGAA
AGTCAGGACTTGACAGAAACTGTAGAAGAAGAAGAGGACATTATCTCAGAGAACAATGTA
GAAGTGGAAAGACTGGAGGATGAAGAGCAGATCAATAAACAACAGATAGAAAGTAGAAAG
GAAGAACCAGAGAGGCCTGTTGAGGAAGAGAGAGACAAAGTGACAAAAAAGACTGAACAG
GCAAAGGGGGTGAAGAAACAGGCAGAGAAAAGAAAGTTTAATGCACTTGAGATGGAGGCA
ATGGAAGAGAGAAGAGAGATGGAGGGAGTCATATTAAAAGCAGATTGGTGAGTAGAAGAA
AATGAAGTGAAGCAAAGACTCTAGATATAGGAAAATGTTGCACTCCTATTACTTATGAAT
GGGA
>unigene_192_0
TGGCTGGCAACTTTTTAAAAAAAAAACCTGGTTGGGAAAGAGTTAATAGAGAAATGCGGC
AAAAATGGTGGTAATTCATTCATACACAGCCTCTCTCTTCCTCTCTTGTAAATGAACACT
TGATGAATTACGCTTTTCTGAGAATACAATGTTGAAGTGGAGATCGCTACACTCCAAGCT
TACCGGAGTTTTCAGGAAGCCAGAGAGTTTATCCACAGTGGAGAGATAGCGCGTACACAT
GGTTGCCAGGTT
>unigene_193_0
GACTCTGGAGATTATACACTACAGCTCAGCAGCAGCAGATTCAGCATCATTAGGAGCTTC
AGTGTTACTGTGATTGCTTCTCCAGGTTCAAGCCCACCTTCAGGTGCTGCAGCAGCAAGT
GCTTCTGTTATTGGTGGTATTATTGCTTTTATTGTTGTTCTGCCGGTCATGGCTGTAGCA
GCTTAGTGCTTAACAATGGAACT
>unigene_194_0
GTAATCTGGGTACGAACAGGCAGAAGAGAGGTGTTATGGGGCCCCCTTGCAGTTTGGGTC
AAAGCAGGGACGAAAGTGAAGAACAAGTTGAAGAGTCCACTGGAATTCTCAGAGTACGGG
TTGAAGAGAGTGTTTTCACCATAGACAGGGCCGTCCTGGGGCAGAACTGTGAGTATTTCC
GTGCTCTCTTCCGCTCTGGGATGAAGGACAGTCAGCTGAACGAGTTCCACCTGCAGGGAG
GCTTGAAAGCCAGGGGTTTCCTCATCGCCATGGCGGTTTCCAGGGGTGAGTGCCCTGCTA
TAAGAGACCCAGACGAGCTTGTGGAGGCTGCCGAGTGTGCGGCCTTCCTCCAAGTCGACG
TCCTGGTCCAGCACTTGATAGACCTTCTTGATACAGACAACTGCATTCTTCTGTACCACA
CGGCAGCAGTGTACGGCTTGTGGAGGATGTTTCACAGCGCTGCAGTGTTCATTCGTGATG
CTTATAGCGACGTGCAAGATGCTCTTGAGGCACTTCCAGAGGAGCTGATCTGCTACATGG
AGTCGCTTTCATCAGCATCGTTTGTCGCTCTAGGGACTCATTCGCCATCCATGAAGATTC
TGCAGGACTGCTACAGGACGGTGTTTTACCTCGATGAGAAACCGGGAGCTTGGAAATATC
TGACTGATCTACCAACAGACTCCAGCACCTCTATGGCCGGGGTGGCTGTTGTGGAGAACC
GACTCTATATCGTTGGAGGAGTGCGAGGAATTAGCAAGGAAACTGTTGACTTGAGCTTCT
GTTATGACACAGATTCCAACACTTGGAGTGTGTTTGATGGTCCTCAGCAGTCCAGGTATA
ACTTTACCCTGGTGGGTCACAATGGACATTTGTATGCCATTGGAGGTGAATTTGACAAAA
GGATCATGTCCTCGGTAGAAGCGTGTGATGTTTCTACAGGCGCGTGGACATTTTGCAAGC
ACACACCTCGTTCGGTGGCTGCAGCAGCTAGTGCTGTTGCCAGGCGTAGGATATTTGTGT
GTTTCTGGAAGTCACCAGATACTACGGACATTTATGAATATGCACCTAAAAATGACAAAT
GGATGCTGGTCACCACTATGGTCAAGCCTCAGAGTTATGGACACTGCATGGTGGCTCATG
GCGACAACCTGTATGTCATGAGGAACGGCCCCTGTGATGACTTCCTGCGCTGCCTCATGG
ACTGCTACAACATCACTACAGGTCAATGGACGGCCATGCCAGGACACTATGTCAATAGCA
GGGGCGCCCTCTTCACGGCTATGGTGAGGGGGAACTCTGCGTTCACCGTCAACCGCAATT
TGACCCTGGAATATGTAATTTGCAGTGACAAGTGGAAGCCTCGTAGACAGATGACGGGTT
TTCCAAAAAGTGGCTCGCTTTGGACTTGCTTACTCAGACTGCCTAAGAGCACAGATGCAC
AACAGGAACGTGATGCAGAGGAAGTCCTGGAGATGGAAGCCAATGTGGAAAGTGTGGAAG
AAGATTCGGTAGAGGCTAATTATCCAACTTAGTGATTGCAGATCAATCGGTTATGTTATT
TGCAA
>unigene_195_0
TTGATGAAATCCGAGAGTTTTCTGGCCCTTCATGGACAGCGGCGCGGCTGACACGTTCAA
GACCCGGGGGGGTAGTGACGACATCTTTGAAATAGTCCACGTGACATCGGTGGTTCGGCC
GTGGCTTTGCGAAGCTGCGGGGGTGCTTTTTGTGCGCAAAGAAAGCGGAAGTGACACCTT
TGTTCAACAGTTTGTTCTCTTCCATGTCAGTCTTCGAAATGCATTCATGTGTGGCACTGC
TAACACAGGACCCTGTGTTCTGACGTTGAACCCGGATGCACTGTGCCTTGTTTATAAGCA
GAGG
>unigene_196_0
GTGGAAACAGCGCAAGACAAAGTGTATGACGGAAAGCATCCTGCCCCTGGGGAAAGCGCC
AGAGAAGGTTAAATGGGGCCTGAAGAGAAAAGCATTGACAGGAGAAAATTGAAAATGTCA
GATTTCATTTGTGAAATCCAGGTAAAACTATGGCAAGTGGCGAGATCAAATCTAAAATCT
CTAGTAGTTTTGTGGTAAAAACAAAGAGGTGCCGCCTCGGATGAATCTTCCACCGAATTC
CAGTGGGAACAAGCAATGTCCCTTGGTTTTACACCACCTCTCCAAATGAGAATGGATTTG
TTTAGATGTTGGGTGACAGATGCCACAGTCGCTGGATTCAAACTGTAAGATGATGTGGAG
GTTGTGTTTGGTTGGTTTCTGCACAGCTGTGAGAAAAGCAAATAACCCTAAACAAGCAAA
CCCCAAACTCTGATCCATGTGAACAGATCCAATATGATGAAAACACAGGCTTCTCATTAA
AAAA
>unigene_197_0
GTATTTTTTGCTGAGATTTGATGCTGTGACAATTTTGCATCGTGATTATGTAATGACGTC
ATCGCACAGTGACGTCACTTAGCATCAAATCAACCTTCCCCTGAAAAATAGTTGGCAGCA
CTGTTCGTGTCTTGCATCTTTTGCGTCTCGCTCATGAAACACCGGGCTCGCAAAATATCT
AAATCCTTCAGGCAGGCATTCTCCGATCCGTGACTCAAAATCCAT
>unigene_198_0
GTAAAGATGATACAGCGCAAAACATGAAGGTATTTGCATGTATGCACATTTACAGAGAAC
GAAAGAGAGATAGAAAGAGGCACAGAAGAAGAAAACGACCAGTAACACAAGTTCTTATTA
CTTGGATTGTGAGCTTTAATCTGATCAGACATGCTGGACTAACCCTGGACACGCTGACAG
GAGGAACACTCTAGAAACCATGGCAGGTGTGGTCTTTGCATTATCCAGCCTCTTATTATT
CCAGACAGTCTCCTCTTGCCCCAAGGAGTGCTCGTGTGACACTCATGCCAAAGTGGTGGA
CTGCCGAGGACGAGGATTATATGATATTCCACGTGAACTTCATCAAGACACCCTGGAGCT
GTATCTTCAAAATAATCGTCTGCGAGGCCTGGGCTCCATGTCCTTTCGAGAGACACCACA
ACTTCAAATTCTGGACCTAGCAAACAATTCAATCACAACGCTTTCCTCTAGTGCCCTTTT
GGGACTTAGAAGCTTAAAGGTCCTCAGCCTGGCCAATAACTCTATTCGGGAAGTTGATCG
ACGCCTTCTGGTTTCAATAAGAAATCTAACCATATTGGACTTGTCCTTTAACACCATAGG
TGGTCTACCTGGAGCTCTTGCTGATAGTTTCCACTTTCTGACCCATCTGTCACTCCACTA
CAATCGGCTAACCAAGCTGGACCGTATACACCTGGAGGCTCTTGGGAATCTTAAAGTTCT
GCAGCTGAAGGGCAATCCTTGGAGATGTGACTGTCATCTGATAGGACTCAAACTATGGTT
GGAGGCATTTGCCTTTAAAGGTGGAGTGGTCGACAGCGTCACATGCGTCCAGCCTCATCT
CATGCTGGAGCGGGACCTCCGGCACATTCCCTATGAGCTTTACCACTCCTGCATGATCAC
CAGCTACAGCTACCTGTTCGCCAACATCCACTACCTGGACAACAAGCATCGCATGCTCAG
CGGACAGCTCCATCCAAGCCCCAGAGCACCATCTGGGAGTGATTTCATCCCCCCAGGAGA
AGCGATACTCCCCGAGTGTGAGCCCAAGCAGAGATCCCGGCCTGTGAACTACAGACGTGC
CATGGCCACAGTGGTCATCACAGGAGTGGTTTGTGGAATTGTGTGTTTGATGATGTTGGC
AGCAGCTGTCTACGGATGTGCGTATGCAGCAATTAATGCCAAGTATCAAAGGGAGCTGAA
GAAGAAAGCGAAAGAGGCGGGTTCAGGAGAGGAGCGGAAAAACATTGAAAGAGAGGAGGA
CAAGGAACCTCTGGAGTGACCTGAAGATCAGCATCACATGATGCACATGAAGCACAAATA
AACATCAGGGTTACACTCCAGATTATCCACATATTGTTGTGTATCTACAAAGTTACTTTC
AAGGCAAGTCAGTGTACTTGGCAGCCATATTGACAATGCCCCTAGAGCAGCTATTTTCTA
ATTATGCAGATACCACTCCTACCTGAAATGGGAAAGATGTAAAACTCCAAAGCTATTATT
ATTATTATTATTGCTTAAATTAGGCTAGAAAAAAA
>unigene_199_0
CGATTGTCAGGATCCCGAAAACAGGTATTTAATCAGTTTGAAGCGAAAGATAGTGAAGTT
TCTGAAGACAAACTGAAGTTGTTGATTTTTCTCAAGTCTTTGTTGCGATTGAGAAACACT
CTTGCGTTCCGACAGATCAGATGTGTGCTGCTGTTGAACTCGAGGTGATTCACAGATGTT
TGAAACTTTGTTTTGTCTACTTTGAACGCTTTTGTTAGACATCAGCACAGGCTTATTAAC
TTTAATTTACAGGCGATTGTTTGAAAAAGTTTGAATAGGCTACAATAGTATCATTTACAT
AGTGCTTTTTTTGTTTGATGGGGTTATATCGATAGAATG
>unigene_200_0
GTGATACCAGAGGAGCCTGACAAAATGCCTCCGGCATGTTATTCCCTGCAAGTGGAGGCC
TCCTGCCCCTCTCTGTGCTCTCAGAGCAGCTGGAAAGTCTCACTTGTAGCAAAAGACAGA
GGTCACTCTGGACTGACATCCATACAGCTGGCACAAGGAGAAGGCACTCTCATTCTGTCC
GAAGTGTCTATGCAGAGACGTGAAGAACATTTCCCACAGCTTCATGAAGAGAACACAGGA
GGAGTCCATCTTCCATTGCTACAGCCACAAAAGGACACCTCAGAACAGCACTTTGGAACA
GAATCTGAACAAAGGCTGGACGGAGTCCAGTTATTTAAGGGGGATCATCCAGTGAACATC
AGTGAATGGACTAAGGGGAAACCCATAATGATGCATTATTCCTCAGGTTGCTGTGCCCCT
CATGCAGAGATAGTGCTGTGGGATAGAGTGGGTAATATGAGACGTTGTCATCTCAAAGCC
AGTCAGGGAAGGGCGTTACGAGAAAAGAACAGGGCGCACGGTGGGGAATCTACTTCATGG
CTAGTTCTCATGTTGTGGGGCCACTTAACGTTGACCTTTATCTATGACCACAAATGAAAT
TTGCTTGAGTTACTCTTATTATGCAACTCTGTGTGGACACATATTACTAGTCTTTAGTAC
CTAGCATGCTTAAAGGGATTGTTCACCCAAAG
>unigene_201_0
AAAGTCTTAGCAGGTGAGTGGCTGGGTGATGTCGTCAGCTGATCCTTTCTCTAATGACTA
GTTTCAGCACAGGCTAAACCTTAACACCCACTGGGCAGCCTCAATGAGTGTTTATGAGAG
TACTGGAAGAACCTGTAGTGCTTGACTTCACTTTTGTACATCCTGAAAAAAATGAGAAGA
AAAAATAGAGGGGAATAGAGCAAGTGGGCATGTTGCATAACAACTGCATAAAAGGCTTGT
CAGCAATGTTCCTCTCATAGAATGCAGTGCTGTCGTCTGTCAATGCAGATCGGTCATTAC
AGACAGACCTCAGAGAACTCTGATGATGTAAGATACACAGTTCACGACCCAGATATGTCT
TTTTAACCATGCTCAAATACCACCAGGTTCAAAAGTGGACATTTCAAG
>unigene_202_0
GTGTAGATGGAAGAGATGTGTTTTAGGCATTTCTTGAAGATGGTTAAAGACTCTGCTGCT
CGGATTGAGTTGGGCAGAGCATTCCACCAGAAGGGAACAGTCTGTGGATGTGATTTTGTG
CCTCTTTCAGATGGCACTACAATGCGCTATTGGTATTACAATGCTATTTGGTATAATAAC
ATTATTTCAGTTAATTATATGTTTTTACTGTAAATTTGATTTCCATTTCTAAAATTAAAA
TGTCACTACCAGATTTTTTATTGTTT
>unigene_203_0
TTTTTCAGATTTCAGTGGAACGTGCGTAAGAGTGTCAGGGAGCATTCGAAACCCTGCTAC
AAAATCCCACCGATTTCATACGAAGAGAAGACCGTTCTGACAGTTGACGTCAGGCTGCAT
ACAAATGCGTTCTGCAATTCTGCCTGAGGTACCATCGCTAATGGCTGCGAGGCCGTTCGA
GATCTACAGCTCCAAGTAAATGCATCACAATGCCTTCAAAAGTGTCATGCCTCTACGTGT
TGACGGTCGTTTGCTGGGCCAGCGCTCTGTGGTACCTAAGTATATCCCGTCCCACGTCAT
CCTACGTGAGCCAACTGTCCGTCCCAGCACATAAAACGGCGAAAGCACACAAGAGCAATG
CCACCACGACCTTCAGCAACATCCGTACACGTCCGCTGAACCCCCACGCCTTCGATTTCA
TCATCAACGAGCCCAAGAAATGCGAAACCAACGTGCCCTTCCTCGTCATCCTCATCACGA
CCACGCACAAAGAGTTCGACGCCCGCCAAGCCATCAGGGAAACGTGGGGCGACGAAAGCA
CCTTCAGCGACCTTCGCATCATTACGCTGTTTCTTCTGGGACGCAGCATGGACGCAGTGC
TCAACCAGATGGTGGAGCAAGAGAGCGAGATCTTTCATGACATTGTGGTCGAGGACTTCA
TCGACTCGTACCACAACCTCACTCTCAAAACGCTGATGGGAATGCGCTGGGTGGCCACTT
TCTGCAACCAAGCCAAGTACGTGATGAAAACGGACAGCGACATCTTCGTGAACATGGACA
ACTTGGTGCATAAACTCTTGAAGCCAGCCACCAAACCTCGACGGAGGTACTTCACGGGAT
ACGTCATCAACGGCGGACCCATTCGGGACATGCGCAGCAAGTGGTACATGCCCAGAGACC
TTTACCCCGAGAGCAAGTACCCACCGTTTTGCTCCGGCACTGGGTACGTGTTCTCAGCGG
ACGTTGCGGAGCTCATCTACAAGACTTCCTTGCACACCAGACTCTTGCATCTGGAGGACG
TTTACG
>unigene_204_0
ATCTGCAGATATTCTGCTGCATCTTGCTGCTCAAAAACATTTGTAATGTTAAGCATCACT
GAGACCTCTACTGTTGAAACAGCTGTTTGTTGTTTCATTAAATTCTCGAATAAATCAGCC
AGCGCTTTTATGAGGTTTTCTTCTGGGTCTGAGGTTTTCTTCTGGGTCTGGGTCTTTCTT
CTCAACACATCCTCCCTTAATTTGTCTGTCATGAAGAGCACCTGCAGAACTGCATTCAAG
TAGCAGGTCATTCCTTGATTGACCAACCCACAGGGAACTATGACACCTAAGTCCCTGCTT
GATCTTCTGCTGGAAGAACCTTTTGAACAAGACATCTTCG
>unigene_205_0
AGCTCTTGCTCTCCAAGTTATTATCACTGTTGTATGGGCTTGGCTGCATTACAATGGCTG
CACTCTCCTCCTTGCTGGACTGGGGAGTCCTTCAGGGTTCGTTCACAGTCATGGGGGTAG
TGAACGGTCCACTACTGGGAGCATTTGTGCTGGGCATGCTTGTTCCAGCCACAAATAAGC
CAGGGGTGTTCTCAGGCGTGGCTGTGGGATTCTGTCTGTCTCTATGGCTTGCTGTTGGAA
GCACAATTTATCCTCCTACACCACAAATTATGGGTGTTTTACCCACTAGCGCTGATCACT
GTCTGGCAAGTAATGCAACACTTAACAGCACCATAACAGTCACTGAATCTTCTATTGTGG
CATCATCAGTCCCTCTGGATTATGGCCTTCAAAATATCTATTCAATATCCTACCTGTACT
TTGGAGCCCTGTCAACTAGTGCAGTCGTGCTGGTAGGTGTGGTGGTTAGTTACATTACAG
GACCCACCAAGAAGGATTCTATCAGTCCTGGTTTGTTACGATGGAACTTGGAACAAGAGA
CATGCAATGCATCCTGTCATAACTTGAATGAAACTACGACAAACAATCCCACAGAAATCC
TTCTCAGTCCGACAGAACTTTTTGCCTCTGCTGATAAACACAATGTTTTACTGAACAAAG
GTGATGTTTAGACAGGTGCAGGATTGGCTTTGTAAAGTAAAACAAGTTACAAGTTAGGTT
TCTATTTCCAAACTAAATTTTTTAAGAAATACTGCATTAAATGATGAAATGTTGAACAAC
TCAACATCAGGCAGACTACATTCTGTACAGACTCTCATATCAAAAATATCAAAGCCATAC
TGATTTGGTTATCTCTGTTTTGATTGGCATTACTGAATACCTGACCATCATCACCTGATT
TGAAAGATGATTCATTGACCTATTAAACAATAGTGCCTTCTTCAGTACAAAATCATGCAC
AGTAGGTTTCTGTTCATCATACACCTGCGTCGCACCTGTATGTCAGTTCACTTTCATTCT
TAGCCAAGTACAGAAGAGAAGAAAGCATAAGCATGCACACTAAAGTGATCTGAAAGTAAT
TTAATTAACTGAATGCTTTTAATAGGGATATATCATTATGATTCTTTTCTAAATTATTAA
CTGTGAAAGTATGTCTGATTATTAGTCTGAATTAAGAGAATACGTAGCCTGAAATGATTT
AATACACTACAAAGATCCATTTTATTGACCATGTTACTGCAGATTTTAACTATACCACAA
TAATAAATAATGCATTTCACTTGTTTGTGGTAGACAGGGATATTATTTCTGTGTCTAAAG
CTTAAAACAAGGCTTTTTGGGATATTAATTCCTCAGGATTTCTAAGCTCTGAGTTATGAC
CTAGAAAAGTCACCTGAATGTGCCAGAAAG
>unigene_206_0
GGGAAAACAGATTGACATTACTTTTGTTTAATTTGAAGTCTAGTGCATTGCATTGTGGGG
TACAGTATTTGTCAAATGTAGCAGAAAATCCAGGTTCTCCATGTGTACAAAAAATCTGCA
TACTGTCAAAAACATACAAACTGCAGTATTACAGTAGTATGCTATTTCAAACACAGCCAT
GGCAATGACTGACATCATTTCCTATTCTGTGCCCCATACAGCAACCCCACAGCATCGTTC
AGCG
>unigene_207_0
GAAACTTCTCTTTGTGTTCGGTCACAAGATGCATCTGTACACGATTGTTCTTCTTTTCAT
TCTTCTCACTGGAGGATTCTCTCTGGACTGTTATAGATGTCATAATCAACTAGAATTTCC
TTGTAAAGAAAGTATGAAATGCTACCATGAACAGAACATGTGTGCGAGTTTTAAAAGTGT
ACAATACTTAGGTGGCAGAAAGAAAGAACATTTTGTAGCAACTTGTACTATGTCACGTGA
TTGTAAAAGCAGGTCTATTTCCTCAACACACTTCAGAGAGGAATATTCTGTCCAGTGCTG
CAACACTGACTTGTGCAATGAAAGATCTGCCCCAGACTTGAACTCTCAACCCAATGGGAA
GAAATGTTACTCTTGTAATTGGGAGGCCTGCTCAGAGACAGTGAATTGTTGGGGGAATGA
AAAGTACTGTTTTACTGCAAATGAAAATTCTCCACAACCATCATTGATTATGAAAGGATG
TGCATCTGAATTTGCATGCGAGTTCCCAGGACAGGTGTTAGGACCTAATGCTAATATCAC
ATGCTGTGAGGGGAATCTGTGTA
>unigene_208_0
GGTCAAGTACAAATAAAACTTTACAGACAGAATTGCATCAGTGTACGCAACATCTTCAAC
AATTAACTCTGGATATGGAAGTTTTTGAATCACCGCAGCAGAATTCCATGAAAGCAAATG
CTTCCGTGCAAACAATTCTCTCCCCATCTTCTAATGTAGCAGACATTCCAGTGGTGAATC
CCAGGTTGCAGCAACTTCATTCTACATTACAATATGGATCGGGTGATTCTGAGTTTAATC
CGGGCAATGAATTTGCTACCACCACTGTGGAAGGTAGAGGACGTTTTCTGGGAAAACAGC
CCATTAAAATCCAGTTCCCATGCTTTGGTCTTCTAGAAGATTGTGATGATCCTCTGATTT
TTCTGGAGAAATGTTATGATTTCATGGCTCTCCATCCACTTTCAGATGAAGAATTAATAG
CAACATTCAGGAATGTGCTCCATGGAACTGCTAGAGACTGGTGGGATGATGCTCGACTTG
AAACAACTACTTGGCTGGAGTTTGAATCCAAGTTTCTTGCTGCCTTCTTGTCAGAAGACT
ATGATGATGAGTTAGCGGAGAGAGTAAGAACACGTGTACAGCAAGAAGGTGAGAGCATAA
GAGATTTTGCTTACATGTATCGAGCTCTGTGCAAACGCTGGAAGCCACAAATTGCAGAGG
ATGAAGTCATAAAGTTAATTTTGAAAAACATTAATCCTCAGCTGGCCAGTCAACTTCGCA
GTAACGGGGTTACTACTGTAGATGGTTTAGTCCGTCTAGGGCAACAACTGGAAAAGGACA
AGGAAAACCAGCTACAATACGAACAACGGAAAAAACCTTGGAAATCTAGAGCAAGTAATC
CTGCTTCTGTTCAACTGAGTACCCCATTGTCAGCTCCAGCACCAGATGTTTCTAAAAAAC
CCTTCTGTTGGCGGTGTAAAGGCTCTCATTCTCCAGCTTCATGTCCCCAGAATGGTTCTG
GTAAAAACTACCCATCCCTTTTCATCATCTCTTCCTCAACAGTTGATTGTACCTGTATCA
ATTTGTGGAAAGGCCATGCCTTGGTCGACACAGGATCTTCATATACATTACTAAATGAGA
AATTGTGGTTAACTATGGGTTATCACATTCAACAACTCAAACCCTGGACAGAGGGTCCCA
TTTATTTGGCTGATGGAGGAGCCAGACAGCCATTAGGATGGGGCGAAGTTCAACTTGCAG
TACAAACATTAACTGTAACTTTACCTGTGGTTGTTCTGGCCTCCCAGATGCTGGCCTTTC
CTGTTGTGCTGGGTTTAGATTATCTCTTCTTCAGTGGTCTCTAGCTCTTTTTTCTGCTCT
TCCCCCTGCTATCATAAAGGAAGAATCAGACCTTTTGCATGTGGCATGTCAAAACACCTG
GCCATAAAACAAAAGCCATATCGTGTTTCCCCAACCAAACAGAAGGTTATAAAGCAGCTA
AT
>unigene_208_1
GGTCAAGTACAAATAAAACTTTACAGACAGAATTGCATCAGTGTACGCAACATCTTCAAC
AATTAACTCTGGATATGGAAGTTTTTGAATCACCGCAGCAGAATTCCATGAAAGCAAATG
CTTCCGTGCAAACAATTCTCTCCCCATCTTCTAATGTAGCAGACATTCCAGTGGTGAATC
CCAGGTTGCAGCAACTTCATTCTACATTACAATATGGATCGGGTGATTCTGAGTTTAATC
CGGGCAATGAATTTGCTACCACCACTGTGGAAGGTAGAGGACGTTTTCTGGGAAAACAGC
CCATTAAAATCCAGTTCCCATGCTTTGGTCTTCTAGAAGATTGTGATGATCCTCTGATTT
TTCTGGAGAAATGTTATGATTTCATGGCTCTCCATCCACTTTCAGATGAAGAATTAATAG
CAACATTCAGGAATGTGCTCCATGGAACTGCTAGAGACTGGTGGGATGATGCTCGACTTG
AAACAACTACTTGGCTGGAGTTTGAATCCAAGTTTCTTGCTGCCTTCTTGTCAGAAGACT
ATGATGATGAGTTAGCGGAGAGAGTAAGAACACGTGTACAGCAAGAAGGTGAGAGCATAA
GAGATTTTGCTTACATGTATCGAGCTCTGTGCAAACGCTGGAAGCCACAAATTGCAGAGG
ATGAAGTCATAAAGTTAATTTTGAAAAACATTAATCCTCAGCTGGCCAGTCAACTTCGCA
GTAACGGGGTTACTACTGTAGATGGTTTAGTCCGTCTAGGGCAACAACTGGAAAAGGACA
AGGAAAACCAGCTACAATACGAACAACGGAAAAAACCTTGGAAATCTAGAGCAAGTAATC
CTGCTTCTGTTCAACTGAGTACCCCATTGTCAGCTCCAGCACCAGATGTTTCTAAAAAAC
CCTTCTGTTGGCGGTGTAAAGGCTCTCATTCTCCAGCTTCATGTCCCCAGAATGGTTCTG
GTAAAAACTACCCATCCCTTTTCATCATCTCTTCCTCAACAGTTGATTGTACCTGTATCA
ATTTGTGGAAAGGCCATGCCTTGGTCGACACAGGATCTTCATATACATTACTGTGGTTGT
TCTGGCCTCCCAGATGCTGGCCTTTCCTGTTGTGCTGGGTTTAGATTATCTCTTCTTCAG
TGGTCTCTAGCTCTTTTTTCTGCTCTTCCCCCTGCTATCATAAAGGAAGAATCAGACCTT
TTGCATGTGGCATGTCAAAACACCTGGCCATAAAACAAAAGCCATATCGTGTTTCCCCAA
CCAAACAGAAGGTTATAAAGCAGCTAAT
>unigene_209_0
GGTAGGTGGTTAGAAGTGAATGAATATATTCAAATAAAACAACTGAAAGTATTATTAAAG
TGTCATTGCTGATTAAACATTTTCAATTTTGTTCATGTTTATTTATCTCTGAATCTGTCT
TTAAAAGCTTACAAAACCCTAAGGCTGAAACTTTTGACATAACAAAGTTTGAAAAGGGTC
CTTGCAGTGTGTTTTAGGCAGAAATAATTGCAGTTTAATTGTAGGGTTCTTCAGACCAGA
TTTGTTGCGGAATACTAATAGAATATAATAACACATTATTACAGTAAGCACTTTTTTTTC
AAAAATATCATAGACACTGGGGTAAGGCGCATTGAAGTGCATGCAGATACTACATTTAAA
TGTCCCTATAAAATGTCCTTCCTGTGCTGTCTTTGTTTGCATTTTCATCTTTTTCTCATG
CGTTAAAAATAAATGTGATTGTTTCTTTGCTGACGTCCAAAATCTTCCCAGACACCTAGC
AATTTTGAAGGCGGATGGGATGCCACAAAGACATGATGACTCACTGTTTGCATTCACAGC
GAGTGACTGATCACAGCACAGGCCAATCATGCTAAGGGCTGATATTTGTGACTAGCTGCC
ACTTCAGCACACCTCTGTTATGTTGTGGTAATGATTTTTGGTGTCATACCTCAAATCTTC
CTATTTAAGACAACTGGAAGTTCTGTAAATGCTGGATTTGTTTTTAAATCGTTTCGCCAC
CTTCAACATCTTAGTGTCAATTTAGCACATAGCTATACAAACCATCTGCCTTTTAAAATG
CTTAGGGCCACAGTAGTAAGGTCACTCATTACAACATCCGTGTACCAGCTTCTATTTGTG
TGACTTTTTGATTTCTTTCATGTCTTTCTGTGCAGCATTGCCACCAGCAGCGCAGTGTC
>unigene_210_0
ATCAAAGGGACCCACGCAATGCGTGGAAATAAACGGGAACAACCCAATAGGTCAAAACTA
CTACTATAAAATGTGTCTGACTCCAGAATCATCTAGAAGTGACTTCATGTTCCTCAAGCC
TTGTAGCCCCACGGGAACATCTTCCCGAAACAATATAAAGGAAATGGAAACCAAGACGTT
GACCTGGAGTCCAGCCAGCCACAGTCTTGGCACCAGGAACGGAACGACCTCTCCAAATGA
ACTCAAACAGGGCAACAAAGACCAAACCCTGACCAAGAACCAGCTCAATTATGCATATAA
AAGCCATACTCCAATTAACACAGGTAGGACACTGCAGCACAGACTGATTCAGGACTCAGA
CTACTATGCTTACACATCTGTCCCGCAGTACTGGACCTGGGGAAATCACATGCATGACTA
TAAGACCTTATCTAAGGGTGGAAGCTTTCCAAATCATTCATGGACACGTTACAATCAGCA
GGATTCAATTCAACCCCCACCAGACTATCAACATAATGTTTACATTCCCGGAACACCATC
AACACTCTGTACGCTCAAACTGGCAAACAATGGGGACATTGATGTCTGCAACTCATTCTC
AACTTTTGGCAAAAAGAAAAAGCCAAACAATAACAATCAAGAGGATGCAGTAATAACCAA
TGATTTTTTCAAATGATTTTTCCAGTTTCACCTGTAGGTCACTTCCTGTATATAGTTGTG
TATATTTTAG
>unigene_211_0
ATGGATGATTTGAAGGCCAGCACACGTTTCAATGACTGTTTGGAGAGGTTTAATGTGTTG
CAGAAAGGAAGAGGTCAAGAGGAAGTGGTTCCCAGCTCTAACCCTGCCTCTCAGTGCAGT
ATTTCTACCACAGAAGCCCTCTGGCTCCTAGATGGTGTTGAGAGCAGTACCACCAGATCA
CCTTGGGAAGAGAGTTTTAGTCCATGTACACCAGATACATGCTGTGATGATCGTTCTCTG
CCAGAGGAGGTGATATTCAGTGACCATCTGCAGCAGTTCAAAAGCCACCTACCTCCATTT
CAAATGATGCTTCAGGGGCTGAACATCATGATTGTCTCGGATCCAGTTCTCAATTCATCA
GTAAATCTCTTAGAAGAGGTTATTTTTAGACACTGTGCTTCATATGATGCAGTTTTAGAC
AAGGTAACAGGTGCCACATTTACTTTAAATGCTACAGAAGAGTTCAAAAAAGAGGCAGTA
CTGAACGAAGAGTCTCTGATGTTGCCTGTTGAAGTTCAAATGGACTGCTTTCCAAGACAT
GAGCCCAATTATTCCTTTGCACAAATTCAAGATTTTCTAAATGTGACCCGTGAACCAATA
GAAGAATGTTTCCCTTTAAAAGATCTTGTCAAAGAAGTCACCTCTGCTGATAAACACACG
GCAGAGTTGGAGGTCCTGGAAATGCCTGAAAGCTGCTTTGCTAACATCACCTTCAAGGAG
CCACAATCTCCAGTTGCTTCGAGGTCTTATGCTGAGATGGAATTAGACCTGCTTCTTTCA
CCATGCAGTCATACGCTGTGTCTACCAGACCTGTGTATGACCAGCAGACAGCTGTCAGCT
GAGATTCTGTCACCAGTTTATAAGCAGCATTTCATGTCAAACAGTGATTGTGAAAATATG
GAAAAAGCTGTTTGGATGGCAGAGAAACATCCCCAATGTGTGGCTCGATTTTTACTTGCT
GAACCGCAGGTAGCTAAGCCATTGGTCCACATTAAGTCACTCCCAGAACTTCTCACACTC
CTGAAGGTGGAGATGGAACAGGTTGCAGAACCCAAAGACAATATGGGCCAGTTTCACCTC
ACTGGCAATACAGTGATGCTTCCTGAAAA
>unigene_212_0
AGGAGAAACACCTGTAGTACTGTGTGGAGTAGCTCTATAATTTTGCAAGAACTCAGTCAC
TGCATGTTTCCATGGTTTCCCCATTTGTTCAGCAGAAAGGATGCATTCCTTCAGAACTCT
GTTCCAACGTTCCACAGTGCCGTTGCACTGTGGATAGTACACACTACTACGTATGTGACT
TATTCCCCTCTCTTTCAAGAAAGCTGCAAACACGCTGGAGAGAAACTGAGGCCCGTTGTC
GGTTACTACACACTGAGGATTGCCCTCCCTACTGAAGACTGATTGAAGGAAGGATATGAC
CACCTCTGCAGTAACATTTGGTGCAAAGGCCACCTCAGGCCATTTACTGTGGTAATCCAC
TAAGGAGATGGCAAAACGGTAGTCCGAAGGTCCACTCTCAAACGGTCCGACTATATCGAT
TCCTAATTTCTGCCATGGATCGGATGGCAGACTGACAGGCTGAAGTGGAGCAGGTGCAGT
TCTTGCTGATTTATCATTCATTTGGCAGGTCAGGCAGGAAGAAACTGCGGATTGCACTTG
GGCATCCATCTGAGGCCACCAGAATAAGTCACGCAGCCTCCGTTTAGTTTGAACAATTCC
TTGGTGTGTCTCATGCGCCAGGTGTACTAGCTGACTGCGTAATGCAGAAGGAACAATAGC
ACGATGTTCACCTCTCATCACCAGCGCACCATCAACACACAGTTCATCACGGATGCGAAA
GAAAGGCACCAGAACAGGATCCAGCTCCCGGCTGATTTTCGGCCAGCCCTGACCGATTTG
TGAACGCAGCATGGCTAACTCTGGACAGGAATCCGAAGCAGAAAGGAAATCCTCCATAGA
CAAAGTAGTCAGTCCAGTAACAAAAGCAACCATTGCTGGTTCCAGAGCACCATCTGATTC
TGTTAGCAATGGCAGCCTGGATAAACAATCTGCAGCACAGTTAAGGCTTCCAGGTCGGTA
TACAACATCATACGTGTAGCAAAGCAAGCGTGCTGACCAGCGGGCAACACGCATACCAGC
CCGGCCAATGCCCTTGGTTGCCAGTAGTGTAGTAAGTGCACGATGATCAGTTCTGAGTGT
AAAGTGTTGACCCCATAAATACGGCCGCCACTTTTCTACGGCCCAGACACAAGCCAATGC
TTCCTTCTCGACCGTAGAGTATTTTCTTTCGGCCGCTGTAAGGGTCCTAGAAGCGAATGC
T
>unigene_213_0
GGGGGGTCCTAGAAGCGAATGCTACAGTTCTCTCAACCTTATCTGGGTGCATTTGTGTCA
AAACACCTCCCAGTCCATAATCGGATGCATCTGTCGATACTATTATGGGAAGAGAAGGGT
CAAACAATGCAAGCACCGGGCTTCTAGAAAGCAGTTCTTTCAAAGCCTTAAAGCTGCAAT
CAACAGAGTCAGTCCATTCAAACTCAGCATCTGATGCATCTCTCAGCAGCGCACGCAATG
GCTCAGCAACAGAAGCGAAGTTAGGCAGGAATTTGCTGTACCACGAAATCAGGCCCAAGA
ACGAGCGCAGGGAAGCAAGGTCGTGCGGTGCAGGGGCATCAATGATCGCAGACATGTGTT
CATCATCTGGGAAAATTCCATTCTTGGAAATCACATGTCCAAGGAATTTTAGGGACGACT
GGCTGAAAGTACACTTCTCCCAGTTCAATTCTAGTGCTGCATCAGATAAGTGTTGCATGA
CAGAGCGCAGCGTCGCATCATGACTTTCCTGAGTAGGACCATATACGATAATATCGTCTA
GGTAATTCCTGACTCCACGTATGCCTTTAAGAATAGTTTCCATCATTTTTTGAAACGCAG
CTGGCGCAG
>unigene_214_0
AATATGTATCATATGGGTTAAAGACGGAAATGGGTATTCAAGCATCAAAACAAAAGCTTA
ATATAACTTTTTTGCATACATTAGAATGTGTCCTGTTTCGTTTTATTTTTTTCTCAGCCA
AAAATAATAACTCAAACATTTTTTACAGTGATTTTTCAGAAAAAAAACAGTGTAACAATA
AAATCCTGTCAGTATCAAAGAAGCACTATCCTTCAAAACACTAGGTTTTACCCATTTGTC
AATAAGTTTTTAGTCATATATAATAAAAAAAATAATAATAAAA
>unigene_215_0
TTCTCTCTTTGCCCGAGCCTGGTGTTTTCGTATGCCGGAATCGTTGTGGTATTGTAGCGT
GTCTGCGTAACTCCCTGTGGTGTTTCTATGAATAATGATTAGAGCTTGTGAGGAATTTCT
GTCATTGACAATGAATATGATCCAGGGTGCTGGAAATATCCTTCTTTATTTCTTGAAGTA
ATATCCAGGCGGAGGAAATGATACGGCACTGTGAAGCTGTGATTACACTCTCAGTGCTGT
ATTAAACTGGGGCTCCACTTGTACACATCACTTAATCCATACGGTGATTCCCGACCCCTC
CAAGAGCACCGTTCTGCTGATGTGTGCACTTCTTTACGGATCAAGGATGCGTGTGGGAAA
AGAAATTAATTTGTAACTCTGTTATGATAGACACATTTTTTGACCCCTTGACCTTTGACT
TCCACTGAGTGTCCAAACATTAAAGCTTTTAATCGCTCAAGCTCACATGGGCAAGGGAAA
CTTCATCTTCATTCATGTCTCGTCTTCTGGTCTCTCCTTCTCTTCTCCTTTTCTCATCTT
GTCTCATCTTGATCTTTCTCTTTGCATTTCATATTATCTCATACAGTATGTCTTCCTCAT
CTTGTTTGTCCTATTTCTGTCTGTCCTTCTCCATCCTGTCTCCATTTTTGTCCTTGTCAC
CTTGTCTTTTCTCACCTTGTCTCATCTTTCTTTTCTTTTTCTTCTCTTCTTTTTTTGTAT
AATCTGTTCTGTTTTCATCTTGTCTCTCATCTTGCCTCTCCTTTTCTTCCGTTCTTGTCT
CTTGTTTGTCTCATGTAATATGGCGTGTCCTTCTCATCTTATCTGTTCTATTTTGTCTTA
TTTTTCTCATGTTGCCCTTTCTTTTCTCTTGCTTGTCTCATCTTCTCGTTCTCTTTTTTC
TGTTTTATTTTTATGTCTCATGTCCTCTCCTTGCCTTTCTTTTCTTCAATTCTTGCCTCA
TCTTGTAATTTTTCCTTCTCATCCTGTCTCTCCTTCTTATGTCTCTGGTCTTGTCTCTCT
TTTCTACTTGTCTCATCTTATCTGGTGTGTCCTTCTCATCAATACTATTTGTTTTGTCTC
TGCTCCTCTTGTCTCTTCTCTACCCTTTCTTTTCTCATCTAATCATCTCTTTCCTTTTCT
TCACTTCTTGTCTCATACGTTCTATTCTCATCCTTTTCTCAGCTCCTCTCCTTGCTTCAA
TTCTTGCCTCATCTTGTC
>unigene_216_0
AGGACCATTATTGGTTCATAGATTGATGGAAAGTAGAGGTGGACTCATGGTGTTGCATTC
TGGGTAAAGGGTTTAGAGGTGAGACTTGGTAAAGTCTCAAAGGGGGAGAATGTATTGTGA
TATTTTATTAAAAAATATGAGGTATGGTTATAACTATAATCAATATGCTGATCAATATGG
TGATTGTTTCAATGATTGCTTCAACATTGGATGTCTTAATATAGACTGTAAACTTTAGGT
GCCCCCTAATGGGCAAGTACGGTGCTTTCCATTGGGCAGAGCCGATGAACTTGAGTGAAC
CAGTGAACTTTGGGTGACATCCAAGAAGGACACCTGCATCCAGTGGGAGGAGTGAGATAA
AAAATATTAGGAGAATGAGTGGAGTAAGACCAATCAGAGGACGAATCTTCATTTTTTGGT
TGAAAAGACTGATAGGTATAATTATGGGTGCCTGGACAGACAAAGACTCAGATGCGGTGG
CTGTCATCTCGGCTTTGTTGCTGTGGT
>unigene_217_0
GGTGTTATTAATATGGCTGAGGTACGGGCAAATCAATCACACAACCCTGGTGTCCAGTTC
ATTGAAGCTTCTGCCAGACTGACTGTGACCTCTTTATTTCACCCTTCTCCAATAGCAAAG
CAGCTTTCATGTAAAGTCAATATGTCAATACTTGTTCTCTCACGTCACACATTAAAGGAG
CCATATGCATTGATATCATAGTGATGGATTGGCTATTATTGCCACCAGAGTTGGGGAAAG
TTCTTTTTAAAAGTAATGCATTACAAT
>unigene_218_0
GCACATGGCACACAGTGTTCGGAGTAGAATGCTGGAATATATGACAGAAATGACGATACT
TGTCTGTATTGAGCACAATGGGTGTTAGATCTGTACAGTAAGTTTAATGCATGCTGTCTC
TAACAGGGCGTGGAACCGGAGGAGTTTCCTCTTCTACTGCAGTCGCTCAAAACAGACTCT
CCCATTAAAGATCTCTACTGCAACCCCAACAAGAAACTCTACAGAGGTAAAATCTCCTCG
AACTAACCTGCTGTCTCCTGTGAGCGGCTCTGACGGCTCTGTTCTCCGTCACACAGATTT
GGTGGATCACTCTCTGGGAGCACACACCTTCCAGCTGGCCAAGAAAATGGTGGACAAAGT
CATTTCTGTCAGGTATGTTAAAGATCATTGGCTTCATTCAGTCCAGTATCTATAGAGAAA
TTGTTCAATTT
>unigene_218_1
TTTCTGATCCATCTCTCACCCATCTGCCTCTCATGCAGGGATGACAGCGCCGTGTATCTG
GCTGGTCTGGGAACAGTGGGTCTGGAGATCTATGAGCAGGTGCCCAAGCTGGACGCGGTC
ATCGTGCCTGCGGGCGGACACTGTGGGGTCCTGACCGGAACCGCAGCTGCCATCAAACAC
CTGAACCCTCGCATCTCTGTCATAGTGAGTCCGGTCTGCTGTCTCCTGTGAGCGGCTCTG
ACGGCTCTGTTCTCCGTCACACAGATTTGGTGGATCACTCTCTGGGAGCACACACCTTCC
AGCTGGCCAAGAAAATGGTGGACAAAGTCATTTCTGTCAGGTATGTTAAAGATCATTGGC
TTCATTCAGTCCAGTATCTATAGAGAAATTGTTCAATTT
>unigene_219_0
GATTGACAGAAAAAGAAAAAGAAATAGGAAAAGAAAAGAAAGAGGAAGAGGAAGGGGAAA
CAGGAAAAAAAGATAATGGAAATGGGAGTGGAGAAAAGAAGTTGAAGGGGAGTAAAGGAC
AGGACAAGAAAAGAGAAGAACCAGAAAAGAGGAATGGAAACGGAAGAAAATAGGAAAAGG
TAAAGAAGAAAAAAATAAACAAAATAAACAGGAAATTGAGAAAATGAAAAAAGAAAAAGG
GGGGGAAGGAAAAAGTAAGTATAGAAAAGGACGGAGAGGTAAGGAAACAGAGAGGAGAGG
AAAGGGAAAAAAGTAGAGTGGAAGAAGTTAAACAGTAAAAAAGGAAGAAGAACAGGACAA
GAAAATGAGAGCAGCAGAAAAACATTCAGCCTTAACAAACCAGAAGAATGTAATGAGAAA
AACAACATATTAGCAACACTGATTCATGAAGTGACCTGTGACAAACACTTTCTGATGCTT
ACGCTTCACTTCTAACATGTGCTTGCTGACATATCGAGGCCAAACCACGCATATTTGTTT
ATTTTGTACGAAATGTGAAAAGCCTTAAAATGAG
>unigene_220_0
GGTTTTCGCTTTGGCGGGAGTGGAGGAGAGGGATGTGCAGGGGCCTCGTGTGGCACACTT
GGTCGTTTCCCACAGTGTCTGGGGATCCACATCGGAGGGCATATTGATTTCAGGAAGGTC
CTTGGTATGTTCTTTTAGAGAGGTAGTGGAGGTCTGATTGCTTGGTAATTGTGTGTTGGG
GCGCCGTCTAGGGGACTTGGCTTTGACGTCGGGGGGAGGAGCGCTGCACAGCATAGCAGA
GTGATCAGATGGTGGAATTGGTGGTGTAGATGTAGAGGAATTGGATGGAGTTGGGGATGG
GCTGGGGAATATGTGGTCTGTCCTGGAGAGAGTCTTGTGTCTATTGGAGGAAAAAGTGAG
GTCCTTGGCTTTGGTGTTC
>unigene_221_0
TATGTGCGCATGCCCCCCGCCGAGGAGACTGTCGCCGCGCATCTGTTCCCTGCTTCGGCC
AAAACCCTTGGCTCGGATATCAGCCTGCCCTCCATGCCATGCAGGATGACAGCCCATCTG
GCCAGCAGGGCTTACTCCTCGGCTGGAGAGGGAGCCTCCGCTCTGCACGCTATGGCGGTG
CTTCAAGTATTCCAGGCCAAGCTCCTGTAGTCCCTGGAGGGCGGGGCTGTCTTGCCAGAC
ACGGTGAACGATTTGCATGTGGCGACGGACTTCGCATTGATGGCGGCAAAGCGCGCTGCC
CAGGCGATTGGGCCATGGGGTTCATGGTAGTCCAGCAGAGGCACCTATGGCTTAACTTAG
CTGACCTCAGGGACGCAGACCGCAAGGTGCTTTTGAACGCACCGATCACTCCCTCCGGCC
TCTTTGGCGATGCCGTGGAGCCAATCATCAAGCAGTTTTCGGAGGCTCAAAAGCGCACCA
AGGCCATGAGCCACGTGTAAAAGATTAACTTTTATTTAAAATTTAGCTTTTGGAAATCGA
GTCGTATAGATTCGATA
>unigene_222_0
GAGTTGTTTACCACACCGAGTTTCGTAGTGAATGTAGACATTTTATAGGTTATTATTTTA
TGTTTACATGATTCAACTTAAGATCGCGTTAGAATGATTAACGCTCACTGTATCAACCAT
AGACGCTATTTTGATACCTTTTTTTACGGTCTATCAAAAGCCGAGGTTTTTCATGCAGGT
ATTTCATGCAGTATTTCTCGCAGTAATGTGGCCCGTGGCCTCCTTTGGGTGAGGCCCACT
GCCGCCAGCGAGCAACTGGTGGGCCCCCCTCCCCCAGCCGAAGGTGAAAACAAAGATTTG
GCGCAAAGCCACCGTTCTCAACGGTCGCCTCGATCCCCAGTCACCTTCTCTGATGATTGT
TTCCGTCCCCCTCCGTCCGTCGCGGACTTTGTTTCCTTCGGCCAGGAAGGCAAGGAAGAC
TCTGTCCATTTCAGCCTCGGAGAAGGAGGACTGGGCTGAATCGGAGCGGGATTGCTCCGA
CAGCGAAGGACCCACAGACCTCCAAGAGGAGCTCATAATGGTCATGAATAAGGCTGTCCA
GGAGTTGGAGCTCTCTTGGAATCCTCCAGAGGAACCGGCCAAGAGCAAGCTAGATTCCTG
GTACTTCAGGTCCAGCCGCCACCAAGTGGACTCGAGAACGTCGATGCCGTTCTTTCCCGA
TGTCCACGATCAGCTTGTTAAGACGTGGTCTGCGCCCCAATCGGCGCGCGTCCAATCAGC
GACACAGGCTATGTTCTTTCACATGGATGGGACGTAAGCCCACTGGTATGTGCGCATGCC
TCCCGC
>unigene_223_0
TTGTCCTGCTGCATAACCCAAGTTATGAGGTTATATATCCCACATTCTCCTTTAGGATTT
TCTGATAGAGTCCAGAATTCATGGTTGCATCAATTATGGAAGTCATCCAGGTCCAGAAGC
TGTAAAGCAGCCCCAGACCATTACATTACCACCACCATGTTTAACTGTTGGTATGATGTT
CTTTAATGAAATACTGTGTTGGTTTT
>unigene_224_0
TCGCTTTTGACCTTGACAGAGTGAAGAAATGAAGTGTAAAATATGTCCATGTCAAAGAAA
GTGGAATTCCAGAGCCACACCTACTTATTGTGTAGTCAGCATGAACCAATGGCAGTTTGA
ATGTATAACGGACGACACAGTTTTATCGACATAATCATGAAAGCAGTTGGTGGAGGGCAG
GAGAATAGACCTTATTCACATTAGACAACATATTGAATTTAACACAAATATGCCTATTTC
CATGCTATATATTAGGTGAAAAATAGTATGTGAATCGAATAGTATGTCCGAATTCATGGT
ATTCATAGTTGTAACAGTTGGCGAAAAGTAGCTGTATGACCTACTACTTCCACTGAGATA
CTGAAGTGCACATTCGGAAATGTTCCCATGAGGCCATGGGCCAGATTTATGAATGGCAGT
GAAGCGACGCAAATGATGCTGGTAGGTCATATGATAGTAACATGGCAGTTGGAGTATGTC
TAAATTTCGTTCATACATGTTCATACTAGAACATACTTTTTTGCAAAGTAAGTTGAAATT
CAAATGTAGTGCAGTACGTACTCAGACAGTAAGCTATTTCGGACATGACTATTAAAGATA
AATGCTTGCTTCGTTC
>unigene_225_0
CGGTGGCTCTGCGCAGGGCTCTATTGAATCCCGTCACCTGTCTGCAGTTCCAGAAGTTTC
TGTCTGTCCGTGATGATCTGCTGGAGAACGATCTGCTCTTCTGGCTGGAGGTTCAGAGGT
ACAAGGATCTCTGTCACTCCCGCTGTGATGACGTGACGCTCCAGAGGAAGGTGTCCATCA
TCATCAGCTGCTTCATCAGTTGTTCTGTTCCTCCGGCGCTGCAGATCCACGTTCCTCCAG
ACGCGGCGCAGCGAGTCCTGACTCAGCAGCGAGTGCTCGGCCCGTACGTCTTCAGAGAGA
CGCAGGCGTGTGTGTTCGACGAGCTGCTCAAGCACTGGCCGGATTTCGTGGCGCTGCGCT
GCGCCGTCGGGGAGAACGAGCTTCAGCGAGTGCTGGAGAGAGAGACACGGAGGAGCAGAG
CCACAGAAGAGGACGACCGCAGCGCTCAGGTGCGTCATGTGAGGTGTGGTCATGTG
>unigene_226_0
TTTGGAATCAGGTTTGTATATATATATATGTATAGCTTTACAATTTGGCCAAAACAAGCT
GTTTTAGGAGGCAGCATAATTACGTTGCTTACCTTTTGGAACAGTATTGGGTGTGTGCCA
ATGATGCCTTAAATTCTGACTCTGTGGGCAGCTTACTAAACAGTTTAAATTGTGTGTATT
CACAACAGCGTCAGTCTTACAAATTCCTCTCACTTTCTATTTCTTGTATGCAGTCCTCCT
CCTCTAACCTTCATCTGTTTCTCCCTCAGACTCTCTGGCTGACACTTTCTCTCTTCTAGC
TGCATAGTGTCTTTGTTAGGCTTGTTTGAGTCATTGCTGGGACGCCGGTAGCGGATGATA
TGTCTGATCTGCTTTGCCTGGAGAAGGATGTCCCTTCGCAGGCTTGATGTCATATCCCAT
TCTTCACGACCCACCTTCCTGCCATCCCATGCTCGAGCACATGATAAATAATCACAAGCT
CTCCGTTTCTCTCTCTCACATGCTCCACATCTTTTCTTTTCTCCCTGGCTCTTCATCTCG
CATACACAAGTCCTCCGACGCCTCATTCTTCACTGACACAAAAAAACCTGCCTAGTGTGT
GCCACAAATTATAATCTCAGGAATGAAGCCCAGTCTTCAGACAGGCTGTCTACATCCCCT
CGCTCCTGCATTTTGCAAATGACAGTTTTCACTTTAAAAAGTTCATTTATAAAATGGCAT
GTTTGCAAAATAGGAAACAATAAACGCTGGCAGCTCTTTGTGTAGATGCCACTGACGGCT
TGCCTAGTAATCTGTGCCTAATTGCATTC
>unigene_227_0
GGACACGTCTTTGGTTCTTTATCTACAAACAAAGACAGAGAGTTTGAGAGTGGGGTAAGA
TGCGTCACTGGCTATGTTTCCACCCAAAGTGGCAAACTGAAGTGAAAATTTAGAATATTG
CATAAACATTTGCAAATAAAGCATTGTTTCCATTTTATGTGTTTGAGAGAACTAAACTGT
TACTTCCTGGGAACCTGGTGCAAATGATCAATAAAA
>unigene_228_0
TAAGTTTCAATAATTGTGACAACTTGCCCCATGCTCAACAAACATTCATTTTTCCCCTTG
TACAATAACACTGGTGCAATTCCTGCATTCATGGTTTTTTTTTGTGGCCAAGACCTTTAT
GTATCTGCCAATATTTTACAAATATTAAAGAATTTAAAGAATAAAAGACTATTCACAGAA
ATACTACGACAACATGCCCTGCTCTCCTTTACAAATGTATTTCCTTTATATAGCTGCATG
CAAAACCATGATCAGACCACTGATGGATCATCATGGTGCTATGCTGATTAGCAAACACAA
AAATGCAAATGTGTTTCTACACTTCAATAAAGCCACACAAGAAAAGGGGTTTTGAAAGAA
AAGGAG
>unigene_229_0
GAACGAACACTTGAGTAAGAAAAACGCTGACATTGCCAGAAAGGCCTGACGACTCGGAAG
ACAGAAGAAAATACAATCTACATGGACTACAAATTGTAAAATATTTATTAAGCTGAATGG
AACACCAGAGCAAGCCAAAGTGTTAGTTATTAGGGATTTGGAGGAGCTGGACAAATATCA
ATGAGTCAAATGTGAATAAGGAGTACCTGCCATATCTGCGTATAGCAGCTAAAGCCAGTG
GTAAACCAGGGATGTCATGTGATAAAGCAGCTGTGATCAACATCTCCACAGATGCAGCAT
CTATGAGCATCATGCCAGTACTGAAAGAACCATTCCCACTCTTCCCATACAGCATCAGCA
AGGCGCCTATTGATGCCAGAGAAAGTGTGGAGGGAGTGATGCGTGTCATTGGCAGCCTTA
CTG
>unigene_230_0
TTTTGTGACTAACATAAACACCGAATGTGCAGTGAAACTTGTAGGGACCAACTGTGTTCT
GTATCCTGTAAATAGCAAAGACCTTCAGCATGTCTGGTCTTTTATGTATGGTGACTACAT
TGTATATGACTTCTGGCTTGGAAAGGTGTACGATCTCAGCATCCAAATCGTTGTGAAGCT
TTCCAATGGTGCACGATGCTCTATGAGTGAGGAAGACGGCGCAAAACTCTACGATATTTA
CCCTCACATCAGTGATGTGGGTTTGTTCTTTGATGATGCCTATGGGTTCTATCCGGGTCA
GGTTTTGATCGGGCCCTCAAAGGTTTTTGCTAATGTGCAATGGCTGTATGGTGTGAAGCC
AGTTCTCAGTAAGAAAAGCAAGTTCAGAGTTGTTGTGGAGGAGGTTCAGGTAGTGGAGCT
AAAAGTGACGTGGATTACGAAAAGTTACTCTCCAAAGGGGTCAGACAGTGTCTTCCCACC
ACCGTCAACCATTACAGAGGAGAATCTATGCAGGGTGAAGCGACTAGGCTACTTTGATCA
TACTCAAAGGCAGCTTGGAGAGAGAGCCTTGTATGTATTTCCCGCCAAGAGTGAAACTAC
ACGGATCACCTGTGAGGGTCCAGAGGGGGCACCTGCGCACCCTGAGGACCCTGTTGTTCG
AAAGTTAAAAAGAATGTTTAAAAAGGAAGTGGGAAAGAAAATTACAGAAAATGCAGACAC
ACAGAGTAACAATTCAGAATCAACAGAGAAAATGGAGGGCACGGAAGGTGAAAAGAGATT
AGTTCAGGAACAGGACTGTCCTGATGATAATTCTGTTCTATGCTACCCCAACAATGGTCC
TTTTCCATGCCAGGATGCTCTGGAGGAGGGAAAAGAGCCACCACTGAATGTTCTTCAGGG
ACAATGGGCCCATTTGGGGGAACAAGAGTCAGATGAGGAGCCAGGGGATGATACAGATGA
TACCAGTTCTGTCACTTCCTCTGCCAGCTCAACAGCCTCACTGCAGAGTGGCCTGACTCG
AAAAAAGAGCATCCCCCTCTCTATACGCAACCTAAAGAGAAAGCACAAGAAGAAGAGAAC
TAAGTTTTCACGCGAATTTAAACCAGGAGACAGGGTGGCAGTTGAGGTTGTCTCCACTGT
AACCTCTGCAGATGTGATGTGGAAGGATGGTCGATTAGAGACAGGGATACGGTCCAATGA
CCTGATCCCTATCCAGCACCTGGACAACCATGAGTTCTGCCCTGGAGACTACGTTGTAGA
CAAACGACCCCAGGCTCTTCAGGATCCAGGCATCTATGGGGTGATTCAGTCAGGTGACCA
TAAGGCCAGAACCTGTGCAGTCAAGTGGGTCAAACTTAATGCTGCAGGCGACGATGTTGA
GGTGATTGGGGAAGAGGAAGATGTTAGTGTTTATGACATTGCTGATCATCCAGACTTCCA
TTTCCACACAACGGATATTGTCATAAGGATTGGCAACTCTGACACAGAGGACTGTGAAAA
TGAGAGATCTGTTGGCCAAGTGTGCAGGGTGGATCTGAGCAGTAAAGTGGAGGTTGTGTG
GGCTGATAATTCTAAGACAATTGTCCTGCCACAGCACTTGTATAATGTCGAGTCTGAGAT
TGAAGAAACATATTATGACTCTGCAGAGGGCAGCAGTAGTGGTGCCTCATCTGAAGAATG
GGAAGATGAGAGTGATAGTTGGGA
>unigene_231_0
ATCTGGGCCAAAGTTCAACATCATGCTGTTCCCAGTCCGGTATCTATGCTAGTCACCACT
TTTAAAACAAGAAAAACCTAAGTGAGGGACTTAGCATGCTCTTTTGCGAGGCTGCCTGCC
AGATCAGGAATAATAACTGCACTGTTAGGGCATTCTTTCACATTGCAAAACTTCTCTTCA
GGACATCGCCACAAACCAGACAATGTTGCTGCATCCCCAAATCTTTGTCCTTGTTGCCTT
GCTTTGGAGTGTCCCACCACTTTCCCTGGCTGGGAAGATCCTGGTGTACCCAGTGGATGG
AAGCCACTGGCTTAACATGGATATTTTGCTACGAGAGCTTCATCAGCGAGGTCACAAACT
GACAGTTGTCCGTTCTGCCAACAGCTGGTACATCCCAGAGAACACCACACACTATACACC
CATCACCATCCATGTCGATCATCTCTCCAGCCTGGAGGACCCCGAGTACATGGCATCCTT
TCTTAAGAGAAACATTGACATTCAAAAAGGGGAAGGATCTGTTTGGTCATTCATGGCCCT
GCAGAAAGAAGTAATTACTCTTTTAGAAGAGTCTCACAAGTCCTCTGCTGAGATGGTGAG
GACCATTCTAGAGGATAAAAAGCTTGTTAAAACACTCAAAGAGTCCAAGTATGATTTGAT
GCTAACTGATCCTGGTTTTGCAGGAGGGGTCATATTGGGCACGTACTTGGGTTTACCAAT
GGTGTACAATGTACGATGGATAACAAATACAGAAGGGCACTTTGCAATTGCACCCTCACC
GCTTTCTTACATCCCAACTATCGGATCTAGGGTGACAGATAAAATGAGCTTTGCAAATAA
AATGAAAAATTTCTTGCATTATGGAATCGGCCAATACATAGACCACTTACTCACAAGGCC
TCTTTATCAAG
>unigene_232_0
CTCTAGTAAATAAGAAGGCCACTGTTGCAAGTTGGTGAATAAGGACGCTACACCTACAGC
GGGTTAAGATCCGTGTATTTATGTATTGCAGAACTCACATGCACACGTAGCACAAAAACT
GCTGACTTCCTGTTACATGTTAACATACCCAAGTTTTCCACAAGGTGGAGCTGCTGCCTA
AGCAGTACAACAGGATACCCTGTAACATCTCCCTTCCTGTAGTAAGATATCCAAACATTA
AATGGCATTGCCCACAAACCTGAACTTCATT
>unigene_233_0
AAAAAGTTAAAAAAAAAGTTTAAATAAAATTTAAATTATTTTTGCTATATTGTAATATAA
TCTATTTAAAATAAAATCGGCCTCGGTGACTATAACAATCTGATGTTCATCTTCTGGTCT
TCTCTGTGTCTGAATTGTGATGTGAACTATATGCTGATAGTCAAGTCTGATTATGTGAAT
TAAGGGATTCATAAACTCAGATATTAACTTCAAGTCCTCTTGAGGTTTTAGGTTAATATT
TCAATAATT
>unigene_234_0
GGGGTGATGTTGGCTGATGGGCTATAGAATGGAGCAGGCCTGGGGGAGTCAGTCCCAAAC
TGCAGATGCATGAGTTTGGGTGTGTGGGGCATTGGTGTAGAGAGAGGAGGATGGGAAGGT
GAAAGAAAACCTCCAGGTTGGTTGTATTGTTGCTGGGGTGAAAAGAGTCTTTGGGGACGA
AAGGGAGAGCAAGGAACCATGGGATTCTTTTGTGCCTGATAATGACATCTCTGGTTGAAG
GACCCAACAAAAGGTTGTCCTCTCCTGCCCCGGCTAGTGGAAAAAGGTCTCATAGGAGAA
AGAAAGTTTGGAGACACAGGTGGAACCCTGTCATGCCTTGATCTATCAATGACTCCCACA
ATCGCCTGGTCCTGAAGTATAGATGCCGCAGGTGGCCTACTGGACTTTTGAGGTGCTATC
ATCCATGTATTTGAATTGAGGTCTTCCCAGTAGGAGCTGAGGCTGCAATCCACAATGGCA
CTATCAAGACTCTTCAGACTCGGTCGTCCTGCCACAGTCTTCACCACAGCTGGGTCATCA
AACAGCTGCCCTCGGCCTCCTCTCCCTCTCTGAGACCGGCCTGTTGGAATGTGGGGCCAA
ACGCGAGATCCCAGTTTGGAGGGTGATTGGGAACTGTGAGGGGAAGGTGATATGGGATGT
GGAGGTGGTGAAGACTGTGGTGTT
>unigene_235_0
GCCCATCCGCCAACATCACGCAGCACTGCAGAGCACCAGGTCCTGTTGTCCAGTTCCATC
CCCAGCATAAGCGGCTTTTGAGTCAACGACAGCAGAGATCTCACCAAAAGCCAGTGAGCT
GGGACTCATATTCCCAAATCATGACCGATAAAGAGAAGGAATGGATAATCAGGTTGCAGA
TGATTCAGCTACAGAGTGAAAATCCACATCTGGATGACTACTATTACCAGGAGTACTATC
AGAGGATGGATGCCAAACTTGCTGAAGAGGAGTTTTTGGGTGACCGGTTAAAGAAGGAAC
CACCTAAACTCACAACCCCTTATGTTACCAAAGCACTCTCGTATATCCCAGTTGTCCACA
TTGAAGGTTCGCTCGGGCAGGTTGCAGTGTCTACTTGTTTCTCTCCTAGACGAGCAATTG
ATGCTGTTCATGCAAACACATCTGATGAGGAGCACAAAGACACTAGACCGCAAAGGTTGG
AGGTGTTGAGCACTATTGAGAAGTTGTACATCGTTTTGATTGAAGTGGAAGAGGCAAACA
AGATGAAGACAACGGTGTCTGACAAAGAGGAGGAAAGGCAGTTGATGCAGAACATTAAGA
GGAAGGTGGATCAGCTTTACAATGAGCTGCGGTGTACTAATCTATTGGACACTGGAGAGG
AATTTCTTTCCTGTCTACTAATATCAAAAGGAAAGAGGATGCTGGCCAGACTCCTCCCCT
TCCTTTCACATGATGCATCACTGCATATCCTGAGTGTGGTGACCAAAAACCTCCCAGTAT
TGATGAGCAAAGATACAGAGGAGGCTCTGCCTGTTCTGTATCCATCTCTCCGTGCTGTGG
TTAATCGGCTTGCATTCAGTCAGCTAATCAGAATTCTCAAAGAGTTCACCGCATTACTGC
CTGACTCGAAAGACACGCAGTTAACATTGGCCTGCCAAAACAAGTTTGGTCTGTCGCTGT
TGTATGCTCTGCTCTCACAGGGAGAAAGGCTTTTATCGTCTGACCTTCCCATGGAGCCCA
GCATTGGAGATTTTGAGACCTGGACGGACACAGTATTCCACGTGGCCAGGCAGCTATCCC
AGACGACACTTGTTGAGCCACTTCTTCTGCCCTCCAACCTGCTAACACTGTTCTGTCGAT
ATCTGGACAAGCGAACGGTACACCAACTAAAGAACAACATGGAATCAGCTACAGGATATC
TGGCTGTAGCATCATAAATGAGCACTGACCTGAAACGTAGGACGACGCCAAGCCTAAATT
ATACTGGATTTTGTGACCGACCACATTCATCCAAATCTGTATTCTTTCTATCACCCTAAA
TTTCTTTTCTCCTATTTTTTTTATTTTCCTAATTCTCTTAATCTTTAAGTCCTATCAAGG
TCAGATTTGCACACTAATTGGCAATTAGCAGTTTTTTGACATGTGGCTGATATTCAGTCA
TTAATTAATAATGACCATATAAAACCTTATATGAAGTGCGTCGCAGATTAAGCTGATCAT
GTTGGATTTGTGGTCTGCAGGTCTTCAGAGCGAGCTGTTGGGGTTGATGTAATTGTACAG
TTGCACTAAAGGTGTTTGGTTTAATTTGTGATTCTAAAAACATTTTTTGTTTTGAATCGG
ACTATGTCTTTCAAAGCGTCTTTTGGGCGTTAATTTAGATAACTGTTAATTTCAAAATAT
GTATGTTTGTGTGAAATGTTTTTGCGGTATAGTTTCATTTGTTTTATTTTTGTAATTGTT
CAATCAGTGTCATATCTAATATGTACTTTTCACTGTTGCAGAGCACATGCAAATTAAA
>unigene_236_0
GGAAAGCGCAAGTTCTATGACATGGAGGACAGCAGGAAAAGTGGATTATCTCAGCCTCCC
AAGTCCAAAGAGGAGTTGGCCAACTCGGCGCAACAGTACCGTGGAGCATACGGTCTGGAC
GAGAGCAGGCGGGCTTTCTCGCCCTCTGTTTCAGAGTCGACGGAAACCAAGAGGAGCGCC
TTCACCGAGGTCAAGAAGTCATCTCAGAGCTTGAAGCACAGCGGTAAAAACTCCAGCTCG
AACTTGGAGAACAAGGAGGCTGGCCGGCCCAGCAGCAACCCGGCTGAAAAGCACCTCAAC
ATCAGACAGGTTCTCAGCGAGACTCAGCCCCCGCAGTCCCGAATGGAGACCTCATCAATT
GGCAGCGCTTTCACTTCGGTGCCCCAGCAGGGTGGTGGAGGCTCGGAGAGAAAGAGTGCC
TTTAGCCAGCCGTCTCGCATCTTCTCGCAGCTATCACCTCTTGTCATGGCACCCAAGCTT
CTGCCAGCAGTTGACTGCCATCCTGCGGTGGGCAACACTGTCTCTTCCAGTAGACTCTAC
CAGGCGGACCACCTCGCCGCAAAGCTCCAAGGCTCAGAACTAGGCAGCAACTGCCCCGTG
CCGGGTGGCATTGCAAAACAGAACCCTTTCCTATACACAACAGCCTTCTGGCCGAAGACC
TCAGGCCCCATCCAGCTGCAAATGCCCACTGCTCTCACGCTCCTGCCCCCTTCGTTTACT
TCCCTTTGTCTGCCTGCCCAGAACTGGTGTGCCAAATGCAATGCCTCCTTCCGCATGACC
TCTGACCTGGTCTACCACATGCGCTCGCACCACAAAAAGGAGTTTGCCATGGAACCTCTT
GTTAAAAGAAGGAGAGAAGAAAAGTTAAAGTGTCCAATCTGTAACGAGTCTTTCAGGGAG
CGGCACCACCTTTCCCGGCACATGACCTCTCACAACTGAATTTTTGAGGATTTATTTGTT
TTTCTTTCTTTCTTTCCTTCCTCCTTTCTTTTTTCTTGCATTTTTTTTATCAAAAGGGAA
TAAGGTTAATCTGGAGGAGTAATGCCAACACGTTTGCTCTCATTTTCAAAAGACATTACA
GTTTAAATGGTTTGATTTCTTCAAATGTCATGTTTTGTGTATGAAGATGCATTTTGACTT
AAAAACCTAAAATCTATTTATTAAATGAAGCACTT
>unigene_237_0
GTGTGTGTGTTTGTGTGTGTTTGATGTCAAAAGTGACATCAAATACATTCATAATGACAT
TCATAAATTCTATTTCACATAAATATACTGTTCTTTTCAACTTTCATTCATCAAAAAATC
CCAAAAAATGTAGAACGGTTTCCACAAAATATTAAGGAGTACAACTGTCTTCAACATTGC
TAAGAAATGTTTATTGAGCAGCAA
>unigene_238_0
GGTGGTCCCGCTTTTCCCTGCGGTGCCGGAAGACAAGTATGAGAACCACAAGAATAACAA
TCAAGAGGAGGCAGGCCAGAAGTGGCAGGATGATGAACAGGGGATCAGATGCAGGTCTCG
GTAAAGTCTCCATCCTCACCAAAGTATTTTTCGGGGAGGGGTCCAACTTGCTCATAGTGG
TACGGGGCACGTGAGGAACCGTGGATCTGCTTCGTGTGTGGTTCCCCCAGCGGTTTCGAG
GTTTTAGCTTTGAAGCAGTCCTGTGTGGTCTTGTTGATGGATCTATGTGAGATGGAGGGT
GCATAGCATTTGTTGTTCTGTTCAACGTCGGCAACTTGGTCGGCTCTGAAAGCATATGCT
TCCCTGTAATGGGGTCATAAGGTAATACTAGGTACACAAATTCGCCCATGGCAGGCTGGA
CGTTGGCTGCCTTCAAAAGGAAAACAAATGAGTCATTAAGTGGATGGACCGCTGTGATGT
TGTACCTGGGTACTGTTGTGTTGCCATGAATGGCATGGAAGTTTATGTTTTCCTCAATAG
CCACTCTGCCTTGTTCCACATCCCTGAATGAGAAGGACTCCACCAAGTGAGAGGCTCCTC
CAAGGTCAAATGTGACTTTGACTAGCTTTCCATGTTTCGGCGGCTCAAGGATTTCAAAAA
TGGGATCGCTAGCACTAAGGGAGGCCAATTCTGTTGCATCCAGGACGTCCTTTCGTAGCT
TCACTGGGATGCCATCTGGGATCCTGACATGCTCTCCAAGGTGGATCAGTGGCTTGACTG
TGATGTTGACCACCTGGTTGGTCAGGTTACTCTCAGATGTGAAGACCGTGAACTCAAA
>unigene_239_0
CTTTGACAGCTAAGGGGTTAAAAAGCATGAAAGCATGGGCTCTCTGAGTGAAATAGTATT
TTACTATGTTGAATTGCAAGAATCTTTTCTGTTCAATTCTGTGCATGTGTGAACTAGGGG
TGAGCACCAATAGTCAAATACTTGATCTTTAATTATTCGCAAAATAAAAACACTATTCTG
ATTCTGATGTTCTTTGCTGGCCGTAATTGCAGGGAATCCATGATAATTCCTAAGCATGCA
AACTAAAAGTAACTGCACTGGGTGGCGCTGTGGGTCGTGTTGATTGTATTTGATCACAGA
ATGTCTTTGTCTGACTCGTGAATTTTGGAATTGCTTTGATCAAAATTATCATAATATCAC
AGGAGTCGTCAGATGTTAATCCAAAGGCCAGCCAGGACGAAGCCCCAGGGTGGAGTCGAG
GGAGGGATGAGCCATGGTGTATATCAGCAGACCATACCCTGGGGATGACAGATGGAGAAG
GAGCCACTTTAGGTGGAGACCCAGGTGGACCCGAGCAGACGGAGAGCCATGGCAACACCG
AGGATCTGGAAGGCAAAGGTGGAACTGATGGCTTAGGCGACCGATGCAGAAATGGGTATC
CAGAAGACTGCGGCGGAGCCGGAGCGACTGA
>unigene_240_0
CCTAAAGGACTTTTAAAAAATCGTACAGTGTGAGCCCGGCTTTATTTACCGACTTATATT
TAAAAGCAAAACCAGCAGCTTCAGAATTTATCTTTGAGATCTGGCAAATTAATCTGAAAT
TTGGAAATGTGTCTCTCTCTCTAGTGTTTACCACAAAGCTTATTTTATTCTTAAATCCAA
AATCGCTGTTCCTTACAACCCGCATGACTTTTTTAAATAGCCTATTAAATTGAAAATCTC
TCTAGTCACGATCCCGTCGAGCTGATTGACAGCTACACCTTTAACAGACCACGCCCCCTC
AGACCCGCCCCCATGCACACATGCGAG
>unigene_241_0
TGCAAGCAACACAGGATACATTGCTTGCCGTATGAAAACAGTCCACAGGAAGATTCGACG
AGGATCTTTGCTACTAGACAGCCCTCATGATGTTTCTAAAGGAGGCCCAAAATGCCAAAG
GGCTACTAATTTTGAAGGGCAACTTGATGGGGATGCTTGCAGAGAGGCCATGTCTGCTCA
TGCTCAACCATACCACAGACAAGTCCCTAATATTCCAAAAGATGAGAGAGACCTTTCAGC
ATCGCCAGAAGCTTGTTAAAGATCCAGGCTCTAGTGCTGA
>unigene_242_0
GTTAATGACAACGCTCCTGTTTTTGCAGCTAAAGAGATCAAATTTGATATAAGCGAATCA
TCTCTGACAGGAGCTAAATTTGTTTTAGAGACAGCAGTGGATGATGACGTTGGCTTCAAC
AGCGTACAGAGTTATTCTTTACATCCCGCTGATCATTTTATTTTAAAAACTCAAGATATG
CCGGATGGTAGCAAAAATGTTGAAATGATTCTACAAAAACCTTTAGATCGAGAAAAACAA
GAGCACATTTCACTTTTACTTACTGCTGTGGACGGGGGAGACCCACAAATGTCTGGAACA
ATTCCGATTATAATCACAATCGAGGACGCAAATGATAACGCGCCAGTTTGCTTTCTGTCT
GTTTATAAGACCAGCGTTGCGGAAAACTCTCCAAAGGGTACAATTTTAACAACAGTTCAA
GCATCAGATGCTGACCAAGGACAGAATGGTAAAATAGAGTATCATATTTCGAAATCTTCT
GGTGGCATCACTAACCTCTTTGAAATAGATAGAAATGAGGGAGTGTTAAGGTTATCTGGC
GATATAGACTATGAAAGACTTAAACATTATCAAAT
>unigene_243_0
AATGATTTCTTACGCTGTGCCTCTATATGACATACAGTGGCAGGTGCAGCCTGTGACAGG
GTTTGTTTTTTTTGTGGAGTCTCTGCCTGGATTCAGTTTCCTGATGTTGCATTTCCCGTA
ATTAAACTGTATGTCTCAATAATTCGAGCTGGTAGCAGAGGGATGCAGTATTTCTTCTCT
CTCCATCTGCAGATGTATCCAGGTGAGGGACTGTGTGATGCGCGTGTAAACCCCAGGTTT
GTTCTTTTCTGCACAGCCTTCCCCCCAGCTCGTGGCTCCCACCAATTTCCAGGTGAAGGA
ATCCTCACAAGCCAATGGACCACCACTGTCACCCTGGCAGGAGTCTGTTCCACCCTCCAG
GTACCCTGCGCAGATCATGCCTGGTGATATATAACCTTGATAAACCTCCGGCTGACTGCA
GGCTTTTGTAGAGATCAGTGGGACTCTTGCTGAATGCAGCGAAACACTCCCTTCACCTCC
ATCATCTGTGGCGCCCCATCCTGA
>unigene_244_0
GGCATTCTGTTCCATTGGCTGGCTTACAGAACGCTCAGACTTTGCTTGGACATCTTTTGA
CAGCCTAGCTCCGTTTGATGTCCAGTTCTGGAGGTGTTTCTGTTCCCCGATTTTAAGGGA
ATCATTTGTTTTGTCTAACGCCATGCCAAAATATTCAGACAAACCAGCTGAATTTTATGT
CGGACTTGATGAAATGCATACGGCGGTGAGAGAACAAGAGAGCTGCATGGGATCGCTTGA
AGTTCTTGAGCTTCTTTGTTAGTTTTGCTGAAGGCATGAGAAGATTTGAGGTGTTTTTAC
CTTAAATGTATCAAACAAAATTAGACAAAGTCGTCAATGAAGTGAAAACGATCCCAGTTC
TCTTTGCACTCTTACTTGTTCTTCATATTTAGTTTTTCCTACTTATGATTTTCATCTTCG
TCTACTTCCTATGTCGCCGCCTTTGTCTTCACAATCTTATTCCTTGTCATTGTTGCCCTC
TTCTTTGCCACCTTCTTCATTGTTTTCTATCTACTTTGACATCTTGCTCTTTTATTATCT
TCATCTTTTTCCTCTTTGTAGTCTTCTTTCGATTGACATCTTTTTCCTCTTCATCTTTTT
CCCTCTTGCTCTTCTTCATTTTCATCTACTTCCTCCTCCTATCATCTTGTTTTCTTTTTA
ATCTTCCTCTGTTGCTTTTTCATTGTCTTCATCTTTTTCGTTCTTCCTCATCTTCATCTA
CTTCCTCTACCTCTTCATCTACTTTCACCTCCCTTTTGTCATTTTTCATCTTCCTCTTCC
ATGTCTTCTTCCTCACCTTTTTCTCTTCCACTTCCTTTTCCTCATCTGTCATTTTTACCT
ACTGTCATCTTCCACTTTTTCTTTGTTGTCTTCCTCTTTTTTTTGTCATTTTCATTTACT
TCATTTTCCTCTTTCCTCTCATCTTGGTCTTCTTTCTCATCTTCTTCCTCTTCTTAGTCT
GCCATC
>unigene_245_0
CACGGTGACCGTCACAGCCCTAGCAAAAGCACATTCGTAACACAACTGTTGCAAATGTAA
CTGTATTTAAAGGTATCAGTTGTAAAGCCGAATGAATGCATGTGAATGTAGGAGCGGGTC
ATGTACAAACATCTAGAAGCAAAACCTGTCTGCCGTATTTGGACTGAACTCAGAGAATGA
GCAGCCGAGTACAGACACGCAGGTGAAATAATGACAAAAACACGATCAAACCACAGACTC
GCATGAGAACAACAGCCACGGCCTGCAGGGTTTCTCAGTGAAACACAAACACCACAGCGA
CCCGCTCGTTCATATCACATTACAGGTTTCAGTCGGAGAAGCATTTAGGTCACGACAATT
TAAAAGATTAAAGGCTACTAAAAACATCCTGCGCCTCAATAACCCAACACACCTGTTTTA
TAGTGAAAATGCTGGTCTGATCATTTAGTACAGTAACAGATGATTGACAGTCACAGACGA
GGTGATGCTGAGGAATTACAGTCAGCTGATCTTCATTATGATGGATCAGTGACAGCAGAG
CAAACATTGATAGCAAACACTCCCTACAGAAACCATCAGCACAGCATGTGATTATGGTAA
ACTGACTATGGTAAACGTTTAGTGCTAAATAACTAACATTTACGATATGGCAATTCTCAC
ACATACACACACACAAATGTAACCCTGACAACACACTAAAAATGCTTGGTCTGTTTGAAA
AGTCTCTGAATGTCCAGCTATTGGTGTGTGTGTGTGTG
>unigene_246_0
TTTAAAATGAGTTTTCTTTTATTGCATTTGTTACAATGCATTCTGGGATTGCATTTTTTA
TGTAGTATACATGTGATGCTGCCTTAGAATTTGGCAAAATCAAACATAATCAAGCTGCTT
GAATTTTGAAACAGTTCATATTGGTAGTTTGCATATGATGCCTCGAAATGCTCCCTCAGT
AGGCAGCACACTAGGTTTTGGAATGGAGCTTGTATGTTTGCTACAGAAGCTGGGGGCAGC
TCGTTACAGCTCTGAGCTATTTTATCATCAATTATATCGATTTTCATCATCATGTTTAAT
>unigene_246_1
ATAAAGGATATATGCAATGCTGCCTTAGAATTTGACCAAAGCAAGGTAGGAGGCGGCATA
ATTAAGCTGCCTACCTTCTGGAACAGCCATGTGATGTCTTAAAATGCTGCCTCCGTAGGC
AGCACACTAGGTTTTGGAATGGAGCTTGTATGTTTGCTACAGAAGCTGGGGGCAGCTCGT
TACAGCTCTGAGCTATTTTATCATCAATTATATCGATTTTCATCATCATGTTTAAT
>unigene_247_0
CTGGCAGAGACAAACAGAGTGATACAAACAGTGAAACGTCCCAGTACACTCTGAAAAAAA
AGGTATAAAAGCTGTCACTGTCCATTTTGGACCCTTGAAGGTACATATCAGTACATAAAT
TGTACATTTTAGTACCCAAAATGTACTAAAGTAACCCCCCCCCCAGTGACATCTTCTGTA
CCTCTTTTTCCTGAGAGTGCACTGATGGACTGTTACATCGATGCTCTTGGAACGCCGCTC
GGCCAATAAAATTCGACCAGAATTTAGAGAGGTTAAAAATGTTCCTATTTGTTTTCTAAA
GTATAAATTCATGCATTGTCTATCAGAACAGACCATGCGTGTTTTCACTTCCGGAAGTGC
ATGCAACAATAGCTGCAGAGCTCAGAGCTAAAAACTCAACCAACCGTAAACCAACACAAT
GACAGTAACAAACTA
>unigene_248_0
GGAACAACCTGAGGTTGAGTAAATAACAGTATTTTTATTTTTTGGTGAACTATGCCTTTA
ACACCAACAGAAAATTTCTCTGGCAACCCCATAGCATTTCTGGTCAAACATTTGGGGTCA
GTAAGTTTATTATTATTAATTACTTTTATCCAGCAAGATCAAAACATTTATCAAAAATTT
TAGTAAAGACATTTATATTGTTACA
>unigene_249_0
GTAAACCTCTTTGTTCTCAAAATATTAGCATCAACCACCAATTATGAGTTTATTCAATTC
CTAACACAGTCGTAGTAGTGATGCAGTGCCTTTGCAAAGCACCATAAATGAAACCTCTCA
AATTTAATGAAAATGGAAATAGAGATGGAGACAGGAAGCCAGGGAGGAGGGGAGGTGTGA
GACGACAGGGATAATGGCACGTAGCTGGAGAGCAAATCGTGATGAATGAACGGTGAAGAG
AAAATGTGAATGAAGCCACCAACACGCATCGCCACTGCAGCCT
>unigene_250_0
GGGAAAGCCACCAGTGGACATTCCTGACCGCAGTGGAGAGTTTTGTCTTTCAAGAGATCC
AAAAGATGTAGAGGGTGGTTCAGTCTGCTGTCTGAGTGCTTCTTCCCTCTCTTTAGCCTG
CTCATAAGTGGCATGTTCTTCATGAAATTTGATGTTCAGCATCTCCCATGGATTTTCTCC
TCTAGCAGGTTCAAGTCTGTTCTTTACAGCTTCTGTGCACGTCTTAGGTGCCTTGAATGG
AGGCCAGTAACATTGTGTCTTGTGTTCATTCAGCCAGTTTGTTGGTATCACAGTCAGCTC
ACTTGATTCTTGCAGGGTAATGACTGCATACAAACCATCTTTCTGTGCTCTTACAAGTTC
ATTTTGTTTCTT
>unigene_251_0
ATTATTAATTGCAAAAAGAAAAAAAAGGTTAGGGTATAGTTGTGTAGAGTATATTTCGGA
TGCCTTACTTGAGCCCATGAGATATAGATGGGTACTTCATACACGGTCCACAAAACCACC
TGTGAACAGGGCGGCGTTGTGAGGCTGCCGTGATAACGGTAATACTGTGTTAGGTTGTTC
TGAGGTAACAGATTCATCAGAGGAAACGGTCGGATCGATTTGGTTTGTCCTTTGTAGGTG
ACAGAAGGAAGTGCATTTGAGATGGACTGGAAGTTTTCATTGTGCAAATATGTCACATCA
ACGAAGACTCCAAGCACAGCAAGGCCAGTTGGGTCTTCAAGCGCAGACGTCAAATTTTGA
TGTGTGGATTTGATGTTGACTATGTGCATCTCCATAGGAAATCTCACATGGTCCAAGGTG
TGTTCAGAACCGTTAGAAGACACACTTCCCCAATGGAAATGCAGCTGGATGGTGCGGTAA
GTTCCAGGAAGCCCTCCGCCACTCACCTGCATACCGTTACCCAGCTCCAGCACAACAGAG
TGACCCTGGTTTGTCAGCCACCATTGACCTTTATGAGTCAAATGAAACCCCTCCAGGTGC
AGAGAGTCTAAAGATTGGTTCTTCATCAGCGGATGGTCCAGGTTGATGGGAGAGTGATGG
CTCTCCAGAAGAGGATGGCAAGAGGGGTAGTTATCTCCCCATGCATATGGATCACAGTGC
TCCTCATCATAAAA
>unigene_251_1
CTATGTGCATCTGCGCGCAAACATGGACAAACATTACAAAAAGTGTAAACATCAGAACCA
GCTTAGAGATATGGACAACGTGAAGCCCCAAACCTCCATAGGAAATCTCACATGGTCCAA
GGTGTGTTCAGAACCGTTAGAAGACACACTTCCCCAATGGAAATGCAGCTGGATGGTGCG
GTAAGTTCCAGGAAGCCCTCCGCCACTCACCTGCATACCGTTACCCAGCTCCAGCACAAC
AGAGTGACCCTGGTTTGTCAGCCACCATTGACCTTTATGAGTCAAATGAAACCCCTCCAG
GTGCAGAGAGTCTAAAGATTGGTTCTTCATCAGCGGATGGTCCAGGTTGATGGGAGAGTG
ATGGCTCTCCAGAAGAGGATGGCAAGAGGGGTAGTTATCTCCCCATGCATATGGATCACA
GTGCTCCTCATCATAAAA
>unigene_252_0
ATAATATTTAGCTAATTTTTACATACAGTAACTAAATGCGCTTTCATGCTGTTCACAGTA
AGAGCTGGACAGCACACATAAAAGAAAGACTATAGTATGTGGAAGGCTTTTCCAACTATA
GAATCACACAGGACACTCAGAAATGAACAGCCGCTGTTTTCTACCCAAATTATGATGATG
ATATCTGGTTGACTCATGGATTGTGACTACAGAGGGGTGGTGCCACCAACCACTCCCTTT
TATAACACTGTTCTGCTGGGTCATGTTTTGAAGACTGTTGAACAGACAGCTACAACAGGG
TGCTGGTGTGACAGTCTACCACCTGCAGGTTCACTACAGTACTGCAACCATACATATGAA
TCATGGACATATCACATCACTCTTACCTCTATGTGCGAAATATTCAATTCAGTTTTGAAC
TTGCAGATTCATCTACAACTCCACAACTTCATCTGTTCGTTCCGTGCAGTGACCATTCTT
TACATTCATACAGAGATACCTAAAAAACATATACAACACATGCTCTGCTATGCTACTCTA
TTCCACGTTACTTTCTTTCTTTAAGCATCAGTTAAATCCAGTTTCAACCTCCACCCTAAG
CAACAATGAGAGCGAGAGAGAGAGAGA
>unigene_253_0
GAGAAGTTTTATCGTTGTGTTGGTCATGTGGACGTTCCTCTGTCTCCTGTTCCCCCTGCA
GCACCCCCACCATCGATCCCAGCGTCCCGAAGCTGCTCGCACGGTTCTCCACCTGTGCAG
AAACGCACAGTGTGACCTCTGACCCCTCCAGTTTGGGCAGGACTTCAGGTTGAGAGGCTG
GTGTGATACTGTCACCTATACTCTGGACAGTGATGCTGGAGTTCTCTATGGACACGTTGC
TCCCTACAGGGGTCTTTTTCTTTCTTGAGATATTGGGGTTCCAGTGACACACCAAACTGT
CATTCTGAACACTGTAGTTTTTGTGACCAATCAACCAGTAAGTGTTCATTTTTCCTTTTC
CCTTTACTTCAATCTCACCACGTAACTGCAGTTCATACGCATTGTCCTTCATGAGTGCCA
GGTATGTAGCAGAGCTTGCATGAATCTTCTGTGGCAGGCTAGTGGAC
>unigene_254_0
CATCAGTCTGAAGATCTGCCTGCTTGCCATCGCCTGTCTCATTTACCCCATAGTGCTGCT
CTCCTTCAAACAAATGACAGAATGGATCCAGGACTACGCTCAGAGCCTCAGGGAGAAGAC
AGAAGACCTGAAGAGAGAACGACGTCTTGCAGAAGATCTCCTTCATCAGATGCTGCCCAA
ATCTGTGACTAAGCAGCTACGCCAACACAAACACGTAGAGGCTGAGAGTTATGAGAAGGT
GACTATTTTTTTCTCAGACATTGTGGGTTTTACTGTGATATCAGCCTCCTGCACTCCACT
ACAAGTTGTTGAGATGCTAAATAACCTCTACATGTGCTTCGACACACGCATTGACTCCTA
TGATGTCTACAAGGTGGAGACTATAGGAGATGCATACATGGTGGTCAGTGGACTGCCAGA
GAGAAACGGAGACAGACATGCAGATGAGATCGCTAAAATGTCTCTGGATCTGGTGGCTGC
GGTCAGACAGGTGGCAATACCTCACATGCCTAACAAACGCCTTCAGCTCCGAGCCGGCAT
ACACACAGGTTCTTGTGTAGCTGGTATTGTTGGGTACAAGATGCCGCGGTACTGTTTGTT
TGGAGACACAGTCAATACAG
>unigene_255_0
TAGGACAGGAAGGCTGCCAGAGCCGTCTCAGCAAACATTCCAAAAATGAGAATCCTATTC
TTCATGCCCTGTTGGAAGACGGAGTTCCTGCGTGTCTTGCAGATGATGAGGTCGGCCCAC
TGCACCACCACAATGCTGGAGAAGAACGAGGTGTGACAGGTGAACTCGATGACCTTACGC
TGCTCGTAAGTCCATTGCTGTCCATAGGTGTCCTCCAGGTCATTAACTGCACGACTGTCC
CAATCCAGTCGAATTCCCAGCAGCGTTTGAGGCAGAAAGCCATTCTCAGCCATGATCACA
AAATAGGTAA
>unigene_256_0
TGTGTGTGTGTGTTTGTATTGTAATTGTGACTCAGGGTGGAGATGCTGTTGACCTCAGAT
GTGGGTTAAATGTAAATTGAATGAGAATCAGGCAGTGATAATTATGGTGGAGTGGCGAGG
GGTCAGTCGAGCAAAAGAGCCCACGGAGAGACGCTCTCCTCCCGCTGTCTGTCTGTCTCT
CTGTCTGACCCGCTGTCTCTACACACCTAAACACTGCTTTAGGTAAAACTACCTTTATTT
GCATTTCTCTCATTTGCTCATTGCTGTTTCCAGATCATTTTTAATGGCGCTCTAGTCACT
CATCATTAGTACTAGTGTTGATAGTGATGTGATGAAACCTCCAGCACTAAGAGTTAAAG
>unigene_257_0
TTTACATGGTATTTCTGGGGCCCATAGAATTGAATGATATCAGCGACAAGTCTTCTCAAC
CCCTCAGTGCCTTCATAGATTTTCAAGCTTCTCAGTGTTCAGTTTCAGCTTCTGCAGATC
AGATAAAAACTCACCCAGACGACTGTGAGAAACTCGACGTTGTCAATGGTCCTTTTGTCT
GTTTTTTCCTTAATATAAAAGAAACAACTAGTAATTGGCTTCTACGCTTAATGTCACTTT
CGGCCTGTGTGCTTAAGATTCGGTCCTTCTCACTTTCCGATTCGGGTGACTTAAAGCTGA
ATATGTAAACACTTGGCTGGTTTTTGTCGTGTACCAGAACCGTAATTGCTTGTCATCGCA
GTCTATTGATTGGTCATTGACTGATTAGTTTTGACAAAGAGTTAGCTTGCGTTGTTCGGT
CTGTTAATTGAATATAACAGGGTTTAACAATGGCCCCTTAATGAAAACGAGGGCTTGTGG
TTATAGCACGAGAAAGAAAAGAAGTGAAACAAGGGGGGATCTCTAATTAGGAGCTGTAAC
TCTGGGGATCTGTCCCTTTGTACGCG
>unigene_258_0
GGATTGTTTACCCAAAAATGAAAAGTCATAATTTACTCACCCTCCTCTTGTTCCAAACCT
GTATGGTTTTCTATCTTTCTTTCTTTCTTCTTTGTGTTGTCGCCGAGTCATCAACTACAA
TGCCTTATGTAAAGGTTAGTTTCATTTATAGAGAACAGAGAGATATACGAGCGCTCGGAC
CGTCCATCAGTGCCGTACGTGTGAAGGAAGAATACGTTTTTCCACAACCACTATGACATT
TACAAGAGACTCCAGAGAGAGGTGGTCTATTTTAAAGAGAAAAAGTGGTAGAGACATTCA
G
>unigene_259_0
GAAAGGCACTAAACACTAAAACAACTACCTTCACTCCTGAATGTCAGTTTACCATGTAGG
CCAATATGGACAGCTTGCTTTGCTTGCATGTTTAAAGTTTTGGTGTATTTGTCATTAATT
CTTTTGTTGTGAACATGAAAGTATAGTCGAAGAGAGAACATATAATGTTCATCTTTCATT
TGACACAACGAGTATTTGCTAGA
>unigene_260_0
CTCTCACCACCAGAGGTCACCATCTCCTGTCCTCCCGGACTCCATTCCCCAAATTGCATT
CACCTGATTTGCCTTTTCACCCATTTATGCTCCCTGTGTTTGCTGTCCGGGGTTGGTACG
TTTCACATTATTTCCCTGATGTCTGCCTGGAACTCTGTCCTGCCTGCTCCCTGGATTTTC
CCTGTTTATGTTTATTGAGTTTTTGGTTTTCCCCTTTGGGTTGGTTTGATTTGTGTTTAT
TTTCTGTTATTATAAGAATAAATACCCATCTTTTGCATTTGAGTCTTCGCCTCCCATTCA
TACCGTGACAATCATGAGATTGTTTTCTGACCTGAACTCTTGACAGT
>unigene_261_0
TAGAATTCAAGATGAAGCAATTTAATGATGCCAAATCCACACCTGTCATCCAGACAGTTC
CAATGTTTTAAAGCAGGAAGTCGGTTTCTCATACAGACCAAGGGTATGAACTAGGCACAG
ACTAAAGAGACATCTTAGCCTCCCCCTTTTGGTCTTAACAAAAGTCTGGGGCCGGGACAG
AACAGCCTTGAGTTCCAAAACTCCTCTTGTAAAGGCAGAAATCCCCAAAAGTGGACACAC
AGAAGAGTCTAAAAAAGCTCTAAGCTCTAACCATGAGACCGCCAACTGCTCTGTTAACAG
CCTCTTAACAGGTGTGGGTCCAAGAACCATGTA
>unigene_262_0
AAAGGATGTCTAAAAATGGCATTCCTCTCAGATAGTTGTAGACAGGCTGGCTTTGGCGTG
GTGGTGTGAATATGAGTTGTGTTTGAGAGTGACGACACACGGAGCTGAAGAAACTTCTTG
TTTTTTGGGGGGTGGGAATGATAGTTTGTACATATTTTCGGCTTTGTAACGGTGGAGAGA
ACCCAGATGTTTTCCATGTAGCCTCTTTCTTGGAGGTTACTTCAGCAAGAATCAATATAC
CAGCTGGATCCATCCACCCCTCACATTTTCCCCCTTTATCATTTACTTCCTCAAAAAAGT
GCCTAAAATTCCCTCGAACGTTCATCAAAACCACAAACCTGCACAATCAACAAGTGTTTT
CACTCTGAGTCCCTGGAACAGGCACGTGGAGGACCGACGTGAAACACGAGGCAGGAAGTG
AATAAGAGAGGAGATTTTGACCGCGCGACTGTACCAGACACCGTCACCTCTCCCTCACCC
ACATCGAGAAGCCTGAAGGAGGAACATTAACG
>unigene_263_0
AATACTTAAATACTGTAATTCTGTCTATTTATCGGGATGGCGTGCAGTTGGAAGCGCCTT
TATGTTAGCGCTTCGGATGACAGTCAATGCGAGAAGAAAAGGCACTCCTCTCAGAAAACG
TACAATATAAAGATAATTTTAGATGTTTCATTACTATTTGGAGCATTGAGATCGCTAAAC
AAGAGCTTAATGAACTCATTTTTATGAA
>unigene_264_0
GGCATGGCAGGTTTAACATCAGTAATGCAAAAAGTCAATAGTACATTGTGATTTGTAACT
GATAGTGATTGGTGAACCAAATCTGAGTATGCTCACATTCAAAGACTTTTGTCTGTTGTT
CACACAAAGATATTTGTCTTGAAAGCATTGGTCACCTTTCACTTTCAATGTAAGGCAAAA
AACATACAACATTCTGCCCAACATGAAAAGAAAGAATATCGTAGAGGTTTGGAATGAAAT
AAGGGTGCATAAATGATGACAGCATTTTCATT
>unigene_265_0
CCCCAACAGTCCTTCCACCATGCGGAAGCCCCCTCCCAAGACGAAAGGAGATGTGGATAT
GAAGTACATCATGGAGAGTCTGCCTGACCGTTATCGTTCCTGCTGGATTTTAGGAATTGT
CTGGGTCCTCACGCAGTTCCAAAAGAATGAGCTGTTTTTAGGCATGTATCCAGACGACTA
CTTCACTGAGGAAGATATCAAGAAAGCCTTGGAGACTTTCCGTGAGAACCTTGGTAAAGT
GACCGATATCATAAAAAACCGAAATGATGAGTTAAAATTACCCTATATGTATCTGTCACC
AGATAGAATTCCCAATAGTGTTGCAATCTGAGAAAATATATGTGAAACATTTTTGTGAAC
CCTATCTGAAATGTTTTCAGCAAATGTATACTTAGGATATAAAGAAACGGCAGTACAGCA
AAAAAAAATTTAACTGAT
>unigene_266_0
ATGACCTGAGGATATGTGATAGGAAGGTCAAAGTAAGGTTTGTCTGTGAATGAGTCCATT
TATATGGCATTGTGTGTCTTTCCTATGGGCAAATAGAGTGAGAGCTACTCTGCCCGCATT
CCTTTGAACAATAAAACCAGTGTTATCAGATGATTTGTCTTTGCTTGCCATGTTCTGCCT
TTTTGGGGTGTTAGTTGCTCTTCTGGGATGTTGTCCACAGAACTCCAACACATAGTTTCC
TTTTTGGGTGAGGGGATTATTCATTAAATATAATGAA
>unigene_266_1
AGTCGTAGCGCACATCCCTACTGGTGATAGGTGTAGTCATTCATAGAAAGGTTTGGCTAT
GCATTAATAGGGAAAAGTCCATTTTTATGGGCATTGTGTGTCTTTCTACTCTGCCCGCAT
TCCTTTGAACAATAAAACCAGTGTTATCAGATGATTTGTCTTTGCTTGCCATGTTCTGCC
TTTTTGGGGTGTTAGTTGCTCTTCTGGGATGTTGTCCACAGAACTCCAACACATAGTTTC
CTTTTTGGGTGAGGGGATTATTCATTAAATATAATGAA
>unigene_267_0
ATTTGCCCTTCATATGACAAAGACATTTTTAAATCTACCAAACACAACATATACAACATC
TTGTCTAATACACAAATCAATAACAGCAGCAATGTTTCAGCATAGCAGCATTAAAATGTA
ACATGCTTATACACCAACAGTAAGTATACACTTAAGTCAGCTCGCATATCTGCTAAACAT
GTCTATTTATTTGTTAAGGTTTCTGTCATGACCGTAGCACATAAGTTAACTGCTAACAGG
AACAGGAAGACCCAAAGGTTCGTCTTCACTGAACAAAGGGTCTGTGGGGCTTCCTTTTGC
CTCCAGCCACCAAGTTGTCATTTCACCTTTCCCCTTCACATTGAGAGACCCACGACACAT
CAGCACATATCCACCAAGTGTGTGTAGAAGATCTGCTGTAGAGCCACTGCACTGGATCTT
TAAAGCTTCACTGGTGGACTCCATACGGGACGCTGTGTTTACAGTGTCGCCAAATAAGCA
GTACCGTGGCATTTTTGTACCAACCACCCCAGCTACAACAGGACCTGAATGAATGCCAGC
TCGTATCTTCAGCTGTGTGTTGGGTTTGTGTGGGATTTTAAACGTGTGACAGACACTGAT
CAAGTCCAGCGCCATGCTGGAGATGTCTCCAGCATGATTGATCCCATTCTCTTTCGGTAC
TCCCGAGACCACCATATAAGCATCTCCTATAGTTTCCACTTTGTACACATCGTAGTTGTC
GATGATGTCATCAAACGTGGTGTAAAGCTTGTTGAGGAAATCCACAACCTGGTGAGGGGT
GCTGGAGCCGGACAGCTGGGTGAAGCCCACTATGTCACTGAA
>unigene_268_0
TGACACTCAAACATCTCTCAAACAACAAGAGCTGTCTAATCCATCAAGATCTTGTGTAAA
TCCAAGTCATTTTCTGTTAAAAACATTAGTTATTGAGCTAGATGTGAGGGGAGTGGCAGG
CTGAACACATGGACAAAGGCTGCCTGTTCAACATACATTCTGCAAACCTCACATTTTCCT
TCTTTGCCTGTCATGGCGTTAACTGCAGTTCTCGAGATTCTTGATTTTAAGGGACTACTG
CTCTTCGTAGTGGCTCTTCTCTTGGTGGCAGATTACGTGAAGAACAGAAACCCACCGAAT
TACCCACCCAGACCTTTCTCTCTTCCGCTCCTAGGAAATGTCTTCAACATTGACTCCAGG
GAGCCACATATATATCTGACAAAGCTAGGCCATGCCTACAACAATATATTCAGTCTGCGA
TTAGGAAGAGACAAAGTGGTCTTCATCACTGGTTATAAACTGGTGAAGGAGGCCCTGGTG
ACTCAAGCTGAAAACTTTGTGGATCGGCCCTACAGTCCAGTGCTATCACGAGTCTATTCG
GGCAATGCTGGACTCTTCTTCAGTAATGGTGAAATATGGAAGAAGCAACGACGCTTTGCT
ATATCAACATTGAGGAACTTTGGGTTGGGAAAGAAA
>unigene_269_0
AGCAGGAGGTGAAGATGAGGATGACTGGCATGGCTATGCAGGTGGTGCGCAGTGATGGGG
TGCTAGCGCTCTACAATGGGCTCAGTGCTTCACTCTGCAGGCAGATGACTTACTCAATGA
CCCGCTTTGCCATTTATGAAACTGTGAGAGACGAGATATCTAGTCAAAACCAGGGGCCCA
TGCACTTCTACCAGAAGATCTTGCTGGCTGCTTTAGGAGGTCTTACTGGTGGGTTTATTG
GGACACCAGCGGACATGGTTAATGTCAGAATGCAGAATGATGTGAAGTTGCCACCTGAGT
TAAGAAGAAACTATGCACATGCTCTTGATGGATTGTTACGCGTCTGGAAAGAAGAGGGAA
TAAGGAAGCTGTTCTCTGGAGCCTCAATGGCAGCTAGTAGAGGGGCCATGGTCACTGTGG
GGCAGCTGTCCTGTTATGACCAGGCCAAGCAGCTGGTTCTGGGAACTGGTTTGATGACTG
ATAACATTTTCACTCACTTTGTTGCTAGCTTCATTGCGGGAGGTTGTGCTACTGTTCTCT
GTCAGCCTATGGATGTTGTGAAAACCAGACTGATGAATTCAAAGGGGGAATACAGGGGGG
TGATTCATTGCCTGTCTGATACTGGAAAACTCGGACCTAAAA
>unigene_270_0
GTGACATTCGCTATGTAGTGAATAGTGAAGGAATGAATGAGTCAGCGGTTTTGGACACAG
CACAATATGTGCATGAATGTGTAAATATCTTAATCGCTCTCATGACATAAGGAAAGGCAA
AATTTCTACACTGTCACTATGCAAAATGACCGTGCAAATCAGATTTGTATGTTGTGTGAA
AAGAGCCACAATGCAACTTTTGTTTACCATTGATATTTTTCTTTTCCAAAATGATTAAAT
GTAGGCCTCCTAATCCAGT
>unigene_271_0
ATGGGCCCTTCAGGAAGTATGGTGATGAGACTTGCAGAACCCAGCGGTTAAGTTGGAATC
CATAATACATAAAGACAACAACCTCTGCTATAGTGATGGCCAGCATAAACCATGGTGGTG
GACAGTAGGTGTAACTGTCAAAGTACCACTTGCGGTCCACCTCTCTTGGCAAAGTCTCAT
AGGCAACGTGACGCACAAGTCTCCGAGACAGACCCAAGCCCACTTCCTCTCTCAGTGCAG
AATTCCTGAGCTGCCGACCCCCCTGCAGGATCGCTCGACGGAAACTGTTTGAGCGCTTGT
TGCTCATCAGGTTAACAAAATCCTGGTAGCAGATCTTTCCATCAGCATTTCCGTCAGCCA
GGGCAAGAAGAACCTCCAGCTTGTGGGGGTCCAGTTCTGATCCATGAGCCGCAAGCAGGT
CTCGGAAACGCTCTGTACTGATGAAGCCTGAATTCTCTGGGTCATACTTGTCAAAAAGAG
ACTTCCATTGGTCCTCTGGAGCTGCAGGAAGGACATCAGTGCTCTCTAGCACCTCGATCT
CTTCACCCTCTGCGTGAGCAGCGACCGCTGGGGATGAGTTCACCATAGCCTCTGTGCCCC
TCTCAATCCACCCAAATAATGATTATCTCTTCTTATAAAGTTCTGCCATGATGTCTTGTT
CAGGTAGGCTATATTCCGCCACATATATCCACATATATGGTTTTGACAACTCCAAACTTC
ATGCAGAGCTAAACTGGCATTTTCCCAGCTCTGTCATACTAATATCCTATGGCACGTGAG
TTTATCCCAAACTAAAGGGGTATGTGGAGTTCCTCCTCGCTTCCATATTTCATTACAGGA
TGTTTTAGACACTGTAAATCCATAGTACGTCACACATAAGTTCGCGTTAGATTTTTAAAC
ACGACTGTCTTTCCCAGTAGCGCCTGGCTTCATCCTCAAACAGTCACCTTGTTGTTGTTT
CGCATCCACAGCGCGTGCCAGCAGCGCCCGAGAGGAGTGACTCCTGCCAGCATCCACAGA
GCGCTTTGCCAAAGTTCACTGTGACCGAGCGAAG
>unigene_272_0
AAGGAGAGCAGGTAGAATCAGTTCTGGACTGTGGACTTATAAAAGGTCATGCTTATGGTG
TGACTGCATTAAAAAAACTTCGTATGTCTCTGAATGGCATGTGTAACGCAACTCGTTTGC
ACATGGTCCGTATGAGGAACCCTTGGGGCACAGCAGACTGGACAGGAGTGTGGAGTCTAG
GGTCTCCTCAGTGGCAGCAGCTAAGCCGCAGAGAACGGGAGAAAATGGGCCTTGTTGTCC
GAGATGTTGGAGAGTTTTGGATGGAGTTTGAGGACTTCTGCCGTTACTTCACAGACATGG
TAGTTTGCAGGTTGTCGGA
>unigene_273_0
AAAAATTATATTTTATTCTCTCATATTTTATTGCATTCTATTTAACTCTAATATATCAAT
TTTCCCCAACTTCTCCTTTAGCATATTAATATTTCTCTTCCTTTGTCCACAACTTTTCTT
CTTTCTTGTTTATTTTCCTTTTCTCTCATCTTCTCCCCAGCTTCTTTCCGCTTCTCCTCT
TTGCAGTATGCCAGAGAAAGTGTGCAAGTTTCAAGGTCAGTGTTATCATAAGCTGAAGAG
ATCGTGTCTGAGGCGAGGGGCTCTGTTCCAAGATCCATTCTTTCCTCCTTCAGCTGAGTC
ACTGTTCTACAAAAGGACGCCCCCTCCAGGACTGACGTGGAAGAGACCTAGGGAACTGTA
AGATCCTCGACTATTTGTGGATGGAATCAGCACAAGGGATCTGCACCAGGGCAGTCTGGG
TAACTGCTGGATGGTGGCAGCCACATCATGTTTGGCAGCAGAATCCTCACTCTGGAAGAA
GGTGATCCCAGACCATGCTGAACAGGAGTGGCACCCAAAGCGCCCGGATCTGTATGCTGG
AATTTTTCACTTCCGTTTCTGGCGACTGGGCCAGTGGACAGATGTCGTGGTCGATGACCG
TTTACCAGTCAGTGAGGATGGAACGCTGCTCTTCTGCCGTTCTGCAACTCCACGGGAATT
CTGGAGCGCTTTGTTGGAGAAAGCTTATGCCAAGCTAAATGGGTGTTATGAGGCTTTAGA
GGGAGGTAATACAGCCGAAGCCCTAGTTGATTTTACTGGTGGCGTCTCTGAACCATTGAG
TTTGAACCAGGAGCAGCTGATCCAGCATGCTGACCAGAGAAAAATGCTGTTCCAGACACT
AGCAGATGCACCCAGCCATAAAGCTCTGATCACCTGTT
>unigene_274_0
TAAAGGAGTAGTTCACCCAAAAAAGAAGATTTGCTCTTGTTTTACTCACCCTCGGGCCAG
TCAAAAAAGCATATACAGGCGGGACGGGGTTAATATCCGTGGCTCCTGGGGATATGTTGA
GGTCTTAAAAAGTGAAATGATTGTTCTGTGAGAAAAATTAAGCATACGTGATGTCATTGC
ATGATTACATAAACACAACGCTGAATCAAATATTGAAGAAAGCTCATTGAAATGATCTGA
AGAACCAGTTCGCGGAAACAAATCAGGCTTTCCCATTTGTCTGAGGCTATGTATTATTGG
TAAAAATGTTGTAAATAACATCCAGTTTTTTGCACAGACCGATCATTTCGCTTCATAAGA
CCTAAATATGTCGTCAGAAGCCACAGGTATTAATTTTGTGT
>unigene_275_0
AACAAAACTTGACCTTTTAAAAGGGTACTGGCAGGTGCCATTAACGCCACGAGCTGCCGA
GATATCTGCCTTTGTAACTCCGGATTTCTTTGGTCAATATTCGGTCATGGCATTCGGCAT
GCGGAATGCCCCGGCAACCTTTCAACGTCTGATGCGTTTAGTGCTGCAGGATGTACCGGA
TTGTGAAGCATATTTAGATGACATCGTCATCTATTCTGCTACATGGGAGGAGCATATGAA
TTCCTTAGAAACCGTGTTTGCTCGTTTGGCTAAGGCATTATTAACTGTGAACTTGGCTAA
ATGCGAGTTTGCTAAAGCCACAGTTACGTATCTTGGAAAACAAGTAGGTCAAGGGCAAGT
GAAACCAGTGAATGCAAAGATACTGGCCATAACAGAGTTTCCCCGGCCCACTAATCGTCG
AGAGTTACGCCGTTTTTTAGGAATGACGGGCTACTATCGGGGATTCTGTCGTAATTTTGC
AACGTTAGTTGCACCGTTGACAGATCTTTTAAAACCATCTCAAAAGTTTGTCTGGTCACT
AGAGTGTGAGCATGCCTTAAATGGAGCTAAAGATCTTTTGTGTAAAGCCCCAATTTTGGC
CGCACCAGATTTTTCCAGAGCCTTCTTGCTTGAGGTGGATGCAAGTGGGG
>unigene_276_0
ACTTGATAATTACAGACAGGTGTTTTAGAGCAGTGTTGGAACTGAACTCTGCAGGTAAAA
ACAACTTACCAAACAACTAGCATAAACAACAAACCAAGAATGCAAAATGGAATCATAACA
TTGAACTTTGTTCTCAAGCAAGTAGGGATGCGCATATCCATAACTGAGGCCGATGTGATA
CATATCTCGATGCACAGCCACATTACATAAATACATTAAAGATACACAGCCATAGATACA
TTAAAGAAACGAAGCAGCTACCGATGTCAAGTCAAGTCACCTTT
>unigene_277_0
AAATCCTCCCAAAAATAAGGTAAAATAAATAAAATTATGAATGTCTGTTGTAAAAAAATG
AAGACATTCATACCTTCATCCACTTCACATCATTTCCAAAAGGATTCCCCACCTAGGAAG
CCCGGCACCCAAAATGCACACCAGCGCCCACATGCTACCCACAGAACGGAAGTGCTTCCG
CCCCTCCCCATCCACTGAACACAATCCCGGGACCATGA
>unigene_278_0
CATGACGACATAGTTGAATTTATCGTTTCGCCCACAGCCTATGAATTTACAAACATGGTT
TTTACCCTGCAGTTTCTTCAGAACTGCCACCTCCATCTTCAGGACTTGTTTGGGCTGTTG
AGCTGACTCCACTTTTAACGCCACATTCTCCCGAGTCAGCAGGTCCAACGCCTCGTAGAT
TTCCCCGAACCCCCCTCCTCCTATCTTCTTCAGCACTTTCCATCGTTCTTTGACCATGCA
GTTAGGGGGCAGAATGTCCTGCTGCTCTGCAGTGCCGTTCATGTTGGCGTTGTCCTGCAG
AGCTGGCGCTAGGCACTGCAACCCTGAGAACACTCTGGCAGCCCCCAACTTAAATGGGG
>unigene_279_0
GGAGGGTCAAGTATTAGAGTTTTCTCTGATCAACAGCATACGAGATACCAGTGTGCCAAA
GGACCCAAAGATCCTCTCGGTGTTGGAGGCCACAGGAAAATGTGAGAGTAACCGTGAGGA
CAGAATCATCTGCATATGCAGCGGCACAGACCTCGTTAACCTGAGCTTCATGTACATGGT
CACGCACAACAGCAGCACTGCCAAGCAATGGACAGACAGCTTGCGGTCATTGATTCAGAA
CTCTCGAGCGAATAACGTGTGTCCGATGACTTGCCTGAGAAAACATTGGATGCGGTTATC
ATTTTTGACCAACGTGAATGGAAAAATACCCGTCAGGAGTATCACACGAACCTTTGCCTC
GGGCAAAACGGAGAAGGGTATTTTCCAGGCGCTGAAGGATCTCGG
>unigene_280_0
GAGAGAGAGAGAGAGAGAGACTGGGGACTTTCCCAATGTTTTCCCACATTCTGAAACTGA
ATAACACTATTCTCTCAGCACAACATGAACGTCACTTGCTAGTGCTATGACGACGCACTG
ATGTCTCAGCTGAACAGAAATATCCAAAATATTTATACTACAAATATTTTTAGCAATGCT
ATTTTAACATGTGGCTGTAGGGGAGATGGGGTTGGTTGGCTACAAGAGTTGGATGGCACT
GGGTATATTTCTGGGTCATAATAGGGTGCTGTCACAATGTAACATACAGCAACATTGTGT
AACATCATATCAAGATATCACGACTAAGATCTGTGACAAAACAAAAATTTATCAAAATTA
TTTACATTTAAAAAAAATATTACAATCTATGTTAGCTAATCAAAGTGGGAACCAATTATA
TTTTGATATAAGACTTGTAAGAAATTGTCTTTTGCCAATTATTTTGGCTAAAATTTATGA
AAAGGTGTTGTGTGTTTGTGTTTTATTATTATTATAACAATCATAATATACATTATATTT
ATGAAAAAAGTAAAGTTGGTTTTATATGTGTACATAATACCAACCTGACTCTTTTTTACA
AATAAAGTTAGCCAGAAGACATAATTTA
>unigene_281_0
ACGCCAGGGGGCTCCAGTACTCTTGAAAGAGCCCTGGACTCCAAGAACCCTCTGTTTCTG
CTGTATCAATGTCTTTATCCTGCAGGGGCTGCTGGGATTGCCGTGTGGATGCCCTCGTGT
GCTTCTTCTCAGCTTTTTTGGTCAGATTGATGCAGGTTATGACAGGACTGTGGCCTTTGC
CATTTGATTCACCAGGTTCTGTGTTGTTTCTCGACTCCTCTGTGGCACTTTGACCCCCCT
TTTTCCCTCCCACCAGTTTCTGGATCTTCTTCAGCGTACCTTGCGCCTCATCTTCACTCT
CTGACCTCCTGGTCAAGTCTTGCTGTCTGCATTCAGAGTTTTCTCTATTGGGATTCCAGG
CTTCAAAATTCACACCCTGGACGGAAGGATTTTTA
>unigene_282_0
TTTCATTTTTGGGTGAACTAACCTACAAACCTGCCCACAAAATAAGAGGGACATTCAGAT
TGCTTCAGAGACCATCACCAGAAAAGATACCTGGTGATATGTGGCACAGATTTTGAGTAG
TCATTACAGTCAAAGGATAATTTATATACTGTTGCTGTGTCACAAATTTGTTGATGCCCT
GAATTGTAACTACGTCTAAGACCTGTTGTAATTTCTACGGTAAAACTAAAATGTCTAGAA
ATAATCTTTAATATAACTTCATAATGTGCAATAAAACACTTGTGAATTGGATGATTATAA
ATGTAAAACCATGGAGTACAGAAAAAAAGAAGAAAAAAAAACAGACATATCTTTTGATCC
ATTGAACACAAAGGCCAATCAGGCCTTTAAGTTAGTCAGAATCCACTCAATAGCACTCAA
AATGCTAGTATCGTCATTTTTTTACATTTTATTACCGACTAGGTTCAGAATTA
>unigene_283_0
TTAAAATTTAATACACATAAATAAAAGCTAAATAAAAAAATAAAAACCCTTTGCGCACCA
GTACCAACTCCCATGGAATGGGAAATCGAGTGCTCCAGCGTGAATTCACCATCTTTCCAC
CAACAAGTATCACCAGGGAGACAAGGGACACTACCAGTGTCGCCAGTAACACTCTCCTGA
TTCCAGTCACAATGTTTGAAAACATCTGGTGGACACAGATATGTACATTTAACATCTGAG
ATGAACACTGAGATAAACACACAGTGCTTATTCTCACCCAGAACACAGCAAAGACACCTC
TGTGTCTGACTATGGAGATGCCCATCAGTAAAGGCAGCTGGTGAACAGTCACATGGACAG
CAGCTGCCATAGTGTATCCACTGATCAACGGCTGAGACAACCACCGACACACCCCTCCAC
AACGCAGCACATACAGCACAATCTGTATCAGTCCACACAGAATGGTCAACTGAGCTGCAA
AGGCAACTCTAGCACTTTCAGCCTCAATCTCATCACTCTCTGCTCCGCTGCCTGCCAACA
CAACATCACCAGCCACCGTACCGACCATGATGGAAA
>unigene_284_0
ACTAGGGTATTTGCATAAGGCGATGTGATTGGCTGACGCCTGCGTTGGCACTTGAAAAGT
TTTCAGTTTCTGCTGTGAGCAACAGACCCAACGCGATGCGACAGATCCACAATTCATTTC
GGCAATGCTTGACGTCATTCCATTCAAAGTAAACTAGAGGCTTTGACGTTGACGCTCCGT
GTGAATGTACCATAATGCTACAGTAGATTTTTATTTCATATAAATGCT
>unigene_285_0
CATTGTCATCACTGAATATATAAAGAGACTGTTTTTTATTATTGTAAAAGAAATACTAAA
GGCGAACCATACATTTGGTAAAAAGTGGTGTGCGTTTGTTAGAGGCTGGACATACAGGAT
AAATTCTTGGAAAACAAAATAAAAAGGACATTTTTGTCCAATTAAGTGCTCTCCAGAATG
AGAATGTCTTTGTGTGCGTTTCAGGCCCGGTATGAGGCTGTTATCAGGAGGACCATGGAG
AGGAGTCAGAGAGCCAGGCCCAAGTCAAACCGCTGGAGCTGGGGTGGAACGCTCTCCACT
AGCACCTCACACAACAACGATACTGACAGAAGGTCAGTCTCCACTATGAATCTGTCCAAA
CCCACAGATCCAGCCATTTCCAAACGCCTGTCATCTTCCTCAGCCACCTTGCTGAATTCA
CCAGATAGAGGTATGCGTCGCATGCCTCTTACCGCATGGGAGAACACAGTGATCAGTCGA
CTACAG
>unigene_286_0
CGACTACAGACACCAACACACTCCTACCTGGCCAGGAGTCGCAGTGCCATGTCTTTGTCT
GGAGAAGCAGCCTCCTGTCACCCAATGAGCTCCATGTCCTTCAAGTCCATCCAGTCACGC
AGTGCAGAGCGACCAATCAAAGCAGGCCTTAATCTTGAGAGACCAATCAGAGCAGGGTTC
ATCCCTCTGGACAGCAGCACTCGCAGAAAGACCACCCAGAATTTTCCAATTGACAGGAAG
GATAAGGACAATGTGAGAAAGTCATGGAGTAACCTGGCATATCCAACTGCCAGTCTGAGC
CTGTTCACACCCAAGAGATCTCCTTCACCTGTCGGTCATCGCAGCAGGGTCACCAATCCA
TCCCCCAACAGGGGCTGTACTTCTAAACCCCCTCAGAAGACACCTAACCCCAAAAAGTCC
ATGTCTCCACCTCCTC
>unigene_287_0
TCTTCTCCTTGCCACTGACCAGAAAGTAGTGCTTCTGTTTTGTTCCAATTTACCCGTGCT
GAAGATGCTTTTTGATATAGGTCCAAACACTTGCACAATTCAAAAATATCTTCTTGAGAT
CTTATTATGACCGTGACGTCATCAGCATAGGCAATAAGTTTAACTGTAGTAACTTCTGAT
ATATTGGGATTGAGAACTAAAACACCTTGTAGTTTTTCCCTTAGAACTCTTAATAAAGGT
TCTATAGATATTGCATATAAGAGTCCTGAGAGGCTACATCCTTGTCTTACACCTCTACGC
ACAGGAAAAGTTCTTGTTAAAGTTCCATTTACCTTCAGCATGCTACATACATCCGTATAA
AGTATCTGAATCCATGAAATGAACTGTTCTCCAAATCCAAAGGCTGACAAAGTATTAAAA
AGATATTTATAATCGACTCTGTCAAATGCCTTTTCCTGGCCAAGAGACAAAAGGCCTACG
TCAAGTCCATATATCTCAGTAAGATGTAATAAATCACGCACCAGAAAAAGGTTATCAAAG
ATGGAACGTCTTGGAATGCAATATGATTGATCTTCATCAATTATAGAAGCCATAACTTCC
TTCAACCGATTTG
>unigene_288_0
ATGAGTTCAACCAGGCAGATTTCAATGCAACAATACAGTTTGTCCAGAATCACCTGGATG
ATATGGACATCAAGAAGGGTGTGTCCTGGAACACTGTACGATATATGATCGGAGAGATCC
AGTATGGTGGTAGGGTGACTGATGACTATGACAAGCGACTCTTGAACACCTTTGCAAAGG
TGTGGTTCAATGAGAACATGTTCAGCCCTGATTTCAACTTCTACAAAGGCTACAGTATTC
CCAGATGCAATAGCGTGGACCAGTACCTCCAATATGTGCAGGGTCTCCCCACATATGACA
CCCCTGAGGTGTTCGGCCTCCACCCAAATGCAGACATCACCTACCAAAGCAAACTCGCCA
AGGACGTACTAGACACTATCCTGAGCATCCAACCAAAGGACAGCTCCAGCGGAGGCGGAG
AGACCAGGGAGGCGATTGTGGGTCGGCTAGCAGATGACATGCTGGAGAAACTGCCTCCAG
ATTTTGTACCATCTGAGGTCAGAGAGAGATTGATGAGCATGGGTTCCCTTCAGCCCATGA
ACATTTTCCTGCGGCAGGAGATTGATCGCATGCAGAGAGTGATTGTTCTGGTCAGGAACA
CGCTGAGTGACCTGAAGCTGGCCATTGATGGAACCATCATTATGAGTGAGAACCTGCGAG
ATGCGCTGGACTGCATGTACGATGCCCGAATACCTGCACGCTGGAAAAAGGCCTCCTGGG
CGTCCACCACGTTGGGGTTTTGGTTCACAGAGTTGCTGGAGCGGAACCGGCAGTTCCACT
CTTGGATTTTTGAGGGACGACCCAACTGCTTTTGGATGACAGGCTTCTTCAACCCACAGG
GGTTCCTGACAGCTATGAGACAGGAGATCACTCGTGCTAACAAGGGGTGGGCGTTGGACC
GCATGGTTCTGTGTAATGAAGT
>unigene_289_0
ATGAACTGGAACAAGAATTGCAGAAGAATAAATCAGTATACGGCGACATAGACAGCCCTT
TGCCCCTGGCGGAGGTGACCGGTGGAGGCCCCCACACCTCTCGGGAAGCCGAGTTGCGGT
TACGGCTCAAACTGGTGGAAGAGGAAGCCAACATTCTGGGAAGGAAGATTGTAGAGCTGG
AGGTGGAAAACCGTGGCCTCAGGGCAGAAAACGAAGACCTACGCTGCCAATACGAGAGGG
ACTGCTTTGGGCGCGAACCCTTCTCGAGTGTCCCTACCTCACCATATGGTGGCGATGCCC
TGGAATCTGCGAG
>unigene_290_0
GGGGCGATGCCCTGGAATCTGTGAGTGAACTGCGGCGACACTTGCAATTTGTGGAAGAGG
AGGCGGAGCTGCTACGGCGCTCCATCTCTGAGATTGAGGACCACAACAAGCAACTGACGT
CTGAGCTCAACCGCTTCAAATTTGGACCCAGCCAAGCTGACCGGGAGTCCGAGGGAGCTG
AGGGTGGAAATGGTAGCACGCTCAAACCTGGTAATGGTTTCTCGGGAGCAGGGAGTGGCG
CAATACTGCAGGAAGAGCTGAAAACCGCAAGACTTCAGATCAACGAGCTAAGTGGGAAAG
TGATGAAGCTGCAGTATGAGAACCGGGTGCTAATCTCTAACATGCAACGCTGTGACCTGG
CGGCACACTTGGGGATACGCACCAGTAGCCCAAGGGATAGTGACGTGGATAGTGATGCCG
GGCGAAGGGAAGCAGACGAGGATGAGACGGCCAGGCTTCTGCTGCTCCACCCCAAACGTG
AAGGTCCTGTTGGTGGGGAAAGCGACTCCGATGACTTGTTTGAGAAAACAGCGACTTCTG
GATTTGTCAGTGGCGAGAAACCCTCAGATCCTGGTGAACTGGGAGTTGCCGAGTTGGCCC
AGCGGAGACGGGAAGACCGGGAGACGCTCAACAACGTCAGGCGTGAAGCTGAGCGGCTTG
GTAAAACGGTGGAGCGCCTCATCACGGATACGGACAGTCTGATCCGAG
>unigene_291_0
GAAGAAACAAAAGCTAAAAATTAAAACCATCAACAGCCCGATCGAGTTTGCATTACTAGA
TACACACATTGCAGCCTTCCTTCCCTCTCTCCATGTATCGATATATCAACCCGGCCACGC
ACAAAACATTTGTTCATTCCCTACTCGAGCTGCGCGTACCACACCCCTTGGATCTTGACA
TCCTTGGGCACCTTGGCGCCGAGGTCTGTGTCCGACGGCTGCACGCTCTCGAAGACGCCA
ATCACCTCGCCGGTCTCTGGCTTGCTCTTGGTGACGCTCAACGTGATGTTGCCCGTCGAC
GACGAGGCGTTCTTGACGTTCTCCTTAGCGAGCTCCTCCTCGTCTCCTCTGCCTCCGGCG
GGGAGCGCCACAGCGTTGTCGTAGCCGGTAGAGCCACCGCGGCCCTTTGGGTCGAGGAAG
GACGAACCACGGTAGCTGGGCACGAGGAAGGGCCCGCCGAAGCTCTCCGGCTTGCCGGTG
GCGACCAGATTCTTGATGGTGAAGAGGAACGGCACGCGCTCGCCTCCCGGCAGCTGCACG
GTGA
>unigene_292_0
ATCTGAGTAGGGAGTGGATGAATTTAGAAAGGAATCAGCGATGAGGCGAGCGTCCGCTAA
CTTCAGGTGATCTACCAAAACTTGGTACTTGAATAACTCTGTAGCTCCATCGGGTAGTAG
GTTAGTCAAGGCAAGTTTGAGACGGGCAAATTCACTAGGGTCTCGGCGGGTAAAATCTGG
AATAGTTGGCTGCGGACCTCTGTAAATTATCTCCTGTCTTACAGTATTAGCCTGGATCTC
TGGAAAGTTAGCTGGTACGACATGTGGCTGACTGTAGCAAGGAGGAGGAGGTGTGGAGGT
AACAGAAGCTCTCCTTCCTGTCGTTGGCTGCCTTGTGTCCTGAGTAACTCCATGAGTGTC
AACAGTACCTGAGGAAATCTGAGCAGGTACATTATCTGAAGCAAAGGCATTTGCATAAGA
CTGCATTGAAGGTGTTGCATGTTGTGCATAGCTGACTGTAGCTGCATAAGGATCTGGATT
CTTAGGTGTAGAAAGGCGGCGCGGTGCAGGCACTGGAAAGGTTCTAGGGCGTGGTGTAGG
CACTGGAGACTCAGACTGTCTGCTTGCAACTCTAGGCAAAGGAATTGGAGGGGTTAATAC
TCGGGACTGTGGCTCAGGTATTGGAACTGACCTTTGACTTTGTGACTGGTTAATCAGCAT
TTCCTGCATGCCTTTCTGGATCTCTATAAGTCGGCTGATCTCTTCCCTCATGGATAACTG
AGCAGCACGGAGGCGTTTATTCTCTTGTTCCAGATCATGCACTGCACTTTGGACATCAGG
AGGTGAAGAACGTGCATTCCTGCGAAGGCCGTGTTCCTCTCTCTCACTCCAATGATCTGT
GGTAAGGTACCAGGGCTCCAATGCCGAGCGTGGTGATTCTA
>unigene_293_0
GGAAGGTCAGGCAGAGCTGGAAGGTGCCCAGAAAGAGGCTCGTTCACTCAGCACTGAGCT
GTTCAAGATGAAGAACTCTTATGAGGAGAGTCTGGATCAGCTGGAGACCCTCAAGAGAGA
AAACAAGAATCTGCAGCAGGAGATTTCAGATCTTACAGAGCAGTTAGGTGAGACTGGTAA
GAGCATCCATGAGCTGGAAAAGGCCAAGAAGTCAGTGGAGACTGAGAAGTCTGAGATTCA
GACTGCCCTGGAGGAAGCTGAAGGCACCCTGGAGCATGAGGAGTCCAGGATTCTCCGTGT
CCAGCTTGAGCTAAACCAGGTCAAGGGTGAGATTGACAGGAAGCTTGCAGAGAAGGATGA
GGAAATGGAGCAGATCAAGAGGAACAGCCAGAGAGTCATTGAATCCATGCAGAGCACTCT
GGACTC
>unigene_294_0
CTGACAAACTCGTATGTTAAAGTTGCAATACATAATTAATATGCTACACTGTACATTTAA
TCCATCCATTCTGAATTGATATTTCAGCACCGATAAGACAGTTCCTCAACGCAAACACTA
CAAGGCTTCAATAATCCATAAATTTCTCTCTTTTTTCCTGTTGAATACAAAGTGTTCTTG
GGGTTTAATACCCACAGATGTGACTGTGTAGCCAGAGTGTGGCTGAAGCTGTGATTTATC
CACACATGGCAGCTCGTTATTGTTCTCGCTTCTCTGGCTGAATGTGGCATGTGAGTGGCT
ATCGG
>unigene_295_0
AAGAAGCTGAAAGATCTACTGATGCTTTTGTTGAACATGCAGCTGTCAATGGTAGTGTAA
TGACAGCAGATATGACAACTTTTGAATCAGGAATAGAAATAGAGGAATCACCTGTGGAAA
GTTTAATAGACAAAATGCACCATCCATACAGCCATGATTCTGTCGAACATCCCAAAGCTT
TAGATGGACAAATACAGGATCCTTTCCTTCCGACTGTAGGAAAACAGAAAAGTGAAAAAA
CAAAAGCAAATGAGGCAAATATGAGTGAGATGGAAACAATGCTGAATCTTGATGAACTAC
AGATAAATGATATCCCAGCATGTGGTAAAGAAACATTTAAACCAGGTAGTGAATCATGTG
ATTTGGAGCAGGTTGACGAGATGAAGAAAGAGATGGTTATTGAAAGTAATGCCAAGGCTG
TAACCCCCAATAATCAAGAACCCACAGATATTAT
>unigene_296_0
GTAAAACAGAGCCTACATGTGTTGATGCAACTGTAGATGACTCTAGAGGACCATCATCTC
GACATCAAAGACACAAAGATGATCAATTCAAATGTCCTGACAACACGAACAAGCTTAGAA
TAAGCTGGCCACCGGAAAACAAGCGGACCAGACATAGCCATGCATCACAAAATACTTCCT
CAGCCTCAAGAAGTACAACAGACTGGTCAAATCACAAGCGTTCTGGTGCAAGAAGCTCCA
GAAATGCTCTTGAAAAGAAAAGGTTTAATTCTGGGCTGGATGAAATGGACAAATCAGTTC
AACTGTCACCTCGGGTTTACGAGAAGACAAACACATACGTCACTCCCTTCACAATAAAAA
GTGCACCACATTCAGAGGATGTTTATACACCTCATCCAAGAGGTTCAAAAACATTACAGA
AGACAGCTGATAGATCTGGAACACAAAGCAAAGTTTCGACAGGTGGGAAAGTGACAAGCA
AATACTTAAATTCTGTTACCTCAAGACAAGATTCTTTGAGAGAAAACAATTTGGCTGAAG
ATGGGAAAGCTGATAGCCCAACGAAAATAAAAAAGTCTGTCCGGTTTGTTTCAAATTTAA
ATATAGATGAGGAAAAT
>unigene_297_0
AGAAAACAAAGCATATCATATAAAAAGTTGCTTAAAGTGCATGAGCCACATTTCCCTTTT
TCCTGAAATTGATAATGACATTTTATGTATTTTTTTTAATAAAGATTAATCTGGCAGTCA
TTCTAGATTCTCTGATCTCAGCCAACCAGTTACTGATGTCGTTGGCTTGGCCACTGTTTC
TGATGGTTATAAAGCAACTTTACTGCACACTGATGTCAATCCTGGGACAATGAATGCTCT
CATCAAGGCTAAGACAGCTCTCTCAAACCCTTTAGAAATGAAGACGAGCGCTCCTTCCTC
TTCTCTCAGATGTGGCCTTGGTGCGTACAGGATGAAATAACTCTTCTCTTCACAGATCTG
TGTTTAAGTGATGCTTCACTACATCATCTCTTTGTCCCCCTCCTCATCGCTCTCGTGGCA
TGTTGCTGTGTAATTGTCCGTGTTTGCTCGGGCCACTGGTGTCTTGCTCCATGCTATGTG
TGTCTCTTACGTTTTATCTGTTGTGTTTGTCTGTCTTGTCATTTGTCGTCTTTTCACAGT
GGATTTTGCATTGAAGTAATGAGTGCTCTAACAGTGCTCGTTGCCTCAAATGTGGGCGTT
CCTATAAGCTCCACCCACTGCAAGGTATTGGTATAGTAGTGAAGCTTTGGTAGTGCTAAA
CTCCACCCCCATGG
>unigene_298_0
ACCTTTATTTTTAAGAGTGTAAAGTAAAAGAGCAGCACATTTTAGATTGTCAGCAAGTTA
CAGTAACACATACAGACAAAAGTCAGAGCACACAGCCTCCCTAACTCGCACGTTTTCCCC
TCTCCTGTCATTTTCAGCAGTTGAAACGTTGGCAAGTCTTCCAGATGAAAAGGAATGGCA
CACATCAAGCCATCATCGCCTGATGGAAATGCAGCTGGACTCGGATGCCAAGCTGCTCCT
GCATGTATGAACGTTATCGGACTCGTTGTTTTTCCGCGTCAGTGCCAAGCCAACATCTGC
CTGCCCGCTGTCCTGCGGCTTGCACAGAGGACCGTCTAGAGATGGAGAGCTTCGCAAATC
TCTTCCAGTAAACACTTCTAATGCAGAGCCATTTGGCAAAGTGACAGCGCTTATCATATG
TACTCCGAAAACTGACTTTTGTGTCCGCCGTGCATTGCGATGACAGCCAAAATGAACGGG
GCCAACAAGACAACACATGGCTTTGACTAGTTCAATTACCGGCGAAGAGTAAATATTGAT
TGTTACAGCATCTTTGCATAATTCCAGCAATTTAATAGAGTGATTTAATCTTTTATCACT
AACTCGAGCAGGCGAAGAAGAGCGGGCCAAATTGAAATGACTCCACAAGAACATAAACAC
AAGATCACATCGTGTCGCACAGCTGAACGGGCCGCATCGGTAGCTTTCTGCCAAATGTGA
TACTTGGCATAGAAAACACAATTCCAGCCTTTCAGAGGTTTATAACATATAGCCAAAAAA
AGCATTCGTTTTATGCT
>unigene_299_0
AAGAGACCTCTTTCAAAAACAATTTAAACAGTTATTTCAAACTTTTGCACAGTAGTGTAT
GTAATGCTGTTGGTTTTCCTGTCACTCGCTGTGTTGTTTGTTTGATTGCACTGCATATAG
TTTGATATTGCTGGTGCTTTTTCCTCCGAAACCCGCTGGGATGAGTAAAATAAGCCTTTT
GTCATCATGTTTATAGAAATCCCACAAGCCAATTTCA
>unigene_300_0
CAAGAAATCTCTAGCCAACCTTCCCACAAGAGGTTTTTCTTAACACCAATGAATTCTATT
AATGCTAGAGGAAAACGATAGCTCCAAGAATTTCTTTGTTCTCAACGCCTCCTATTTAGA
GGAATTAGCCACTTCAACGATCTTTGATGGTTATAGGGGTATCCAAAGTACAAACTTGAT
GGTTGTTTGTTATCCCAACCATTCTTCCCAGCCCTGATACCAATCAGGAAAGGGTTAATT
TCTAACAAAG
>unigene_301_0
CAGGGCCAGACCAGACTGAACGCTGTCCTGACCTATGGAGAGCAGCTTAGTAGCGTGGTG
CCTGCTGACAGAATGGAGGCGATCAGGACCAAAACAAATGCAGCCAAAGATGACTGGAAG
AGCCTGATGGACAGCTTACAGAGAAGAGAGACAGCCTTACAGGTCTTGCAGTCTCAGATG
CAGGACTTTGAGGCGAGTGTGGAACCCCTTCAAGACTGGCTGAACAGGACTGAGATCAGT
GTGCAGGAGAGCAGCGCTCGCCTCCATGACCTGCCTGCCAAAAGACTAGAGCTCTCCAAA
CTTCAGACGCTGCTGGAGGAGATGCGCTCCAGAGAGTCTGAACTGGCAGAGCTGAGAGGG
CGAGCACATGGCCTCTGGGAGGGTCAGGGTGCTGGGAAAAGCTTTGTGCATCGGGTCTGC
CAGCTAGCCGCATGCTACTTGGCCTTGAGCAACCTGATTAAGGAGAAAGTGTCAAGGGTA
GAACGAG
>unigene_302_0
GGGGGACAGCGTTCCGTCTGGTCTGGCCCTGCTCCTTGTCACTTTTGAACTCCTGGATCC
GCTGGAGAGCGATGGAAGCATCCTGGATGCTATGAGGGGAGTCAAAGCATTTGGCGGTAG
AGATGTTGGCATTGACCATCCATTGCCGGAAGTCATGCAGAGAAGAACGGAAGCGTTGTT
CCAGCAGCTTCTCCTTATTCTGACATTCCCGGGAGGCTCGTAGGCTTAGGCTGTTGTGTA
GCTTGATGAGAGCACTGACTCTGTCTGACTGTGGACCCAGATCGCTGGAAAACCCACACA
GCTCATTGAGCTGTGCCTTCAGCTTCTCCTCCATA
>unigene_303_0
AAAAAAAAGAAGGAACTTTTCATGTGTAAATCAAACTGTCCATGCAATCTTATGAAATAT
TTTGCATTGTGCATCAAGATGAAAGCTGTTTTTGGCATAAAATACAGCTGTGAAGAACAT
TATTAACCCTTTCAGTGGTGAGTTTAAAATATTCCAGCGGTCCCCGCAGAGTGAGTTTTT
TTAACGCGACCGTTATTTTAGAACGTTTGCCATGGCGACGCGTCATGATTGTCACGTGAC
ACACCGCGGCCACAATAACACTGTATGACAGATGGATCGCTTTTATTTCATTTTTCATTT
TTTATTTAATATATTCACAAACTTGCTTACCATG
>unigene_304_0
GTCATTTTTGGGTGAACCTAAACCCTTTAAATGGTTTCCTCTCTGCACTCATCTCCTCAT
CATTCATTCTTCTTTTGTAATCATTCTCTCCTGTTTCTTTCATCTTCCATTCTCATCTGG
TTAATGTCAAACTCAGAGCCTCTCCCAGAGGTCCAGACGTCCGAATGGAGGCATCAGGTT
GTGCCCACAGTGGTTAGACCTAATGTGCGCAGACCAGTAGCCCCTCTTCCTGTTAATACC
CCTACCTCTCCTTTCTCTTCCTCTCCTTTCATTCTTCCTTCACCCTCATCCATGATCCCT
GACCCCCACATTTATGCCCAAACGTCCACTGTAGCCCCTGTTATCACCTCCATTTCAGTC
CCTTCCACTGACTCACTCACAGAGCAACACAGACAGTTAAGTG
>unigene_305_0
GGCACATCAGCTGGGATCACGATGAACTCTTTGGATTCGGTCCCGATCTCATTGGAGGCA
GAACAGTTGTAGTTGCCAAAGTCGCTCTGAGACTCTGGATTGACCTCCAGGTAGCTGGCG
GAAGGCATGTTGTAGATCTTGATATTGGAGGTGTTAGCGTTAGGCAGCTGGAAGCCGTCT
CGCTGCCACATAATAGACACATCGCTGGGGTGAGCCAGCACTTCACAGCTGATGTTGGCC
GGGTTGCCCTCCCACGTGTACACCGTTACTGAGCCCAGGATTTTCGGGGCGTAGCGCACT
TCCAGATACACGGTCTGTGCCGTCTCTCCGATGGCGTTGCGGGCGGTGCAGAGATACTCG
CCGGCGTCGGTGTAAAA
>unigene_306_0
GTTGTTTCCTCAGAGGCGCCGCTGATTGGGTGGATTAATTCGCGTGCATCTTGAAGCCGC
GTGTGCACGCGCTCTTGCCTCTCACATCTCAGCGCGCGACATATGGGCACGCGAAATTAA
ACCGCAACAATATCAATACTGTCCAACGATCAGGATCCTCGTCCATATTCACATCCCGTC
CAGAAAACTTCGTGGGAACTTCGCAGGCATAATTTTACGGATTACGAATTCTTAATTTCA
AGCACGGAAGACAATAATAAACAGTAAACACACTGTGTTTCATAAAGGGATTGCAATGTT
TCCGACCAAGGCGATAATCCTGGTGCTTCTTTTCTTTGGCTGCGCAGTTTCTCTGCAGGT
CGATATTACACCTGCACAGGGTGAGATCAGTGTTGGAGAGTCTCGATTCTTTTTGTGTGA
AGTTATCGGTGGGGCCAAGGAAATCGATTGGTTTGCTCCAACCGGTGAGAAAATTGAGCC
TGGCAGACTGGATATCAGCGTGATTCGCAACGACGAGACGTCCGCTACTCTCACCATCTA
TAACGCAAAGGTTGACAATGCCGGCACATACAAATGTGTGGCCAGCAGTGGTGATCGGGA
AGCAGAAGCCACTGTCAATCTGAAGATATACCAAAAAATCACCTTCACAAATGTCCCATC
ACCTCAAGAGTTCACTGAAGAGGACAATGCCATTATAGTGTGTGACGTCATAAGTTCACC
TCCACCCACCGTCCTCTGGAAATACAAAGGAGCAAAGATCCAGTTTGAAAAAGATGTCCG
TTTCAGGACTTTGAATAACAACCATCTCCAAATCCGAGGGATCAGGAAGACCGACGAGGG
TGTCTACACTTGTGAGGGCCGCATTAAAGCCCGCGGAGAGGTTGACTTCCGCAGCATTAG
AGTGGTTGTTAATGTCCTGCCCACTATACGAATCCGTCAAGCGGAAACGAACGCCACCGC
TGACATGAGCTTCTCAACCCTGCTGGCCTGTGATGCTGACGGATTTCCTGAGCCGATGGT
GACCTGGGCACGCAACAACATTCCACTGGAGAGCGGAGATAAATACAGCTTCAATGAAGA
CGGCTCTGAGATGACAATACTAGATGTGACAAAGCTGGACGAGGGAGATTACACATGCAT
TGCTAAGAACAAAGCAGGGGAGAGCGAACAAGAACTTAGCCTTAAAGTCTTTGTGCAACC
CAAAATCACATATCTGGAAAGCCAGACTACCACAGAAATGGACGAACAGGTCACGTTAAC
GTGCGAGGCCACCGGAGACCCCACACCCACCATCACATGGAGCTTCGGCACCAAGGTCTT
CACCGAGGGAGAGCAGAGTCCTGATGGTGACGTGTTGGTCCGCAGTGACGCCCGTGTGTC
TTCTCTCACACTGAAGTA
>unigene_307_0
TGTCTGTCCAGGTCGTTCTCCACCACTGATGGAAATCCTTCTTTCTCCACGCAGTCGGCC
AGCACCTTGAGCACCAGGCGCAGGCGGCGGTCCATGGCCTCCAAGTGGGGCTGGATGAGG
ATGGGTGCCAACTGGTCCTGCAGTAGCGATTCCTCCATTAGAGAGCTCAGCTTGAACTCC
TCTTTAGCCAACAGCTGTAGCCGCAGGTACGTCGACCTCTTCACTCTGCAGCACTGAGTC
AAAGGGACCAGGATGGACATTTCATCATGTGAATGCTTTCCGAATCCTCTGCCGTTGTCC
AAATGAATAATGAAAGTCTCATTTCCAAACTTCTCAAAAGTCTCGTAATGGTGGCGATCC
ATGTTGCCCATTAGAAAATCAAAAATAGTCATGTCCATGATGTCCAGGAGTCGTGTGCCT
CGGTCATACGGAGGAGTCTGTTTGACTTCATCACAATAATCCGGATCCACTTCCCACTCA
GCTTTCTTGCGTTTGTGGTAGGAGCGGCGCCAGGGGTTCCTCCAGGTCTTGCGCTTAGCT
AGTGCCAAGTCAGGAAGAAATGCAGCCAGGGAGCCCTCGATCTGGTCGGGTTTCCCACAG
AGGGCATGTTCTGTGGAGCAGTAGTAGGAGCACTCGCCGTAGAAGCAGATGTTGTTGGCT
GGGGATACGAAGAATGTCCGCCAGAGCTTTTTGTCACGGGTCACGTCTCGGATCTCCCGT
GTCATGTTCACCAGCCTGCCGGCCACCGGAGGAACTCTCCGGAAATCCAGGATCCTGTCC
AGATGAAATGCAGCAATCTCTGCGTTGTGTCGCTCAAAGTCAGAGAAGTAGAAGAAGTCT
GGGGGT
>unigene_307_1
GACATGACGCCGTATGAATCTGACCTTCCACTCAATATCTACATATTCACGCCTCTTAAG
ATAGAAACACTCTGTTTCCATGGTTTCAGTGTAAAAAGGAAGTGGCTGTGGAGTCGTGTG
GAGCTTTGAGGAACGAGGTGTGAAGGACGGCGAGGACGTTACACGATAATAAAAATGGCT
TACCCTCTGCCGTTGTCCAAATGAATAATGAAAGTCTCATTTCCAAACTTCTCAAAAGTC
TCGTAATGGTGGCGATCCATGTTGCCCATTAGAAAATCAAAAATAGTCATGTCCATGATG
TCCAGGAGTCGTGTGCCTCGGTCATACGGAGGAGTCTGTTTGACTTCATCACAATAATCC
GGATCCACTTCCCACTCAGCTTTCTTGCGTTTGTGGTAGGAGCGGCGCCAGGGGTTCCTC
CAGGTCTTGCGCTTAGCTAGTGCCAAGTCAGGAAGAAATGCAGCCAGGGAGCCCTCGATC
TGGTCGGGTTTCCCACAGAGGGCATGTTCTGTGGAGCAGTAGTAGGAGCACTCGCCGTAG
AAGCAGATGTTGTTGGCTGGGGATACGAAGAATGTCCGCCAGAGCTTTTTGTCACGGGTC
ACGTCTCGGATCTCCCGTGTCATGTTCACCAGCCTGCCGGCCACCGGAGGAACTCTCCGG
AAATCCAGGATCCTGTCCAGATGAAATGCAGCAATCTCTGCGTTGTGTCGCTCAAAGTCA
GAGAAGTAGAAGAAGTCTGGGGGT
>unigene_308_0
ACAAAACCCTGATGCACACCTATGCTTCCACATCCCACATGCAAGGTTAAACTGCCGGCA
GATAGTGTCAGGGTTAACTTTCATTTGGAGTACCTCTTAGACATTGTTACAGCCAAACAG
ACAAATGAGCTGTCCAGGCAGAGATGAGAAACACAGAAAAACAAATAATCCCTTTTCATG
CAACAGGCCCATTCTCAGAATTTTGTGGAGGAGGCAGTACAGGGGCAGGAAAAAGAGTGG
ATTATAGGAGGAATCATGGAAGGTCGAAGAGAAGAAGCATATGATTGAGTAATGGGAGGA
GGAAAGGCAGGAGGGATTAGTGAGCAGATGGCTTGACAGTACTGTACCTGAATCAACCTG
TCTGCTAATGCAGCACTCTCCTACAACACCGCAAGAAAAGGAAGAAAAAAAGGAAAGAAA
GGGACAGAGAGAAGAAAGAAAAGGTTGAAAATATGGACAGAAAGAACAGGGGAAAAGAAA
GGAAACAATGGATGAGCAAAAAGGTGTGGAAAACCACAGACACACGTGAAAAGAAGAAAA
AGGGAACATTATTAAAAGTTGGGTAGGAAAAAAAAAAATCAACCGG
>unigene_309_0
GTACTCATTTACACATATTACATATGGCACGATGCAGCTGTACAGTAGTTTTACTCATTA
TATGCTGCAATTTGCGCAAGAATATTTTTAGGTTTTGTGAACCAATTACGCATTTTATAC
ATTTTAGTATAATGCAACAATTTACACCAGTTTTAGGTTTTATGAATGATTTACACGTGA
CATGAAAGAATGGTTTATAAAGAATTTGCATTCTGCTCATGTTTTATGAATAAATCTTTG
TTTTCAATAGTTTAAAAGAATTATAAAATATCAAGAGACATGCACATTTCATAGAAACTT
AATTTCACCAAAGTTTCAAGACAAT
>unigene_310_0
GGGAAGCAGACGTGGAGATTTTCGCCGTGGGAGTCAAGGACGCCGTGCGCTCTGAGCTGG
AGTCGATTGCCAACGCTCCTGCTGATAACCATGTGTTTGAGGTGGAAGACTTTGATTCTT
TTCAGCGGATCTCCAAGGAACTAACCACATCCATCTGCCTAAGAATTGAGCAGGAGCTCC
ATAACATCAAGAAAAGAAGTTTGGTTCCACCAACGTCACTAAGCTTCTCTGAGGTCACCT
CCAGAAGCTTCAGGACCTCGTGGATTTCTGACGGAGAGGATATCCTGTCTTTTATGGTGC
GTTTCAGGCCAGCGGCTGACATAACTGGAGATTACATCTCTTTGGTGGTTCCTCATGACA
CCACCACTACGATTTTGCCCAATCTCACGCCCCTGACCACTTATGAGGTTAATGTCATCG
CCCAGTATGATAAAGGCGACAGTTTTCCTTTGACAGGCGAGGAGACGACTTTAGAAGAAT
TAGGCTCTGTCCGTAATCTCGTGGTGAGCGATGAGAGCGTAGACAGCTTCCGCGTGTCAT
GGAAAGCCGCTCCAGGAGAAGTGCTGAGGTACAGACTGTTGTAT
>unigene_311_0
CGCCTCTCCATGCAGCGGCTCCCCTTCCTTCATGCTGTAGGCAGCGTAGACAGAAACCTT
GTAGCGAGTCTCCGGTGTCAATCCGTCCAGAACAGTGGTGGTTATGTCCCCAGGGACGGT
TTTCTCGCCAGCTTCCTCCGAAAAGAGGGATTTCCAGGTGACCCGATAAAGGCGGACGTT
GCCAGGGGCAGCAGTCCAGGATGCTACAAAACTGCTCTCAGTGACATCCGAAGTAACCAG
ATTCGTAGGTGAGCCGAGTTCTTCCAGAGTGGTGCCTGTTCCCATCAGTGGCGCTCCGAG
GCCAGAGGTGTAACGGGCACTAACGGACAGCTCATACTCGGTGTCCGGCGACAGATTTCT
CAGCAAAGCAGTTGTTGTGTCTCCTTTAACAAACATTTCTTTCCTTTCCCCACCATCAGG
TTTGTAGGCCACTTGATATTGCAGCACATTGCCTGGAGCGGCCCGCCATGAGACCCTCAT
GCTGGACACGGTCTCGTTGAAGACCCTTAGGTCACGTGGAGAGCCCCGGACTTCTTTGGT
GGTGCCCTCTATGTCCATGGAGGGACCCATTCCACTTGCATACTCAGGGTACACTGTGAC
ACGGTAGGTGGTGACGGGAAGCAGTTCTTGGAGCACAATGGTGAGCTGACTCCCATCAGT
CTGTGCTTCCAGTTTATCTCCTCCACCCACTGGCTCATACAACAGTCTG
>unigene_312_0
GGTTCTTACGAGACGGTTCCTCTGGCTGCAGCTGGGCTTCGGGCAGGCCAGCCAGAGCCG
GGTCACTGCTACGGCGTACATGCAAGGGCATGTTGGTTCTGAGGGCGGATGGGGTGACCT
CGATCTCACTGCTGGTCTGGTAGGGCTGGAAGGCTGACAGGTTGCTGTTGTTGAGCTCTC
CCGTGCTGAAGAGATCTGGACTCTGGGTGCCTGTGGAGCTGGCGCTGGTGCCGTCTCCAC
CATGATGAGGGTCCTGCTCCTCATACACCGCCACCAGCCTGTCTTTGTCATCGGCCACAT
CAC
>unigene_313_0
AGCAATGTCTTCCACAGTCTCATTACCCTCAGAAATAATCCCAACACCCTTTGCTATGGC
TTTGGCAGTGATCGGATGGTCACCGGTTACCATGATAACCTTGATTCCTGCACTTCTGCA
TTTGCCCACAGCATCAGGTACAGCAGCACGTGGAGGGTCGATCATTGATATCAGACCCAC
AAAGCACAGATTCTCAGTAGGGAAATTTACATCCTCAGTATCAAACTGGAAGCCTTCTGG
AAACTGTTCATCAGGGAGGTAGAAATGACAGAATCCTAAAACTCTTTCTCCAAGTCCCCC
GAGCTCCAGATAAGCATTCTGAAAGGCTTCTTTCAGTTCATCATCCAAAGGTTGCTCCTT
GCCTTGGATCAATATAGTAGCACAGCGGTCCAGGATTCTCTCTGGGGCTCCTTTCATCAC
CAGCATGTGTTTAAACTCTGTGCCACCATTTGGGTTCTTGTGCACTGACAGCTGATATTT
GTTTTTT
>unigene_314_0
GAGAGCTGATATTTGTTTGTCGAGTTGAAAGGGATTTCTGCCACTTTGGTGTAGTTGTCT
CTCATTTCTTTTACTGATCCACAGCAAAGCTCAATGCATTTCAACAGAGCAGATTCAGAT
GCATCCCCAGCAACATCTCTCTTTAGAATTGGCACATCTGTCTGTTCAGCCAGGAACACA
GCCCTGTTGCAGAGCCCAGCAATACGAGCCAATGATGCCCAGGTGGCCGAGCTGCGGTCA
AAGGAGGTCCCGCTCTGATTCTCTGTGGTGTCAGCCTCATGGATCTGGTTATCAAACCAC
ATGTGGGCTACGGTCATGCGATTCTGCGTTAATGTGCCAGTTTTATCAGAACAGATGGTT
GAGGTTGAGC
>unigene_315_0
AAAAAGTTTGCATATTGAAATAGTATTTCTTATTTATATGTCACAAACAATGGGGTCTAT
AATATGCGAAGAAAACCCATCTGTGGCCTTTCCATATATCTCAATGGCAGTTGCTTGGGT
GGTGCAAGTCTTGGTCGGTGCCATATTTTTAATAGTACTAGATTTTTAGACACAAAATTT
GCAGTCATTATAGCGTATGGCATTCGTGCAAGAGAACAAAGCACCGAGGTGCAAATATAC
TGGAAGTTAAAGGACAGAATAAACACATTCCACTATTACTCTGCAATTTGCCTTTCCATT
ACGTCTCAGTACAGACCAGTGGGTCGCTGCTGGGACTTGCAAGAGGATATAAAGTGTTCC
CCTCTCAGCCAGCACTGTAATTACATGCCATCAGCTCCTCAGTTGCCATACAAACACATA
ATAACCTTCATCCTGCTCTCCTTCAATTACCCTCCCCTCTCTCCGCTATTACCCAGGATA
CCCCGGGGCCTCCTGTCTGCCTCTGTTTACAAATTCCTGTCATATTTCAGGATCTGCAGG
ACCTCTGTTAAAGGGGTTGAGGAAAACAGCTGGGTCTGGAATGACGCCTTGCAGAAGGGT
CTTTCTCAACAGCTCTCGGCCGCTCCGATTCATTCATCAAGAATGTGTTGAAATAAGAAC
ATTCTCTCTCGCTGCGGAGGGAGGGATGACTGGAGAATGTGTTTATGGGTGTTTCTTCAA
CTTTAGGCACTTTTACTTCCCAGGGGGTTGATTTTTATTAAAACTAGCAGTTTTCAACTT
TTTTCTTTTTGTTATATCAAGG
>unigene_316_0
AAATGAATGAATTCTTCTTATTATTAACCACAATATTTATAATTCTTGTGAACCTACCAG
AAGAAAACGGAAACCCATTTTCAGTTTTTGCAACCCACCAGTTGAGAACCACTGAGATAG
ATCAGCCTCTGATTTCACAATCTGAATCTAGCAGCATGAACCACAGTTCACCTCTGACTA
CTGCTGTCCCAAATAATCAATAGAACTGTGTGCAGCCTGACCCAGCCCATAGAAGCTCCA
TCTGCCCTGTTCACACACGCCAGGACACAAAA
>unigene_317_0
TAACATGATTGCCAAAGCCAAACTGGATTTTTCCTGCCGTTTTTTGGTTTTGAAGCCTTT
GCTCCTCAAACCTTGTTTCTGAGCTTACAGTTTCAGCATTTATGGATATGGATCATAGGC
AACGTGCTTCTGCATGCGTGAAGTTACCTTCTCTTGTAGCCAGTGGAGACGGACGATGTT
TCAACTGGCAAGATTCTGGCACGGGGCTGAAAGACTGTAATACTGGCCTAATCACCTGAG
CATTGCCAGGCTTTGGCTTTATCTGGCGTGGATGCGAAAGCCCCCTCGGTGCTGTGTGAT
TACAGCGTTTGATCTGGGTAATAATGTCTTTACTGTGGCCCTGTCTGAGCCCTGCGGGCA
CTGCTCTGCACTAATCCACACAGTGCATTCTAGTGGAATCGCGTTACACAAAGACCACCA
GAGTTCTCTGCAGAGAGTGGGCAAAAAGGGTGGGGGGGACTGTGGTTGCCATGGAGACAG
ATCCCTTTTCTCTGCTTTTCAATCTCCCCTCCTCCTTTTCTCTCCCCTCTGCCACCTCCT
CGCTCTTTCCCCCCTCTCCATCGCTCTCTCTCTCTTTCCCCCCTCTCCATCCCTCTCTCT
CTCTTTCTGCCAGTCCCAACTCAAGCCCTGAGCTAATTAGGATGTGCTGATTGATTAGGC
TGCAATAATTAGCTTTTGTGATGTAAATGAAGCTCCCATTGGTCTGAAATTGATTAGCCA
CTGTCTGTCCCTGGGGACGAGGCGGCGCAGCGTTCCGGATTGAGAGCCACCGTTTGCTTC
CATCTCTCTCACTCAGACTCAGACTCTCAATGTTTGTAATCAAATACGATAATGGACTTC
AGTGAAGTGCTGTAAAAAG
>unigene_318_0
AAGGAGCCTCAGGTTGAAGCGTCAGCTGCGATTTTCCAAATCATCTATTTTCCAGGCAAG
TGCAGTAATTTTCTTTTCATGAGCGTTGGTCGTTGATTGAAGTGTGGAGACCGAGTCTTC
GGTCTGAGAAATGCGTTCCTCTGTCTGCGTTAATCTTCCGAAACACTCTGCAACTTGGTT
TTTGATATCTTGTACAGCTGAAAGGACAGTTTCGAATTGAGAGGCCATGTCAACTTTCAT
CGAGTTTATTGCTTGTATGACACCACTTGTTTT
>unigene_319_0
AATAGTGCCCTATTTAAGGGTATATGGGCGATTTCTAACGCAGCCAATGTCTTCAGGGTC
TCTTAATGACTGACAGATGTGTAAGTGTAGGGTAATGGCTAACCTCTACAGCACAGTTAA
CCTTCAGGAGCGAATGTGAATATAGATACAGTACTTCGCTTACGCCAGGTTGCATCTGTT
GCTGGAGCGGCTCAGAAGATCTACTGTCATTATACAGTTCGAGAGCGAGAGTGGCCTCTA
GGGTCGGAATCAT
>unigene_320_0
CGCTGCTCGAGCTGTGAGGGGGGGAATACAGACCACTGAGCTCAATTCAGCTGCTTTTCA
GTCTTTTGGGGTAACTTATGTGAATAGTGGAGAAAGTCAGGCCACTGCATGAAATAATAT
GTCGAGAAAAATGTCGCGTTTTCTAACTCGCTTCTCCTCCATCGTTTCCAACGGAGCGAC
TGTCAAATCAATTTTGCCTCAGAAGAGGATATTTGTAGGGATTCGGCTGGTGTCAACTTC
AACGGGTTTGCAGTCCCTGACACGTTATGACCAGAACACAGATTGGCAGAGGAAGCTGAC
TCCAGAACAGTATGTTGTTACAAGAGAAAAAGGCACAGAGGTGCCATTCAGTGGTATCTA
CTTGAATCACAATGAGGTGGGCATGTACCACTGTGTTTGCTGTGACTCCCCTCTTTTTGG
CTCAGAAGCGAAATATGATTCAGGAACTGGTTGGCCGTCCTTCTATGAGGCTCATGGGAC
ATGGGAAAAAGACGAGAGTCACGCCAACATTGTCCGTCGCCCTGACAACTCACTGGGTAG
CACAGGAACAGAGGTCATCTGCAAACATGTGAGTGCAGGACAATGTTGTCAGTCATTGTG
TTGGCTTTCTCGGAAACCCTTGTGCTGTTTGCTAACATACAATGTAAATAGTAAAAATTC
CACTCTTCTTTTCAGGTTACCAGATACCATTATAACATGTCATTTTATTTTATAGTGTGA
TGCCCATCT
>unigene_320_1
CGCTGCTCGAGCTGTGAGGGGGGGAATACAGACCACTGAGCTCAATTCAGCTGCTTTTCA
GTCTTTTGGGGTAACTTATGTGAATAGTGGAGAAAGTCAGGCCACTGCATGAAATAATAT
GTCGAGAAAAATGTCGCGTTTTCTAACTCGCTTCTCCTCCATCGTTTCCAACGGAGCGAC
TGTCAAATCAATTTTGCCTCAGAAGAGGATATTTGTAGGGATTCGGCTGGTGTCAACTTC
AACGGGTTTGCAGTCCCTGACACGTTATGACCAGAACACAGATTGGCAGAGGAAGCTGAC
TCCAGAACAGTATGTTGTTACAAGAGAAAAAGGCACAGAGGTGCCATTCAGTGGTATCTA
CTTGAATCACAATGAGGTGGGCATGTACCACTGTGTTTGCTGTGACTCCCCTCTTTTTGG
CTCAGAAGCGAAATATGATTCAGGAACTGGTTGGCCGTCCTTCTATGAGGCTCATGGGAC
ATGGGAAAAAGACGAGAGTCACGCCAACATTGTCCGTCGCCCTGACAACTCACTGGGTAG
CACAGGAACAGAGGTCATCTGCAAACATTGTGATGCCCATCTTGGACACGTCTTTGATGA
TGGTCCAGATCCGACTGGCCAGAGATTCTGCATCAACAGCGTTGCTCTAAACTTTAAGCA
CAGAGAGAAATAATGTAGATACATCCAGCAAAAAAACTCTGCATATACAGTTATTCCATG
CAAATAAAGTAACAAATAGCATTTGAATAACACATGACCACTGTGGTATGCTATGAGTTA
CAGTTTGCAATGTTTATGGTGGGGAAA
>unigene_321_0
TTGGGTGAACTATCCCTTTATGAAATCCTGCCAACCCCAAACTTGTCACACTTGGCATCG
CATTGCATGGATTTACATTGAATCCTGGATCTACCCAAAACTCCCTTGCATTGTGATGGT
GGTTTTTACACAGTCTAGACACAGTCATGTTTTTGTAGAAACATGTGTTACTGTTTTATG
TGTTTAACTGAAGTAAATCTGAGGCTGAAATGTTTTTGTTGTCTTTTAC
>unigene_322_0
GGGGATTTCGTGGAGGCCCTGGCATGTTCCCCAGCCAAGGTGGCTGGTGTGCCTCGGGCT
GTGCTCGCCGAGGCGGCAGCGCCCCCAGTGATGGCCGACAAGGCGGCGACCCAAGGAGGG
CTGGAGACCTCGTCTGTCGCATCCAGTGGTCCTCGTCCGTTCCCGGGGCGTCTCGGACTG
GTGCACAGCGTGCGGGATCCCCCGCTGATGTCGGTGCGAGCAGCGCGGTCTTCTCATGGG
CTCCCCAGAAGGGCGGTGCACGCTCACAGGGCTTCCGAAGCAACGGCGGGGCCCGCTCAC
AAGGCTCTCGAGAC
>unigene_323_0
CTTATTTAAGCAGAAGATATCATCTAGTGGAGTAACACCTGCAATAATCTGGTCTCCGCC
AGCATCCACCTGTTTAAAAGTAATTGGAATCGAGCTGAACTGCCCACTCTGAAACTTAAA
GACGCTGTTTGATAAATTCACCGCTAGTTCTCCAGCAGGTCCAACGGTAAAGTGCTTCAT
GGTTACATTTATCCTTCTAAATTCATTCCCCAGCAACAGGAAGACTTCATTGTCATCGTT
CACCCCACCTACTACCCCAACACCGGCATCAATCTGCTTCAGGTTACCTGGTATCACTTC
ACACTCCAAAGCTAGAGTATAATGGAGCAGGCAGAGTAGCAGGAGGCACTGACAAACTTT
CATTGTTCCTCAAGACAGAGTATTTGCCTGTTCCAGAAATGAG
>unigene_324_0
AAATGCATCTCTTGATGGATCCATCACTACAGATGACATACAGCCTCCCCAGATCATAAG
TCACGTGCTTGTGGCCGTTGGGACACACAAGAAAACCTAGCCAACCTGTGCCGATGGGAT
TCGAAGCAGAGACACCAGTTCTCTGAAACAAAGACCCCTGAGTGTCAATAGCAAAGACCG
TGCCATCAGTTGCTACTTCAACCATAGACATACTTCCAGAAATGACATCGAAAGCATTCG
ACCCTCCACAGGAAGCACCCGATACAAACCTTCTGATGAGGACATTCCCTGCGACGTTCA
CTCCCCAACAGCTGTACGGGCCACAGCTGTAGTACTTCAGCTTTCCTGCAAGTTGGACCC
AAGCAATATTGCTGGGTGGCCAGATGTTGTTAGCATCCTTATTTAAGCAGAAG
>unigene_325_0
GTGGGTCTGGGAGAGGTCAAGGTGGGGTCGGTGGAGGAGTTCCAGGGCCAGGAGTTCCTC
ATCATCATCATATCAACGGTCCGATCCAACGAGTCCTTGCTGAATGAAGAGCTGCAAAGC
ATGCTGGGATTCCTCTCCAGCCCGAAGCGTTTCAACGTTGCCATCACACGAGCCAAAGCG
CTGCTCATCGTGATCGGAAACCCACACGTGTTAATAAAGGACCCGTGTTTCAGCGCTCTG
CTGCAGTACTCGTGTGATAACAGAGCGTTCCTGGGCTGTGATCCTCCGGTCAGTCTGCAG
GCCTCACCAAGGTTCGAGATCCTCTCTGAAGACACTTAG
>unigene_326_0
GGCCCTGGAACTCCTCCACTGACCCCACCGGGACCTCGCCCAGACCCACTCTGTGCAGCA
GCACACGGATCTTCTCCACCTGTTTCTTATACGGAGCGATGACGCCGATGTCTGCGGCTG
CGATGGGGTTGTAGAGTCTCTTCGCGAGCTGGCAGCAGTACATCATGACTTGCACAGCTT
CAGCGGGATTGAACCACGACGGATTATTGCCCTCTCTCATCTCAGTCCCCCGGACGCCGT
GAAACACGAAGGGGAAGCCTTTAGTGGGCAGCCTGTTCCAGTGACAGAGCGCGTCCACCA
CGGCCCTCTGAGAGCGAACACACAGCTCTCCGGCGTAAAACAGACGCGACGGCAGCTCCA
GCAGAGCCTCGTGCGAGCGGTAGTTATACACCAGCTTCGTCACCAGCAGGGGGTTGTATC
CTCCCTCGCTGCAGCTGTAGAGCGGCGTTCCCATCAGTCTCTCCAGCAGAGACACACCGA
GTCCAAACACAGCGGCCAGCTTGGACTTCACCACCGGCCCCAGCTGCTTGGAGTGTCCGG
CCAGCACGATCTGACCGCTGCTC
>unigene_327_0
TTGGAGTCGCTGGCTGATTTATGGGATGGAAGAACATTTGTGTTCTTGTGGATATCAAGT
CTTGAGGAAGGAGGAAGGAGTATCTTTATTCTACATCTGCTTTTCCTCCTCCATTGTTGT
TGGTCTTTTCATCATGACTGCAGCAGTGATCGTGACCAACATCAGAAGCAAAGCCAAAGG
TAACACAGGCCCTACCATGACATTCACCAGCAAACATTATGAGAATGCATAAAGAACCTT
GCAGCTTTCTGAAGAAAGAACATAAGAACATGAAGAGAAGAGCAATTCCACAGTTTCTGT
CCACAAG
>unigene_328_0
ATACCATGTTTGATATCTATGAATTCGTATTTTAATGATCTAAATTAGTGTATATTATAT
GTTGATGCCTATGCAAGATATTATTTTTCTAAGAATCTTTAATAGTTTTTGTATCAACAA
TCAATCCAGTTACATATACAAAATACCATGATCGAAGACAAAGAGTCATGAACTTTCCCT
CCAAAAGTTAAAGTCACCATTGGCTCTTTGACACCCTCGGAGGTGTGACCTCCACAGAAG
TTAAAAGGCCTCACATGAGTGCTTGGCTCTCTGCTCTCTTCTTCAGCTACATCCCCTTCA
GCTTCATCTTCTTTTGCTACATCCCATTTGAGCTGATTTGCTACATTTGTTAAATCATCT
AAATCAACAACATGCATGTTAGACCCTACTCCATCCAAACCACCAAAAGAGATGCCTCCA
GAAGTCACAGATCCCCCCCTGGC
>unigene_329_0
AAAGGTCGTTGGTGACTCCAGTGGCGGTCTCGTTGTGGACGATGCAGATGGCCTTGATGG
AGTGGGAGGGGTCCTGGCGGAGCTTGTAGTCGAGGGCGGCGAGGTCGGCGCCGTAGCCCC
AGTCGCTCTCCACCACGTCCACGTTGAAGTTGAGGCGTTGCTGCTGGTCGATCCACAGCA
GGCTGAACTGCCCGATCAGGAACGACACGATCTTGTCCCCCGGCGACAGCGTGTTCGTCA
GCGCGCTCTCCCACGCCCCCGTCCCGGTGGTGGGGAAGAGGAAGGGGGTGCCGGTGGTGG
TCTTGAAGATCTGCTTGACGTCCTCGA
>unigene_330_0
AAAAAAAAAAAAAAAAAATTTTTAGTATGAATAATACCAGGCAAGTTCTTAGAAATGTGC
TCTTTTTATTCATGCTGGTTTCGAAAAGGAAAAAATAAAAGCAGTAACTTTTTTTTCCTT
AAAGCAACTGTTTGTACATTTTTTTATTATGTGAGAAGGGCGGATTGCTTTATGGCAGCA
ACAAATGCACAACTGCTATGCACTGTATTTACGACAGTGAACTTCACTCAGACGGCTTCA
AAGTCGCAAAAATACATTACAGCTGCCTTAGCAGGACTAGGCCTACATGTAGCGCTAATC
GTTGTTATATTAATGATTCAGTCATTTGCCAGCGAATAAAATCCAATCCAAACCTACTTG
TTGTCTTGTTGAATATCTTGTTTCAATTTCTGAAAATAAAATGACTGTTTACTGACTGGA
AAAAAACTCAGAGTCTTATGGTCGCCTCATGGCTGCATTTATACAAT
>unigene_331_0
GCGGATCAGGGAGCTCGGGAGGCCGTGGCGGAGCCGGGAACTCAGGGTGCCATGGCAGGA
CGGCCTCCATGGCCTTGGCATCGCTACTCGGCCCGGCCACTCCAGTTGGGACCCTATAGC
CCTCCCAAAAAAATCCTTGGGGGGAATTAGGGGCCTACTGGCCAGGATGGGTTCTGGAGG
AGCGGGCACTGGAGCCTTTACTGGGCTGGATTCGAGGACTGGAGCCCTCTCAGGGCTGGA
CACGGGGACAGGAGCCCTCACTGGGCTTGACCGAGGGGCAGAGTCTCTTTCTCGGCTGGA
CGTGGGAACGGGAGCCCTCACTG
>unigene_332_0
GCTGTTAAAAATGAACCATCCATTTATCATCATACAAAACATACACGACAAATACCGATC
TGTCTCGAAAGGTCATAGCATTTCCACACAGGTGATGACATTACGGCGGCGCCAAATCAT
TAATGTCCCACGCATCATGTACGTCCTCACGCGTTGACGTCATCGAATTGCGATCGGTTC
GTGAGATCGCCAAATGTATGAGTACCGATCGA
>unigene_333_0
GTGTCTTCAGCTGTTTCTTGAAGGTAGCGATGCAATAAAGTAGCAATCTTAGCAGACTGG
ATGGATGGAAGTGAATGAAGTTTGTGGAAGGTGAATGAAGTTTGTACTTTGTTGTGATAG
GACCACCAGGCGGCACTCGTTCACTGACTGTAGATGATATCTGCATATATAGTAGATATA
TAGCAGTGTACTGAAGTAGGAGGGCACTGTTCCAGTGACAGTCCTGAAGGCCAACGACAA
AGCCTTGAATGTGATTTGGGAAGATACATTTAGCCAGTGGAGTGAGACCAAAACATGGAC
CCTTTTTGGTTGACTGAAGATCAGAGGCACAGCCGTGTCTGAGATCATCTCATGTCTACC
TTCTCAATGAAGTTGCCCTGTTGGCTTGTTAATGTTTTCACATGACCCACATTACCATAG
AAGGGGCTCAAACAGCAACATGTAGATGAAGAGAGTCAAG
>unigene_334_0
ATAAAAACAATAAAGTAACAATTTAAAAAAATAAATTTGGGAAAATAAAATAAAAATATA
AAATACAAAAATAAACATTAAACATTTTAAACACTAAACATTAAAAAACATTTTCTCTAC
ATTTGTGCAGAATATGTAAACTGGGGGCAGTACATTTCTGAACATTGTGCAAAATGTGCA
GTGAGGGGCCAGTGCAACTGATTACAGCCTAAGGTGTATTTCTTATTGTAAAGTGTAATG
TCCATGGGCGTAAGTAAAAAACCCTGATGGATCCTGGGTGTTGTTAATAAGGGCAGTTAC
GGATGGAAAAAAACTATTTTTGTGGCGTGAGGTCCTGGTCCTGATGGACCGCAGTCTTCT
GCCAGACGGAAGTGCTTCAAAAAGATTGTGTCCAGGGTGAGAAGTGTCAGCCACAATCTT
AACCGCCCGCTTCATGATCCTGGAAGTGTACAGGTCCTGAAGAGATGGAAGGTTGCATCC
GATTACCTTCTCAGCAGAGCAAATAACACGTTTCAGTCTGCCTTTTTCCTTAGCAGTGGC
AGCAGCATACCAGATGGTAATGGAGGAAGTGAGAATGGACTCAATGATGGAAGTGTAGAA
ATTAACCATCATTGTCTTTGGCAGGTTAAACTTCTTCAACTGCCTCAGGAAGTACATCCT
CTGCTGTGCTTTTTTAATTAGAGAGCTGATGTTGAGCTTCCACTTGAGGTCTTGGGTGAT
GATGGCACCCAGGAAGCAGACAGAGTCCATGGTTTCCA
>unigene_335_0
TGTGTGTGTGTGTGTATAATATTGTAGCTATGTTCATTATTGATTATATGCCAATTTCTG
AGTAAAATGCATGAATCACAGTTTGTTTCTCTTGCTTTTTTGTATACCAGCATTACACAC
TGCATGTTAACTAATGCATCACACGTTTTACATATTTTTCATATTTTTACTGCATGGAAA
TCTTAATAACATCTTTGCAAGATTTGCTACCTAAGCATTTTACATAGACCTCCTACATTA
TCCCAAGTTCTGTTATTTTTCTCAGTAAGAACCATTACCTTCTTTCATGAAGTCACAATT
AAATCATCAGTCATTTATTTGGATCCACTTTTTCTCGGGCCGGTTTGTGTTGTCGTGCGC
TGGAGTCAGTGTTGTTTTCAGTCGAGCGTGTAGCGTGTGGTTATTTTTGTTGAGCAGGTG
TAGCGCTGGATGCTGGTGTCCTCTCGGCTGCTGGTCTGTGATGGTGATGGATGCTCTGTG
GCGGTCACTGTGCTCTAACGGGCCTCTGTTTGTCTTTCTGAGTCACCGCGCCGCAGACGT
GGATGCATGTGTACATTTACGGACTTCTATATTTATTCTGTTCCTATTTTCAGTTCATCA
GTTCTTATGGATGAGGCAGGTAAACCAGTGCAGTCACTGTTATTCACTAGAGGCAATGCT
TTTTTTGTGCTCTACCCCTCTACAGTGAGAATTCAAGCTAGAAGAAGAAAAGATTTAAAG
GTCTAGTGTGTATTTTCTTTCTTTATTTAAATATTTTCTCCTACCTTAAATAAACTTTCT
TTGAGCGGTGAAAACACTATGGCTTTCAGAATGTTGCTTTGTTTGTTTTAGATTCGTGTC
CAGCCCGACACAGCAACACCTCTTTAACCAATAGCATGATTTTGGGGTGGGATTATCTGT
TTTTGTAACCAATGGCAG
>unigene_336_0
CCAATCTTTGCTTTGAACGCTACGGGGACCGTGTCAAATACTGGATAACTTTTAATAACC
CATGGTCAGTGGCAGTGGAGGGATATGAAACTGGAGAACATGCTCCAGGACTGAAGCTCA
GGGGCACTGGGGCCTACAGAGCAGCTCACCACATCATTAAGGCACATTCTAAGGTTTGGC
ACACTTACGATACTCAGTGGCGAAACAAACAAAGAGGTATGGTGGGTATTTCACTGTCCG
GGGACTGGGGGGAGCCTGTGGACATCACTAACCAGAAGGACATTGAGGCTGCAGAGAGAT
ATGTCCAGTTTTACATAGGCTGGTTTGCTACACCTATCTTTCATGGAGATTATCCTCAAG
TGATGAAGGATTTCATAGGGAGAAAAAGTGCACAGCAGGGTTTGGGAACGTCTCGCCTTC
CCACCTTTTCTTCTCAGGAGAAGAGTTACATCAAAGGCACTTCTGACTTCCTAGGTGTGG
GGCACTTCACCACACGCTACATCACCCAAAAGAACTTCCCTTCCAACCGTGGCTCCACCT
ACTTCTCAGATCGGGATGTAGCAGAGCTGGTCGACCCACGTTGGCCTGATCCTGGTTCGG
AGTGGCTCTACTCGGTTCCTTGGGGCTTCCGCCGTCTGCTCAACTTTATAAAGACTCAAT
ATGGGAACCCCATGATCTTCATCACTGAGAACGGGGTCTCAGAGAAGCTGATGTGCACAG
AACTGTGTGATG
>unigene_337_0
GACGCTTCATTAAAAGGAATGCGAAGTACCCGCAGAGACGCACACAGGTGTGTGCGCTAG
CACATAAATAATGTAGTGCAGTGTTAGAGATACAGCACACACCCTGCTCAAATAACCCGA
CAACGACCTGATGTCGACTTCTGCACTGTTTCTGAGAAAGTGAGGAAACGGCGATTCTAT
GGAATTAAGTTGACACTGTTTTGACATTCCTAGAAATGAGGCCCTGTGGGGATTCTGGTG
TTGGTGCAAAGAGACGCACCTTCAGGTAGGCCATGGTGAGCA
>unigene_338_0
GGTAGGTCTGCAATGCCTTCCGGGTCTCATTTCGGTGGAATATGGGAACGGCAGATAAGA
TCAGTCAGAAAGATCTTGAGATCTGTACTGAAAGAGCAAACACTAACTGATGAGAGCATG
CATACATTCCTATGTGAGGTGGAAGCAATAATGAATGACCGACCACTTACCACTGCTACG
GATGATCCCACAGATCTGGAACCCTTGACACCTAATCACCTGCTATTAATGAAAAGACAA
CCAAACTTGCCTCCTGGACTTTTCAAAAAAGAGGACATATACGCACGTCGCAAGTGGAAG
CAAATTCAGTACCTTGCTGACTTATTCTGGAAGCGGTGGGTGCGTGAATATTTGCCTTTG
CTTCAGGAGCGTCAAAAATGGTTTCAAGCGAGAAAAAACCTTTCGGTTGGAGATGTTGTT
CTAATCATTGATGAATCTTCTCCAAGAAATTCATGGGTTCTTGGACGAATCATGAAAGTG
TTCCCTGATAAAAAAGGACTTGTAAGACGTGTGTTGGTTAAAACTAAGACCAATATCTTG
GAAAGACCCATCGACAAATTATGCCTCATATGTGAAATGGACTGTTAATTATGTCAGAGG
TGTTTAAGACTGTTTCTTTGGTATGCAAAGATATGGACACTTTAAAGCAAATATTGGACA
TTTAAGAAGTTTAAAGTGATGCATAATGTGAATGTTAAAACTGAATGGCTCTTGTAAAAA
AAAAAGAAGGTAATTATCAGTCTCCTTGCCTGTCAATTAGGGGCCGGAAATGTAAGAGCC
ATATTTCATAATTCATTATTTTAAATTGATTATCATAATTATTTGTGTTATATTATGCTG
TATATTTTTCAGTTCGTATTAGTTTGTTACTGCGCATGTCTAGTGATGTCATTTCGTAGT
TCACGTGCATGGTTAATTAATGCACGTGAGAAGTTAGTAAGCTGTGCAAGTTTTGGAGAA
CACAAGCTTTTGACCGTAATCAAAAACGATTGTAACTGGAATTATATTTCTTCAAGATAC
AGCAAATAAGTTGTTGTAACGTAAGAGGATTTATGTAAGAAGACTGTAAGAAGTGTTAAA
ACGTTCCATGTTAAATAAATGAAGAAACAAAAGGACTCAATGGACTCCTGAGTCGTGATT
AAACGAGT
>unigene_339_0
AAAAATGTATTCCTTTTTGCATGAGAGTGCGTTCTATTTTTGACTGATTCCACTGTTGGA
TTGCTTTACGCAGTTCAACCTCAGCACCTATGAAGTTAGTGCCATTGTCACTTCTCATGA
TTGACACCTGACCTCTCCTGCACACAAAGCGTCGAATGGCATTCAAACAGGAGTCTGTGT
CCAAAGAATGTGCAACTTCAATATGCACAGCTCTTGTTGTCAAACAAGTAAACAATACAC
CATACCTTTTAACATTACTTCTACCTTGTCTGACATCAAACGGTCCAAAATAGTCTACTC
CTACATTGGTGAAGGGTGGATGATCTGGTGTTACTCTGTCATGTGGTAGTTCTGACATCT
TTTGTTCACCAGCCTTTGCTCTGATCTTTCTACATGTCACACAACTGGAAAGAAACTTTC
TCACAATGGAATTAGCAGACGGAATCCAGAATTTCTGCCGCAATTTTGAAAGCAT
>unigene_340_0
AAAAGAATGAAAGGATTGATGAACCCAATTGAGAGTACATTATTCTTTAAACAAAAACAA
AAGCGGAGAGTCGTAAAGTCAGATTATGTGTTTGTAAGTGTATGCATTTGCACAGCAGTA
CAGTGTGCTTTGCCCTCACACAGAGCACCTCTGAAAAAGACAAATGAGCGCTTTGTGCCA
ATGCACCAGGCTGACTGTCACCTTTTGCCCAGCAAACGCAAACAAACACAAGCAAATTCT
GGAAACGGAACGAGATCAGCTCTGAAATCTGCTCGACGAGCAGCGAATCGTGCCAAAGCT
CAATTCTCTCTCACCGTGTGTCCTCTCTCTAGACTAAACCTGCTTTT
>unigene_341_0
GGAAAGACTAGATGGATGCTTATGGTATATACCTCACCATGGGGTGTATCATCCCAAGAA
GCAAAAGATCACTGTTTGATTGTGGAGCATCATACCAGGGAACATCATTGAATGAACATC
TTCTGCAAGGTCCAGATTTAACTAGTCCTCTGATGAGTGTTCTGGTACGATTCAGAATGG
AGTGTGTGGCCGTAATGGCTGACATAGAATCAATGTTCCACCAAGTCAAGGTGTATCCTG
ACGATTGTGATCTCTTGAGGTTTCTTTGGTGGCCAGGAGGAGACATCGATTGCCGTCTGG
AAGAGCACAGAATGTTAGTTCATTTATTTGGAGCAACGTCATCTCCAAGTTGCTCTAGTT
ATGCACTGAGAAAGTGTGCA
>unigene_342_0
GAGACGGCTGCCCGCATGGAGGCGCAGGCCAGAAGTCACCAGCTACTGCTGCAGAACCGA
GACTTACTGCAGCACACAGCCCTGCTGGTGAAACACCTCAGCCAACTGGAGATCAGAGTC
AGTGGAGCCACACAGAAAGAAGAATCACCATGGAGTAGCGTGCCCCCTCGTTCTCTCTCT
CTCAACCTGAAGAACTTCTACACCCCTCACTCAGACCAGCCCGTCACCTCCACTCCAGCA
GGACAGCCAGACAACCCTCCTGTGTCCTCCCACGCTGAGTCCTACCTCAATCTGCTCAAC
CTTCGTGATGCTCCCACCATTACAGCTAATGGGAAGCCAGCGAGTGCGGGCAGTGAAGCG
GGACTGGACGCAGCAAGAAGGGAAGTTGCAAGGCTAGAAACTCTGAATTCAACAGCACTT
GATGAGAGGTATAATCAAACCATCCCTAAACTGGACCCTCCACCTCAGCCCCTGAACCGC
AAGCGTTCAAACAGGACTCTCTCGGGTGTCGAAGCGGAGTCGAGATCTTCAGCTGTAGCC
ACACCTGTAAATGGAAACATACTCACAAACATGAACAGTAGCTCCTCGTTTCCTGACATC
ACGCTATGCTCCGTTTCACCTGGGGATTTCTATTCTCACACCAACGGTAACAGTGTGTCA
TGTTCAGTCAGCGAGGATTCTGGCGTGCGCTCGGATGACAAATCCCTTATATCCCCCCAA
TCCAGAGACGACCCCTCTGATGACCAGAGCTCTGCGTTCATCTCCACGTCCAGTACCTGC
AGCAGCTTACCTGAGGATCATCCAGCGGTGGATGGAGTGACTCCACCGCATTCTACCACA
CCGCTGGGATATGAGCAAACCATCCCGTTCTCTTCGCCTGTCAATGACACCTGCCTTCAT
ATAAGCCTAAGTGAAGATGAGTTTCTAGAGGACGGCACCTATAATGTCGCCACCCCATGC
AGGAGTTAGAATCCCATGCAAAATATGTGAGAAATCACAATAATAACAATTCCACAGTGT
TGGACAAACATAATGAAGAAAGGAGGAATATTTGACAACTGAACTGTGTGATATTAGCCA
CAAGCTCACACTGATGTTATGTTGCATATTATTTCACACAGTTTTTTTTCTTCTTGTTTC
GATCAATGACTCTCCATTTT
>unigene_343_0
GGGGGGGAATGAACTCAAGCAATGTCCCATTTCAAATATAAATCTAGGTCTTTTTCTCCA
CTAATGAGCACATTATGACTCCTAAATATGTTAAAAATGCTCACTGAAAAACTAAATAAA
TGAACGCTGACAGGATGGACACTACCATTCAGAAGTTTCGGTTGGTGAGTGTATGACAGG
TGAGTGAGTGAGACTGACATGACTGATGTCACTGCAGGAGGGCAGTCTAACATCCCTGCA
CAGGAGACGAGAAGTGACATGTGGACAGACTGGACCAAATACTTGAGCAGCTCCATCAGT
GAGGTGATCCAGCTGGACCTGTGACAGCTGAGCGTCTGCTGCTCCACAGCCACACACAAA
CACATCCACAACACCTGATAACAAACCACGGATTACATGCAAAAGAGAAATATGAATAAT
GTGCTTCAGTCAGGAATGTGTTAAACATGAACGTTTTCAAAATCAACTTCTCAGTGGGTT
GTCTGAACAAAGAGTTGACCAGTCTGTCTTCATGTCATATATAATTACTTTGGGTTATGG
ACATGTCCATCAGATGTGATGAGACATTTCGGTAACACTTTATTGTAAGGACCAGTTCTC
ACTATTAAC
>unigene_344_0
TCCAAAGTAACCTTCCCAACACTTTTAAACCTGTTCAGAATGCAATAAAATGTAAAAATG
CTGTTGCTTACTACATTACAGACTGTATTCTATTCATGTCAAATGCATACCGAAACTTGA
GAAAGAGATTAGCAGACCCCACATAACCTTTGTTTGTTTTGTTCCAATAAAAAAAAAAAA
TCTCACATATTGCACTGTTTTCACACCTGACTTTAAGACTTCCCCTACCATGCACAACCA
CGCTGATGTTAGACCACAGTACCACTTCGGAGACAACGTTATTCTCTGATTGCACAAGGG
GAAATCAACAAATGTTCTGACCAACATG
>unigene_345_0
TGTAAACGTGTGTGTGTGTGTGAGCGGGCATGTCGTTTAAGCATGTGTTTGATCACTGCA
TGAGGTGGCCGGAGCTGAAGTCATGGAAAACTGCATGTGTGGTTGTTATTGGCAGAGAGG
TGACGGCCTTGACGGACAGCTCAAGGGCAAACTCAGATCAAGGCCATGACTGATGAAAGC
AGAGAGTGGGCTGACAGAGGGGAACGCCAGGGAGTTTGGGATGGGGAGGGAACGACAACG
GCCAAAAAAAGAAATGAAACGAATTGCAGCGTTTTGGAAACATGTTGTAAGGCGGATCTG
GCTGCAGAAGCGTAAATAATGTGGATAATTGCAGAAGTCCAGGCGAAGCTTCACGGGCTA
ATAACTGAGAAGGCCATCGCAGGCTCCAACTGTCGCAGAGAGAGAAATACAACAATGTGC
TCATTCACAAAACCCG
>unigene_346_0
GAGGAGCGACCCGCTAAAGGACCGCGCGTCTCCCGGACCGGACCTCTTCCAGACTCCCCT
GACCTCCTCGGATCCGGAGGAGAAACCCGGAGAGGAGCGGTCCAGAGCCCCGGCGGCGGT
TCTGAGCAGGATCTTCCCCGGCGTCCAGCGAGGCGCTCTGGACTCGGCGCTGGAGGCCGG
TTCTGGAGACGTGGTGAGGGCCGTGGAGCTGCTGCTGGGTTCTCCGGACCTGGGCTCTAG
ATCCGCCTTCTCTCCGCTCCGCGCCTCCTTCAGCCCTCGGCTGAGACTCGCTTACTCAAC
ACCCGGCTTCTTTCCTCCGTATCTGACCTCTGGATTCATCCCGGCGCTGTCTCTGCGGCC
CCCAGCAGACTATCTGCTCCCCGGGGCCCTGCGGGACCTTCCTTACCACAAAGACTCTTT
CAGCCCCGCGCTGTTTTACTCCAGCCTCAGCCACAAATAACCTGATCTAATCATGACAAA
CATATCTGTGACCCTGGAGCACAAA
>unigene_347_0
CGAACACAGCCGGACTCATCAGTCCACTGAACACACCGTGCTTGTTTAGGCTCTTCTCAT
CTCTGAACGCGTCCGGACTGAACGCGTCAAACCCGGGCGGAGCGGCGGAGCTCAGCGGCG
CTCTGGAGACGCTCAGGCCGCCTTCGCTCGCTCCTGCCGCGGGGTACATCATCTGCAGCT
CCTCCTGCGCCTGCTGCCTCCGCAGCGCCACCTGCGCCGCCATGACGCGCTGCCTCTCCG
CGATCAACGCGCACTTGACGCACACGCAGTCGCGCCAGCGGCAGAAGCGCTTGTGACCCT
TCAGAGGCGAAACCACGCCGTGATTCCTGCAGCGCGCGCACTTTGGGCTGCGCGGGAAAC
TCCTGTCCTCCGGCCGCAGGAAGAGCGCCGCGTGCGGGGAGAGGAGCGAGAAGCGCCCGC
TGCTGGACTCCATCA
>unigene_348_0
AGAGATGTTTGGTCTTTTGTGGTAGATGGAAATCATATGACACTGACTCAACTGCATCAC
GGCAAACCCCTTCTCCTGGTGCTCAGGTTTTACTTACATTAACGTGACAGTCACAGACTG
GAATCTACTGGGACAGGAAGCAGAATACTACTGTAGTCTCAGGTATGTAGACAGTATGAT
GATAAAGAACAGTCCAACCCATACAAAAATCCTACGAGTAACTGGAATGCTGAAACAATG
ATGTCACAGGTGGAGGAGTCCAGACGATGTTTTGTCGGGGCATGTAAATGCGGTGAGGAG
GGGGGCAGACCACACCTTTCAGGTAAATGTGTTTCTCTGTAATGACAGGTAATCCTGACG
GTATTTTTAGCTCAGTGTTGGGAGGAGGCCCTGACAGGGGTGACAGTAAGGATTTGTATT
TCCATTTACGCACCGAGCAAGCAAAGAAACAAAAGTGGCTTGTATGGAGGGGTGAATCAG
AGACAGGAACAAGTGCTCTAGAGACAAATGACAGGTTGACAAAAACCCTTTCAACACTGA
AACCACTCTCTGTTTGCTCCACCTCACTCGTGGCAGCCCTGATAGTTGGTTTTAGTCATC
AGGCACCTCAAAGCACCTCAGGAGCTTTAGAAATGCGTCGTCAAATCACAAGACTTACTA
CATACCTCTGCATGAGTGCTGGAAAAATAGGTCACATGACTAAAACCGATGAAAATGACC
AGAGTTCACTCACACTGTTAG
>unigene_348_1
TGTGACAATAAGCCCTGACAGGGGTGACAGTAAGGATTTGTATTTCCATTTACGCACCGA
GCAAGCAAAGAAACAAAAGTGGCTTGTATGGAGGGGTGAATCAGAGACAGGAACAAGTGC
TCTAGAGACAAATGACAGGTTGACAAAAACCCTTTCAACACTGAAACCACTCTCTGTTTG
CTCCACCTCACTCGTGGCAGCCCTGATAGTTGGTTTTAGTCATCAGGCACCTCAAAGCAC
CTCAGGAGCTTTAGAAATGCGTCGTCAAATCACAAGACTTACTACATACCTCTGCATGAG
TGCTGGAAAAATAGGTCACATGACTAAAACCGATGAAAATGACCAGAGTTCACTCACACT
GTTAG
>unigene_349_0
GTGGACTGTGATTGGTCAGGCTGTGGGGCAGGGGAAGAGCCTGAAAGGACGGTAGTGGCT
GACTGGATGTCTGTGATCAGTGAAGAGTTATCTGCACAACCAATAGTCTCGTCCAAAATG
TCATCTATGGATTGACTAGGGTCCATCTGCACTCTTTGAATGGCCTCCTGTAGTTCCTCT
TCCAGACTCCGGACAGTGGGTGATGCTTGTGCTGGACTGGCAGTGATTTGCATGGGCAAA
TCGAAGTCTTGACCAATCACATCACAAAGCTGGCAGCAGTTTGCTTTTCCATCACCAGCG
CAGTACGTAAAGAGCAGTTCCTGTCCACCTGTGTCTGATTTCCCTCTGGTGCATCCTGTG
TCCTGTTGCAGGAACGGATGAAGGGAACTTTCACACAGCTGAGTGTCCTTTGCTCCTTCT
CTTGGTCTGCTCCTCATCCTCTCTCTCATTTCCAGCTCTACACTAAGTTCATCTACGTCC
TGGCCTGGCCTCCACGTAGTACTGGAGGGTATTGGAGGGGAGGATCTATGTAAGGTGGGG
CTGGAGCCAGCAGAAGAAGGAGAAGTGAGGTAACTATCACTACATAGGCTTTGCTCTGCT
AAACCCGAAGGGTTGATGTACATTGGTGCAGGGTTGGCAGAGGTGTCTAAGCTGGTAGGG
ATTCGATTGAGGCTGGCAGGGTGGGAGGGCTCTAGCGTGGCCCCTAGCTGGCAAAGCGGC
GCAGGTGTTAATGGGGGACGAGGCATCTGGAAAGGACGGAGTCTCTCTAAAAGTGCAGGC
TTAGTGCCAGAAACTGGGAGTCCACGTTTCCGCAACTGCTGCCGAAGAACTGACACCGTT
AAGTCATCAAGGTTTAAGGGCAGTAACTCTGCCTGATGGATGGGACTTGT
>unigene_350_0
GGGGGACTTGTATCAGGAGTAGAGGGGTTTGTTGATGGTGTTCCAGACTGAGGGGAACTT
TGAGGCGTAGTTCCAGAAATCTTCAGATGGTTCTCACTGTTTGTCACAGGGAGCTGTTGT
TGCTGGTTAAGAATTTGTAGTTGTAAGAACACCTGCTGCTGTTGCAAGAGGTGGGAGTAA
GAGGAATCAGTGGGTGGAGCCTGACCACTATTATTCTTTTGTGAAGCACTTCCGGCTCCG
CTTCCAGTCCCAGTCCTTTGATCTGGGGGAATGTACTGATGATATTTCAACTTCCTCATT
TTAGGTTTTGAATCGCGAGGCTTTCGTGGCCGCGGAGGGCGGGATGAAGTTAAGGACCCA
CCCAGAATGGAATGAGAAGGTGGAGCTGAAGGCTGTGCTGTCTTTGGCAGCAGTGGTGGT
GTCTGGGAGGGCATGTACATCCCTTTGGGTCTCCCAGTTGTTGATATGGAGTTTGACCCC
GTTACTGTCATGGTCATTGGTTGGCTGATGCCCTCGGTTGCCGGGAGCAATGCCAATCTA
CACTGCTGTACACTGTTTGGGCTGATGGGCGTAGCAACAGATGACGCATCACTCAGCGAT
TGGTCACCTCCTTGCCCAGGTGATGATGATAAGCCAGGAGATTGGTGCATCCCGAGTTGC
TCGGGAGATGCAGAGGCAGAAGAGGAGTTGTCATCTTCAAAGACATCTGATGGCAATGAA
GCAGTGTTCTCTAGAGGGAGAATATGCCTCTGCA
>unigene_351_0
GGTGTCTTGGAAACGGAGCTGGCTGATGCACCTGATGTCGATGAGGAGGAGGATGACTCC
TCGCTGACAGAAGTATCTAAAGGGTAATTCGCCTCTTTATCTTGTTCGGGGGTTTGAATG
GAACTGGCGTTTTCGCTGGGCAGTATGTCAGCAGGTTCCTCTGTCTCCTCAGGGCACAAG
TCCGCAGCAGTGTCAACAAGTATGGTAGGTTCGACACTTGGACGATCTTTAAGAATTGGG
TCCAAAATATCAAAAAAAGGACAGGTCTGTCATTCTGTCCCAGAGCAGGCATTATCTTTT
ACAGCTT
>unigene_352_0
AGGAGTACACATAGCCCTGCGTACTCCCAGTATGTACCAGCCAGCGGCTGCTGCTTCCCA
TAGGGTCTTTGTCTTCCAGCAGGGCCACCAGCTCCCCCTCCAGCAGGCTGGTGTCATTTT
CCTGGCAGGCATTGCAGTTACGCTTGAGCTGATAGAGCCGATCCACTGCAAACTCTTCCA
GGAGCCAGGCTCTGTGCTCCTCTGTCTGTCTGGGGATCTCTGGGACCATTTTCTTGTCCC
GTTTTTCAAAGCTCACTTTGCGCTCCATCAGCTTTTGGGAATTATCTTTGAAGAATCCAA
GGTTGCTCAGCTCCTCCATGATTGAATTTTGGACTTCACTAAAGTTTGACAAGGGAACCG
GTATCTGGTGGATAGGCGGCTGAGCTGCTTCCATCAGCTTTCGAATTAATTTTACTACAC
AAATCAGGCAGTTGGTGAGGATTGTCCTGACAGCTCGGTTGAAGCATTGCAGCTCCTCAA
GTAACTGGGCATTGAGGGCCAGGTAATCTTTTTTGGCCAGGCCCTGTTCCTCTTTGGAGG
ATCGGGAATCCAACTGGCTGCTGTAGTCCAACAGTTTATCATAGCGCTTCTGTATCAGCT
TCTGTGGTGATGCAAACATTCCCAGCAGGCTCGAGAGTGGAGCAAGAACAAGATGCTCCA
TATGATCTTTAAACTGTTTGTATGGGTCATTGCCATTCCTCTTTTGCTGAAAGCCATTTG
TGTCTATTTTGTCTGGATCCTTTATTATAGCTTCTAGGTCCTGTGCATTTTGAACAGCAA
TGGATATCATCTCCTGAGTATAGAACAAGTAACATGTGATGTTTTTCACTAGCTGTCTCA
CAGCTTTCTCAAGGCTACGGAAAAGTTTTTCCTCTTTGTCAAACTCTTCATCTCTCACCT
GTGGCTCAACACCTGTGAGAATCTTGAAATGGCTTGTCAGCCGATCTGATTTCTTCCTGA
TAGAATGAATGTTGAACTTGTTGAGTTTACCAATCAGTGAGGTCTCATCGTCACTCCTCT
TATACTTCAGCACTATGTCTTTCCTCCTCTTGAACTCATTAATGTTGATGTTAATAATCT
TTACAGTGGTCAGAGCTTCCTGTAAGGGTCTGTTGTCAGGGTGGTTCGTGGGTGTGGCAT
TCCACAGTTCAGCCAATAGCAGCGGGTATTTCATGATACGCTGCACTGGTTTGATGAGTA
GAGAGCCCATGTCAAGCAAATTGGGCTTCCCTTCTTGGTCATATATTTTCTTGAG
>unigene_353_0
GCATCTTCTAAAATGCTGCTGGATGTCTTCCTGTGCTTCATAAGACTCGAGTAAAGCATT
AGCCTCGTCATGATGATAGCAGTAAATTTTGTATACCTCCTCCATGACGGCTTTGGCTTG
GATAAACACTTCTCCTATGAGTTGTGTTTCAGGGTCAGGGTCAGCTATGGCATCTCTTAG
TCTTTGGAGCAGTTCAGCAGAGACAACACACAAAGACTCAATGTTGGTGAACAGTCGATC
TACATCCACCACCTGGGCTGCTCTTAAAGGAAGCAGAACCTCGCTTATGCAGAGCTCCAA
GTCCTTCTGATAGTCTCCCTCTGTCCTAACCAGCTCCTCAATGACCTTTGACCTTTTTAT
CATCCTCCTGTGGCGGATCTCTTCTGGATCCAGGGCTGGGGACGTGGGTGAGGAGAGATC
ATGGGGGGACATTTTCTCTTTAAGTTTAGCACTATACTCTGTCTTGTCAGAATAGCTCCT
TCTCACCAAGGTTGCGATGCTGATGTCACCTTTGGAAGCGTCATCATCCACAATAGTATC
TGTCTTCCTCCTTTCCAGGTATCTTATAAAAAGTCTGTTTCTCCTTTTAATGCCTTTATC
CTTCTCTTTTCTCTCCCCCTTTTCATTCTCTCTGTCATTCCCACTGGCCTGGTTGGGATC
CATGTTGACCCCTTTCTGCTCCCCCTTGTTTGGCTGTCTGGTGTAAAGGTGAAAGAGAGA
GACAGAGAAGGGGAG
>unigene_354_0
ATAACTTTCTGTCTGACTGTTTGTCCAGCTTTATAGAAACTGCTTTCTAACAGATCATGT
GTTATTTGAACCTTTACTTTTTTAGTTTTTGCTATGCAAAAGCTTGTCATAAAAAGGTGA
AGAGTTAAACAATTATTTAAAGAATCGATACACCACTCTCTAAACCTCTCATTTCCATTT
CCTGTTGCCATTTCTTCTGGTGAAATGTGTTTCACATGGAGGCACTTATCTAAATAAGAG
CCACACAAACAATCGCACATTTTTTTTCTCATTTGTCCTTTTTCCACCCAGTAGAACACA
TGCGTACTTTGCTGCTTTTTCATTGACCAGCATAAATTCCTGTTCCATGTGAGAAGCCAA
ATCAAAATTCACATTCCTACTTGCCACCACCATCTGCAGCAAAATGCCTGGCCTTGTGTG
GTCAGAGGAACAGATGTATTGCTTTCCACAGATGGATGTGTGAGTGGGGCACAGTGTGA
>unigene_355_0
AATGGAAAAAACAATCAATCAGGTAACATTTTTGTCAGTGTTAGTGTGCACTATACCTGT
ATTCCAAATAGATGTCCAATTCGCAATGTTCACATATGCACTTTCACTTGCGCTAAGTGT
CAAGGCGGTGGCACATTTGGGTGTGGATGCTATTTGTGCTTTTGTGGTGACAGCAATATA
CGTGTGTCTTTCCCTACACAATCAACACATACTCGTGTTCGGGTGTGTCCTGTGTTCATC
TTCATATGTGGTTTTGCATAAGTACTAGTTTCATCATGAGCTCGGCACAAATAATAGATG
GAGTTAGTT
>unigene_356_0
TAGATGGAGTTAGTTAAGTATGGGTGTTGCTCAGTGTGTGTCTGTGCATGTATGTGTGTT
TTATGTCTGAAACGATGTAAAGTGTTTCATAAAAGAAATTTACCACAAGTTCTCTCCCAT
CTCCTGAATATTTTAAATTATGCCCAACCATGTACAATTAATAGATTTAGCAGCAAGAAA
ATAATTTACATACAGCAAGAGTAACAACATTAACAAG
>unigene_357_0
TATGCCTTTAATGTCCAACCATTTTTCATGATCCAGTCAATTCTCCATGGATAAAGTTTT
ACATTTTTACATTATCATTTTACATTTCTCATTTATTTTCTTGGAATATGTTGTTTTACC
TGAAAATATGTAATATTATGTAAGTAAAATGTTTGAAATGCCATTTCATATTGATTACAA
ATGCAAAGTGAGAGTTTGGCAAGATGTTGCCAATGTTGAAGAAGCTGAATATGGTGCGTC
ACAAGTGTATAAATATATCAATAAAAGCCAGGCTGCATTTGTTATGAAGAAATGCAATCA
TGTGCCATTCAAAGTTTTGTGCTAATGCACATTTAGAGGGAAAGGTATTCATACAAACAC
TTCTATACCAGTCTGTTCATTTTACAAATGCAACACCATGTTTGTGTTCTCGTCCTTATG
CTAAAGCTATAACGAAGTCTCCACACAGGATCCATTACGGTGCAGTGAATGGTGGTCGTG
ACCGGCACAGCCCTCGTTGCGGTGAATAATCAGTACAGGAAAATACAGCGCATCCTGATA
AGCCGGCGGAGAAGGTGGGCTCTCCTCATTGGCCGATTGATCGGCCAGGCATTGTGTGCT
TTCCGTCGGACAGCTGGGATCGTTCAGGCTACTGCTGCGGCTTTGCCAGAGACAGCTGCG
ACGCGAGCCGTACAAACGGCCTAGCGAGAACCGGCTTCCACTGAAAGGCAAACGTGGACT
GCTGCTGTTGCAGATGCTCAACGCGCTGCGCGAGAAAATCGATGAGCTGCTTATGGACCG
ATGGCAGCGTTCGCAGTTCTGCCGATATCCGCCGAAGCCGTTTCCTCCGGCTGCGCCGAT
GCCACGCGGTGAGAATGTATTGCAACTGGACTGCTGTGCCAGATCCATAAGCACGGCTTC
GGAGTAACTGGGAACGAGCTGTTGGTTGGAGCGAATGTGCCACTCAAGCTCTGTGCTGTC
GATGGTGTTGACCCGCGGGATGTGGCGGCAAAACGGACGCTCATCCAGAGGTGTAACAGC
GACGTAGTCGAACCCGAAAAGCTTCTCCACGTGATAGTGAACATACGCTGTGCGATACTC
CGTCAAGACCCGCAATGGCCAGGATAAAGTCAACGCCGCCGCCAACCAGAAGCTGCACTG
CGACGCATACCAAGGCAAGCGTTCCGGATCTGCAAAAGCAAGCATGTATTCCTTAAACTC
AACGTTTTTTAGATGCATCCCTTCACGCGCTTCCATATAATTGTCCAATCCTTCGTTCTC
GGTGAAGAACCGTGCTCTTTG
>unigene_358_0
TTTTTTGCGTCAAATAGGAGTTCTCGGACTCGACATTGGCGAAACTAAAGCACTTTGTGA
AGCGCAGCTTGGTCACCGGAAAGCCTTCCAGTCCTGTGAGGTGTTTCGAAATGTCTTTAA
CCCCACAGTTCTCGTAATCGAACTCGGCCTCTGCAACGTGCGTGTTGACGCGCTCGTGGT
AAACCTGCGTGGTCGTGTAGGCGTCGCCGTTGCGATACCGCGTCACTTGTCTTGTCCGCC
GTATGTAATGGTAACTTATAGCCTTCCACCAGATGCACGGCGTGGCTTGTTGCATGCGTT
GCACGCGCTCAGCGACACTCTCCAGGTCTACTTTAAACTGGAGTTTGTTGCGCGAGTAGC
AGTGCCAACACTCAACCAGGTAAACCACGTAGAGCATGACGAGGAAGGCCACTGGGATGT
AGATGTAGCCATTGGAACAGGGACTGTCATGGTACAGCATGGACTTGCCCTTGAAAGCGC
TGTCGAAGGTGAGGCGTGTGACCTTTGTGACCTGGCACCAGGTCATCGCGATCACACAGC
AGTACATCAGCAGTGAGAGTAGGAGGCATTTCCAGTGTGAGTCGCGGCACAGGGACTTGC
TCAAAGACTGCTTTACGGGTCGTTGCGCTTCCCGCGGAGCGTCCGTCTGCTCGCGGAGGA
CATCAACAGCGCTGCTGTCCGTTACCGGAGCCGCTGGAGACATGATGAAGAAGATGATCC
TGGAGCATCACAGCCATGTGTCATCCATCATCACGGTCCATCACGGATCCTCAGCGAGGC
AGCATCCTTACGAGTCCGACTCCGCGGAGAGACAGATACTGGAGGGACTGCTCGCTGTCC
GGACAACCGCGATCATTTCCCTCGGGATTTGTGTTTTGTAAATAAAAGAGCTAATCTGAG
CCACGGAGAGACGCAGAAACCGTGTGGAAATGCGAAGCTCATCCGCATCCACGAGAGCAC
GTGAACCCCGAGTGAATGACAATGAGACGCGAGACGAATCCACAGCTCAGATCCAGGTAA
CGAGAGAGAGGGAGAGAGAGCTTTG
>unigene_359_0
GGAGCAGCGGGTCAGCAAGTAGTGTAGTGTTCCTCTAATTGAACTTCACAAAAGCAATCA
ACAACAACTCGTTAGCGGTTGCTTGCTGTTTTGAGCCTCCTTGAGACACGGCTACACATG
CTGAAGATCTTCATGGAGCAGCTCAGAGAAGACTGGAGCCGCATATGAGGACTAAAGTTC
GGGTGGCTGTAACGCCTGAAGCATGGTGCTTTTGGAGAGCCACTTCAGACTGAGGAAGAA
CAACGATTCTGTTTAAAGAAAAAGGAATAGACCAGGCTTTTGTATGCATAAACAAGATTG
AGCGAACTAGGTGACTTCTATTCGAAATAGTTGCTTGGGACTGAGATGACCTCCAACTCT
AAAGACATGAAGGCAGGCTCCGTTTTGCAGTCCAGCGGCGAGGAGAGGCGGCGGGGTCCC
TTGGACCAACTCCCACCTCCGGCCAACTCTAACAAGCCTCTCACCCCGTTCAGCATTGAG
GATATCTTAAATAAACCCTCCGCCAAGAAGTCCGTCGGTAGTCTGTGCCCTCCGCGCGTG
CTGCAGAAAGTGACCGGCTCGAGCGCGTCTCGGAACGGGATCAGCGCTCCGTCCTCGCCG
TTATGCGCTCTGGAGGAGCTGGCGAGCAAAACATTTAAGGGGCTGGAAGTCAGCGTTATA
CAAGCTGCAGAAGGTCGCGAACATCTCAACGCCTTTGGCCAAAGACAGGCCTCTAAAAAA
CGACGGAAGTCCCGCACGGCCTTCACCAACCACCAGATCTACGAGCTGGAAAAGCGCTTT
TTGTACCAGAAATACCTGTCACCGGCCGACAGAGACCAGATCGCACAGCAGCTGGGTCTG
ACCAACGCGCAGGTCATCACCTGGTTCCAGAACCGACGGGCCAAGCTCAAGAGAGACCTG
GAGGAGATGAAGGCGGATGTGGAGTCTCTCAAGAAAATCCCACCAAATGCATTGCAGAAA
CTGGTGACCATGGAGGACATGGAAGACCCTCACGGTGGATCGGGGCCCATTTCTCCCAGC
CTT
>unigene_360_0
TTTTTGGGTGAATTATTCTTTTAAAAGCGGTCATTAATTCATCTGACTAAAGTGGTTCCG
TGCCTATTTTTTGCTGTATGAGCTGAAAAATAATGATGTGGATGTTGTTTCTGTATTATT
TGGGGAAGTGATGTCATAAAGAATTGTTTAGCCCAGAACCAAAGAACAGAACCTCAGACT
GCCACCCAGAAGCTGCAGGCCACAGCCCCGTTCCACCTCTGTTTGTTTTGTTTGTTTGTA
CAACTCTTGCATTTTGTGTGTGTGAGTGTATGTATGTTGATGTGTTTCTTGTTTGCTTAT
TACAAATACAGGCCAAATCAGTTGTATCCAGGACACCAGTGTTGGGATTACAGCATCTAC
AACAGACGTGTTTCGTTTTTGTTATGTTTACATTCATATATAGCTGTGTATGTGTTGCTT
GTGAGTGAGAGCAGTTGAAAACGCATTTAAT
>unigene_361_0
GTGGAGCCGTATTGATTGAGTGAGGAGGAAAGAGGTCTTTCTGTGAGTTTGTATGCATTT
TTATTGAACAGCATGCATACATATAAACATTGTGAATGCCACGCTCTAGAACATGGCACA
ACATTCTGCGGCGAGGGCTCCTCCGCTGTCTGTGGTGCCTTTTCCACACTTTCCTCCTCG
CGTCTGGTTCTCGCCGATGGTCAGTGGCGGCTGCAGCAGGCCTTTCCTTTTTCCACTGGG
GTGAGCGGGATGCCGAAGACGACCTAGATCAGGACGACAGCCGGAATGAGCACCTCGGCA
>unigene_362_0
AGTAATGTGATATTAAGTAATGACAGAAACTGAGGCATTGTTATATATGTCAATATATTG
TGAAATGCACAAGAGAATTTCATTGCTTTATGGGATACATGAAACTTGGTGGAAAAATCT
TCATCAGCAGTTAGCGAGCTGCTTCCACTCTGGAGACACGTCAGCCTTTACCAGCGCACA
AGCAGACACATAATTATTGAAGGCATTGCAGAAAGCATTCTGACTTCCATCATTGAGACA
CATCTGGAAAAGGCAGTCAGCCGCAAATCGCCTCTTTGATATTATGTCATGGCACTGGGC
AAATGGGCCTGTTGCATTCTCTAACAAGCCACAGTAGCTTTGTCCGCTATATAGCAACTT
CTTAGCATCTGAGCAAGGGGGAAAGTGCCAGCAGTTGCTGTTGCTTTCAGGGACATTCCA
AGACGTTGCCCATTCTGTGATGTCTGTCATGCTGTTACCACTCGGTGTGACATAATCATC
CTCCACATCATTATTGTAGGTTCCACACATCCCGACAATGTTATTGTAGTAGCTACTGGA
CAATGTAACCATAAGGGTATCTGCCCAGTTAAACTTGACCTCCAAGCCAAAATCTGTCTG
CAAAACCCCAATATTGCCTGAGAGGGTGATGCTGATCCCCTCAGAATTCAAACTCACAGG
AAGGTCTGAAACTGTGCCATCAATTGTCACACGATTGCGGTTGCCTTGGATGAATGTGAT
TTCATGTCCTCTGACTGTAATGGTGGCTGACTTGACGTAAGAACCACGTGTGCCTTTGAG
CATATCGTTCTTGTTGACGATGTTGAAAGGTGTCAGTGTTTGGTCTTTGCCTGAAGTTTT
AACTAAAGTATAGGTGCAAGTACCCTGGAAGGAGAAGTGGTTGCCATCAAAGGTTCTGTA
ATGAGGATCTCCCTTGGCAATGCAAGAGGCCTTTGATTTTGCAATGCACAGTGCCTCGTT
GTCCTTTACAGTGCAGTACTCTAGTTCACGGCACTCGTGGTTACTGCAAGGATCTTTCTT
GTAACACCCAGTGACTCCTTCTTTTTTGTCACAGATCTGATCGGCGCTACATTTCAAAGG
TTCACAGGAGAACACTCCAGCTTTGCAGAGGCATTTTTCTGTACATTCATTTCGAATGAT
TGTCTCACCCGACTTGTAAAACTTTCCATCTACTTGACAACCACAATCCTGCAAAGTCTT
ACATTCACCTCCATCAAACAAAAAGCCATCATCACACTGACATCCCTCCTGACATGGTGG
ACATCTCTGTGAGTTAGTCAGGCTGGCGCAGGTTGAGGAACAGGTGTCAGCGCAAATCTC
ATAATGACTGTTACCTGAACACTCAAGTGGACAGAAGGTGTTATTCCTCCAGATGTTGAT
TGACGTCCCAATCTCTTGACAGCTGGCAACATACCTTTGTATGTGGTGACAGTGAACTGT
CTTGTCATTTGGTTGTGCTGCTACATCTTTCACACATTCATCAAAGAATGTCTGAGGTGG
AATTTTTTCATAACAACCAGAAAATGGCCCCTTCTCTGAGATTAGTATACTGCAAGCTGT
CTCTGCCTCTTTCTGTTGGTCTTTGTCAGGATTGAAACACTTGAAGGCACAGCCTGTTTG
ACACATCATTTTGTCTGATGGTGAAACCCAGGCCTCGGCAAAGTATTCCACAGAAGAAGT
CTGAATACCGCCTGGCAGGAGAAAATCAT
>unigene_363_0
GTGTTTCTTGAACATTTCATACTCGGTGTGTATTGGCAGGCGAAGTACAATGAGGCAAGT
ATTGGCCTCTGGAAAAATTTTTCCATCTTGATGGAGGAACTCTAATTCTGGGTGGTGGGG
GAAACCGAGCGGTGGCACTGTGGAGGCTCCAGTAGCAAACTCCATGATCATCTCCAGAGT
GACAGCAGTACATTCCCCTTCTTCAACATCTATCAACCAGTCTCTCCAGTGGCATATGGT
CTGGTTTTCTCTAGCCCTCCTGTTGCTGCCTTGTGGGGAGAAGTTTATATTAAAAAGACT
GCAGAGGTCCTTTGCCTGGAGGGGCTTCTCATCATTGACGAACATGTCATAAAACAATGC
AGAATTTCTCTGCATCTCATCCAGTAAACCAAGAGTTTGCAATCCTTCTGAAAACTGTTC
CAAGGCAGCTTGCAGTCTTCCATTCACAAAGAACTCTGCAGCCGACTGGACAAGAGAGTT
ATTTTCTGTCAGGCTTGATATATAACTCAAGGCACCAATGATACTTAAAACTGTCTGCTG
CCTCTGCAATGGCACAATTTGCCTCCAGAACAGTTGTT
>unigene_363_1
CTTGCAGGGTTGACCTAAAAAACATTCTAAAACAACTGCTAAGTAAAGTTGATGGAAACC
TCTGCCCAACAGCGAACCAAATCAACATATGCAGAGAAAACATACTGCAGTGCAGTCTGC
AAGCATTCAAGCGGCGAAGATTTAACCCAGAAGCAAAACTGGATATAGTTTTTGTTGATG
CTGAGCAGAAAGGTGAAGGGGCAGTGGATGAAGGTGGCCCGTCAAGAGAATACATGCGGC
TGTTGATGCGAGCCATCCATCAGTCAAAGATTTTCCAGGGCCATGAGAAAGATCGGAGTT
TGGCTTTTGACACTCAAGCTTTGCAGACTAGGTTATACACACTAATTGGGAAGATGATTG
CTGTGTGTTTTGTCCATGGAGGAGTTGGTCCACATTTCTTCTCTGAAAGGCTTTTTCAGC
AGATCTGTGGTATGCCAACATCCCCTGCCTCGGTGGATGATGTTGGAGATCATACTTTGA
GGGAGCAACTAGTCAAGATACAGGAAGCAACAACTGTTCTGGAGGCAAATTGT
>unigene_364_0
AGTCATCAGAGAATCCTTGTGCTCATGAAATTACTGGGGGGAGCTACACTGATGAAGAAC
GGGACAGGTCCCTCATTTCATTTTACAAACAACAACGCGAAAAGAACCAGTGGGCTGCTC
CATTTCGCTGTCACATTCAAGGGGATGCTGCAATTGGCATTGGTGTCACTAGACAAATCC
TGTCAACAGCCATTGCTAAGTTAAAGCATGGATTTAAACTGAACTCTGGAAATACAGCAG
AAACCACTCTGTTTGCGGGGAAAATGGACCACCTTTTGCCTACTGCGTCAGCCGTGCTTG
TGAGAGTGAACTTTTTGTCATGGCTGGAAGAATGATTGGCCACTCGTTAATCAATCAAGG
TCCTGCTTTATCAGGCCTAAGCCTGGCAATAGTACATTCATTGACAGGTGGCACAAAGGA
CACAGCCACCACAAATCTCTGTTTAGAGGACTGCCCAGACATTGAACAATGGGAGACGAT
TCATTTAGTAAGTACTGAAAATGAA
>unigene_365_0
TCTCGAGTGCCGTATATCACCACGGTTCACAGAGAAACATTTAGAGCGGCTCATCACAGT
GAAAGGCCAGTTTACCGTACGCTTACAGTATTGTTGCACCTTCAGTCTGGTAAATAAATG
ACAATCATAAACGTCGGCACTAATGCTAATTACCGAGGCGAACGGTAATTGGATTTGTCA
CACTTAATGTCCCTGTGAGATAAAGAGCGATGAAAGCGAGACTCCTCAGAGGAGAGATAA
ATGCGGCCCTCAGGGAGAAAGAGCGAATATTGAGTGATCTGAGCTCATGAAGGCTTCGCT
AGTGTCGCTTTTTATAGAGTGTCCTGTTTCATCATCAAAATCCCAGCCAAGGACAACAAG
AAAATGTGCCGTCGAGCATTTTCTCAAGGCCAAACTGACCCTTTCACCTCCTGGACCGAA
GCTGCACTTGGCGAGTGTGTGTTTATCATGTTCATAATCCAAATTAAGCATTAAAACATG
ACAAACACACACAGCATCATGTGTACATGCGCATACCATAACATTACAGTGACCTACACA
TCCAGAGTTCATGCTCGCAGCGTTTTTTG
>unigene_366_0
GAAGACGCTTCACTGGAGGAGAGGGTGAGAATGAAAATGAGGGATTTGGGAAAGTAGGAT
TGATGTTGTGAAGGAATGACGTCCAGAATTAACAGTTTCAAAAAGCATAAGAAAATAGGC
TGAAAGAGAACACCGAATATTATGAAGGATGGAAAACGGCATTAACATAAAAGTAGCATG
TTATGCCAGAAATATGGACTACTGCTGACACAGACGAAACCGCTTTGAGCCCAGCTCACA
TCACTTCCA
>unigene_367_0
AAAGGAGCCGCATTTTTTTAATGTTTTTCAGTCGCAGCATGAGCTACCAGATGACCGTGG
TGAGCTCTTACTTCACATTTGCAATATTTGCAGAACGCTTTTCTATCATCATTTGGAACA
CTTCGAATCCACTCCTTTAATCCTTTCTCTGTCTCCCATTCTTTGCGATACTTCTTTCCA
TACTTTCCCCATTTACCTGACATTTTAGAATGCTGCTTGTTCATCCACAGACAACCGAAC
CGACGCTTCTGACTACAACGCTCTCATGGAGTGACGTGATGATGATGCTTGACTTGTG
>unigene_368_0
TTTTTAGAAGTTCCGTAAGAAGTTTTGCAGGATCAGGTTTGTCAAGTTGAAAGATTTTAT
TAAGTCTGTTTAACTCTGACACAATTGGTTGGAGGAATTTCAGGTATATCAGGTTAATAT
TGTCACTATACATTTGGTACAGCAGTTCCGCAGCATAGCTCCTCTCACTGTCTTTTGTCA
AATGAAAATGCAACTTAAGCTCCACATACTGTGAAAGGATCCGGTTGATGCACTCACTAA
TAGCGAGCCACCTAGTGTCAGACAGTTGCAGAATCTTCAGCGGGCTTTCACCTACATTTA
TGGTTTTGTACAGTTCAGAATATTTTTGGAGACGCTGGGTGGCATTTGAAAACCAACTGT
AGGTCTGAGAAACCATGTACTCAACATTTCTGGGGAGGACACTGACGGCTTTTGATGCAC
AGAGTTGAAGAGAATGGCACACACACTTTATGTAGACAATATGAGGATTGCGGTCATGGA
ATTTCCGTAGCACTGAATTATGTTGCCCACACATTGTGTTACAGCCATCAGTTGCAAGAC
CGATGCAATTCAGTATGGACAATTTGTTTTCATCCAGAAATTTGAATAAAGCATTTGCTA
TGGTAAGTGAATCACCAGCTACTATATTGATCATTCCTGCAAAAGTGCTAATGATTCGTG
AGAGCTTTTTGCTGTAATATCTGATGACTATACACAGTTGTTTTTTGGTCGTGACATCAG
TGCTCTCATTAACAATGAGAGAGTATGGTCCATTTCCTACATCCTCCAAAAGGTCTTCAT
GTACTACTGGTCCTATCACTGAATTAATTAGTGCTGTGCATTTCGTTCGATGTAAACTAA
TGCCTTTTTTCGAAATTTCTTCCACAACACTTCCTAAGTGGTCAACAGTGTAAGTGCTTG
AGTGACAAGCAACATGGGCAGCCAGCTTCAACTCTGCCTCTTTCACAGGTGCATTATTTC
TTAGAAAGGAACTGCCTGTGTCAAATAATGTTCTGGCATTTGAGAAAGGAGCCGCATTTT
TTTTATGTTTTTCAGTCGCAGCATGA
>unigene_369_0
CACTTTCCAGGAGCAAGGAGACAAAATGATGGAGGACTATAGCCTGGAAAAGAATGAGAG
AGCCTGCATAGACTTCGCCATCAATGCTAAACCGCTCACACGACACATGCCTCAGAACAA
ACAAACATTCCAGTACCGAATGTGGGAGTTTGTGGTGTCTCCTCCATTTGAATACACAAT
CATGGCCTTGATTGCCCTCAACACCATTGTCCTTATGATGAAGTATGATGGAGCATCAGA
TGCCTATGAAGCTGTGTTAGCCAACCTGAACATAGTGTTCACCTCACTTTTCTCCATGGA
GTGCATATTGAAGATCATTGCCTTTGGAGTGCTGAACTACTTCAAAG
>unigene_370_0
AAAAACTACTTCAAAGACGCCTGGAACATCTTCGACTGTGTGACTGTACTTGGCAGCGTC
ACTGATATTTTAGTCACAGAGCTAGGGAACAACTTCATAAATCTGAGTTTTCTAAGGCTC
TTCAGAGCTGCTCGTCTCATTAAGTTGCTCAGGCAGGGTGAGACCATACGCATCCTGCTC
TGGACCTTCGTCCAGTCTTTCAAGGCTCTGCCGTATGTGTGCCTACTCATCGCCATGCTG
TTCTTCATCTACGCAATCATTGGCATGCAGCTGTTTGGGAACATTGCGATTGAGGAGGAT
GTTGAGAGTGCCATTAACCAGCACAACAACTTCAGGACTTTTTTCCTGGCCCTAATGCTG
CTCTTCAGGAGTGCTACAGGTGAGGCATGGCACGACATCATGCTGTCATGTCTGGGAAAG
AAGGTGTGCGATCGTCTCTCTGGAAACATGGAGGCAGAATGTGGGAGCGAGTTTGCCTAC
CTCTACTTTGTCTCCTTCATCTTCCTCTGTTCCTTTCTGATGCTGAATCTGTTCGTGGCT
GTGATCATGGATAATTTTGAGTACCTGACGCGTGACTCCTCTATCCTGGGACCCCATCAC
CTGGACGAGTATGTGAGAATCTGGG
>unigene_371_0
TTTTTTTTTTTCCAAATGTAAAATTGTGGGAAATACCGGGATATGTTGTATATTGGCATT
CAGGCTAAAATACAAAAGATTATTATTATTTTTATTTTATTATTTTTTTTTAAATACAGC
ATGTGGGATTACATGGGCTTGTGGCTTTATTATGGTCTCTTCCCCTATCTGTTAACCTCA
ACTTTTAAAAATGTTTATTTATTTTACTAAAAAACAAGACAAAAATACTGTTTGAGAAAA
GATTTTTGCAGCACATTGTACTTCACTGTGG
>unigene_372_0
AAATTGGGAAGCGCATAGGCGTCCTTTATAGTTTGGGAATTGAGTTTCCTGAAGTCGATG
CACAGGCGTACTGAATTATCCTTCTTCCTCACCACCACTATAGGGGAGGCAAAGGGAGAC
TCAGATTCACGAATAATTCCAGCAGCCAACAGATCTTGTAAGTGTTTCCGAACAGCATCG
ACGTCATATGGGTGAATTGGCCTGGGGCGATGTTTAAAGGGAATTTCATCACTAAGCCTG
ATGCGATGCTTCACTTTGTCTGTATGCCCATAGTCCATGTCATGTGAAGCAAACACCTCA
GGCATCGTGTTCAACAAGGTTGATATTCGGCTCCTCCACTCTGCTGATAAAGGGGAATCA
CCAAAATCAAACTTCATCTGGGAGCTGTCAGAGTTCATTTGAGTATGAGAGGCATCATGT
CTTGGCTTTGTCTCAATCGCACATCGAACAGCATGCATTTCTGCGATCACCGCTTTTGGT
GGGACAGCTATGTCATTCTGGGTGTCATTCCTCACCAATACAGGTAGATTAAAGGAGCAT
TTGGCAGGCAAAGAGTACAACACGCTGGCTAATAATAATCCGCCTGGCATAGACGACATT
GCTGGCTGTTCTAAAGTCGTCAAGTTGTCTGTAGGGCAACAACTTAGATGAACAACTCCA
TCCAGAACAGCTACA
>unigene_373_0
TCAGTAGGGCGAGGGATGAGGCCATTAAACAGCTCCGCAAGACTCAGATGCAGATGAAAG
ATTACCAGAGGGAGCTGGAAGATGCGAGAGCATCCCACAAGGAGGTTCTTTCCGAAGCTA
GAGAATCTGAGAGAAAGGCCAGAGCCATGGAGGCAGAAATCTTACACCTACAGGAGGAGC
TGGCTACAGCAGAGAGAGCCCGCAAACAAGCTGAGCGCGACAGAGATGAAATGGCCGGGG
AGATGGCAAGTGGCTCATTTGGAAAATCTGGCACGTCTGATGAGAGGCGTCGTCTGGAAG
CCAAAATTCAACAGCTGGAAGAGGAACTTGATGAGGAACAGGCAAACACGGAGACGCTCA
ATGAGAGACTGCGGAGAAGTGTGCAGGAGGTGGATCAGCTGACCGGCGAGCTGCATGTTG
AACGCTCCAATGCTCAGAGGATGGAGAGTGGCTGGCAGCAAAT
>unigene_374_0
TAAGGTCCATGAGGACCACATATTAAACATACAGACAACAATCTTGGTAATTTGTGCCTA
TGACAGAGTATGTGATGTCAACCGGTGCCCGTGTCAAGAAAATTCATGGTCTAATTCAAT
GTGTGCTTAATGCAGCAGGGGGTTTCTGTGGCACTGACGTTAAAACTGATTCATTAAACC
TCAAGCCTTCAATAATGTTTCAAATGTCTCTCTCCTTTCTTTCTGTTTCACACTCACTTT
CCATTTCTCTTGGATATGGTCAATGCTTATCCCAGTTTAAAATCAAATCATGCCCAGGGC
TGTTGAACAAATGTGCATGACAGTGTTTATTAACTTCTACCCTAATGATCTTGATCTTGT
ATGCTGTTCATGTGCCATGGTAAAGAGAAAAACAAATCACATAGGGGGAAAA
>unigene_375_0
GTTGCTTGCCGGACGCCTCGATCTCTATAGTGTTTGTTCTGGAGGATCAGGGCAAAGGGT
GCCGTTTCAAAGGTCGCTGATATTTCAGTGTATTGGCAGCTTGTGAAGAAACGGCCGGGT
TGTGAAGCGAGGCCGGTGCAATACAGGAAGCAGAAGTTTGTTTGGAGTCTCAGAGGGATT
CATATCATCTGCTCCACTTTGGATATTGGGACTATTCGTCTGACATCACCTCCGTGACCG
AAACACTTGCAGGGGAAAAGATGGCTGTTATCTCCTGGGATAAGAAACTCTTGAACTTGC
TGAACTTGTTTACAGCTGACAGGAAAAAGTGAAACTTTCTTGATGGGCAGCCTTGTTAGT
ATGAGCAAGCGCCATGGGTAATATGTGTGGATGTGTGCGGGGCTCTAAAGAGGAGTGTTA
TGTTGATCCCACGAAAGCCCCAATCAGCCCTGCACCAAAGGAGCTCAGTGGACGCCGATA
CTTTCAAAGGAGGAAGAAGAGGAAATCCGCAGAGTTCAGTGCTACTGACTCTTTGAGAAG
CCATGGAGTCGAGAGCTGTAGGAGTGATGACCTGGAGGATGTCACATCTGGTAGTAATTC
CCTAAATCAGGTTGGTACATTGAACTCGGAGCAAGACGAGACTCCAAGGCCCAGGCAGCC
CAGTATCAGCCATGGGGTCTATGTTGGCGAAGTCCCAGTTCTCAGAGGAAAAACCGGCAG
AAGACCAGGTGTTCATCAGATGGATAAGGACAAAAGCAGGCCCACTGCGGAGCATAATCT
ACGTGGGGTCACCAAGAGCTCCAGAAGCATTGCCTCAAAGGATGGGCTCTTGGAAAAGAA
ACTCTTGCGGAGGCAGTTGAGGAGGGCGGTGAGTTTTGGTGCGGTGGAACATATGCTCCA
GACACTGAGAGGAAAAAACTCTTCGAGGAGTAGTGTGGATCATCAGCTGGAAAACATGGA
GGGGTTCTCCAAAATTATATGGGACACTCAAGTACACAGGAAGCGGAGGAGGGCCCACAC
TTGCTCGGGAGGTTTAGTTCCCCAGGCTACTTTGGAGACTGTCCAACAAGATCTTAAACA
TGCTTCTACTGAACACCAGGAGATCTCAGACATCCACGTGACAGGAGAGTCCGAGGACAT
GACAGCCAAGGAGAGACTTCTGCTGTGGTCCAAGCAGATGACCGAAGACTATGTAGGCGT
CCGCTGTGTAAACTTCACTACCTCGTGGAGGGATGGACGACTGTTCAATGCTATTATTCA
TAAGTACAGGCCCGACCTGGTTGATATGAGCAGAGTATCAACACAAAGTAGCAGATCCAA
CCTAGAGCAAGCGTTTGGTGTGGCCGAGCAGCTTGGTGTGGCCCGACTGCTGGAC
>unigene_376_0
TAAAGGGGTAGTCCACCCAAAAATTAAAACGTTATAATTTACTCAACCTAAGGTTGTTCC
AAAAATGTATGAATTACTTTCTTTGTTTCCCCTTGGTGACCATTGTACAGTATTTTTGTC
CACACAACGGAAGTCAATGGGAAACTGTTTTGTTCACCAACATTCTTCAACATATCTTCT
TTGACATTCCACCTAATAAAGAAATGCATAT
>unigene_377_0
AGGTTGACCAAAGTGCTGTACAGAACATTAGAAACAATCCATAAAATAAAGAATTACAAT
CAACAAAGTAAAATACATACCGTAAAAATTCATATGTTGTTAAAAGCCATAGATAGAAAA
TAAGATTTAAGCTTAGATTTAAACACAGAAAGAGAAGATACCGTTCGAATTGACAGTGGT
AAGCTGTTCCATAGTTTAGGGCCAACCCTTGCAAAGGGTCCCCTCTATGTTTTAGCTTAG
TCCTGCACACAGAGAGTAGTCCAAGAGCCCCAGACCTAAGTGAGGGAATACCAAGACAGA
AAGGTAGCCTGGAG
>unigene_378_0
AGTTGCTTTGCAACCCCATTAACCTTACCTTTGAAGAAAAAAAAAGATTTTTCAAATAAC
AGTGTAAAGTACAGTGTATGTTATACAGTACAATGTAAAATACTGATTGGTAATAAATTC
AATACCCGTCATTACAGCGGCGCCATCTGTGCCAAGACCGTACAGTCTGTCTATTGGCAG
CTCCTTTGTCTGTATGGCATCCTTTACAGCAGCAACAACTGTATCAGCTTTACCATCGTC
CACAGATACCATGTCAAGAAACTGGTTAAACACTCGTCCTTCTTTGTCTAGGTATCTGAT
ATGTATGTCAAGCTGTCGGTTTACAGAGACATCAGTGGTTTCATCAATTTCCAGGCTAAT
GGTTTGAGAAGACTTGATATCCTCCATGAGAGGCTCCTCAATTACCCTTGCCAGGATCTC
CAGCATCTCATCTACAATTCTGTGGGATCTGTAGTTGTTTTTCAGGTCAACCTTTGGATG
GATTAACAATTTTACCATGTACATCATATGCAAATTGGATCAGTTACGGTCGGACTTATC
CACCATTTAAATCAGGTTTACCTTCAGTTTGGTAAAATAGT
>unigene_379_0
GCGCCTCTTCATTCTGGTAGAGCATCTCTTGGAATGGGCTCAGCTCATCTAGCATTCGCT
GAGACCAACGCATGTACCGAGCAAATTGAACCATGGAGCAGACATGTTGTCATGGAGCAA
TGTGCCCTCAGAGGAGTGAATGCTCCATCCGTAGACGTTTCAGAAAATCTGGGACATCTT
TGGCAAGGCAGAGGTCCACCTCTTCACCTCAGAAGACAACTCTCACTGCCTGACTTACTA
TTCGAAGGTCGAGGATGCGTTGGCCCACGAATGGCCCAACCTCCTCTTTTATGCGTTCCC
CCAATCACCCTGATCCCGCAGGTTATCAGGCGAATCAAGGAACGGGGACACATGATCCTC
TGTGGGACCTGCACCTTCGGCCGCTCGACGGGAACCCGAGAGCTTCTCAGAGAGCGTGTT
GAATACCATTTCTGAGGCTAGAGCACCG
>unigene_380_0
TTTACATTAAGTTTGCGGTCTTTACTTTTCAGATGACAATAGAAAACCCATGTATTTTTC
AACCCATCTCCTCCAAGCACAAATCCCAGCTTGCATTTTTTTTGTCTCAATGAATATCCT
GTTTAACCCGTAAAGTAAATGTGATTTAGCTTGTAACGTCGTGCTCACATGTGCGATATT
GACTGTCTGAGATCTCAGGGATCGTAAAGAATTTCTGCTGTTGTAGTGCAAAATCGCGAG
TCTTTGATCGCCTAGTGTGATGTTCATCGATAGCGAAGTAGTTGCGATGAATCTTAGCCT
TCGACAAAGTTCTGTCAGTGTCAGATTAGGCTCACTTGCAATGAAGAAACAATAGGATTT
ATGAATTTCGCTCATTTTTCTATGATTGTACTCACACCAGCTGTTTTACAATCCTGAGAT
GTCCCAGTGTTTCTTGTCCAGTGTATGCAACCGGCTTTGCCAACACTAAATCATGGCTAA
ATGTATTGGCTACAGTTTATTGCACAGTGCTGTAAACATCACACAAACTTCCTTGTCTAT
CTTTCTGAGATCGTATTGTATAATCTGACATTGCATTGTAGTACAGGATTCAAATAATTA
AGTATAGCGGGATTTAAAATGTACCCAAAAATGTCCATATGCCTATAAAGAATAAATAGG
CAGATTATATAGATTAGACAGTCAGAAAATCTGGTTAGCATAGAATTGAAACATGAAA
>unigene_381_0
ACACACACACACACAGGCTCTGTTAATGGATGACACAAGGGAGGAGGGAGGAGGAGGGAG
TGACCTAGAATACCACTCGCAGACAAGACAACAACGAAACGATGCAGAAGACAGCCCATA
ATACTCACTAATTCAACACCGTTACCAGATAGATCGTTACCACAATCACCTACATGCACA
GATCATTTTAATTCTGCATATATTACTTTGTTTCTTTCATTGAGTACACACATAGATAAA
AATGTCTGTGTATGAATAAATGAAATCCTTCCCTTACCATCTCCTCTAATTAATAATTTA
CACCCTATTCCATTTGTATCCCTTAGAAAGAAGTAGGAAAAAGATCGCACTTGTGAAAAG
CTGCCAAGGTTACTACGACAACTGCTTCTGGGAATGAGTGCATTATGAAGTGCCAGGAAT
TCTGGGTATTTTTTACTTTGGACCGCAGATGAAAGCACGGCCGTTCGCCTGCATGTGCAT
TCTAGTGGGCATGATCGCTGTCTTGCAGGACCATTCATCACGGTGTATCGTAATGACACG
TTCAAACGAGAAACATTTACTTGCTCTTTTGTTGCAACACAGGCTCTTTGAAGTCTTGTG
TGAGTCGCAGTACTGATTAATCTTCAGTCGCATCTGTGTTCAGCTGCACTCTTGGAAGAA
CACCCACTGAGGTTGTTAAAGTTTTACATTTCTCTAAAAGTCAACATTAAATCAAAACTG
ACCCTATTTACATTAAGTTTGCGGGGG
>unigene_382_0
AAAAAAAAAAAAAAAAACTTATTATTGGGATGCATCTAGGAGGTCTTGATGGCAAACGTG
GCCTTCAGCCTACATGCTCTGGTCAAAATGTCTCCTCAAAAGTGGGTGCCAGCAGTTTCA
TTCAGGTCTGACTCCATCCTTATATGAACCGCTCACTTCTCACAATCCAATCAATTCCAT
ACGGACAAAATCAAGTCCTAGTCCAAGTCCTATTTTTTTCTCATTGTATATTCTGTTTCA
GAAATACGTCATATTACAGAGGTAAAAATGGGTTATCAATG
>unigene_383_0
TGACAAGCAGCAGAGGTGTATTTGGCTTTGTTTATACGGCTTTATTTACAGTGAAAGCAC
TGTCAAATCAGACAAGAGCTGGACCCTCTGAGAGCAGCTGGATCTCGTCAGGAATGCGTA
GGCTCTGTGGAGGAATGTAGTGCGCAGATAAAGTGTACTAGAGACCGCCAAGAACCTGGT
GGGTGCCGTTAGAAGCAAAAAAGATTTGGCTACATCGCAGAGGGGAGAGTACCGGGAATG
TGAGACAGAGCAAAGACCATTAGCAGGAATGCTGGGATGGGCAGATCGCTCAGGTCTGGC
TGTGAAAACAATGGACTCGTACGTCCTTCCTTTCCATTCTCTCGTTCTGTAACCCCTTTC
AGTCAAGAATCCAGCACCAGTCCTACAGTACATCTGCGAACAGCTGCATCGCCACAGCTA
TTCACCTCAGGTCAAACCAAAAGGCATTTGTTGGTGCAGTTCTTACACACCACACCCCCA
ATAAAGGATCTCGAGGGGAGCACTTTCTCTTCTCTCTAAATGTTTTTCCCATGGTTCTTG
GTCTTTCACACCTGTTGATGTAATAAAGAAACCACAG
>unigene_384_0
GTGAGAATTACACACTGTAATCAAAACTAAAGATGAAAATGCTTGACATTAGAGGGTTTT
GTTTTGGCCAGGCAGTGTATGAAGCATGTAAAAACGTCACTTCATGACCAAAACATTGAA
TGAATTTTCCTTCAGTGATGATGCACACAAACACATGAACAGCTTTGACTTTTATTGCTT
CAAACTGAAAATGAAATATGCTGTAGAGGCAGCTGCTGTAACCGGAGACGCACTTCCTCT
TCCTGTCCAGCAGGCGGCCGGAGAACATGCTGGATTTCACTAGTGTGCTTTTTATTTTTC
AGAGTGTCTATTTACACTAAGTG
>unigene_385_0
GCTTAAAAGCAGGAGTGTTTTATAATAGACGCTGCTGAAGCCTGAAGGAGTTTTTTAGAT
TCTGAATGGATCCGTATAGTAGTTTATATGCAGTCCTTTGGCGTCTCCCTGTGGTCTTTT
TTTGGTATGGCAGGTTAACTTGTGCTTATTTGTTAAAGTTACTGTATAGTCTAGCTTCAC
ATACTTTTAAGTACTTTTAAGTTGTAAAGAAT
>unigene_386_0
TAAAAGCATCTGCTAAATGCATGAGGTTAAATGCATGCATGCAAATGCATAAGTGTAAAA
TCCAAAAAGTCAAATGCATAAATGTAAATGCATTAATGTAAAATCCATACATGTAAATGC
ATAAGTGTAAATTTCATGTGTAAATGCAGAAATGTAAATGCAGAAATTAAAAAGCATAAG
TGTAAAATGCATAAATGTACTGTAAAATGCAAAAAATGAATGTGCATAATTGTAAAAAGC
ATAAATGTACTATAAAATGCATAAATGTAAAATTCATAAGTATAAATGTATACTGTAAAC
TGCATAAATAATAATGCATAAGTGTAAAATTCATAAGTGT
>unigene_387_0
GTGAGTGTTTATTTCTCCTCTACAGTTGTGAAGAGGACGTGAACGAGTGTGAACGCGAGC
TGTGTGAGAACAGCGGCGTGTGCGTCAACACTTTCGGCTCGTTCTACTGTAACTGCACGC
CAGGTTTCGTGGGCAGCGCTTGCTCCGTTCGTCCCGTGCTTGTTCCGGATATGCAGGCTG
GCCACACCTACGTCGGGAAGGAGGAGCTTATCGGAATCGCAGTCGTGCTCTTCCTCATCC
TCACCCTCATCCTCCTATTCATCGCCTTTCGGAAGAAGGTCTTCAAGAAGAGCTATTCCC
GGAATAACCTTTCCATGGTTCAGGATCCGGCTACGGCCGCCCTGCTGCACAAAGCCAACG
GTGG
>unigene_388_0
GGGAAGTGTCCCAGTGGTATGCGTTATCATCACAGGAATCAGACTGAAAGGAGCTCAGCG
ACTGGACCTCAGAGTTGCTGCCCTTGTTACTGCCAGAGAAACATGTGACCTCTTCCAGCA
AATCCACTTTCCCCTCATCTTCCCAGGGACTCTTCCGTAGGGAATCACAGTCAGACCGGC
ACGGTGAAACGGGTGGCAAATTCGGCGCCACGCTGCACACGACCACGCCCCTCCGGTTGG
TCCCGCCCAGAATCCGCGGCGACTCCGACGGATGGAACGTGCTCATTTCTGTCAGCTCAT
GGCCTCGGCCGTCCCCATGCCGTTTCTCCAGGGTTCCCCGAGCGTCTCCGGGAAAACACG
GCGTGTACGCCATCGGCCGGACAGGAACCTGAGGCGGACCGGACAGACTTCCTTCCATGT
ACAAGCTGATTGGCTCTCCGATGGCGCAGCGTAGCGGCGGATAGTGCCCACCGTTGGCTT
TGT
>unigene_389_0
TGTGTTGTATGTCTTATATTTTCAGAGTATTCTTGCATTATTAAGACATTAACAATTGGA
ATTGATAAATAGAAATATTGAGAAATAAGTGGTTATTTTAGTGCTGAAGGTGCTGCCGTT
TGGTTTCCGCATGACGCTGCAGTGGTCAGGTTGTAATTACGGGTTCTACAAGAAACTGAA
TGCTTTTTACAAGTCAGAATCTCATAATTATAGTAATTACTACATGGTGTGAATGCACCT
TTATTCATGTCATCCTTCAAATTCATGTAGTGTACATGCTGTTGTTGTTTGATGCCCAGG
TTGCCTGTGGGATGATATTGGACTCGGGGTGATTTGTGGATGCGCGCACAGTTGTCCGTG
GACTGCATGGGTTTTATGCGTGTATCTTGCTGGCCACGGACGGGTGCCTTTCGGTTTGCG
TGTGTGGGGG
>unigene_390_0
GCTGCTGCGGCTGCGGCTGCCGCAGTGGCAGTGGGATTGGTAAGGACATCAAGCTGAATA
TTCTGGTTGGCTAGGAGAGACTGGACTAGGCCTATACTCTGTGTAGGTGACATGGCTTGA
GCAGGGCTGTGAATTGGGGCGATGGGGATATTAACTGTGCAAGTAGGATTGTCGGCTGAC
ACTCCCGAGGGTCCCATAACAGGTAAATCATCTTCATCTTCACTGAACACATTGGGATTG
AAGACTGGCAGACTCATGAAGTCCATGGATATTTTACGCACCTCAGGCAAATAAATGGTC
ATCTGACGAGGTTGAAGGTGCAGCAAACTAGTTTTATAAATAACTGCTCCCAAGTTAGCT
GGCAAAAATGAGGCAAGGCCTACAATCTTAAACTTTGTTCCCCAAATGTTAGAGGTGACC
TGAGCCAAGTAATTATGCTCACTAAAGCCATCAACTGGAAATTCCCTTCGAGTAAGA
>unigene_391_0
TTGATGCTGCTGTTGCAGTTGTTGATGCTGTTGCGTTTGCAGTTGCTGCTGATGTTGCAT
GTGTTGCTGCTGCAGCGACTGTTGATGCAGCTGCTGTGATTGATGTTGCAATTTCAGATG
ATGCTGCTGTGGTTGTAATTGCTGTTGATGTTTTGATTGTTGATGGTCTTGTTGCTGCTG
TTGTTGCTGACGTTGTTGGTGGGGTTGTGGTGGCAGATGATGTGGAGGAGGAGGAAGAGT
TCCACTCAGGATGTTACTCATTTCCAGTCCACTGAATATGACCTGGCCAGGGTTGGAATA
TCTGGTTGGCACAGTGTACTGTGCGGTCACAGTGTCCTGACTATTCTCAGATACTGTTGT
ATTAGCCGCTGCCGCTGTTGCTGCTGCGGCTGCCG
>unigene_392_0
AACAGGGACAACAAAGTGGAATATACCCCATGGGTTCAACTGTCCTGGTTTCTAACCACA
GAGTAAATGATACCCCTCGGCTCACATCTATCCGACAACGCTTGCATTACACAGCAGGGA
AATCGCCAAGCCGCTAACATGCTTTCTACTTCCCATTAACATATAATGTCAGAACACAAC
ACCACTTCACCTGTTGATGATTATGTGCAGATAGCTGTATTCCTGTATCATTTACAAGCA
ACAGGATATGGATGGATAATTCGTAGTAAACACTGGTGTGAATGGTAGTTGTGTAATCTA
TGGCCAAACCATGAGGCAGGCGTTCTGTAGTGTCTGGGTAATGATGACATCTTTGAGTTT
TGTTTTGAAAAGTCAGTCTAGGACAGATAATCTTTGTATGGTCACAAAAGCGATACGATT
TCATGGAATTACGGTTTGAAG
>unigene_393_0
AAAACTCAAAGAGGAATTACCCAATTTTATGGATGAAGCGAATCACTCTATTGCAGTTAT
GACCTCTGCTGGACAAGAGCTGCTGGAATGTGCTGATCTACATGCAGTCATTCATCTGGT
CTTGAAGACAGGGAACTACATGAACTCTGGAGGGTACGCTGGCAGCGCGGTGGGATTCCG
GATAACGTCTCTTCTCAAACTAGCAGATACCAAAGCCAACAAGCCCGGAATGAACCTCAT
GCACTATGTTGCGATGGTAGCTATGATGTTTAATATTATACTGTGATGCCAGATCCACGT
AAGAAACACAGCTTTATTTCCATTTTAATTATTTTCTCCTGTGTCTGTTACTACAGCAAG
CCCAGAAGATT
>unigene_394_0
GGGATTTTAAGGATTGACACTTTACTTATACAAATGAATATCGCAATTAATCATTAAATC
AGTATTTTTACCCATCCCTAGTAAAAAGCAACTGTATGGTGGGTCAGGGAGGACATGCCT
GCCATGTTCTGCATCTAACATCACAAACAGCCCACTCTGATCTCCCTCCAGATACCACAA
ATTACCTGTCAGTACACTGCGAGTAATCAATCTTGTTTGAACCTCAAAGCGGACGTCTCT
CATGTTCCACCAATACTCTGGCAGAACTTTAGCCACATGACCTCGTACACCAACTATATG
CTCAGTAGTATGCCTGGAGCTGGGGGTTATCTCAATGTAAACAGGAATAGCCCACTTACG
ACATAAACTCTGGAATCTGTTC
>unigene_395_0
GACGACCACCAGTTCATCCGACTGTGAGTGAGAAAATTAATAGATGTGAACATTGTTTTT
GTCACAGGTACTAATGGAAAAGGAAGGTTTATCACGTATTTAATTCTCCATAATTCTAAT
CCAAAAATGTACACTACATTTCAAAAGTTTGGAATAATGACATTTCAAAAGTCTCTTATG
CTTACGAAGGCAGAAATAAAAGAAACAAATACTTTTATTCAGCAAGGACTTATTATTTTG
TACAAGAGATTTGTTGAAAATAAATGTTGTTCTTCTGAATTTTCTATTCAT
>unigene_396_0
CTATTTTGCACCCACTGTCAGGTCTGACTTATTACAATATTTGCAGTTGAGCTGTGGAAT
AAGAAGAAAAAAATCAATATGTGTGCGAAAGGAAAATGCCAGCTGGTGAACGGTGGCCAG
ACAGACAGGACTGAAGACAGATGAAGGAGCAGAAAGACTGACAGGAGGCAAATAACTGGT
AGGGATATATCTCTGGTGGGGACTGGAGAAGGAGACCGGAGCTTTGGAGATAGGGACAGA
TGAACACAAGGTTGGTATCCAAGTTGGTTGCGATAATCACAGGAGTACTCTGACGGTGAG
CTAGTGAACAGGGCAAACTTAAATAGGGTTGGTGATGAGGCACTATTTAAGTTTGAATAG
AGCTGGTGATTCATAGATTGGTGACAGGTGACGGTGATCAGTACTCAGGGGAATGTGCTC
ACTGTGGAGGAGTGCTGGTGGAGCTTGGTGAATCCGTGACAACTACACTGTAAGAAATAA
ATCTGTGAAATAAAAAGTACTACTCATACCAGGATATTATCCATTAATTTTACAGACAT
>unigene_397_0
AAAGCCCAGTCCAGCTTTGAGGCGATGCAGTGATGCCTTTGAAGATGCCAAACACATCCA
GCGGGAGCCACTTAATAGAAATGTCAGAAACCTCTTCTTCAGGTTCAGACCCGGGTTCGA
GACACAATGCAGAAACTCAGGCTTGCTTGTACAATAAGCTCATCTGTTTGACATTTAACT
GAGAGAATAATAATGTACAGGTTTCAGGAGTGTGTGTTTAAGCATGTAAGGACAATGGCA
CATCTGCCCACTGGGAGATACAGCGTGTGCCCGCTCCTGCATCGCCAAACAACACGACGA
GACACGTCCTCCACAGGACGCCGCTGTGACACGCTAATGTCTGCAGACCGCTTTCAGCAA
ACAGCTACTGCACTACTGCCTTCCTCTAAAACACCCATCACAAGAAACAAAGAGCACAGC
GAGAGATACCAGATAATGAAAGATATTATACAAGCTTTTAAAAATAGTCATTTAAGTGAA
AAAGTGATTCCTTAATTAAATATGTAAGGCAGGGATATTCAGTTAATGTTATAA
>unigene_398_0
ATCGACCTCACGTACTACAGTTGGCTCATGAGAATGTTTTGTCAGGACATTTAGGGGTTA
CTAAAACTTTCCATCGTATTATACGATACTATTTTTGGCCTGGACTGAAGTCTGATGTTT
CTATGTTCGTCCGTTCCGGTCACATCTGCCAGTTAGTAGGAAAACCGAATCAGACTATAC
CAGTAGCTCCGTTGAAACCGATACCTGTTATTCATGAACCATTCGAAAGACTGATTGTCG
ACTGTGTAGGTCCGCTACCTAAATCAAAGTCTGGTCATCAGTACATCTTGACTATAATGT
GCACTGCTACTCGCTATCCCGAGGCGATCCCTCTTCGCACGATTAAAGCAAAAAAGGTGG
TGCAAGAGATCATTCGATTTTGTTCTGTTTTTGGCCTGCCTAAGGTGATTCAGTCAGACC
AGGGTTCCAATTTCACATCTAAAGTGTTTACACAAATGCTGAAGGAATTGGGAATACACC
ACCAGTTATCTAGTGCGTACCATCCAAAA
>unigene_399_0
GTCAGTGCAACCGCCATCCTGGTCCTCCTCAGGACATTTAACAGGCAGAACAACTGCTGT
AGACACAGGTTTAACAACAGAAAAGTCAGCATTTGCATTTCGTGCAATATATGATTTTAG
CATGTTTACATGACACACTCGACTCTTACGTCGACGGTCTGGGGTGCGAATAACATAATT
GGTGTCACTGAGTTTTTCTTCAACAATGTAAGGGCCTGCAAACTTAGCCTGCAGGCTTGC
TCCAGGCACAGGAAGAAGAACTAACACAAGATCTCCAGGCTGAAACTCCCGAATTACACT
CTTGTGGTCAAATCGTGTCTTCATCTTAGCTTGGGACTCTGCTAAATGAGTCTGAGCTAA
CTGACAAGCTTGGTGAAGACGTTCTTTAACAGAAGTCACATACTCAAGGACAGGAATAGA
TGTAGAATTCTGTGAGAGCAACTGTTCACTCAGTAACCGAAGCGGACCTCTCACTGTATG
GCCAAAAACTAACTCTGCCGGACTGAATCCAGTTGACTCCTGGACACTTTCTCTGATTGC
AAACATCATTAATGGTAAACCTTCTACCCAATCTCTACCCGTCTCTGTGCAGAACTTTCG
CAACATAGACTTGAGCGTCTGGTGAAATCTTTCTAAGGCACCTTGAGACTCTGGATGGTA
CGCACTAGATA
>unigene_400_0
TTTCATTCTTATCTGTTTGTGCTGCGTGGCCGTCGTGGACTTTGCTCCTGACTCCCCCCT
CCTTCTTCGGTTTCTGCTGCGAAAGTCTCTGTTGTCAGTCTGCCTTTGCCGGTCCAGCCA
CCGCTTGACCCATCAAAGCTGGGCACTCCAACTTCCAGTGTCCCCTCTCTCCGCAGTAAT
AACAAACATCTGGATCGATCTGAGACTGTCTCTGTCCTCTGCCTCTCCCGCGCCCCCGTC
CTCGGCCTCTGTAATTCATACCTTGTCTCGGCGGGCCTTTGTACATCGTCAGAGTTGTCA
GCTGAAGCTCTTTCTCCTTTTTCTTTCCCCCTCTTTCTTCCAGCAGTCTTTCAGCATGGA
GGGCATGCTGCCTTATCTTTTCCAGTTTCTCGTCCTCCCAGCCGATGCAAGTTTGTTTGA
TGATCGCAGCTATCTCAGGTGTCAATCCACTCATGAGGCTGCTTCGTAGATGAGATTCCC
ACATCTGTGGAACTTCTCCTCGTTCATCTGGTTCTGGCATTCTGCTGAATTTGTTAAACG
TTTCATACAGACGCACGTAATAGTTGTCAACAGACTCACTTCTCTTCTGCGTGCAGTAGT
TGATTTTGGTGGTGTTCACTCTGACTGGAAAATCAGTCTTGATCCGTTGACACAGTGTTT
CCACTGCTTGACGATACGCTTCATTGCCGGCGTGATTCCAGTCTGCGTTCTTCCGTTGGC
CATTGCCCGTGGGGAAATGTGGTCTTATTTTGTGCCAGTCTGTGGCCCCCAGTTTGAGCA
TAAGCAATCGTTTCAGTTCTTGCATGGTGGGACTAAATTCTTGACAGAATAAGTCCAAGT
CGTTTGCAAACTTTTCTCCAGAGTCTTTGGGGTGAGGCAGGTGTGTCATAGCCTCTTTCA
AGTCTCTCTCATTCCAAGGTCGGAAAACCATCACAGTTCCTTGCGGTCCAGCCACTTGAA
TCATAGGGAACATTCCCACTTGCTCTCCTCTTTCCTCCAGTTCATTCTCG
>unigene_401_0
ACGGTATTGCATATATTTTTGCATATGTCTGCTGCAGTTTGGGGGCTGTGTTGTCGTGGT
GCAGCCAATCAGTGTTGTCATGATGTCATTTTCCCTTGTTTCCAGAGTGATTAGTCACGT
GACGTTTGCGGCTCAGTTGATTGGCTCAGAAAGTTCTGTCGTCTCCAAGAGCAAAGATGG
CCGATTTGAAATCTCCAGCTTTTCCAGACGCTCCTGGTGGCCCGTAACAGTCATCTGTCA
CTCATCGGCCCAGAAAACAGCACCTAATGGCTTTCACAAGTCAGCGTGGAATAATTGTTT
ATAATTCATCAGCCAGGCCTGTTTGAGTTCAAATTGAGAGCTGAGCTCATTTTGCATATG
GCGAATTTAAAACCAGCCTAATGTGGAAAATGAAACACTAGCATTTGAAAAACACAACTT
TATTAACAGGTCTGAGAATGCCATTGACATCCACGTTGACGATGAGGTCATGTTTACACA
GCGTCTGCTTGAAGATGAGTCCCAGAATGCGCGCACACACACACACACA
>unigene_402_0
AACCATGTGATCACGGACATGTATGATGTAGTGAAAGCTTTTCAAGCCAAGCTACGCCTG
TGGGAGATTCAGATGCAGCAAGGAAATTTATGTCACTTTCCATGTTGCCAAACAATCAAA
AACCAAGTCTCCAATGCTGCATTCCCAAATGTGCATTTTGTTGATAAACTGAGCACACTT
TGCGCTGAGTTCACACGACGCTTTGCTGACTTTGAAGTGCAGAAATTTAATTTAGAACTG
TTCAGTAATCCACTTGCAGTTGACGTGGAAAAAGCACCTGCAAACATTCAGATTGAGCTG
ATAGAATTCCTGTGCAATAGCATACTCAAGGCAAAGTATGACGCTGTGAGGCCCGCACAG
TTCCCCAGCTTCATTCCCGAAACGATGCCTCAACTTCGTTTACAAGCTGCTCGAATGCTC
TGCATGTTTGGTAGTACATACCTGTGTGAGCAACTTTTTTCTTTGAAGATGAACAAAAAC
GCACACAGAAGCCGTCTCACTGATGAACACCTCCACTCCACTCTGAGAGTTTCCACAGCT
CAGAACCTAACCCCAAACATTAATGAACTTGTAGCCAAGAATAGATGCCAAA
>unigene_403_0
ATAATTACATTGTAGCAAAAACACCTAAAAATAAAGTGTATCCAATTTCTTCACAGTCAC
TTGAACAATTTAATGCACCTTTAAATGAATAAAACCGTTTCAAGATTGTAAGCAGGGATG
AGATTTCTTCTCATACTTGAATGTCCCAAAAAAAAAAATACATGCAAATCAAAACCTGAC
TGTAGTTACACTTTTATCTATGTCTCTTGGTTTGCTTGTCCTGTAGTTTCAGGTGACCCC
AAGAGTTTATCATGGCAGACGTGTTGTTGCTGCAGTGGTGATGGGATGCTGCTTTTGGAA
GGCTGTTCAATCCTCAAGCGCTCGCCCTTACATTTAGATCTGCAGCAAATACATAATTGT
TGCAAACTCTTGTTCTTCTGCTTTTTTGTTTTGTGTGTAGTCGGCCACACATTGATGGCA
AG
>unigene_404_0
GGGGAAAACTGTCAAGGAACAGAGGATGAGCTTACGAAGTCCTCAATGTACACTACCCAT
AAAACTGAGCATCTTGGGACTGACCCTTTTAATCACCATTCTATGGGTATTACTGCTGGA
TCTAGGAGGGTGGAGGTCTGCCAGCTACTGGTATCAAGATCTTTCCTTAAAGCCAAGATA
TAGAGGCAGTGTGGGTAGGAATTACAGTAGCATCTGGCATTTTCAGATGTATACCTCTAT
ACCACACGTTGAAAGGGCTTTAGCGTTATCTGGAGATGCCAGATGTCCCTCTGGGTTCTA
CAGCATGGAGGAGCTCAGGCCTCACATAGAGAGACCTCAGGAGGATCCAGAAGGACCTGG
AGCTGATGGAAAGCCCTTCGTCACTGGCATTTTGACACCTGCAGAGCTGAGGGAGAAGCA
GGAGGGCCTTTCTAGAAATGGCTTCAACCAGTTTGCCAGTGACCGTATCTCCTTCCACCG
CAGTCTTGGTGTCGACACGCGGCCCCCTGAATGTGTTGAGCAGAAGTTCAGCAGATGTCC
ACAGTTACCCACTACCAGTGTGATCATTGTGTTCCACAATGAGGCATGGTCCACTCTTCT
CCGCACCATCTGCAGTGTCTTACACACTTCACCGGCTGTTTTACTTAAAGAAATCATTCT
GGTGGATGATGCAAGTACTCAGGATCATCTCAA
>unigene_405_0
GTACTCAGGATCATCTCAAAGCCCCATTAGAGCAGTATGCCCAGTCTCTTGAGATTGTGC
GTGTCCTGAGGCAGCGTGAGAGGAAAGGTCTAATCGCTGCCAGACTGATGGGTGCACGAG
AGGCTGGAGGAGAGGTGCTCGCCTTCCTGGACTCCCACTGCGAGTGTTTCTATGGTTGGT
TGGAGCCCCTGTTGGCCCGGTTATTTCAGGAACCTACCACAGTTGTGAGCCCAAGCATTG
CTGTCATCAACAAGAACAATCTACAGTTCATTAAGCCAGTGATGTCAGCCCGCACACATA
CTCGTGGGAACTTTGACTGGATCCTGAGCTTTGGCTGGGAGACTATACCTGAAGAAGAGA
GAGTGAAACGCAAAGATGAAACCTATCCTGTCAGGACACCCACTATTGCCGGTGGGCTTT
TTGCCATTTACAAGCAGTTCTTTGAACACGTTGGAACTTATGATGACAAGATGGAGTTTT
GGGGAGCAGAGAACATAGAAATGTCATTTAGAGTATGGTTGTGTGGAGGTAGTCTAGAGA
TCATTCCCTGTTCTGTGGTCGGCCACATCTTTCGCACCAAAAGTCCACATTCCTTCCCAA
AAGGCTTAGATGTGATTGCACGCAACCAGGTTCGCCTCGCAGAGGTCTGGATGGATGATT
ACAAGAAGATTTTCTACAACAGAAATAAAAAGGCTGCTGCCATTGCAGCGGAGAAATCAT
ATGGGGACATCAGGGAGCGGCTGCAGCGCAAAGAAAGGCTACATTGCAAAAATTTCTCCT
GGTACCTAGAAAACATTTACACTGAGGCCTTTGTGCCAGATTGGAACCCTGTGCTGTTTG
GATCGTTGAACAACATTGCCACAAACACTTGTCTTGATATTGGTGAGAAGAATCCTGGAG
GGAAGTCAGTGATTTTATTCATTTGCCACAACATGGGAATAAATCAGTATTTTGAGTACA
CGTCACATCAGGAGCTGAGGCATAATATTGATAAGCAGCTGTGTCTGCATGCGACGATCG
AGCCTGAACCCGTGCGAGTGGAGCTGTGCAACCTTCAGGGTGAAGGAACCGTCCCAGCTC
CACAGCAGACGTGGAGTTTCATTCTTGTTTCCCAACAGATATATCTTGTCCACAATGCTC
TGTTTAGTAAGTGTTTAATGGTGGAGTATGGCAACATCATCATGAAAAACTGTGACCCTG
CCAACAATTATCAGCACTGGTCTTTCATCTGATATGAAGTCAAAAGGGGCTCG
>unigene_406_0
GAACACTCCATCCTTGGGAGGGGAATGCAGATTCTTGTCATCCATAGTGCTGACAATGAA
CTCCCAGGATAGAGTGTCTATAGACACGTTGTTCTGGCGTGCAGAGCTCTGTAGTACAGC
GGTGAGGAAGCCCGTAGGGAAGGTAAATCCAGACAGCCAGAAGAGGACAGGAGGGCGAGC
AGTTTCCGCCCAGCGAGCAAACTGCTCCACGCGCTGGCACAGGTCCCTCGTCCAAGACGC
CAAGGGCTTCAGAGACGGGTACGCCTAAGGATGGAGAGCATCTCATTACTGATGCGTGTC
TTTTTTAGAGGTGTAATTAAAATGATCTTACTGTTCTACAACAGTACTTGCT
>unigene_407_0
TGGCGCAATGGCCTTTGCTCTATTTTTTTCTAGGGCAATGTTCATCCAACACTATTAGTT
TTTGTAAACTAGGCATTACTAAGCAGTTTTTTGCAGGTTTGATATGGGAACTAAAGATGT
ATTCTCTCACACCCGTTAATCAAACAAGAAGGGAGTCAGCAAATGAAAGGCCATAATCTC
CACTGATCTGTTTTCTTAGACATGTTAAACAAACACAATGTCATATTAATTAATGTGTAT
TATATAATGTTTTATAATGTTGAATTACTGCTATGAGAAAAGAATCCTCACAGTGAGTAT
GGTTTGTTCAGCGTGTCGTTGCATGGATCTTGAAGGGGTGTGGGGTGCGTGTTACTCCTA
TCACTCCATCAAGGTTGAGTTTCTCACCCTCTGCAGCTGAAAATCGAAATTTTCTGAATA
AAATGATAAAGAACAGGAAGAGTTCCATTCTAGCGAGCTGCTCCCCCAAACAGACCCTCT
TTCCTGCAGAAAAGGGCATGAATGCGTCCCGCCTCACAAACTTGCCCTCTTTGTCTGAAA
AGTGTCCAGGATTAAACTTGTAGGGTGTCTCCCATTCATTTTCATCAAAGAGAACAGAGT
GCAGTATGGGTAAAATTGCTGTACCCTTTGGGATGAAGCACCCTCCAATGGTTGTGTCTT
TGTCAGCCACCCGCAAGCCATTCATTGGTACAATGTCTCCGAATCTCAGGATCTCATGGA
GGACAGCCTCAGTGTATGGCATGTTGGCCTTGTCGGCTATACTCGGCTCCCTTGAGCGTC
CAATCACTCTGTCTATCTCCTCCTGGACTTTTTCTTGTACTTCTGG
>unigene_408_0
AAGGAGGGGAGAGGATGGAAAGTGAGGGGCACAGTAACTCGTTTAGGGGGGCACGGCCCG
CGAATGCTCCCCCTTGGCACCGGCCCTGTGTATGTATGGGACCAGTATATCTATGGGAAA
GGATAATTGAATTAACTGATACCCTCAGGCCTGAAAACACAGAGGATCTATGCGTGACCA
TCCCATGTCTCGCCTCCTGCTCTTCTGAGTTTCCAACTCACCCTCTTGTATTTTACAGAT
AAAGGAACACACAAACCTATTTTGATTTTCTTCTAAAAGGACAATCAGTAATTATCGCTG
CTATTAAAGCAATATACTCCCAAATAATATG
>unigene_409_0
GTATCCTCTTTATCGTGTGTATTAAAATGTCTTTGAAATAAATTAGATAAAACTAGGCAC
CCCCATGCAGGCACTAGTTTGCTGGAAGGTATTGGGGAACCATAACAGTGAAGAAGAGAT
CGATACCAGGCTGGGTATCCCTGGGTAGGTTGCGCTGTTCCTCCCCGGTGCTTCCTGTAC
CCAGCATTGCTGGCTCGTCGCTCTGTCTGTTGATTCCTCCTTCCACGTTGAACAGTTGGA
GTTGATGTGCAGTGACGAGATGGTTCGGGGCTGTGGTTGATGACGTTACACCCTTTGCAG
TCTCCCACGTAGCGCCAGACATCCTTTCGGACCGTTGGCCACCAGGCGACCTCCAGGATG
TTGAGGAGAGTTTTCAGTCGACTGTGATGACTCTCCGTTGTCCTTTCGTGGAGGTTCTGT
AGCGTTCGCTGGATCAAGGCTTTGGGAACCACAAGCTGTATTCTCTGCTGGCCGCGCTTG
CCCTGGATCCTTCGGTACAGCAAGCCCTGGTGGTTGTGTACGGTGATCCTGTCTGTCTGG
TGCGTGGAGATGGAAAGGGTGGCGTCATCTTGCTGTGCGCTGATAATTTCCTCGCTGGAG
AAGGGAAGGACGGAGAAGATGTAGCTGACAGCTGGCCCTGTTGATGTCATAGCGGTGGTA
GTTCCTTCCGTCGCTCTGTCTTGAGTAGGTGGATACGTGGAGATGGCAGGACGGTCCGTC
AGAGGCGAAGAGGAGCAGATGGTAGACGGCACTGAGTCGGTTTCGGTAGGCGGTGGTACA
GTGACTTCTGGAACATTCTTTTCCCGGATTTGATTAGTCCACT
>unigene_410_0
AGAAACTGAACCTGAAAGGGAAGCCAACTCAGATTCTACTGAGCACTATGTGTCAAGATA
AGCCAGGAGAGCAGAAGCTGGTAAGCAGTTTTATCCTCACAGACCTGGAGGTGTGTGCGC
TGGAAGACACAGAGTACTTTGAGATTCCTAAAGTCTTTACACACTGCAACATTCCTGTTC
AAAACGAGAACATTCCTAAACAAGAAGATATCAGCAAATGGCCCTACTTGAGTGAAGTAA
GCATACCTAGCATTAATGCTAATGTGGATCTTCTAATTGGAGCCAACAATCCAAAGGCAA
TGGAGCCGTGGTACATCATAAATAGCCAACAAGATGGACAATATGCCGTGAAGACTGCAC
TGGGTTGGGTTGTGGGG
>unigene_411_0
ACTCTTTCTGCTCCAAACACACCTGCAGAACATAAATTAAAAAATTATAGCTATTGCTGA
ATACAATAACATATTAGTAACCTTACTTTCAAATGAAAACACTGTGTGAGACAGATACAA
AATTTCTTTTTCAAAGCTTGTGTTAAGTAAATTGTAATGGTAAAAAGACTTCATAACAGA
AATAAGCAGCTCTGGCCAGTCATGGACTCATCACG
>unigene_412_0
GCCGCTCCTCTCCAGCAGGTACTCCGCCAGTCGGGTGGTGAGATAGGGCTTCCCTGTGCC
GCTGGGGCCTGATAAGATCAAGCGCCGGTGCTTGAGCAGCAGACTGATGTAATGCTGCAT
CATGGGCTTGGGGATGAGCGTCTCAAACACCAGAACGTCCACACACTTCTCCTTCAGTCC
TTTCAGAGTCACGCTGATGCAGGAGGAGCCTTTGCAGTAGAGGCGCACAGGAGGCGTCTC
GGGCGGCTGCGCTCCCAGAACCCTCTTCAGATGGCTTAGACTGTAGCTGAAGATGGAGTC
CTGAGAGAGACCGAGAGTAGAGCCGGGGTCCACCACCGCTAAATACTCTTTAAAAGCCTG
GATAACTGCAGAGTCCAGAGAAAACCAGTCGGTCCGTCCACTGATTTTAACCGTGCCGAT
GAAAAACTCCAGCTGTTTCACCTCGTCTTTGAATAGGTGCTGAGTGGGTATGCGAACCAA
CACTCTGACGAGACTTTCGTCCTTCTGCAAAGTCGTGGTGGGGCTTTGAAACACATCTGG
GTAAGGCTCATTTTGTCCCATGCCGGTTTTTCCGAAAGACGACACTGATTGCCGTGGTGA
TGAGACGCCCAATGAACCGAGGCCAGAGGACTGGGAGGTGGAGCTCGGAGGTCTGGAGGA
GGGGCCACCCGTCTTCAGCTGGTCATTCTCCGCCTTCAGGTTTTCCACCGTCATCTGCAT
GTTGGTCATGGCCTCCTGCAGCTGCTCCAGCTGATGGGCGGAGCTCAGCGCCTCCAAACG
GATGTCCGTCAGCTTGCGCTCTTTCTCCCACAGTTCCGAGCGTAACCCTGACACCACTTT
CTCATCCTGCTCAGTGTCCTCGCGGCCCTCGCACGATCCCGATGTTGAAGTCGAGGCCGT
TGTGGAGGTGTTATCCACATTATGCTGGATTTTGGGTGAAGATGGAGCGGATGTGACCGG
CGTTGTGATCTCCTCTATATCTGCGTATGGCGCTTTGGATCCCTTTTTACTAAAGGCCTT
GTTGAAGGAGCTCCTCAGCTCATAGACCCAGCTCTTTTTCTTCTTCTTCTT
>unigene_413_0
TGGGACAGTTGGTCATGCAAACTGCCAAGACACAGAGAGACAGAGAATAAAAATGTGTCT
GTAAATATCAGCTTTTCTGTGTACAGCAGAAAACACAGTGAATACTCTCTTTGTTTGGTT
TTCAGTTGGTATGAATAATTTGTCAGAGCAAACCATGCAGACTATTGTTGGTACATATAC
ATGCAGAGTCTCTACAGCCTCTGAGGGAATTGTAACTTTTCCTACTTTAATGAGAATAAA
TGTATTCTTGGATATAGTGAAATATTATGAAATAGTCTTTGGCAACTCTGATTTCATCAG
CTTTACACTTTTCATCTTAACCAAAGAGAGCAAAAAACGATATTCAACCAGATACTGGCA
CAAACATTTGCATCAGTCTTCCTGAAGTGAAGTGATGTGTGGCCAA
>unigene_414_0
GAGGGAGATGACACATGTGAAGGTATGAACTTGAAAAGTTGTTTTTCTGAACTTCCTGAG
CTTCCTCTCGTGGATGGGTCTTGTGTTTGGGTCTTTTGTTGCATTGTAGCTTTTTGTAAA
CCCCAAATAAATTCAGTTGAGCCCCACTGTGGTCTTATAGAGGTTGAGGATATAAGCAAA
AATTTACACTACCTTTCAAAATTTCGTGGTTGGTAAGAAGTCTCTTGTTTACCAAGGCTG
TGTTTATATGGAAAAAAACCTCCCT
>unigene_415_0
TCACTATGGGGCAGCTGTATGGCTGTTTTGATCCAGTGAGTCACGAGTGGTCAGACGGTG
TTTTGGCCACCTCTTTCAGACAACAGGCCCAGTGCACCGCAGACGACCGCCAGTGGATCA
TATTCGATGGGCCCATCGACGCGGTCTGGATTGAGAACATGAACACTGTTTTGGACGATA
ACAAGAAGCTGTGTCTGATGAGTGGTGAGATCATTCAGATGAGTCCTAAAATGAGTCTTA
TCTTTGAGCCTGCGGATCTGGAGCAGGCGTCACCCGCTACTGTGAGCAGATGTGGTATGA
TCTACATGGAGCCGCATCAGTTGGGCTGGACGCCTCTGAGAGACTCCTACATGAACACAT
TACCTGAGAGCCTGGCAGATGAGCACAGAACCCTGATTACTGATCTCTTTAACTGGCTGG
TTCAACCTTGTTTGGACTTTATTTACCACGAGTGTGGATTCTTAGTTCAGACGTCACCCA
TTCACCTGGCCTATAGTCTGATGCGCCTGTATACCTGCCTACTAGATGAGATTTTTCAGT
CAGGACAGGAAGGAGCAGAATCGATGACGAGTCAGCAGGTGACGCTGTGGCTTCAGGCCC
TGTTCGTGTTCGCTGTGGTCTGGAGTTTGGGAGGAACCATCAACGGCAACAGCAGGAAGA
AGTTTGACATCTTCTACCGAGACCTTATCATGGGCACAAACACCGATCATCCGCGACCCC
AGAGTGTG
>unigene_416_0
GAAATGAGCATGCACAATTAAATCCAATATCATTTGATGATGATCAATAAATTAAAAAAA
ATGGCTGATAACTTATATGGCACACACTGAACCAGAACAACACACTAGAAAAAAACATAT
GTTCCTAGTGTCAACTGACTGTGCTGACTGAGAGCAGATAAACAGAAAAGGTTCATGCTG
GCAGTCTGGCTTCCCGCGCCTGTACGTTTGAACCAGATCTCTAAATCTGATCTCTGGATG
TAAGTGTAAGTGAATCTTCAGTGCTGCTTCTCCCTCTTCCTGCACCCTAGATACTGACAC
ATACACAGACACATCAGACTCCCCAGGCACAGCCTTGGCTCTCACCATCTCCACCAGCCT
GTCTCTCCCCACCCCGTTGATCACATCCACCACCCTGGAGAAACACGGAGGTTTCAACCT
CACACTGAG
>unigene_417_0
GTGTGTGTGTGTGTGTGTACCTGCTGCTGTGTGTTCAGTGTTGGTGTGTGTGTGTTTCTC
TGTCGGAGTTTCTCTCTTTCCCTCGCTCCTCAGGTGGGCGTGTCCAGTGGGCGGAGCTCC
AGTCTGTGTGTGTTCTGCTGTTGGACCGCCCCGTCTGCTGCTGCTGCTGTCATTGGTCGG
TTCATTCGTGGTCTTGTGTGTATTTCCCATGATTCCACTCTCTGCCCCGCTAACATCCCG
CTTCTCCTCTCTGCTTTCATCCTGAGCATCTTCATCCTCCTCCTCTTCCTGGATGAGGAT
CTTCCTTCCTGTGCTGCGTGTCTCCTGACGCCCGTCGCTCGCCGTCTCGTCCATCAGCAG
CTTCGCTCGGAGCAGGAGCTCTGCGA
>unigene_418_0
ATATGCGCTAGACTCTCCATGCGGAAAAAAGTGAGAGTAGATTAATTTAAAAGTCTCTTC
ATTTACTAATCCAGTGGGGCATTCATTTTTGAAACTTCTATAGAGGATTTGTAGCTCTGT
TTTGGAGAATTTGGTCTGTTCCATAATTTTTTCCAGACTATCCGGCCTGTAGCACACAGT
GGCAAGCTCAAAATCCTCCTCTATACTGTTTTGCCTGACAGTTGGTGTGGAGTCAACATG
ACAGCAGGGCAGAAGTTTGAGGAAGCGCTGCTTCATGTTCTTTTTGCTCTGGCCTGAGGG
AGGGTTACCTGTCAGCAAGTCATTGGATCCGTCACATTCTCCAGAAGTATTCAAACTCTC
ATCTCTAGATTTCACCTTCATTTTGTCTTCCAGCGAAATACGGTCAGAGAAAAATACCTT
TAATCCCTTTAGAGAGAGAAATGATATTGAATTATCGGTCTGCCAGCAAATGTAAG
>unigene_419_0
ATGACCTTATTCTACATCCCTAACCCCACCCAATACCTTAACTTAACAACTTCGAGTTTA
TTGAAGCAAAAGTCATAATTAATAGTTATTTGATAGTGAGAATTGATCCCCATACAGTGA
CTACAGTATTTGTGTTTTAAATATAAAACATTCAACATGCTTATCTGTGTTAGTATGACT
ACAACAAAGAGATGTTTACTCACAGTTTAGAGTTTGAGTCTCGTAGT
>unigene_420_0
GAATGAATTACATTCTGACCTCGTCATATATTCTTGTAGTGAGACCCCAGCTGATTTCAT
GTGTGGACGGTGTGGTTTCATGGCTTACACACGTACGCAGACCGACACACACACTTACAC
AAGTGTACATGCACGCTTCCTGTTATCTCAGGCAGTAATTCGGCCCCATTTCTTTTACCA
TCTCGATCGTCAGGAACGGAAAGGCCGCCCCAGAGAAGCAATGGATGGGAAAAAATGGAG
AAAGATAACCACAATGGATGGAAAAAGGAGTAAGAAGGTGATGATTATCGAGATTGCTAG
GCAAGGCAGAGAGAAAGAAGGAGAGAGAGGTAGATAGCAGTGCATATGAGAGAACAGAAG
TACTGAATAAATCACTCAGGAACAGGAACCAGAGATTCACAGCAGCTACTTTACGTATTG
GCAGGAAATATAGGCTTGTGTGTTTGTGTGATTGACAGTTATGACAATTGTGATTCAACA
ATAAACATATTCATAAATCTCGCAATTGTAACTTTCTTAGAAATCGACTTAAT
>unigene_421_0
AGAAAATGGCAGGCAGGGAGTATGTGGGTTTCAGCAATGCGACGTTCCAGTCTGAGAAGG
AGACAGGAGTCAGAAACTATGCAATAGGATACTACCTAAAAGAGAAGAAGTGTTTTCCTG
AAGGGGCGGATATGAAGGACGCACTGGACTTTTATTTCCAGTTATGCGCCATAGAGGTCA
CGTGTGAATCCGGCAGCGTAATGGCCGCCACACTGGCTAACGGAGGTATCTGTCCAATCA
CAGGAGAGAGAGTTCTGAGCACAGAAGCCGTACGAAACACGTTGAGTCTCATGCACTCCT
GTGGGATGTACGACTACTCGGGACAGTTTGCTTTCCACGTGAGTAAAAGGATTGTTTCTA
CTCTGTCTGTCTTTATAT
>unigene_422_0
GGCAAAATGAGCCGGTAGGAACCTGCTTAGTTTGAGCGCTCAATCCGATCATGCGCAGGC
CTGCAGAGAGAAAAATTCATCAGGCTCCCGGACATTGAAGCCTCTCACCGTCAGAGCTCA
TATTAGCCCATCGCAGCCACACTCCGCTTCCTCCATTCGGTGTAGGGAGGGAGCGTGTGT
GCCGCGAGCCGTGCTCAATTCATTTTGGCCATCAGACCCCGTAATTGCCGCGCTCCCGCT
CTGGCAGCGAGAGAGGGCGACTGTTGGGCGGCACGTGTGTGGGGAGGGGTGAAAGGGCTA
TTTTATCAGCTACAGGCAGACAGGAAGTAACTACTCTAATTTACAAATGCAACTTTCAGA
GGTAGCGAGAGAAAAGAGGGGTGAAGAGTCGACAGCAAGGAAAGAAGAGAGGGAAAAAGA
GAAGAATTTGTGAATCCAATTGAGTGCTGGGGGGGCAGAACGGAGCAGAGCAGCTGGCTG
GGCTAGTAATGCAGTTACTGGGAGGGTGTTGCCATGCGAGGCCACGGTGTCAGGAGGCAG
CCGGTCATCCAACCACACACACACACACACTCTTTTGTTGCAGAGGGAAGGACGCTGCTT
CTTTACAAGGCAGCGTTTAAGCTTGAGGGCATCTCTTGCTTTGCTCAGTCTGCATGTGTA
TGTTATGCTCCACACACTTAAAAATGGTTCTTCTATGGCATC
>unigene_423_0
TTATAATCAGCGCTTAATTAATCCATAACGGCAGCATCAATGCTGACATGGTGCTGACGT
GTGAATGAATGAAGGAAAAGTAGTGAGGGAGAGAGAGCGAGGAAGACAGGAAATCTTTGT
GTTTGTATGAACAGGGAACGGTATACATTATTGATGGTGACACCTCTGCGACACGAGTCC
TTTATCATGGGATGGCCAGGCGGGAAGCGGTTCACACAGAGGGCTGTGCACATGCATTCT
TTCACTGATGTCTTTCTCCAGGCACTTCAGGACATTTCCATGAAAACATGTATGTTACAG
TGACTTTGATTTATACACCCCGAATCTGAAA
>unigene_424_0
AACTTGGTTTGATATTTTGTTATCTTATGCTGTGACTTCATACATTTATAAATGTGGTGA
AGTATCTGAATATTTATTAAGGCCACAGTATACTAATTCGAAACTCAAATCCCAATGTAG
CTTGTTCATTGCTAGTAGCTGAATAAGTGAAGTGTTGCAGGCATATCCATTGTTGTTAAA
CCTCACATAATCACATAATAGCACATGTCCCACCCGCCCATCAAAAACCACAGCGATAAA
GCACAATAACAACTCTCGTCCAATCAAGGTATTAAAAGAGGGCGAATGCAGCGTGGTGGA
CCGCAGTGGCGCTGAATATTCACTCTGCTGAGTGTGTGTGGCTCTCCTGCAGAGAGCATA
ATGAAGTATGCGGCTGCTGGTTGAATGAGG
>unigene_425_0
ATGGAGTATCTTCGTTCCCTCTGTGTCAAGGAAGAAAAACACCAAGAGTTAAAATCTGAG
CAAAATGAAATGGTAGTTAAGCAATAAGCCTTGAAGCATTAACCAGGTCTTTAACTGAAA
TCATGTGCCCGACCCGACCAGTGCTGTCAAATTATACCCAAATTCAGACCTGTAATGCCA
TAATGCTAGACACAGATCCATTCATACAGCTTGCACAGAAGAAATGCAAGCACAGAATGA
CACTATATCCAAACAATGGCCGAAACACAACAGATTCAAACAAAGTTGATGCCTATCCCT
GTCTATCCTTGCAGTGAGTGTAAAATTTAAAATGTTAGGTAAAATATTGGATTTGAGCAT
GTATGAATATGGGCGGCATGGTGGCTCAGTGGGTAGCACTGTCGCCTCGCAGCAAGAAGG
TCCCTGGTTCGAGTCCCGGCTGAGACCTTTCTGTGCATGTTCTCCCCGTCTCTGCGTGGG
TTTCCTCTGGGTGCTCCGGTTTCCCCGGAGTGAGTGTGTGTGAATGGGTGAGTGAGTGAG
TGTGTCCCAGCACTG
>unigene_425_1
ATGGAGTATCTTCGTTCCCTCTGTGTCAAGGAAGAAAAACACCAAGAGTTAAAATCTGAG
CAAAATGAAATGGTAGTTAAGCAATAAGCCTTGAAGCATTAACCAGGTCTTTAACTGAAA
TCATGTGCCCGACCCGACCAGTGCTGTCAAATTATACCCAAATTCAGACCTGTAATGCCA
TAATGCTAGACACAGATCCATTCATACAGCTTGCACAGAAGAAATGCAAGCACAGAATGA
CACTATATCCAAACAATGGCCGAAACACAACAGATTCAAACAAAGTTGATGCCTATCCCT
GTCTATCCTTGCAGTGAGTGTAATGTGTAATGCGGCATGGTGGCTCAGTGGGTAGCACTG
TCGCCTCGCAGCAAGAAGGTCCCTGGTTCGAGTCCCGGCTGAGACCTTTCTGTGCATGTT
CTCCCCGTCTCTGCGTGGGTTTCCTCTGGGTGCTCCGGTTTCCCCGGAGTGAGTGTGTGT
GAATGGGTGAGTGAGTGAGTGTGTCCCAGCACTG
>unigene_426_0
TAAGAATATCTTTCAGGTTATGACTAAATATGTTATCCTACCTTCCTGGTCATCTTCTGA
AGATGGTGTCTCAAGGCTACAGGCTGGAGATCTGTCTGAGAGACTCTGCTGTAATGTGAT
GTGAACCACCAGAAGCCTGCGCAGACTAATCAGATCAGAGTTTTTCAGGCCCTGCTCCAG
CTGTCGGAGGACTGTCTGTCCTGGCTGACAGGTTAATACCGTCACCTCCACACAGTTGCT
GTTGAAGTCCCCATGAGCTGTATGACACATGTATTGTTTAAACTGCTGCAGGCTGTCCAG
CACTGCCTGTTTAAGAAGTGCACCTCGTTGCCGAACGCAGCCCTCTTGAGGCAAAGAACG
CAGCTCCTCTATACAGGACAGCAGACGTGTCAAATTGCCCTTAACTTGCACAAAGGGTAA
GAGACACTCCAGCTGTACACTGATGGCAAAGACGCTTAGCAGCGGCAGACGAGCAGGTCC
TGCCAG
>unigene_427_0
GAGAAACGAGCGTCGTCCAATCAGAGGAAGTTGTTTGAGATCTGACGCTGGTGTTCAAAC
AGGTCCTCTTCCTCTGCGCTGTAAGCGTCGCCGGCGTGGCAGCTGTACAGATAGACGCGT
CCTCCGTCGTAGCGGCAGCGGCAGCGCATCACGTTATTCTGGAAGTCAGACTCGGCCATA
TCGAGCGAGGGATTGACCTCCACCTGGAAGATGTAGTCTCCGGGCCGCACGTCGGTGATG
TCCACCCACTGGCAGTCGATGTCGTGGCGGTACGTATCCCAGCAGCCCACGCTGATGCCC
TGATCGCCCATGTTATAGCAGGCGTAGCGTTTGGTCAGGCCTGTGTGAGGACGAGACGCT
GCTTAACGAGCTCATCGTTAACTCTCTCTCAG
>unigene_428_0
GTGAAACTGCCCGGATTATTCTTTTATGTGATGTGGGCTCTCCACTGGCCTTCTCCCTGG
TGCTGGGCTACATTGGCCTGCTTGCAGCTGTCTGCTTTGTGCTGGCCTTCTTTGCTCGAA
AGCTCCCAGATAATTTCAATGAGGCTAAATTTATTACTTTCAGCATGCTGATTTTCTGTG
CTGTGTGGATTGCATTTGTGCCGGCATACGTCAGCTCACCGGGGAAGTACACGGTTGCTG
TGGAGATTTTTGCCATTTTGGCTTCCAGTTACGGCCTGTTGCTGTGTATATTCACCCCAA
AATGTTACATCATTCTGCTTAAACCTGAGAAAAATACAAAAAAGAACATGATGGCCAGAT
AATGTGTACAAATGAAAGGCTTTTGTGATGAGACAACATTTTCAAAAGGGCAGTATCTAT
CAGTTTGTGATTATATAAGCATAGACCTCGGTGCTGGGTTCCCTCTAAATGTGTGTGTGT
TTTAATTATATTTATGTACTGTG
>unigene_429_0
TAATGTGCAATTGGAGACTATTCCACAGATGTGGGGCTGCCACAGAAAAGGCTCGATCAC
CTTTGGTTTTCAACCGTGATCTGGGAACATGTAAAAGCAAACTCTGAGATGATCTTAGAG
GTCTAGTAATACAGTGTTGCTGCAACAAACATGAAATGTACTCTGGAGCAAGGCCATGCA
ATCCTTTAAAAACCATTATCAAAACTTTATAATGGATTCTAAAATCAACAGGAAGCCACT
GCAGCGCAGCCAGCACTGGAGAGATGCTGGACCACTTACTTGTGCCAGTCAGCAGTCTAG
CCGCAA
>unigene_430_0
GATGAAGGTGGGGCGGTGTATGTCTATATGAACCAGAACGGGTCTTTTCGTAACAAAGCT
GACGTGGTGCTCACTGGGCCTAAGGACTCGGCTTTTGGCATGGCTGTTGTTGGTATTGGT
GATGTTAACCAGGATGGCTTTCAAGATTTAGCTGTTGGTGCTCCATATCATAGTACAGGC
AGAGTATCGATATGGATGGGCAGCAAAACGGGTATTTCGCAAACGCCTAGTCAGGTCATT
GATGGAAAAGACATCCCAGGTGGTGGATTCCAGACGTTTGGTTATTCCATCAGTGGTGGC
ATGGATGTGGACAGGAACAGTT
>unigene_431_0
AAAAGGAGGAGGTCTGCTGGTCGGAGCGTCTGATGATGACATCCGAGACAATGTCTTTCA
CTATGATGAGCAGGGAGGAGGAGAAGAGGATGAAGATGCATTTAATATTGATTTTCTGAG
GAACCCAACTGATATGGTCCCTACCCCAGCCTCATTTTTCCCACAAGACTGCAGCCTGCC
CAGAGGAAAACAACCTCTAAGGAAAGATGCACCCCATAACCTACCTTCTCCTACATATCC
ACGCAAACCCCCTGGAGACCCAACCGATATAGAAGATTTCATCAATGTTGGGCTGGACGC
TGCTGACAATGACCCGAATGTCCCACCATACGATACAGCTCTGATCTATGACTATGAGGG
CGATGGGTCGGTAGCAGGCAGCCTTAGCTCTATCGCTTCCATGGGTTCAGACGGTGACCA
GGACTATGACTACCTCAATGACTGGGGACCACGGTTTAAAAAGCTGGCTAACATGTACGA
CCCACGTTAGGCACCAGACTGATTCTTTTGTTCAATATGTTCGGATATTCTCATTCATGC
ATGTCCTTCAAAACTCCATGCAAATCAAATGTCCCATCTTCAAAATGAGAGAGTGCTCAT
GATGTAAGGACGAGGGGGCGGATTACATTATTGATATTGTAGATAAATGGAGGTCTCTAT
CTATTCCCCAGTGATTAGTGTAAAGGTCATCAGTGTCAAAACAGAGACTTTCTTTTTCCT
TTCCTTCATGGATCACTGAACTATTTACACATGCTGATGTGACAGGTGCTTACTGTGGGC
CAGTGTGCAAATGGCTCACATTGTGAAAGCACCAACTGGAGGGAGGAACCGTGTTTTAGT
GCATACTGATTAGACATGGTGCAAAAAGAGATGCCTTGTTCATAAACCATGCTTCATGTT
CTTGAGGGATTATTTTAGCTGATGACCAATACAGAGGTTTGCTGAGCATG
>unigene_432_0
GTTGATTGCACATTACCTTTGATTGTACATTTTATTTTTAATGTAGAGTTAAAACTGCTA
TATCCTGCCACTAATGCACTTATTGGTATAGATCAGAGTCAAATGAATATTAGGTTACCT
GATAGAGAGAAACAGTAAAAGACAGAGTGAAAGACAGTAAGCTGGGGGGAGAGAAAGTTG
GAAACACAAGAAGAGTGAGACACAAGAGGACTGCACCAGAAATAGGACAAAGAAAGAGAT
GCTGGTGGAAGAAAGAATAATGGATAAAATATGCAGGGTTCTTGGCATATCCGTGGTTGA
GATGGGATGAGGTTTGAGGCTTGAACAGTGCAGCAGTTAAATAATAAGTTTTCTTTTTCT
TTTTTGTCTGGTGTAGATTTGAATTACATGCCAACAGCAGTAATAAATCAGGAGATATCA
TCCGTATGTTTCCACATACACACATGGTCAGAATTGTTTGTACCCTTGGTAAATATGATC
AA
>unigene_433_0
TAAAAAAAAAGTTTTTTGTTAAACTATTAATATAAGAAAAAAAAATTGGAAAAAAATTAA
ACAGATTTTATAGGGCCCTACTTTAGCACAGTGAAGAAGAACGAGAGAAGAGGGATAAAA
TCGTGACATATCATAGTCCAGACTTGAACCTGTGAACTTCTGCTCAAACATAAACTACAT
TCACATCCGGGCTTGACGCTTAATTATTTCTTGGCGCTTAATTATTTAAAAAAGTCAGAA
TTGCGAGATG
>unigene_434_0
GTGGGGTCGACTATGATTATAGAGCTGTTCAATGCGGAAATACAAAAGATTGTGTCTGTG
AACTCATTCTTGTCATTTCTACAGAACTTTATATTGACCTTGAGACCACTGTTTTCTTTC
TTAATAATCATGAAGTTGATTTGGGCTAAACTAAATAGTGTTTTAACACTGCAGTTGTGT
AATAGAGAAATAAGTTGTCAGTTACTCATCAAATACTGCAAACGATGA
>unigene_435_0
GCATCATTGTCCTCGGTGGCCTCTTTCAGCTCTTTCTGGATCTTACGACGGGCAGCAGTG
GCACGCTGAGACTCCTCGTCGCTCTCTTCCACCTGCAGCTTAAGCTGCCTTGCTCGCAGA
TTTGCTTTTTCAGCCTGGTCCTTAAATTGCTCTGTCTGTTTTCGTTCATCCTCTATCTGA
ATCATCAGTTCTTTTAGTTTCTTGTCTTTCTGACGCATGGCCTTGGCAATAGTTTGTCTC
TCCCTGCTCTCATGGTCCACTTGGTCCTCCATTTGTTGTAACTTAGTCTCTAATGCAGTT
ACAGAAGCCCGTTGCTTGGACTTGACCTGTCCCTCCATCTCCAGCAGCTTGGCCCTCAGC
TCTTTGTTCTGCCTCTCCA
>unigene_435_1
GCATCATTGTCCTCGGTGGCCTCTTTCAGCTCTTTCTGGATCTTACGACGGGCAGCAGTG
GCACGCTGAGACTCCTCGTCGCTCTCTTCCACCTGCAGCTTAAGCTGCCTTGCTCGCAGA
TTTGCTTTTTCAGCCTGGTCCTTAAATTGCTCTGTCTGTTTTCGTTCATCCTCTATCTGA
ATCATCAGTTCTTTTAGTTTCTTGTCTTTCTGACGCATGGCCTTGGCAATAGTTTGTCTC
TCCCTGTTACAAAAAATGACTAGTTGGAATCCCTTTGTCTTTACAGCCAAATCCATCTTA
ACACTGATGATCTTACCTGTTCTCATGGTCCACTTGGTCCTCCATTTGTTGTAACTTAGT
CTCTAATGCAGTTACAGAAGCCCGTTGCTTGGACTTGACCTGTCCCTCCATCTCCAGCAG
CTTGGCCCTCAGCTCTTTGTTCTGCCTCTCCA
>unigene_436_0
AAGCAATTCAATTTTATCTCAGCTTTGCGAAAGGATCGTCACACAATTTTTTTCCAGAGA
ATTTTATTAAAGGTCCTAATGGAGGACGCGGTACTGCTGTTGATTATAGGAAAGAACCTG
AATTACCTGAGGCAAATCTAGTCTCCAGAGCAGGTTTTAGCATAATAGGACAGAGAATCT
TCAAAGCCGAGAGTTCTCACAGGCGGCAGCTCTGGTTTTTGCACAAAAGGAAAAGCTTCC
TCTGGTCTCCACAGATGTTATCTGGTCAAATTGGCTCTGGTCTTTGTCAAGAGTGTGCTG
CTTTTTGAATATACGGCGGGTGTCTGTTGTAAATACCTCACTGTTTCCATTGTGGTGCTG
GTTTGTGTTGAACATTGACTTAGGAATTAATCCAATATGAGAAGGTCAGATTGTAGACGG
GACACTGTACAGAACAGATTTTGTGGGGCTACAGCTTTTTGTATCAGTCAAAATTTTAAT
GAGAATAATTATTGCACAAAATGTTCTTAAAGAAACCGATCACCTAAAAAAGAAAACTCA
TTTCGTTCCAAACCTGTAT
>unigene_437_0
GGACTCAAATACAGGATTGACAACTGTATTCTGCTGCTTTGTGAACATGGCCATAGACAT
ACTGTATATGGGGCAATGGGCATTGTGGGATTAAGGAGGAGACGAGTGCTTTAATGCAAG
CCTGAGGGCACAGCCATCCTTTATCCCACCTCTCTTCTGTTTGCAGCCCGTACTCTCTGT
GCTGTTCCCCAGGGCATCGGATTACAGGAAGCGCCACCATTTCCACAATTCAGTCAGCTC
CATTTATGTGGGAAATCAGGCCGCGGGAGCTACCCTCCCCCAGCCCTATGCCACAAAGTG
CCTCTCTTGTCGGAAAACACTGCCTCTCTTATCTCACTACTTGTCTGACTACGGCCATGA
TGCCCTGTCTGAATACTGAAGAAAGAAGAATGCACATAATCGCTGGGGACATGTGGACAG
TAGTGGACGCACAGAAGTTATGGAAAAAAACAAATACACAAGCATGTTTTGTACACCCAG
CTTATTCAGAGAAACTGGGAGCTGAAGGTGTGCATAAGGCTTCTCTAATGTCTCTCATCA
GCATTTGAAAGCAGACATTCAACAATGGTTTGACGAGACGGAAAGCAGAGTCTGGCATCA
AATATCAGCAACAGCAGTTTATTGTAATATCTTAG
>unigene_438_0
GTCAATTCTCAATTTGGTAATTTTCCTGAAAAACCATGTTGAGTCATTTGATAGCATGGG
CGGTAACTTGTTCATCCTTTCACTTCAAGATAATGGTCTTGTTTACATAATTCAATCTTC
CCTCTCCCTGTGCGTAGGCCTGTGTGGGCACAAAGTTTGTTTACTGCTATTTCCTGCTGC
TCGACTACCATTTAGAAGGATGTTCAGCATGTTCCACGCATCTCTCCAGATTTCTGTAAT
GGCTGACCCCCACAGCAGTCCCCTGCCTCACTGCTGCATTGCTTATTTCCCAAATGGAGA
TGAGTAGCTGTTCTGTGCTCTGATGTTGTCCTGTGCAAACATCAGACTCTGCAGGTGGGA
ATTTGAATGATACTGGCATAATTCCCTCACTTAATAAATGTTCTCAAAGCTTAGCACTGT
GAGCTTTTTGTGTTTCACACCAATAAACTGGTACAGGCAGA
>unigene_439_0
GTCCCTGTTCCTGCTTATAAAGAGACGGAGTGATGACTGTGAGGTGTAGAGGTTAAGAGA
CAAAGAGATGTAGCGAGCATGGCATTTTCAAAGTGTGATAACACAGTCCATTGCACAAGA
GCGATCCTTGCATCCACATGGACAAAGGTCACCAATATCCAAAATGACAACAGAATAATG
AATTTTTAACGAATGTGAAGATAACAATGACAACAGCGTGACATTTCGAGAGACATTAAC
CACAATATTTGACGCATGGAGGATGGTGGCCATGGATATACAGGTGCATCTCAAT
>unigene_440_0
AAAAGAACATGCTCATTACCATGGTTACAGCAAGAACAAAATATTTGGGAGGTCAGGGTT
GTGCAAGAGCGACTCTCGCTTTGAATTCTTGCCGTTTTCACCTTCAAATGGATACAGTGT
CTCTTTATTTCTGCCCTCAAATAATCATACGCAATAATCATGCGGCTTGTTCACCCCATG
AGTGAAGCGGGTGAGTTCTGAGCTTGTTAAG
>unigene_441_0
TTCATGTTGACATGACCTATGAAATGCAGTAGAAGTAAGATCAAAAATGTGGAATTAAGC
AATCTTCTTGCAAATACCGGCTCTTGGAAAATAACTTATAGTATAGTATAGTATCACGAA
AATAGGAGACAAATTTAGCAATCATCCTTGCATATAAAATTAACACATTTCCATAAAGAG
AATACATTTCCAGCTTCATGGTAATCAGTTCTGCAGCATTCAGATACATACTGAAATACA
AATATATCATAACTTCAGTTATAATTCTTTTTCTTAGCCTAAAAAAACAAAATGTCTCTC
CAGAGATCAACTTTTATTTATTTATTTGTTTGTTT
>unigene_442_0
GGAAAAGTGGCATAGCTTTTTTTCTCATTCACACACACACAGTACTAAATGCACGTTTGT
GTGTGTAAGTGAAGGATGGGGTGTGTAGCGGGGGTGGGTGGCAGGGAACCAGATGAAGCA
GCCCTCGCCCGAGGCCCAGCCGTCTCCCCGGCAGCAGCGCGGCTGTTCTCGGCCCCGGCG
CAGGCGGACATTTGTTCCATTGCACCATCTCCTCCAGCCTTTTCAGCAGCGCTCCAGCTA
CCGCTACACATGGCTCTCCATCCACGCTCCCCTCCGCGCACATCCACACGCCGCTACCAT
CTTTCTTTATGTCGCCATATGGCTGACAGAAGCCTGTAGATTTAGGCACACATCTGCGTA
TACGCTACAACACTCCTTTAAGGAACAGGAGCGTGTTTGCTTCTGTGTGTGTTGGTGAGA
GGGAGGGATAATTGGTAAAGACGCTCATTGG
>unigene_443_0
AAAGACTTGTGAACATCTCTGGCTCCAGGTATGAATATGGCAAATAGGCCTAGGTGTTTG
TTGACAAGGAAAGCAACACTCTGGCTGGCTGTCTCACGTCAAAGTAATACATGTGCAAGC
AATCAGCCATGCAAATGGCTGGATGTATGAAGATGCAACATGGCACATTTCCAGCTGCCT
GTGGGTAGGTACGTGTAACGTTTACAAGATCTTCATCGTAAACATTGCTTTTCTACATGG
CTGCCAGACTCCGGTACAGAGATCACAGTGCTGCTCCTATCATTTGTTTGTATGTTTGTT
TGCATCTGCTTCTCAAGCACAGCTTGAAGTAAACAGAATGAAGTTCAACAAAGAATGGCA
TGTCAATAATTGGCCTTTTTGCTTTTGCTACATGGCAGAAATGACACAACGCAAGCCAAA
ATATAATTTAGAGCATGATCGGATGACCCATTAGAGGCTGTGAACAGCTGACAAATACAT
TTGATTGATTAACTTTAACTTTGTGTAAACATGAAACACATTTGGTCCTTTCAGACAAAC
AAAGTTCAACAAGGGAATTTCAGAATGTCTTTGCAGAGAATTATCCACAACCACAACACA
GTGACGAAACAGACCTCAACCAAAAAAACAACAAAACTTCTCATTCCTTTATCATACATA
CACAGTCTTCTAGCATGTGCAAACAAACACTAAGATATGTAACCCTGGACCACAAA
>unigene_444_0
GAAGATGTTGAACAACAAATAGACATGAATACTTTGGAGCGAAAGTTGGACAAACGTTCG
AAGAAAGATTCCGAAGACGACACCATTGTGGGAAAGAGAATCCGTGTTGCCAAACGTCTG
TGGGAGGATGAGGATGATGACCCCCCTACTGCCGTGGCCACAGTCAGTGGAACCAAAGCT
GCCATTCACAATCAAGGGGCAGAAATCCTAGCTGCCATTTCCTTGGAAGAACAAGCAGAA
AATAGTGACAATGAGCTCTCACTTGTGCGTCAAGAATTGCTGGAAATAAAAAAATTCATC
TTCACAGAGATACCTCAGATAAAAGAAATGCTCAATAGAAGCTCCATGCACCTCGGCAGT
CCAGGGTCTCTCCCCAGCCCTTCAAACCCTGTTCAAATAGAAGAAATTGTCCCGGGTTCA
GGGGTTTACGTATCGCGAAGTGTGTGGCGCTCTGCTTGCCAGGCATCCAGTGGGACTTCA
ATGGCAAGGATTTTGCTGCTTGGGGTGTTTGACATTGAAACACTCGTCAAAAGTAATTTG
AGAGGAGGGGAATCCAAGGTGACAAAGGGGGGAGATGGGGAGAGAAGAAGCGCCCTGGAT
GAAATGAAATTAAAAGCTATAATGGATGCAGTTATGTCAAAGCACTCCGTTTCAGCTGGC
>unigene_445_0
GTCCAGTCATACTCAGATGTTAAGACTCAGTGACAAGAGGCTCTCAGGTGACTGGGCTGT
GTTAAATCCAGGTTCTCACTTGCTGTCTCACCTTTGGCGTCTAGATAAACTGGGTTGACG
TGTTTGGGATTACTCTTGGTCACAAACGTAACATGTAGCTTCCATGCTTGCAGTGCATGG
GCACCTTTCTTTTCAACACTCTAACCAAACCAGCTGCCAGCTTGAAGTCAAAGGTCTTGA
GGCGACGTTGAGTGTTACAGTGTGCCTCCCAGGTCTCAGCAACATGTTTATTTTCGGGGG
GATGGACATGGCATTCCCAGCTGCTGGAGACAAGAAGGGTTTGAGACTTTTGTCATGTCT
GTGTGTACAGCCTGACACGCAACAGGCCCGCTCAAAGTTAGCAGCTGGCCAGTGCCACAC
AGTCCAAATGTACATGAAGTGCAAAAGAGGAACTATGTCAAATAATCAAATGCTCACCGT
TGTTTGTGGAAGCAGTATGGGAGATGGTTGCACGCAAGGTGTGGAATAGAGGAAATGGAT
ATCTGGAGTGCCATAGACACAAAGTGTTTTGACCAATCAAATTCACTTTCTTGTCATGCT
TCCTTAACATACAGAAACGGAATAAAT
>unigene_446_0
CTAACTGCCTCGTAACTGTTCGACTTCTTCACATCGTCCATCACTCTGCTGTTGGGTAGG
TGGAAAAGACACCATGGGGAAACAGAGCAGCAAGATGACCCCTGAGGTAATGGAGGACCT
GGTGAAGAACACAGAATTTAATGAACATGAACTCAAACAGTGGTACAAAGGCTTCCTGAA
GGATTGCCCCAGTGGCCGACTCAACCTGGACGAGTTCCAGCAGCTGTATGTTAAGTTTTT
CCCTTATGGTGATGCGTCAAAGTTTGCTCAGCACGCTTTCAGAACCTTTGACAAGAATGG
AGACGGCACCATCGACTTCAGAGAGTTCATCTGTGCCCTTTCCATCACATCACGAGGCAG
CTTCGAACAGAAACTCAACTGGGCCTTTAACATGTACGACCTGGACGGAGACGGCAAGAT
CACACGAGTTGAGATGCTTGAGATCATTGAGGCAATCTACAAG
>unigene_447_0
GATTCTTCAAAAAAAAATCACCTAAAAATGAAACGGTATGTTTAAACAAATAAAGTTACA
GTATGTGTAATTGTCACATGTTTGGCTGCCCTGAAAGTAGACGATGGAATTTTTTTTTGT
TTTTTTTGCAAGCAACACACAGCAAATTATTAATTTTATTGATGTAGCTGTTGTTGCTCC
ATGAGAAAAGATGGGAGATGTTTGTGGCATCTTGCA
>unigene_448_0
CTGGTGTATCTCTGTGCAGATGAGACAGCCTCTGCATATTCAGCTTGTAGGATGGATCAC
TGATTAATTCCTGTAGAGCTGCGTGAAGTGTGTTTTGATCTAAAATTGCAAGGGAAATGA
TCTTGGCTCCTCCCCTGTCTTGTAATCGAACAAGATTGTCATACTGGTCAAAAAAAAATG
GAATTCCAACCACTGGAACACCATGATACAAAGCTTCTTGAACCCCATTGGTTCCACCAT
GTGCAATAAAAACTTTAGTCTTTGGATGCCCTAAAAGATCGTTCTGTGGCATCCAGTCAA
CCAGTAATGTGTTGTTGCCCAAAGTAGATGGTCTTTTTCCAGTATATCTCCAAATCACCT
TTTGAGGGAGCTGTGCAAAAGCTGCCGCTATTTCTACTGTTATCTCATCTGGTAAGACAC
TGATAAATGACCCCAAAGACATGATAATGACTCCATGCTCTCCAGAACTTTGCATGAAGA
CTTCCAGGTCATGTGGAAGGGCCTTTGCTGGTTTGCACTGGAAACCGCCAACGTAGATGA
TATTTGGCATTGTTGGACGTGGAAATTCAAAAACAAAATCAATCCGCATGAGCCATATAT
CAGCTCCTTGGAGAAGTTCATAAAAACGTACAGGTGGATGG
>unigene_449_0
TGGGAATAGAAGGCGGGACTAAACAACTCCAAACTCCCTGAAGTCCTGCTCTTAGCTTCC
TGTAGCCGTTGACTGAAGTCTTTGAGCTTCCAGAGCAGCGTGCCATCTCGACTTCCAGAG
AGTTCCTCCACTGCTCGCCGGAGTTCCCTGAGCTCCAGCCTCTGGCGATTCACCAGACCA
CCAAGAAGAGAGAGGTGGGTGTGCGTGGCCTCCTCAAGGTGTCGTCCCACTGTAGTCTTA
GGGCACCTATGTTTGCAGCCAGCCTCCTTAAACGGGCAAAGCACCATCGCAGTGCTGCAT
CCTTCCTTTACATGTTCCATTAAAGTCTCTCGAGTGATTCCTGGTGTGCTGCATCTGTTA
GGGCATTGCATAGGGAAGCATGGGCACTGCTGCTGATGATTCTGAATGGTGTCATAGAGG
AACTCTTTTTTGCAGTATCTGCAGGGCAGTTTGCGTTTGGGACACTCGGACACAGAGTGC
TGGGCCAAGAGTCTCCGCACCATACGAGCACCACATTTATTCTCACAGTACACACTCTCT
TCTGGACAAACATCCTGGTGATTCTCATATGCCTCCCCAGTGAACTCGTCACCGCAGTGG
TCACAGTGTAGTTTTCTCTTCGTGCAGTCATGCTGCAGGTGCTCCGGCAGTTCACGTCGC
AGCAGCTTCACAGAGCAGCGGTTTGGACACGACACCACGTTAAACTCACACACGGACAAA
TGGGCCTGTAGGAGCTTGTTCTGTGCGGTCCAGCGGCAGCCCTCCTCACTGTGGATGCAG
CGGATAGGCAGGGAAAGAATCTGCTGTTCCAGCTCCACATCTGGAAAAATTTTGGCATAA
TCCAGTGGCAGCTGGTCCTCTGGGCACTTGAACACACCTTCACTGAGGTACTCCTGCAGG
CAGGTGTCGCAGAATCTGTGTCCGCAGGTGGACATCTGCACAGG
>unigene_450_0
GTTCCACCTACTTTCCCAGGTCCGCCTCTCTTCCATCTCCACCTTTCAATCCGGCCTTCA
TGTCCATCTCTGTTACCGCCCCAGATATGTCAGTCAGTCCGTGTTTCTCATCTGTTTTAT
CGCCCCAGGTATGTTGGCCAGTTAGTCCGTGTTTCTTATGGCTGTATAGCCGGTCTGTTT
CACCGCCCCAGATTGCTCGCTGTGAGCCTCAGATATCTGCCTTTGCCACCACGCTCTTTT
GTTTGGTGTATCACCCCAGGTATTTCGTTGTTGCCACAGCTTTCTGTCTTTGGTGTGTTC
CCCGCACACCAAGGTGGGATTTGAACCCAAGCCTCTACTGCAATCTTGTCCGCA
>unigene_451_0
AGAAACCTTTTATCATGTATTACTAACTACAAAGAGTTAATATTTCACACTATTTATTAC
TTCATACAGTAACGCTTCCTAAAATATAAGAGTAACCAATCAGTGTTCTGTCTCTATCCA
GTGATGACGATGTCATTGGAAAATGTTGAACTCTGGCATAAGATACCAAGATACCTTCAA
AGTATTGTCCAAACCCTCTTACCAGCAATTTTGCCCATCCACATCTGGACGTATATAAAC
ATACAACACACACGTTTGGTGAACACTACACACTTGAATTAAATTCGGTCCATAATACTG
AACCACGGCTTCAATACACTTTGTTTTTGTGCTGTAAAGATTAAAGGCAGAAGGACATCA
TTTTTAATGAGGGCAACATTGAAACTAGACAGACAAATTTTGCACTCATGCCCAGGAGTA
TTTTCTTCCTTCATTTCCACTTTCTTTCCTTTTCTGTTAAAAGAGACGAGCAGTTATCCC
ATTGCGGTCAGCTGCACCAATGTGGTCTGTCACATTATCATTATTGTACGTGGTGTTTGT
CAGAGGCTGGAGGGTTGGTGGGAATGAGTTTCGAGTCGGATCCAGGGCTACAGACCCCTT
CTATTAGATTCTTGTTGCAGTCGCCCAGGCTGGCAGCAGGAGAGAGTCTGGGATAAGCTA
CTTGTCCCGTCAGATCCAACAGGTCCTCTAGAGCACGCATGTTATTCATTCCATTCTGCT
GGGGAGAGTTCACTGGCGAGAATTCTGGGATGGAAATTAGCTCCTCCTTCGAAACGGGGC
TAACCTCCATGTACTGCACTTCATCTGCCGCTCCGCTCTTCCCCTCCAAAGTGTCCAGAC
GAATAAGAGGCAGAGGGGGTTTTGACTCTGGCAATGGGGTCAAGGAAGAGGGCAGGTTGA
CGTTCCCTCCCTCCTTTGGTTTCTGTGTTATCATATGTCCACCAGCCTGAGGGACAGTCT
TTGCTTGCGGGACAGTTACCGTTGAGCTCCCCTGTACATTGGCATGAGGGATGTCTGATT
TCTTCACAGTGATTTCTTTCTTGGGTCCCTGAGCTGTGACCTGTCCATTCATTTGTACAG
AATCAGATGTTTTCACTTGGTTATTGGCCTCCTGTTTGGCCACCTGAGTGATAGTTTGGC
TTTTTCCATTGGTCAGGTTGTGAGTGGGCGTATTTGCAGGTGCTTTCACTTGGATGGAAA
CTTGGGATTTACTGTCTGTCATCACAATACTCTTAATATTTGCTACTGTGTTTTCAGGCG
AGCTCTTCAGCGGGGTTACCTGCACCTTTGCTGCTGATGCGTCTTCTCGCTTTATCTCCT
CCTTCATTTGTAAACTTTGGGCCTTCACCTGTTTGCTCTCTTGTCTAATAGTCTTGGCAT
TCTCTTCACTTACCTTTTCTTTCTCTTGTGTTTTAACCGCAGTAGAGTTCATGTTCACGT
GGCCGTTCAAGAAGGGATTTTTTGAGGGCATGTGAGCAGGTGATTTCATCTGCTCATTCA
CACATCCATTCTCTGGTCTTTTCCCTGGACTCCCCTGTTTGTCGGTCTGGCCGTGCACAG
AGGTTGTCTGAATGGAGTTGGCCTGAGATTTGACTTCAGCATTTGAGATCGAATGGTTAC
TACCTGGAGGAGAGACGGGGTGGGAGACAGGAGACAAGGGCTCTGGGCTGTCCTCTCTCT
TTATCTCACCGTCACTCTTCCGGGTTCTCTTCATTATTTCTTCAAT
>unigene_452_0
AAAAGTTGAATTGTCTGATCAGAAAAATGCCCATTACAGTGCATTTGACAAGACAAAGAG
ACACCAGTGAGGACAGGAAGTGTGCAAGTGAAATATTGTGCATTCTGGGAAGCAGGAAGA
GGTAGAGGTGGACAAGCAGAAGATTTAGGCCAGCAGAGGGCAGCGGTGTGCAAGCTGTGT
GTCACACATACACACCCTCTGGATGAAGTCTGGAGACAAGTGGGTTCTGGAGGCTGCGTG
GGTTCCCCAAGATTTGCTTGGCAGTGGTACGAGGGTTAAACTCCAAGATGGAGGAATTCG
AATCTTCATCACTCTGTCCATCAGGCTTGAGGAGAGTAAAATCGATCTCTTCGGTTTGCT
GACTGGATTGTGCTGGAGTGACTCCTGTTTGCTGGATGAATTGTTGCAGGTTACACTGGC
GTAGCTCCTTATTCAGATCATACATTTCTATGCTTTTAGCCTGCAGTTGTTCTTCTGCCA
GCCTTAACTCCTTTTCTATTTCTTCAGTTGATGCCTGCAGTTCAGCCCCCTGACGCTGAT
GGTTGCCCAGTTGTTCTTTTGCTATAACTACAGATTCTTCAACACTGGGTCTTGCTTGAA
GCACACCGTTTCTCTTGGTTTCAAAAAGCAGCTTGATATCTCGCTCTAGCTGCTCTGATT
GGTTGTCTGTGTCATGCAACCTTCGACTGTGTTTGTCTAGAGCTAAATGGAGTTCATTTT
TTT
>unigene_453_0
GAGGAGGAGGAGAAAGATGACCCTGATTATGAGCCTCTAGACTCGAGCGATGATGAATGG
GAAGAAGACAGCGAGCCAAGCCCCAAAAAACGTCATATCGTCCCGTCCCCCATCACCACA
CCACAAACCCCCAGAACCCCTGCATCCTCTGCTGTTGGTTTCTTGAGTCCTAGGTCAACA
ACCAGAGGAAAAACTCGTTCTCGACGGGGGAGAAAAAGGTCTGCAGCTTGCATGTCAGAG
GACAGTGAAATGGGCTTTTGGAATGACATCAGCGTGGAGGATGAGGCTCCGGTGCTACCC
AATTTTGTTCCAAAGCGAAATCCAGGAGCTCAGCTCGTCATGGACAGAAATTATTCCCCC
TTGGAATTATTTCAGCTTTTCTTTCCATACTCTGTGATGAACTCCATTGTGAAGAACACA
AATAGTTATGCAAACATGAGGACTGAAGCTGGGACGAAATTCATGTGGGTGCCTTTGAAG
GTGAAGGAACTGTATTCGTATATTGCGCTTGTTATTTACATGGGGCTCCTCAGCACAAAA
ACTATTGTAGATTACTGGTCAGGCAAAGCAATTTACAATTTGCCGTTCCCAAAATCAGTG
ATGTCCAGGAGCAGATTTCAGGCCATCTCTTGGAACCTACATCTTTGCAATCTTGAGGAG
GATCAAGCGAATGCGAAGAAAAGGGGGACTCCAGACTATGACAGACTTTTCAAAATCAAG
CCTCTGTACACTGACATCATAGCAGCATGCAAAACGTACTTCCATCCAAACAGAGAGCTG
GCGGTGGACGAAAGGATGGTGGCATCTAAAGCGAGAATCGGCTTCAAACAGTACATGAAG
GACAAGCCAACCAGGTGGGGTTACAAACTCTTCGTTCTCGCTGATTCTGCATGTGGCTAC
ACATGGAACTTCTTCGTTTATGAAGGCAAGTCTTCTATGGCCACAGGTAAAGGACTGAGT
TATGATTCTGTGGTACGCCTCTTGGATCTGTCTGTTCTGGGCAAAGGCTACCATGTGTAT
ATGGACAACTTTTATACAAGCCCAGGCCTTTTGTTGGACTTGCTGGAGAAAAAGATGCTT
GCGTGTGGCACGATACGCTCCCATGTACAGGGCTTTCCTAGAACAAGGGCCAATGAGCTC
AGCGAAAGGGCGCAAAGAGGATCCATACGCTGGCTTCGTGAAGGTAAGCTCCTCTTTGTG
AGGTGGATGGACACAAAAATGGTTTCGATGTGTTCGACGATTCACAATGCTTATGATGGC
TCTACCGTCTCAAGGCGTGTCAAGAATCCCAAGAATGAATGGGAAAAGCGCCAAATCACA
ATTCCAGCGGCAGCGAAGGACTACAATAAATATATGGGAGGTGTGGACCTTTCAGATGCC
CTGATTGGGTACTACAATGTCATACACAAGACCAAAAAATGGTACAAGACCTTTTTTTTC
CATTTTGTCGATATCGGAGTGGTGAACAGTTTAATTCTCCACCAGTATCTGTTGAAATCT
CAGAAAAAGACCCCTCTCACCCAGAAGAAATTTCGAGAGGCACTCGTGGCTGAGCTGGCA
GGGATTGTCATACCGCCCAGTGCATCAGAAGACGCGGAGCCATCCAAATCATGTGACCAA
GAGACCTCTGCTGTGGAGGAAGAGCTATGCTGGCCGGAGTATTTCGGGTCAGATGCCAGA
AGTGGGAGGAGAGTGTGTGTCCTGTGCAAAATTTCAGGTCACAAAGTAAAGACACCTGTA
TACTGTACAAAATGCAGTGTAGCTTTGTGCTTTGTGTCTTCAAGGAACTGCTTCAAAAAA
TGGCACACTGTGAAACCCTCTGAAAGCGATGAGGAAAAATAAGTGCATTGTTTTTTGTTC
AATGGGGTAAGCTGTGCACTTACCCCATTGAAGTTTTTTTCATTATATAGTAACTTCTTG
CATTGTAGATTAGTAGCTGTTGACATTTATGTATCCCACATTTTTATAATGTGCTTTACA
CTAATTTTTTTTCTATTTCCATTTCATTTTCTTTCTCTGATTTTATTTTTTTTTGGACCA
ACTAGTTGTTTTAGTATTGTGTAAAAT
>unigene_454_0
AAACAGGTCAGGGAATTCAAATACCTCGGCAGCATCTTCACTGAAGATGACAAGCTAGAC
CGGGAAATTGAAACCCGATGCCAGAAAGCTAACGCAATCACCTACCATCTTGCCCCGCTC
CTTAAACACCCCAACATCTGCCTTAGTACAAAGGCAAAACTCATCAACACCATCTTCATA
CCCACTCTCACTTACCAATGCCAGACAAGGCCCCTAACAAAAGTCCACGAGAGAAAACTG
ACCACCTGTGAGATGAAATGCTTGAGGAGAGCAGTCAACAAGACCAGACGAGACAGGGTC
AGAAATGAAGAGATCAGAGACATGGTAGGAACAACATCAGTCCTAAGCCACATCAAGAAT
CAG
>unigene_455_0
GAGATGTGGGCGTGGCTCTTAAAATATGCATGCAGATGAGCACGAGCTGCAGGGGCGGAG
CTTAAACACACTAAATGATTACAAAACCCTTCATACATCATCAGAGAGAATAAGATCCAG
TTATGGTGTTTTGATTCAACATTGCAAGGTCTTTTTTTTTTTAAATAACATGCATGGACA
AATTGTTCATAAGACGATCTATAACAAGCATTTTATTTGCATGTTATTTCACACTGACTG
TAATCTGATGGTATTTAATAGTTAATTTGTGTGCGTGTTTGTTTGTTTTCTTTCTTTTTG
AGAGTAAGTTTTTTTTGTTTGTTGTTG
>unigene_456_0
TAGGCATGTGTCAGCTACCAGGTACCCCAGAGTAATGTTTGGAAGCAGGACAGGGTCACG
ATTAATCTCCTCCACTGTGAAGATCATAGTTCTGAGCCAGCGGTATGAACGAAGGTCAAC
ACTGTCATATTGCTGATTTCCCCTGCTGCACAAGGGAGGCAGTCAAAACAGCAGACAGGT
TTTCCTTTTTGTACAGCCTTTCTAGTGCCTGGAAGACAGCTTGCACTGCACACAGATACA
GGAACCTGGTCAGCGCAGCATCCTCCCCAAACAACTTTTTCAAGGTTTATGCTCAGCTCC
TGGCCTTGTCCTTTGGCTGCATCGAACTGTCCAACCTGGATGAAATTCACTGCTCCACTT
TCATCTACATGCCAGTTCATAATGTCATAAGAGGCAGATGGCTCACCGTTATCTTCAAAA
TAGACCAGCTCACCCACTGGTGTTGTGAAGTTTACTGCATTTAAGTAGTGAAGAAGCTGT
CTGGGGTTTATTCGGGTCACATCAGGACATTCTCCATCTTCAAATGGCCCTCTACCTGGC
TGACATGCCATCATGTTGTGAATAGCATTGGCAATAGCATACACAGCCTTATACACATTG
TAAGTGACTCTCAGCTGTGAAACATCTGTGTAGATGCGGCCATATTTCTCGACATTCTCT
GAGCCTGTGCACTTTGGAATTTTAGATGAAGGTTGCCAGTCCTGTGCCAGCG
>unigene_457_0
ATTTAGTCCATTCCCAGAGCCTTCAGCTGTCTCTCGATCTCGGCATCTGAGATGGTGGCC
GCTTTAGACTTTGCTGGGGAGGTGCCAGGGAGGATCTTTCCTGCTGAGGGGGCTCTTACC
ATCTTTCCTGAGATCTCTATGCCGATCTCATCCAGCACCTGGTTCACAATGTCCTGGCTT
TCTTCCTCATCACCCGATTCATCAAAAATCTCATCCAGTGTATTGTTGATCATGTCCTCT
GTCATTCCTATTTTTAAGTTCTCCTTCTGGAAGTCCTGCATCGTCTGTAGCGTCTTCTTG
GGGTCCAATCTTTTATTGACAGTCTCCATAGTCTTCGCTGTGGTAGACATGGCTCCAGCC
ATCTTCATCTGAGAGTTCATGACCTTGGTCTGCGTGGACATGGACGTGACCTTAGAGCTC
ACGGCGTAGGTTCGGTTCTTCTGTTTTCTGAGCTGTACGAGCTGTTTGGCTAGTATCTTG
CAGGCTTCTCGGTTACCAGTCTTGGCCATTTTTTTTATTTCCATTTCCATTTGCCTCTCC
TGTCTCTCCAGGGCAGCTCTGTCTCTGGTGATTTGTCTCTGGGTGCCTCTCAGCTCTTTG
GACTGCTCTTTAATGATATCGTCAGCTGTCTTCTTTTTAAACAGAGATGCCATGATAACT
TAACTTAGACTTTGTTTTTCTCTTCAATGTAAAACTAGTTTCTCTATCTAACTGCCTGAT
CCTAACTGTCT
>unigene_458_0
ACGACTATCAGCTGGGCCTGCTGAAAATTGAGAATGCGGCAATTCATGGCCCCTAGGGGC
CTGTCTGTACTGTAAGCGAGATGGTGGAACTCTCCTCAGGTCCGCAAACTGCTGTCTGGT
CTGATTTGCCTGGACACTGCGTTCTAGTGTCTGTTGTGCAGCTGGGCCAAAGAGCTGTCC
GGGGACTACCGGAAGGTCCCTCAGCGTTTTCCTACAGGCCTCAGACAGGGGTGATTGTGT
GAGCCAGACTTGTCGGCGTGCCTGTGTGAGCGTTGACATAAGCCTGCCCAATTCTCTTGT
CATGAATGCTATTGACTGTAATGTAGCATCACTTAAGTCCTGGGTTGGGGTATCGCTCCC
TGAAGACTGAAGAGACTGGGACAATGCCAACATAAGATGAGAGAGAGAATTGCCAATGCG
ACCCATACGCGCCGCCGTGTTATATGCCTGTATGAGAAGATCATCTGTAATCCGACATTG
AGGCCGAGAGCAACGGACATTAGGCCTCAAGACCTCTTCTGGAGAGAGAACAAAAGAGGC
GATAATTGGATCAACCTTAGGCATTTGGCCCAGGCCAAAAGTGTCTGCATCTTGCATCGC
AGCCAAAGCTCTGCCTGCACTAGT
>unigene_459_0
GCCCAATGACCAAATGTCAGCCTGGCAGGAAAAGCAAAAAAATTGATGTGAACGGGCAAT
GTTTTCATGTCAGGTCATGTGGAAGTGGAACAGTCATCGCTCATCTAAATGAATCATATG
GAAAAACTGACGAGATATTACAATTAACAGCAAATCCAGAGCCAGACGTCTGGCGCAATG
ATGGATTTCTAGTTAGCAAGTCAGTCTTGGCATGTCTACAGTGACCC
>unigene_460_0
GCCCATACTAGGGATGTACAGTACTCGCTCCGCCACCACAAAGCCCACATAGAAGAATAG
GTTGATGGCAGGGATGAAGGGAATGGCCAGCAGACCCAATGAGAAGACCACCAAACTCTC
TGTGGTGGGCAAAGACGATGAATAGTGTTTTGCAGTACCATTTGTTCCATTCATCTGCAC
AGAGTTTGAGTAAAAAGTTGAGTGTTCATAATCAGAGCTACAACTGTGTCCGTTTGTGGA
CTTCCCGTTTGCTACATGATGTGCTTTCCCGTTGGTCTCCTTGCTTTTGGTTGTGTAATG
GCAAAGCCCAAACCATGCCAGTGCTAGAAGCGAGGTGTAGAAGGCCACGGTGTGGAGATT
TCGCCAATCTGCAAGGCTCCTCACAAGAGGCAGAGCATCCATTGACCAATCAAAACTTAG
CATGTCAGGGCACAGGAGGAGCCAAACGTTCATGGCGGGGAGAAAAAAGAATGTTAGCGT
CCTAGTTAGGAAACAAGGACAGTCTGCTGCAGGGTTGTCCGAGTTGGAGAAGTTCGGAGG
TTTGTTTCCCATCCAGTAAAGACGGCAAGCCAAAAGGATGACACCCCAGAAGCCCAGCAG
AAACACGCTCAATAGCAGGTGCAGGTTCTTCTTTACGGTTTCATTGTGACATCAATCCTT
GCGAGGCCTGTGATGGTTAACGAGAATCAGCCCTTTGCATCTCCAGTCACTGCAAACAAT
TTAAAACTCTTGGCCAAATGTAGACACACATTTTCCACATTTTTCAGAGAGGCCAGAATA
ATAAACGTAGCGTCACTGACTGCTGGTCAGCGAGTACAGCTTGACGTCACAA
>unigene_461_0
AAACTGTCATGATTCCCATCATGAGTTTAACAACAGATCCTTTGTGTGTGTTTGCGAGAT
GCACCTGGAGTTCACGGCACTCGGGACAAAATGTTGTACAGAAGAAGAGTTCATTTCATG
TGTGTTCACTCACATGCTTTAAAACCATGCCAGTGAGAGTTAAAACAGGTCAGATACAGT
CATGAGATGTTGTCAATAATGATATTCTTTTTTCAG
>unigene_462_0
ACACACACACACACACTCTCAGCGTTTATATGGGGAATGTAATCAAACTGCAACAGAAAC
CCAAAGAACTCCAACAGGATCTGAGTCCCGCCCTGTTCCGCCCAAACCACCAATCAGAGG
ATGTCCTCACGCATACGGAACGCAGGCTCCGCCCCTCTGCCAGTGCAGTGTGTGTCATTA
TCTCATGACGAGTGCGGCGCGGTGCTCACGAAAAAAAATAATCCATCGTCAGGGGCCGGG
GGTCCATTTTTTGGGGGATTGTTTTTCATTTCCTTCTTATTGTTTCTAAAGACGTTTTTC
ACCTCTTATAGCACCATGTTGTATGCGGTTAGCAGTACTAGGCTGGAGTTTTGTGTTTAT
TTCTTTTGTTACATGAAGGATGATGGGAGTGGCGTTCTGAAGGCATTACGTTTGAGAGAC
TTTCCTGGCAGGAAAACGCTATTACGCCCTCGGGCTGCGTGGCCGAGCAGTCTGGGCTTT
AATGCGTTCGCTGCTGAAGGTTTCTTTGTTTAAAGGA
>unigene_463_0
AAAAAAAAAAAAAAAAAAACAGCCTAAATGAAGGCAGTCTTTTCACTGGCAAACAATGTG
ACGTTTTAATGTCACCATGCGATTGCCTCCCACATAATAAGCTGTCAAGGGATGTGTGTC
ACTAAGTTCACTGTGCTGTAGCAGGGTCAATTTCCCAGAGTACTCCAATAAAAATGCCCT
AAAATGTTCATCATACCAGCTGTTAAGCAACTTCACAATGAAACTGAGACTGTTGTCTAC
AATAACAACCTGTGAAATTTCAACGAAATCTGGTAGACCACAAGTTGATCCATATGGCAA
AACCATCCCAGCAGCATATTTAGTTCCATGGTGTATCACCACACTCGTCAACTTCACAGT
GGTGTGTGTTGGATGAGCTTCCTTGAAAGACTGCTGTATGTCCATATCAAGCAGTTCTAT
TGGAAGTGATGTTATTTTAGTGACACATGTTGCAGGTTTTGAAGCATTTCCTTGTGAATG
GTATGCCATCATCATTTGGTGCTTTGAGGCAAGTGACAACAATACATTTCTGAAGCTGTT
TGTGTATCTAACAACTCGCTTAAAGAAATTGTGTTTAGCCTCAAAGCGCATAGTCCAGAA
GCTAACCAAAGGACCAAACCCTCTTATTAGTTCTGAATAATGCTCCAGAAAATGGTGCTT
TGGAATTAATTTTTGCCCAGGGAAAACTTCCAGAAGCCTGTGGCGATGTTCTGATATCAG
GGTGTCCAGGTAGCAAATAGTCTCTTCCGTATGAGTAGGAGCTACTACAAGATCAGTAAT
ATCTTTTAAAGTCATTAAAACTTGCCATGCTGGTTCATTTAATGGTATCTTTGCACCGAT
AATAAAGGAGAACAGTCTTAATAACGTCCAATTCTCATGTGCGTTGCCACCTATACTTTT
ACGCAAGACCAAATTTGCTGAGATGGGTTGAGGGCAATTCGTTTTGTCAGTCCATTTGTA
TGGAAACTGAGTTATTAACTTGTTGAGTTCTGCCAAGGTAAAGTACTTTTTTTGGATGAA
CAGATTAATACATAGCGCCAATTCGAATGGAATTATGCCTTCAAAAAGATCGTGAAGAAT
ATCTGGCGGGTAACCGGTAACAAAATGGAAATAACTTAACTTCTCAGTTATGGGACAACA
TTTTTTCACACCAAAACAATGTATCAGTGCTGGGTTTCCCTTTACAGACTGGACATGTAA
ATCATAGTTCTCTTTTGTTCTTGGTGGAAAAGCTCCTGAGTGTACTTCTTTTTGCTGATA
GTCAGAATGGTCCCCGATACAAAACCTACATATATAATGTCCAGAAAAGTTTTCTACAAG
TCCACTTAAAGAATGTGCACCAAGATTGTCGGCTGAAACACAAAAAACAGTACCTCTGAT
ATTAGTACTAACCAGAGGCACA
>unigene_464_0
TTTTATCACTCACCGAGCATCATTACTCCTCCCTTCTTCATGCTCTCGCTTTCTCTCTCT
CTGGCTCCTCAGGACAGACATCTTCATATCATATCTCACTCTCTTTCCACAGTGACCAGG
CAGTTTTCTGGGGGCAGTCCTCATTTTTTTGGTCCCCGTCTGGAGCTGTCTTGTGTGTCT
ACAGCCTTGTTGTTCCTGTGTTTTCTTCCACCACGAGGCCATGCATTCGGCTGTTTCATA
GCGTGAAAGTTGTTTTGTTTTGTTTCTTCTTTTTTCCAAGTTTGAAATTATTCAAATTAG
TGCCAAAAATGGAGGATGCGGGCATCGATCCCGCTACCTCTCGCTTGCGCCTGCTGCATC
CCACCGACCGAGCCAAAGCAAGCCCAAAGCAAG
>unigene_464_1
TTTTATCACTCACCGAGCATCATTACTCCTCCCTTCTTCATGCTCTCGCTTTCTCTCTCT
CTGGCTCCTCAGGACAGACATCTTCATATCATATCTCTTGTTGTTCCTGTGTTTTCTTCC
ACCACGAGGCCATGCATTCGGCTGTTTCATAGCGTGAAAGTTGTTTTGTTTTGTTTCTTC
TTTTTTCCAAGTTTGAAATTATTCAAATTAGTGCCAAAAATGGAGGATGCGGGCATCGAT
CCCGCTACCTCTCGCTTGCGCCTGCTGCATCCCACCGACCGAGCCAAAGCAAGCCCAAAG
CAAG
>unigene_465_0
GTAGCGGTGCTACATAGTTCCCAACCCCAATCTATGACATAGTAGGAATAGGACCATAGT
ACCTTTTCAAATTAACAACATTAATATTGTCAGCTCTTCCAGGAGAACCCCATCTTATAC
TGTAATTTACTGGCCCTAATTTCTTTTCAACCCTAGCAGGCCCCTCCCATTTAGGCGCAA
ACTTGGCTGAAAACCTGTTAGGAGCACTAGAGATAGGATGCGAACGGAACCAAACCAGAT
CACCTGGTTTAAACTGCGCATCTTTATGCCGGGCATTATAATATCTGGCTTGTCTGGCAC
GCTGCATTCCCACTCTATGTGCTACCTCATCTGCCAGTCTTCTTTGTCTGTCTAGCAGTG
AATAGGCAGCTTGATTTGGGGACGGTGGTTTATATAACAGTCTTTCAAGGGGACCTTTCA
AGGATCTTCCAAGCATTAGTTGTGCCGGAGTGACACCAGTCGATTCATGATATGCTGAAT
TAATAGCGAATCTTAGCTCTGGTAACCACTGATCCCAGTTTGAATGCTTATCTCCAACAA
ATGACGCAATCATAGTTTTCAAGGTCTTATTTACCCTTTCGGTTAAATTTGTTTGGGGAT
GATAACTGGTTGTCAATTTCCG
>unigene_466_0
GATTTTTCAGCACACAGGCCCATCCTAGCAAGAAAGGGTCAACAACATGGTTAATAAAGT
GCAGCACTTTCTTCACTGAAATCTCACCTGTGTGGCGAGAGTGCTGATGAATGTGCTGTT
GTCATACTCCCATCCATTCTGGCACTGGACTACTGGAAGTTCTGTACTGCTGGAGGAGTT
TGTCAACAGATGAAACTGAGGATAAGAGAACATGTGACAAGAAGCAGGAGTCCCATCATC
TTGAGTTGGTATACTGACAGTCAGCTTCTCCTCCCGACTCAGATTCCCAAAGATTCCCTC
TGCATCCAGAGAACTGATATCACAGTGGTGAGATGGGATGGCAGCGATAAAGTTGCTTAA
TAGAAAGTGACACGGTAAAGTGAATCGTCCTACAAAACTGATACAAAGCATCATCTTCTG
GAACCTGCCAAAGCCATTGATCTCCGTAATTAGATCTTCAAACTTCATGCTTTTTGTTGA
TTCACTGACTTTCCTCACTGTCTTCT
>unigene_467_0
GACCCTGCTGCCCACTGGCGAAAGAAGAGGGGGACGGAGGTGTCGAGACTGTGTCCCGTG
CACTGCCGTCCTCGCCCCCTTGGGAACCGGAGACATAGGAAACTGCTCTGAAAGTTTGGG
TACCACTGGCCAGAGAGCCAGTGGCGGAACAACCCAAAAAAAGGGAAAAAAGGATTTTCC
ACCCAGACCTCCACCGGGGGAAGGGGCAGACTCACCATCTCCTGAAGAGCAGGACCCAGT
GTCTCGGGTTCGCCCGTCCCAGGAACGCCGCTTGCCCTGGCACTTCATGGGCCTGGCAGG
GGCAGAGACGGGCTGCG
>unigene_468_0
CTGAATCGTTGCCGGCTGGACGAGAGTGGATCTGGAAGGGGGCTGCTATCACTGGACCAG
GCCTCATTTTCCAGGCTTATGCTGAACTCACCACTGCTCGCGCTTGGGGCACGACTCGAT
TTGCCATTCAAGCCATGATCTTGGCCTTCAGTGCAATTTGCAAGCCTTGGTGGAATTGTG
TCTCCTTGAAAATCTTTACCTTGATTACAGATTACTGTATGATTGTCTGTGGAAGAGTAG
TGATGAAATGATGATGATGATGTGGAGTGTTGTTTTGAAATGGTGTGCTGCATTATTTGC
TCTTCTGGCTGATCTTCCTGCTTCCCAGAGTCCTCATCCAAACATCCCTCTGACTGCAGC
AGGTCATTCATGGCTGAGATGGAACATGACAAGAG
>unigene_469_0
ATGTGTTCCAGGCCAAGGGGAAAGGCAAGTGTCCTCACCGCGCTCCTGCTCTCTGACATC
GTCACTGTCAGAAATACCCAAGTGCCGCTTATTCCAGCAATGCCACACCACATCTAGCAC
AGTCCTGCAGCCTGAGCGGAGCAGATGGTGTCTGTTCCCTTTACCCCAACATCTGCTCCT
CCATGACGAGCTGAAGTGCTTTAACTCTGGCTGTATCGCTCATAAATGTGTTTCATTAGG
AAGGGAAATCAATAACTGGTTCTTCTTTAAAATCAGTTGCACTATTAAAAAAACTGATGC
AGATGAATTGATTGATGTTTCATGCTGCAAATGCAATCAAGCCATATTTTCAAAACCTAA
ACATTATTTTCAAAAATCTAATGTTACACACTTTATCTTGTTGCATGTTTAGTCTGTCAA
AACTGATTTGGTTAGTTGAAAGTACATGACAGTGTTTCTGCCGTTACAGATCATGATGCC
AGCTTTAATG
>unigene_470_0
GGGGCGCTTCCTTTGTTTCTTCGGTCCCCTGCAAAAGCAGCTCCTTCTGGGCAACGATTC
GCTCCAGCACTCCAAAACGCTTCACTTGTTGCTCTAGATCTTTTTGTAAAGACTCCTTTA
TTTGTTCTTTTTCTTTGATCGTATCAGCCAGCTGCTCCTCCAGCTCAGTGCATTTCTGTC
GGAGAGCCCTGCAGTCCTCCTCCGTCTGCTCCAGCTCCTGATTCACCTCATCCAGCCTCG
CCTGCATAGAGTCCAGTGTGTGTCTGAAACGCCTCTGTTCTGAGAACAGTTCAGATTTGG
CATTATCCAGCAGTCTGTCCATCTCCTCCCTCTCCAGCACAGATACACTGTGGCTTACAC
ACTGTTGCTCCTGCAGAACCCTGACCTCCTCCAAGCATAAGTTCCTCTGGGTCTTCAGTT
TTTGTAGCTCACACGTGATGTTCTGGGCCTGGGC
>unigene_471_0
GTTCGGTGTCACCAGAATTAAGCTAAATGACAGTGGCACATGTCATGTGCATCAAAATTC
ACTTAGCTAACTTTAGACATGGTTTGAGGTTTACAGAGGAGAAACAGTGAGATGTTAAAC
CTAAGGTTATGCCACAGTTCATGAGAAAAGAAAAAAAAACACACAGGGTGTGAAAACAGA
AGTGCAACATCACATTTACAGACCTGAAAGCGAGAGCTAAAAGCAGCTCGAGTGACATTT
TTTTTAGTTTTTTTTACAGCTG
>unigene_472_0
CAAAAAAGACCTTCACATGGAAAGGTAAGCATATGCTATTTATTCCCCTTTTGCATGTTT
TAGGGACCAAGCACTTAAACCCTATTTTTTATGATGATGATGGTGGAGTTTTATTTTTTT
ATAATTTTTCTGTTTCATTTTACTTTTATAGGGAAAAATACTTAGAAACAGTACATTGCA
TAGACTTGGTAGAATTGTCACAAATCCCCCTACTACTCTGGCATACATGCTCGCATCAGT
CTGACAGGTGGTGCTATGATAAAGCTTTTTACATTTTTGCCATCGGACATACCGGTTGGA
TATCAATTTTTACCCAGGCCATATTGCCTTTTGTCATTTTGAATTACATTTAAAGGGTTC
TTCAAACCTATTCTAGTTCAAAGGGTGTTTGTCTAATTAATCATCAGATGCTCCTGACGA
AGAGTTTTAAAATTAATTTTGATATTTAGTTTTCTGTGGTAGACATTCTGTGTTTTCTGT
GGCAGACATGCTTGCATATACTAAAAATCACAATTGATTTAGCAAATTTCTAATCTTAAT
AATTTGGCTTTAATGTCATGAGCCTGCCAGCCTGGTCTCATGATATATGCTTCCTTGGGG
CATACAGTTAAATGATACCCTCTCAAAACAAGTGTGTTAAAGTAAGGCATTG
>unigene_473_0
TTTTTTTTTTTTTTCTCTTTTTCTTTTTCAGTGAATGTGGAAGTGTAGAGAGTGTGCTGT
CGTAGAATCCAGTAGGTCTCAATTGCTTAAACATTACAGACTAAAGCATAGGCATTATAG
TTGTAGCAGGCGTTATCCGTGTCCGTATTTGACTTGCCCAGTTACCTTCAAAACATGGAA
TAGCCTTTGTGCACATTTAAGTAGAGTCCACAAAACACACACATCACAAGAACAAATCCC
TTTGTCAACATTTAGTTGCCCTGTATGTGCATGTAGTGATCTTGCATCTGAGAGGGATTT
TTTTCTGCATTTTAATAGCCATTTACGGAGTAATGAGACTGTCCAGTGTGTATTTACTGG
TTGTAGCTTTCAGACAAATATATATGCAACTTATCAGTCTCACAAGAACAGAAAGCATAA
TCCACATTCAGTGAAAGATTTCAAGCCTGGTGTGACCAAATTTTCATTTTTGTTAG
>unigene_474_0
GAGACAGTCTAACAGAAGGATGGCCAAAACCAATGAAATATCAACTGATTTGAGAAGAAA
AGTAATCAAATTCTACAAAGAGGGCATTTCAATTAGAAATATAGCAAAAGGATTAGATAT
GCCTAAAGGGACAGTCTTTTCCATTGTAAAAAAATTTAGAGAGACTGGTGAGGTGAAGAA
TTTGCCTGGTCGTGGAAGAAAGAAAAAGACAACACCCAGAACAGACAGACTTATAAAACA
GTTAGCAATGAATAACAGAAAATAATTCTGCTAAAAAAATGCTGCTGAAGTCAAAAAGGC
CTCTGACACAGAGCTGTGTGCTCAAACCATTCGCAACAGGCTGAATGACCCCAGAAGAAT
ACCCCGGAAGAAACGCTTGAAATCAA
>unigene_475_0
AAACTCTTCGCCTCCTACAATGACGGCATCATCAATTTATTAGAGAAATATTTCAAAATG
AAGAAGTCTGAGTGCAAGGACTCTCTGGACATTTATAAGAAATTTCTCACCCGGGTGACC
AAAATTGCAGAGTTCATGAAAATTGCTGAGCAAATAGGAGTGGATAAGAATGACATCCCT
GACATCTCTTATGCTCCCAGCAGTATTCTGGAGTCTCTAGAGGCACATATGAACAGTCTA
GAGGGCAAGAAAGGGGAAGAGTCACCCACAAAAGGATCACCCACCAATAATGTGTCTCCA
ACCTCCACTCCCGCCAAATCAGCCGCAGCCGTCCCCACTTTGGAGCCGCCACGTGCTGAG
GCCGCGCCTGCTGCTGCCGAAACTGCCACCGATTCTCTGCTGGATCTGGACCCGTTCTCT
TCCTCTGGACCTTCTACAGGAGCATCAGCTGCTCCCACATCTTGGGGAGATCTGCTGGGC
TCAGATCCCTTCACTCCAGTGGCTGGTACTGCTGATAACTCCCATCAGTTGGACCTGTTC
TCCATGCAGCCAGCAGAAGACAGTAACTCTCTCTTTAGCTCAGTGGCGCCCAACACTGTC
CAGGCATTTGTCTCCACAACCACCAGCACTGTAGCCCCCGCTGCTTCCCCAGCCCCAACG
ATAGACCTGTTTGCTGGTAAACCTCCTTAGGCCAGAGATTTGGCAAGACCCCTTATTAAA
ACCTTGACTGGAAATCTTTTCCTTTCCTGTTGTTTTTCAGCAAGTG
>unigene_476_0
GTTAAGTAGTCTCTAACTTTCTGCACTTTACTTATAGGGTTGTTGTTTCGGAACATATAG
AGATTGAAAGGGCCTGGATTCTTGCTGATTTTCTCCCACTGCATGAAGTCCGGTGCAGTC
CAGCGACCCGACATGATGTCATAATCCCGCACTCCAAAATGAAGCAGTTTTGTTAGAGGG
TCATAAAGTCCTCCATGAAACCCAATCACCAACTGGATATCAGGATTGGAGTCTGAGTAG
ACCTCACCATAAGCCGTATAATGAACCTGCTTGAGGAGAGCGCCATCACTGCCAAAGACA
GCCAGTGGCGTTCCTATGTTATCACAGGCAATGTAGAACTCCGCTCCACTGCTGATCTCC
ATTGCAAACAAGTGTCCCTGCAGGTCATAGTATAGAGAGGTAATCTGGGAGCTGGAATGG
TTGTAGACATGCGTTATCCTGCTTGGGTAGCTCAGATCAGCATAGAAGAACTGCAGATGT
TGTCCCATGCTGGACTTTGTGGAGACTCTTCTTCCCAAACCATCGTAACGATACTGGACT
GACCAGCCGCTGGATTTATTGTAGACACGTTCCAGGTGGCCATTGGAGTTGTACTGGAAG
ATCTCAGAGCCTCTCTGGTGAAGAAACCCATCTTCGTCCAACTCATACTGTAGGTCTCCA
AGACGAGTTATACGGTCTCGTAGGTCATAACGTAGAGGCATGATTCGTGCACTGTTTGCT
GGACTCAGCAGGTGTATGTTCCCGTTTAAGTCATAGCTGTAGCGCCATGTCATTTTCTCA
TTGAGGTAGACGGTCTGCAACTGTCCGTCCACATCGTATTCATAGCTATACTTGGTGGCA
TTGGTGAACGGGCCAATCTTCATCTCCCGCTTGGTGACTCGGCCCATGTCGTCATACTGG
ACCGTGATCCAGAAGAGCAGAGAACGGAAGAGCTCATACTGAATCTCTCGAACCCGACCG
TGCCCATCAAAGTGTTTGGTGTAAGTCATGACAGAGGTAGAGATGATCTGGTTGATGTCA
TAATAGATGACGCCAAATTTGCCGAACTGCTCCACCTTTCCTGAGATGTCATCATACTGA
AAAAGGTCAATAGGCAGCGGTGTTTCATTGATGACCCCCTGAATACTTGTCACACGCAGA
CTACTGTCGTAAGCATAGTCGAAGCGAGCGTTTACCATCCCATCCTCGCTGAAGCGGTAG
ATCTGCCGGTCTACCAGCGGGCCTAGCTGCCTGTATCTAATGGTGCATATAAAACCCTCA
CTCTGCAGATTGACCGTCTTCAGCACACCTGCCGTCTCGTCGTAGGTGAAGCTGACGCGA
GTGCTGTCGTACAGAACCTCTGAGAGTTTGTTGTGCCAGCGGTACCGGTAAAGGACTCTC
CGTCCCGTGCCCAGCTGTGCCACTCTCAGGAGCCTCCCGTCCTCACTGTAGTCTACAGCA
ACGGAAGCATTGCTCTCAGGCATATGGTAAAGGTTGCGGTAGTAAGACACCGAGCGTATG
GTCGCCATAGTGTATCGTGCCACACTAGGCATAGTCACTGCAGAAAGGCCTCCCTGAGGG
TCATATTCAAAGACGTACTGCCGCTGACTCGCCAGTATCAGGACAGTGGACTTCTCCAGA
TAAGTGTAGCTCCAGGTCTTCCCATCAGGAAATGTTCTGGAAAGCAGACGTCCTTGTCCA
TCATACTCGGCCCTCTCTGAGACAGAGCCCCAGTGTATGGCACTCAACTGCCCATTGCTA
TTGCGGGGAAGGTTGACAGGCAGCAGCTTGCTACTTGGCATCCAGAGAGTAGGCTGACCT
GCTGTGTCATAACCAATCTTCAGAAGGAATTTACGGTGATCATCGTATATCTTTTCAATC
CTCAGCGCTCGGTCAT
>unigene_477_0
ATTACAAGAAGCTAAAGAAAAACATGAGACAGAAAAGGCTAAAGCTTTACAACAAAATGA
TGACAAATACAATTCAAAAGTGGCTACAATTTTACAACAGGCTAAAAAAAAACAAGATAT
AGAAGTGGCTAAAGCAATTCAAGAAGCTAAAGATAAGCACGAGAAAGAAAAAGCTAATGT
TTTACACGCAGCTGAAGAAAATCACTACAGAGAAAGAGCTAGAGTTTTACAAGAAGCTGA
AGAGAAATACAAGAAAGAAAAGGATAAAGCTTTACATGAAGCTGCAGAAAAACAAAAGAA
ACAAAAGGATGAAGCTTTACATGTAGCTGAAGAAAAACACAAGAAAGAAAAGGCTGAAGC
AAATCTACCATACAGAGAAAAACGAGCTCGGGACTGGAGTCACAGTGTTCCTTTTGTTGG
AGGAGCTTTTGGAGGTTTTTTT
>unigene_478_0
TTCCTCTTGTCTTCTGTGTCCTGCAGCATCTTCTCTCTCCACAGATCGAAGAAGTACGAG
GGGTTGGTGTAGAACTTCAGCCCTTCCTTCCCATCATCCCTGTACGGTGTGAGGATGTTC
AGCGGCGGAGGTTGTTCACACAGCTGGTATGTCTCCTGCATGGGGACGGGCAGAGACTGA
CGCTCAAACAGCTGCTGGTCCTGGATGGTGGAGCTGCGGAAGGCCTTCCTCATGGTGATG
TCCTGAAGAGACAACTCCTCCTCTTTGGGGTCGAGTTGAGTGACGCTGATTGACAGGCGG
TCGACTCTCTCCTGAAGTGAATTCACTCGAAATGAGAAGGCATGAGCTTCATTAAACAGC
TCGCCGAACAAATCCTCTGCATATTTACTCAGGCTGCTCAGCTGACGGATGACGTTGGCC
AGAGAGATGTTGGTCACACACTCCAGCTCGTTCTTGATGCTGTGCGGCAGAGCTGTGTGA
CACAGGTGACGAGGCTCGATACTGCGCTTGACGAGCGGCATCCTGACGCTCTCGCTCGCT
CACCACACCTGAATAAATGTTATGTATTCGTATTATTCCATGACTTCCCCCGGTTATTCC
TTAAAATATTCCTGTCGGTTCAGTTCATTGCAGAAATACACCACTGGTATACAGCTAGCG
TGAATCCCGTTTAAGAGACGGGAGCTCGGGACTAGAGGACCGTCGATGCTGGAAAAGGGA
TCCACGGTGAAAATACAGCAGATGAACGTCAACAACGATCCGCCTGATTTCCCGTCACAG
CTGCCGATAATATAAATATTTTACGAATAAATCCTTATAAACCAAGCTAGTGCTCCTTTT
CTGAGGAAAAGCGATATTCTG
>unigene_479_0
CAAAGCCTGTGCTGGATTAAACCCTACTAAATGTTAAATCCTTTTATATTTGTCTAGTGA
CACACAATATGTAAAACCGGCCACCCTTGGAGTGGGTATTAAAAACGGCGAGAAGCCAAC
GGAAAAAGAGAGTGTAATCAAGGGAGAGAACTGAAACAAGACAATAATTGCTTTTGTGGC
TCGAGAGAGTCGGCCGCGCACACGTATGACACTAGATAAGCGGAAGTAATATTGAAAGCC
AACACGGAGATCACCTCATACTTTTTTGCCCGCTAACGTTTTTATAGCAATCTTAGCATG
CATTTATTAGGTTGTCTGAAAAAAACGCAAATAAGGCACGTCGTTGGAGAGATGGAGTGT
GCTTGAGTGAGGAAGGAATAGAAAAGAGGAGTGAGTGGAGTGTGATATGGATGGGGAGAG
AGAGATAGAGAGGCATTTGTATTGCAGACAGTGCCGCTCGGATGGAAGGAAGAGTAAAGC
AGCTGAATCGATCAGGCCTTTGAGTGGCGTTCTCGTGTCCAGGCTCCCTGTAGCTTTGCG
GATATTCGCTACACAGAGGCAGCTTATGGATCCAGCCGGGAGATTATACACACATGAGAT
CAATACTCAGGCCTCTGCGAGCTGGCCGTGGCTGTCTGCAGTCCGTCTTTACAACCCGGA
GTCGCACCGATGTCCTTGTACTGTGACGGCAATTTGTCTCCCTGGCTGCCATTTGGCTTT
TAAAATGGAGAGCTCATCAAGCGGGATTGGCTGGATGAGTACCACTCCCACCCGTGTGAT
GAGAATGCTGACAATAAAGAGAGGTGAATGTCCACAGTGGGCTTAGCTGAGGGTTGGG
>unigene_480_0
GGAAACGCAAGAGAACAAACTCGGTTAGCAGTTTTTAATTAGCATGATTATTGTTCATTT
TGTGAATCTGTTTTTGAAAGAAAATTGCTATGGAAGCTTGATTTTGAATCAAATAAAAAG
GTTATTGCAACTTTTTCACCGATTTCTGAGTTTACATCGCGCAATCTTGACCTTTTTCTC
TGAATTCTGAGTTTAGATCAAAAAATTTGAGA
>unigene_481_0
GAAGAGTTTGGCTCGGGTTCAGAATCAGTCAGGTCTGAGTCCCAGTCGCTATCTCCTCCT
ACAGCAGAGGCCAGAACAAAGTCTGCCTTAGAACCGCTGTCCTCTGATTCAGAATCTTTT
GAGTCATATACCGAATGTCCCTCTGTAACCAGCAGGTGGCAGTCAGGAGCAGCCAGGTAA
ACAAAACTATCTGTAGAGAGGAAGTCACATTCATCAGGGTAAGGGCAAGGTTTGGCGAAG
GAAGTAGGAGGCAATGGCTCCTCCAGTGCAGGTTTGGTCATGCTTTCCTGTGTGGTTGGG
GGCAGCACTGACACTGCCAGGTAGACAAAACTATCTGTGGCAACGAATGGATCTGCATCG
CTCTTGACTAATAGCGTTTCTTTAGCTTCATGTTTGGAGGGGGACAGCGGTAAAGGCACA
TCAGTCTTCAATGTGTTCACAGTGTTATGAATCTCTAGGGTTTGAGATCCTGTGTCCACA
GGTTTCAAGCGTGCTTGTATTTCTGTAGCTTTGGTTGTAATCTCTTTACAAAATGCTTGC
CTTCCTATCTCTATGCTATTAGCTTTCAGCCCAGAGGGATCTTTTTGGTTCAAAGTTGCC
AATTTATTTGCTTTTGGAATCTTAGAGTATGTCCCAGTCTTTCTGACATCGACTTTTCCC
TCTTCCCCTTGACTAAGAGATGTAATGCTTCCAAGATCTGACATAGTGATGTCCTCTCTA
CTGGTTTGGCTGGGATTTGACATGTAGACACCACTTGAATCTGAGTCTAGCGTCAGGTTG
GAATCTGGTGACTCGCTATGGCCATATTTGTTTCCCATTTGGGCGTCAATGATGGCGAGA
TCTAAACTGGTTGGGACCTTTTCATGAGCAAGTTTAAGGCTCCCTGGCTGAGTCACAATA
ACATTACTTTGACCTTTGCATGTTTGTAAATTGTACTGAAATTGTGGTTCGTCGTCATCT
TGGCTTTCCACAACCTCTCGATTCATTCTCTCAATCTCCAACATATCTTCAGCACCCAGT
TCTGAGCTTGTACCTGACGGAGCTTGTGAGCCACCAAACCCCGATGGAGGATGTAAAAGA
GGCCAGTGCCTTAGAGAGCCAATGCTTTGCAAATCTTCATTCCACCTCTCATCCCAAAGT
>unigene_482_0
AAGACCATTCCTCGTCTTTCACCATTCCCAGAGCACCAGGGGAATGTTGATGGACAGCTC
GGCAAGTCTACGTTAACCAGAGATTTGAAGGATTGCTCACTACAGGAATGGAAGCTCTTG
CGAGAGCAAGAGGAATGTAAACCTGAAGCATCCAAAATTGAGAATGTGATTGAGGAAGCT
TTAGAAGAAGAGAGCAAAATTGTGTTCATACAGGAGAGCGTTGAGCCAGGCATTGATGAA
AATACCACTCCTGAATGTGAAGAGAACTGGGAAGCTGTGTTAGAGATGGTTAATTCACTT
TGGGATGAGAGGT
>unigene_483_0
ATGACAGTCAAGAGCAAGAGTCAAAGACAGAAAAAGACACATGTGAAATTGAGTCAAAGG
TAAAAACCAGCTCCATGTCTCCAGCAACTGCCCCAGACATAGACAGTATGTGCCATTGCA
CTCAACCAGATGATAAATCCAACACCGAGCAGCCTACTACAATCTCAGAGATGCAATTTC
TGTCAAAAGCAGATAAGTGTGACGACATGCTGCCCTATCAGACTGAATCACAGTTCAGTA
ATGAAATGATGAAAAGTTATGCAGCGGATGCTGGGGATACAACTGTCCCTTCTCTTCCTG
CAGCGGAGACTACAGTACCAGCACAAAGGGATCTTTCCTCAACTACCACACAAAGCACTT
ACAGTGATGCCAGGGATGTGTCTGTCATTGTACTAAAGGCTCCAGGCCCAATGCTGAGTC
ACTGTGAGTCTGTTAATGACTTTGATATTGCTGTAGCAGGACCCGGGGAGGATTGCAGTG
TGAACTGTGTGTGTGATTCTGACACAGAGATTGTAAAGAATATTACAGACAAATCTAATC
AACAATTGGATGTGAATGAAGAGA
>unigene_484_0
GTCAGGGATCAGGGCCTGTATGGATAAGTGATTTACAATGTTCTGACACTGACTCAAGAC
TAAGAGATTGTAAATCAAGTGGATGGGGAAGAGGCAGCTGTGGACATGAGAAAGATGCAG
GAGTCATCTGTAAGGATAACGTTAGGCTGGTCAGCAGCGCCAACCCCTGTTCTGGACGAG
TGGAGGTTCTTTATAATGGAGTATGGGGAACAGTGTGTGATGATGGCTGGGATCTGTCTC
AAGCTGCAGTGGTGTGTAGAGAGGGGGGCTGTGGGGATGCTATTGAGGAAAATAGTTTTT
CTTATTTTGGAGAAGGTTTAGGACAAATATGGATGGATGATGTAAACTGCTCTGCAAATG
AGTATGCATTGAGCAAATGTGAATACCGTGAATGGGGAGTGCATGACTGCG
>unigene_485_0
GAAAGATTGCTGCTGGTAATTTCACAGAGTTCTGTTTAGAAAGCTGTTGTGCAGGTTGGA
AAATCTGCCAAATGTTGTCTGGGAACATGGTGTAACAACAGTGTGATGGTTGCCATGGAT
GATTTACTATAATTTTGTACTGAAAATTTATATACTTAGTCCGCACCATAAATCACGGCC
TCTCAACAAATATTATTATTCTATTAAACTCAGATTCCAGGTAAGGTTATGTGCCTCACT
CAAGGTCAATGTGACACTACACAAACAAGTACCATGGCAGGCCTACATTAACCAATCATT
TTTGTTACGCAATGCACCGCTCAGATTTGACTCAGTGGACTTGATAGTAAACTGAATCTT
TAAACTTTAAGCTTATCTGGATGTTTTTC
>unigene_486_0
AAGAACGTTGCCAATGGAAACGCAGCGGCCGGCAGTGAACTGGAGGACGGTAAAGACAGT
TTAGACTGTAACTGGGACGATCTGTCAGTACCGCTGCTGGGTCCAGTCAAGTCCAGTAAG
GTTTACAGTCGAGGGTCGGTGGTCATGGTTGAAGAAATCATCAACGCCAGTCCTCCAAAT
TACCGTTTCCCAGAAGCTGGTCTCCGTGTGATGGTCACAAACCACTTCGGACCCAAGACT
CGTCTGCGCATGGCCAGCCGTCTCATTATAACAGAGCGTCAGAGGTTGGTCCAGTCAGCT
AACGGTGTGGAGACAGCTGTGGTGGACGGCAAACCAGACATCGAGAATGGAAACGTGCCA
GAAGACAAAACCACTGAAGAGAAAGAGAGTGAACTCACCTCACCGTTCAGATTACCAGGT
GAGAAAAAGAGACTTTTCAGAAGA
>unigene_486_1
AAGAACGTTGCCAATGGAAACGCAGCGGCCGGCAGTGAACTGGAGGACGGTAAAGACAGT
TTAGACTGTAACTGGGACGATCTGTCAGTACCGCTGCTGGGTCCAGTCAAGTCCAGTAAG
GTTTACAGTCGAGGGTCGGTGGTCATGGTTGAAGAAATCATCAACGCCAGTCCTCCAAAT
TACCGTTTCCCAGAAGCTGGTCTCCGTGTGATGGTCACAAACCACTTCGGACCCAAGACT
CGTCTGCGCATGGCCAGCCGTCTCATTATAACAGAGGTACAGCAGACACACTGTGATACA
GCAAGATAATAATAAATACAATTCAAAATTTCAATAAAAACATATTCATCATTATTTAA
>unigene_487_0
CGTCACCTGTAATGTAGATGCCTTGCCAGAGGGGAGTAACATCTCAGAACCAATTCAGCC
TCTTGCATCAGAAGACATCAGAGTTGCTCAAAGTGCAGACTTAACCATTAGTAGAGTCCT
GGCGCTGAAAAGAACACATGTACACTTGAAACATAAGGACAAACTGACAGAGGGTGGAGC
TGTCAGACAGCTTCTCAGGGAGTGGCCCCGTCTGCAGATCGATAGGGAAGGCATCCTCAG
AAGAGAGACGGTTACAAGAAGCCAGTTAGTTGTTGCTGAATCCCTGAAGCCCCTTGTCTA
CAAGTACTTACATGAGGAAATGGGACACTTAGGCGCAGAAAGAATGGTGACTCTTGCTAG
GGAACGCTTCTTTTGGCCTAAGATGAGACAAGAAATGGAACACTACGTTACTCAAGTGTG
TCACTGTATAAAGAGGAAAAAGCCAAACAGGATAACCAGGACACCTATCCAGAGCATTGA
GACCTCTGCACCATTCGAAATGATCTCCATTGACTACCTACACGTGGATAAGTGTAAGGG
AGGTGAGGAGTACATACTGGTAGTCGTGGATCATTTTACAAAATATGCACAGGCGTATGC
GACAAAAGATAAATCTGGAAAAACTGCAGCCAGAAAGCTTTTCGATGACTTTATCTTGCG
CTTTGGTTTCCCGTCTAAGATCCATCATGACCAGGGGAAGGAGTTTGAAAATACTCTCTT
CCGCAAGCTCCAAGACTACTGTGGTATTCACCATTCACGCACCTCCCTGTACCAACCGCA
AGCTAACCCTGCAGAGCGCTTCAACAGAACGCTGCTGGGTATGTTGCGCACTCTGGGGGA
GTCTCAGAAGTCACGATGGAAGGAACACTTGAATAAGGTG
>unigene_488_0
CGAATACCAACAGCTCCTTGATCATGCTTCAGAGTATGAAAACCTTTTGCTCATCGTCCA
AAGGGCAGGACAGGAGATTCTTCCCAACTTAAATGAGGTTGACCACTGCTACCTAGATGA
GAAACTTAATGGCCTTCCACAGCAATATAATGACATGCTGTTGTTGATCAGAGAGAAACG
CGAAAGGATCCAACAAGTGCTTTTGGAGCGCAGGGAGTTTGAGTCCCTCATCGATGTCAC
TCGAAAAGCTTTGAAAGAACTTCAGGAGAAGTGTGATGGTTTAGAAATGAAGTCAGCCAA
CCAAAGTGTAGAAGAGGGAGAACGATTGCACAGCAGTTATGAAGATCTCATGAAAGGTCT
TGCAAATCTCTTTCAGGGAATGAAAGATCTTAGGGTTAAAACTCAGGATTTCCTTATCAC
TGGTCAGCCATATGCTCCTGAAGTCATTGACCAACTAGTTCATCTCCACAGTAGTCTTAA
CCAGCAGATCGAGTGTAAGATGAAAGAATTAAGGAAAACATTAAAAATATTAAATGGCCA
TCGAGCAGTTATTGAGAAAATGGACTGTAGCATTACTAGATTTAAGGAACTACTTGGCAA
ATTTGACTCCAAAGGAGATGAGGAGGCAGATGCCATGGAGAGATTATCTACTCTACACAA
CCTATCAAAATGTCTTAAAGAGGTTAGTTCCTATCCAGAGGGTCTCAAAGCACAAAATGA
TGACCTCGACCAGCACTTAGACTCAAAGACCCTTAAGACTCAGGTTATCTTCAGAGAGGA
ACAACTACTTACTCTAAAGCAAAAGATTAATGCACGCATAGAAGAATGTGAGAGAGGTTT
TAG
>unigene_489_0
CTTTAAACTACTTCCTTCATCTTTTGTCTTAGCTATATTTTCCTTTTGCTCCTAAGCTAC
GAGATCACAAAGTTAAAGATGGGAAGTTTCGTCTGAGCCTCAAAGGCCTCAAAGCACAGA
AGAAGAAGAAACCACCTGATTCAGCTGATGCAGTCTCTTTGAAGAAGCAGGCACTGTTGC
TTGAAGAGGTTCAGAAACTAAATCAAGAGAATGCAGAGCGCTCTGAAGCATCCCAACATC
TGGAAAACAGCGTGCAGAAATCAGAGGATGGCTTGGTTACTCCAATTCAGCAGGACCTTA
TCCTTGAGGAAGCCAAGCCGCTTGAACCTGAGCAAGAGAAGAGTTCAAAAGAAGAAAATG
AGGTCACTCTAGAGCTGAAAGAAGACGAGATGAAAGACACAGAGCCAAAGATAGAGGAGG
TCCAAGCTGAAACACCTAAATTAGAGGAAGAAGAGAGTAAGGAGCTGCTATTAGAGACCA
CAGACATACTCAAAGATCAGGAGGTAGAGGGTACGGAGGACCAGACGATTACCAATGGTC
CTTCAGAACCTGACATTTCTGATACAGAGCCTGCTACGCCAACTGAGAACTCAGTGCAAA
GCATTGAGTCTGAGCAGACAGATGAGGTGACCACCAGCATCAAACGACATGTGACAGAAG
AAGATCTGGGTTTGGACGACCACAAGAAAAGCAGGGTTGAGGAGGGGGAAGACAAGAGCG
AGGAGGAGCCACAGGAACCCGAAGATCTGCATGGTGTTTTCAAAGCTGATGGTGTGGAAA
TCGAGTTGGATTTCAGCAAACTGAAGAAGGAGAGCTATGAGGATGAAGATGAAGATGAAG
>unigene_490_0
CTAATCATGCTAGCAACATGCTAAAACATGTTAGCAATGTGCTAACTACATGCTTATCAG
GCTTAAAACATGTGAACAAAATGTTAATCATGTTAAAACATGCTAACAACATGTTACATC
ATGGTAGCAATGTGTTAATCATGTTAGCCATAGATATTTATAGATGCCACATTCGACCGC
TCCAGATACGTTGATGCATTCGCCATCTTGGAACGGTCTATGTCATCACTCACGATAACA
ATCAATGAGTTTCAGAATGT
>unigene_491_0
GATTAAACCAGACTGAGGTGCCCCACTGTAGTCTGCGAGGCGAGGCATTATGAGTCCAGC
GCGGAGCCAGTGCTCTAACGGAAATGAACCGGCCATGGCCGCCGCTTTTAGGTGCTCAGG
GTACGGCTGCGCGAAACCTGAATACGCGAAGGTGGGATGCTGCGCTCCAAGTGCCGTGAT
GGAGTACAGAGGTGAGGGATACATTCCTGGCATAGACCCTTGGGAAAGTGACGTTAATCC
TGGGTGAGAAATGTTCAGCATGCCTGGTTTGGGTATGACCCCTGTGTGGAGCTGAAAAGC
GCGAGGAGGAGAGTTTTCTGTCCGTTTGCAGGTCGCAGGCTCGATGTCAGTGCCGTCGAT
GCACAGTCCCGGCGAATCCTCGCGAACCATCCGCTGAGAGCTCTCTGACAACAGAGCGTC
TATTCGAAAGTTCCTCGACTTATCCATTGAGAAAAACTTTAGGTCTCAAGTATGTTACGA
GCTAGTATAAGCTAAAGCGTGTTTTTCTTTTCCCCCCTCTTACACTAGTCTAAAATTATA
ATTAACTTTTACTTATACCAAACTATTTGCCTGACCGTGTGTAATATTGTCTAATTCTTT
AAGACAGTTGTGGATATTTTGTTACTCTATAACTGCATATTCT
>unigene_492_0
AATATGTTCGGATTACCTGAAAGTGCAAATGCAACCACTAGATGGCAGGCAAGTATCAGT
CATTGGCTTATTCTGTCACTTAGTTCTTTTTTCAGGTTTAATGAGGCAGTGACATTCAGA
TCATTATTACATTTAAAATCACATTTAGTCAAAGCTAACCACTTCATATATACAAACATA
TTACTTTCGACAACTATGCCACATTAAAATTTAATTTTAAACCTGAAAAG
>unigene_493_0
AGTCTGCTCTCAGCAATAAGAGTGAATACCATTGCAGTGGCTGTGGACAGTTGGCAGCTA
TGGACAGTCCTGTGGTGTACGCTGACAGGGCCGGGTACACAAGACTGTGGCATCCCAACT
GCTTTGTGTGCTGCGAGTGTGGCGAGGCTCTTGTGGACCTGATCTACTTTTGGAAGGAAG
GAGCGCTGCTGTGTGGACGCCATTACTGCCAGAGCATCAGACCTCGCTGCCTGGGCTGTG
ATGAGCTGATCTTCTCAGAGATGTTCCTACAGGAGGCCAGTGGTCATGTCTGGCATAAGG
AACACTTCTGCTGCTGGCTGTGTGGGCAGAATCTCAAAGTTCAATGTGGTTGTGACAAGC
GGCAATCAAAATAGTTGTAACCGCAAATTAACCATGGTT
>unigene_494_0
AAATAAGTCTCCACCGAGTTAAACAAATGAATAAGTGGCTTTGGTCTCCAACGCGACAGC
ATGAAAGATGACACTTACCAGGAAAAGGAGCTTCCTGTGCCATGTTGAAACCCAGTTGCT
TGCCTCTCCCTGGTAGTGGGCACTGACCAATGGGTTGTCCCTGTCTCTGTCTTATCAGCG
GTGCTGCAGACGCTCACCTTGTCAACGGCTTGCTGAAGAAATGCCTCGAGCACCTGGTGC
TATCTCTACTCGCGGACAGCCCCCTCTCTGTCTCGCACGTTAAGAGTGGGATCGCTTTCA
AAAATCTGCTATTGAATTGCGACACTAGTGGTTTAAGTGATTTAATTGTCAGTTTTATCT
GGAAGTGCTTTCATCGAGTGTTCTCATGTCACATTAAAGTGGAGGTGAGGTACCAGTGGT
TCCTGCACTCACACAGAGTCAGCTGCACATGCACCCTGCGATTAAATACAACTTACAAAA
TAATTACATCTTTGATTAATAAACTACTGTTAAATTACATAAAAATATATACACACTATT
A
>unigene_495_0
AGAAAATTTTCATTTTTGGGTGAAGAGTTTCTTTAAAAGGAACAGTTTGAACAAAACATA
TATATAAAGTCAAGAAACAAAATAAACATTGTATCAGTCTCTTTCAGAGTGAGCTTAATT
TTAAATGCAACATAATCGTATTTAATCCCCAGCAAACCAGCGTTGTTTCTTTCAGATGCT
CTGATGCACATCATGTTTACACCGATTTCA
>unigene_496_0
GTGGATGCTTTGGACGAATGGCTTAAATGCAATGTAAGTCACTCTGGATAAAAACGCTGG
TTGTTGAACTTAATGGAATTAAGGTAGTCTGCAATCCATCCATTAGCGTTCCCATTTTGA
ATGGCATGTTATTCAGTTGGCGCAGACAAACTCGGAAGTATGCAAACTTATTGCTCCCAT
CTTCACTAATAACCACTCAATTCTAGGCACAGACGTTTTTGAGTCAGTCAC
>unigene_497_0
GAGGCTTTCGTCTCTCAGATTGCATGTAATGTTTTGGCTTGTGTGTCATGTAGCGAGTCC
ATATGGCTGTGTTAGTGTTTTGTGCTAGAGATGGGCAGGTCAGGATGATAATCGGTTCTT
ACTTTCAACACAGTCGTTTGATTTCTCTGCATATTAGTAGAGCTAAGCCAGTGCTTCTGT
TTACGAGTCTTTTAGTTGAGATGTTACAGCAGTTACAGTTCTATTGTTTTCAGTGTTACG
GTCAGGGTCAAAGATGAAAGAAACCCATTAAATGTTTATTAATGTAATGTAAGCCCACAT
AGAGCGTCG
>unigene_498_0
AAGGAGGTTATAGGAATGTCAAGTTAAACCCCTTGGCTATGATCAGTGCCCAGTTAGTGT
CTAATGGAAAAGAGGTTGACGTCAAAGGACCCATTAAGCTCAAAATACCACTTCCCTACA
ACACCCACATCAGACCGTCTGACTCACTGCCTGCTTGGACCTTCGACATGACCATAGGTA
CCTGGGTAAATAAAGGTATAGGCACTGTTCAGATGGAGACAAACGGCCTAGTCTGGAATT
ACGTAGCACCTCAACTTGGTAACTGGATTGCTGCTCCACCACCATCATCATCAGGTAGGA
ATCAGTCATATTTAAGATGTAATTAAAATACG
>unigene_499_0
TTAGACATCATAAAAGATCCTGTGGTATGTTTATGAAAATATTTACTTTCCATTGTCTTC
CTAACTTCAAGACAAAGCTTGTTTTTTCCCTCTTTTTATTAATGACTTTTTTTGTTTGCT
TAGGTTTTGTTTATTTTCTTGGAACCTTGAAGCATTGGCAAAGTATATATGTGCGAGTTT
GTTTGTGTGCCATCATGTTTAAAACCCATTCTGCTTTATTTTCAATGTACAGTCCCTAAC
ACTAGCGCTGGTTTTTGAGCATGTTAA
>unigene_500_0
TAGGGAAAACAACATGATTCACCTCAATATACAAACAGGGCTTGTCTTGTGCTTGTTCCT
CAAAAGGGTGACATGACCAGTGGAACACATCTTGGACATTCTCTGGATTCACCACTTGAG
ACTCCTCCAAAAGAGCACCATAGGGCACTCTGGTAAGTCGGTGGAACACACTGGGTCGCA
CAAACGGTTCACGGCTAAGGGCGTCTGCAACTACATTCTTAGGCCCAGGAATGTATTTGA
TGTCAAAATTATATGGAGCAAGCTTTGTGACCCATCTTTGTTCACACGCATCCAACTTGG
GCTTCGTAAGAATGTAGGTCAGTGGGTTGTTG
>unigene_501_0
AGCTTCCAGTTCTTGTAGCGGATGTTTGAGCCGGCCTGGTCCCTCCAAACGCCCTCCGTC
TGCATGTCGTTGATGCCCAGCCAGATTTCAGCATCCGGGCCGATGCTCTTGCGCACGTAA
TCGTAGAGTTGTGTGTTTTCGTCAGAAGACAGCGGAGTGCTGAGGATTCCTCCTTTGGCG
ATGCAGTCTTCACTGGCCGTGTGGTAGCGCTTCTTCACGGTGTCCACCAGAAAACACTTA
CCAGGGATCTTCGTGCCTTTCAGACAGACAGTCTGCAGGGCCTGCTGCTCCTTTAGAAGA
TTCAGTTCCACCACAATGTCATTGATCTGCTGTTGCAGGTCCTCCAAAGCAGTGCTGGCT
CGAGTATCTGAGTCTTTTTTAGCATTGGGTTTCTTTTTGGGAGCGTTCTGCTGGTGTGAG
GTGTGTGTGAGGAGCAGCAGGACTCCCAGCAGAAGACAGCCGTCTCTGAGTCTCATGGTG
AAGTCTGGAGAATGAGGAGAGATCTCTGCTGCTCAGCTCAGCTCACAGAGGAAAACTGCT
GTAATAAGAACCTGCTGCGTTTGGTCTTCATCCTGAGCAGAGAAGAG
>unigene_502_0
ATCTGCTGATGACGGATAAGCCTTCAACCTCTCAGATCACTCACACTAGAGGACACAGAT
GAGGGATGGGAATCTCCATATTTTCCAATGACCTGACCTGACTGCTTTTGCCTCAAAGCA
CTGAGCACAGCTGTTGCCTTCATAGTCATTTATTGAATGGCTGGCTTGAAGCTAAAGGGG
TTAATTAAACTTATTTCAAAAACCTATTTTTGCCGCTAACACTCACATGATGTGCTAATA
TCTCACTATCCCTCTCTAGCTCTCTGTCCTGTTAGTTACTGCTTTGAGCCAGAATCATTG
GTCTTCCTTCCAGATGGGATGGGCGGCAGGACTGGTTTAACGTTGGCACCTGGACGGCCC
GGGGAGGAAGGAAGTGTTGGGGAGACCCTCTCAGAGACCGAATGAGGAGCATCAGGGGTC
AGACCAGAGTCCATGTGACCTCTAAGAGAGTCCTGGTCCTGCCCCAACATAGACATATCC
AAAGGCTCTATGTTGGGCCCTGACCCAGTGTCTGATCTCTGGGCTGCTGAGAGCGCCCCT
GCTGAGCTCCTCATGGACAGGCCAGAACTGGCACGAGATTCCTCAGAACTGCTGTCCTCA
TCGGGGTCAGGAGCGCTGAAGCCAACAGGACGCATTGGGGAGGAAGAGGGGCCGGGTGGA
GGCTGGGACTGAGAGGCTAATGATGATGGAGCTGTGGGTGCACTTCTCTGAAACAGCTAG
GCATAAGCACCAGGACTCTTCCCTTTCAGAGCTTCTCGAATCAGCTGCTGGCGTCTGTGA
TTGGAAGCCATTTCTGCAGG
>unigene_503_0
TTTGCGAAAGCAGACAAAAAAGAGTTAGGAAAACAGATGTTTTGTTGTTTGGAGGTGCTG
TGATTGATTTGTCACATTTTCAATGCATGTACATTTAAAAGGGACAAAAAGGAAACATTA
AAGCAGACGGAGGCAGCACAGCCACTCATCTGATGTGATGTGTGTACTTAAGAGCCGAAC
ATGCATGCTGGTGGCAGAGGTGATCAAAGCATTCCCTATCATTAGAAGCAGATAGCCTGT
GCCTTCAGCTTTCAGCTCAGCCCAGTGACCAAGAGCTGTCAGAGAACGAGCTGGAATGTA
TGACGATATCAACTTCAATGGAAGCTGCAGCTGTGATCTTGGCCCAGAAGTAGAAGCAGA
CAGAATCGCTGGGCTTTTGCTGCGTTTTCTGTGCTGGTTTTGGTCTTCAGAAGGAATTTC
GAAATGGTAAACAGAACTGAGAATATATTGTTGGTGGCTGGGAG
>unigene_504_0
AGCATCAAAACTCGGAGGATAAGGTAACGAATGAAGAAAGAGTTGTGGAGAGATGCATGT
TGTTACGGCTATCATTTGAGCTACATGCTGTCATACATGAAGAGAGAGAAAAAAATCGAT
TATATGTCGTTGTGTTTCTGGAGCTGGCCAGCAAGTGTCCTGTCACGTTACGAAAGCAGC
TTTTAATGCTTTGGCTTGACAAATGTTTGTATTTTCTAGCGTTCATGAGAGTGTAATATA
GCAGATAACAGCTAGAGGAGAGTCTGAGCATCATCAGGGCTCTGATGTTCTTCTGATGTA
CGTTAACGTTACTGAAG
>unigene_505_0
GATCACTCAATGGAGTATAAGATACAGCATGAACAGGGAAACACTATTAAAACACAGACC
TCTGGAGAGACGTGACGATGTCTGGACTTTCTTGTCTGCCTTTTTTCACCTCCGAGATAC
TTCAAGGTCACTTTTAATCCTTCTTTTAATCTTGTCTCCCACATTTTACTCTTTCTTTTA
ATGTATAACACACACAATCACACACACACA
>unigene_506_0
TTTGATGAATAGAAAATTTAAAAAAACACAACAGCATTATTTAAAAAATATATATATTTC
TGTAATAACAAATGACTGTGATTGGTCCACACAGACCAGCTCTGAGAAAATTAACTTGTG
CCATGTGACAGCCCACTATATCTTCGATCAAATTCAGTAAGAACGAATTGCTGATGAACT
ATTTCTAACTGTGCCGAGTACTTATTTAACGGGTCATGAACTGAGAAACCCAAATTCCCT
TGATCTTTTG
>unigene_507_0
GTACTTTATAATATACCAAAAATATAAAATACATACATTGCAATACCATTTGGTACAATG
AGAATTTTCTTACAGTAATATAACTGTTGCCTTTTTGGTCTCAGCAAGGCCAAACTTTTA
CATTTTATACAATGTGCATGTCGGATTGCTGTTGGACTGTGATTTTTCAACAGAAACTGT
CTCATTTAGCTCTTAGGATCGTTCCTCTTATCT
>unigene_508_0
GGTTTGGTGTGGCAGAGATTCTGCTCCTCCTCTGAAGTACTGTAGTTGCAGGTGTGCTGA
CACTAGATGGCGCTCCATCGTTAATGTTCAGTGATGCTTTCTCTGATGGACAGCCGGGCA
CATTTCCATCTCCTGTCGCCACAGCAGACTCTTTGGCTTCCAGCTGAGACTGTGGAGAAG
ATGACAGCTTTTGCTGGGTGTCATCAACAGCTGTGGACCCTTGGGAGCTCTTGTTCTCTG
CTGTGGGTGCCACACTTCGACCTCCTGGCCTGACATTGGGTTTAATACTAATTCTTGCTC
TTCGCATCCTCGTGAAGTAATTCAATTCAAATCACCGTGTAACCCTGTCAATGTAATTTA
AAGTGATAAAATGCCGTTTCAGCCGGTCGCATGCCTCCCTACCGCAACGTTCCCTGCGCA
CCGGCCGGTCTGACCCACCACGCTGCTCGAAAAACCTTTACTCAGTCCGCGAACGGCATT
GTGGGTCTT
>unigene_509_0
TTTTGGTCTTTTTTCATTTTTGAAAATGTTAGTTATACGCAGAAAAAGGTTTCTTTTAGG
AAAAGAGAGGATATGCCTCTCTACTAGAAATGTTGATGGTGATGATAATGCAAAGCTCTC
TCTTTCTCAGATGAATGCTAAGAGAGCAGCAGAAAAGCTCTACTCTGCCACTTTGCATGG
ATGTGGTCTGAGTGAATCCTTTATCAGCAGTAAAGCTCCTAAAGGCTTGAAACACAGACA
GACTCCAAGCCCCGCCCACTCTGGCAGCCAAACTCCACCCACATACAGTAAAGACAGGAA
TGAAGATAATGAGGAACTTCTAGACCTGCAGGATTCTCTTCTCGATGACTATGCAGATGA
TTATGAGGATGACATGGAGCCAGAACACATGGATGGAGATGAGGACGACAGGCACAGTGA
ATGTCATGACACTGATGAGGAAAAGGGCAACGATGAAGGACACTCATATCATGACAAGCT
GGATTTGGATGATGATGATGAACAGGATGAGCGTTATAAAGATGATGACATTATCAGAAA
GCACAGCCAGAGCAGCAGGGGTAGTGAAAGTAAAAACAGTCACCATAGCGACAGGAGCAG
AACAGGTAGTATTGATTAGTTAAGTGACAAAGAAAAACAGGAAGATCAGAAAAGTGATCA
TTAGCTTTTTTTAATTTGTTTTTAAACCAAGCAAACCTCAG
>unigene_510_0
GGATAGAGCACCATGTGAGGTAGACTCATCAGTAACAAATGAAAACAGGACCGAATGGAT
CCCCAGTAACGGAATCAGGGTGAGGGTTGACTTAGCAAGCCGGAACTTGTAGTCAGAATA
TCTCATTTGGTGCGCCCTCAGTTTGGACACGAGGATCTTGATGATGTGTATGAATATGAA
AAAGTTAATCAACACGGCCAGCAGGATTGGCGAACGAATAATCCACCAGTACTCCATGTT
AATATTCTGCACCCAGCATTCTTCATTCTCGTACAAGTACTTCACGATCACCCACGGCAA
CACGAATATCAGAGGGGCACCACAGCCGATACACTGGTAGATGCCGAAGTAATTCCTCTC
CGTCAAGACTGTGACGACCAGAAGGCTGTGCAGGTAGATGCCCTCCACCAGCAGCCAGTA
GTTGTTGGCCAGTATGCTGTACTGCATCATCACCATTGCAACCCTGCAGCCGACCGCCGT
CTCGTTTTTAACCATCCACTCCACCTCCAGTTCAGTGGTGATGTCCTGACCAACATGGAA
GTCATCAGGCCTTTCCAACATGGCATCTTTGATGAGAATAGAAGAGGCTCGCAGGATGAA
GGAGGCAAACAAGTTCATGTGGATGTTGTTTCTCATGCAGTGCAGCTTCCTAAAGGCCAC
CAGGATGCCCAACGCCAGCACCAGCGCCGCAAGAGACAGGGAATATCCAATGGTGTACAT
GGTCCGGAACTGACTGAGGATCCGTCCGTAGTGTTGCATGTTGATTTGTGTGGGATCATG
TGATACACATTCGCTGGCCTTCTTCTGTTTGCTATATTGTCCGTCTGCATCACACTCCAA
ATACACGAACCCATGTTGGACTTCCTTGTGCCAGGGCAGGTACCAG
>unigene_511_0
CGAAGAGGACTTCTCGTGGTCCAGCCGCCCAATCACAGATATTTCTCCATAATTTTCGTC
AATTTTAAACAATTCTTTTGTGTTATCAGATAGGTGATTGATATAATACGTTATTTGTCC
ATTTGCGCCCTCATCCACATCGGTCGCAGCAATTTTGATGACAGACGTTCCGAGTGCTGC
ATTTTCAGATAAGCGAGTATTGTACATAGGCTGCGAAAATACTGGTGCATTATCATTCAT
GTCTAGAACGCGCACTTCAATAACAACAGTTCCAGATTTAGGAGGATTTCCCCCATCCAC
CGCAGACAATATTAAGGAATGCTCTCCTTTTGTCTCTCTATCTAGGCTGTTTTTCAAAAC
AATGTCCACATACCTGTCTTTATTTGATTTTGTATCAAGAACAAAATGTTTGTTTTGACT
AAGAATATACGTCTGGACTGAATTCATTCCAACATCCAAATCGCGTGCCCGAGCTATTTG
TAATTTACTTCCGGTAGGTGCTGCTTCGCTTATCTCTAGCTTAATTGAATCTTTGGGGAA
AACAGGAGGGTTGTCATTGATATCCTGGACCTCCAAAACAACGTTATGAAGCTCTAATGG
ATTTTCAAGAATAAATTCAAAGTGCACGAGGCAGGGGGAGGTCGTTCCGCACAGCATCTC
TCGGTCGATCCTTTCCGAAACAAAAATATTTCCAGAATCTAGGTCTGCTTCGCAATATTT
TTTATCCCCTTGGTAATCCAAACGGGCTTTGCGAAACCTCAAGCGATCGGAATCCAAATT
AAGGTCCTTACTTAAACTTCCAATCACATATGTTGTCTTTGTTTCCTCCGGCACAGAATA
ACGAACATCAGCAGCGGCAATGCAGAAGAGAAGCGATGTTATCCATAATCGCCATTTGGC
CAAAAGCTGTTTAGGCATTTTCGCCATATTTTCTTGATGTAATAAAGTAAAGCGTTGTTT
CGAAATGCTCTCCACAAACAACCAATTTATG
>unigene_512_0
TGAGTGAGTGAGTGCCATTTAGGGCACAGTGTGAGTTTGTTTATGTGCACTTCTCTCACC
TGAAGGTCTTCCATGTGCGAGATGCAGTCCTGGTTCTCTAGATCCTCCTTGTAAGAAAGT
ATCTCAGTGTCTACCATCTCTCTCTCCACCATTCCCAGCATGCTGAGGGACTCGCCACGC
TGTCGCAACCGGCTGGCCAACTTCTCCTTTCCTACCCCGCTGATGCCCCCCTTCCTGAGC
ACTTCTCTAGTGCCCCATTTATGCCCTCCACGGTAAGAGGCCATCTTGGCTTGCGGGATA
CCCACTGTCCCCAAACTCTCCTCTGAGACGCTTTTATCCGGGCTGGAAGGAAGGGTCTTA
GGGCTGGTTGACAGTTTATGTGTCTGCTGCTCCATGTTCAAGGGAACCGACATGGGCTTA
TCCAGCTGTGCTTGCACAAGCTCGGGGTTGGGCTTGTGTTTTTTGGCGAGGGGG
>unigene_513_0
ACGCAAGCACACACACAAATGCATGCACACTTGAGTGAACACTGATGACATTTCAGTCTT
TACACATTCTGTGTGTGTGAGGGAGTTTTTCTCCTGTATAAAAGAGCCTCCTCAGTCCAT
CACACACAGGAAGGCTTTGTGTCCGATCCACTAAGACACACTCAACTGCGTTTGAAGGAG
GCTCTGCATACCTTTCCGGCCCTGCTTGAAGAGTTCGGAGTGAAAGAAACGCTTCCTGAG
ATCTTTCCTGCACTAAACGTTTCCTCCAAAGTACAGATGCATTGATGTACCGACACGTTT
GCATTGGTAATCGCTAATAACTGTAGAGAATTTTAATAATAAAGGTGGTGCATTTAATAT
TTGAATAAAAGCATCTGCTAA
>unigene_514_0
AGCCAACCCGCGGAGGAAAAACGGTAAGAGCGGCTTGGGAAAGTGTCCTGGTGCGGTGCG
TAAACAGACGCGTTACGCGGGACGCAGAGAGAGGAGACCGGACAGATCAGAGTCCAGATG
GGAGTACGCTTAAAAGAGCACAAGTAGAAATCGGACTGAACAGACGTGAGATAAATAAAG
GCCACGTAGCGGAGCTTTTTCTCTCTGTATTTTCGCGTAAGTTTGGAAATGAAAGTTTGT
GCATAATTCTTAAACGCGCTCTGAACACGTTCGATGCCTGTGGATTCTTTACACTTGCGT
TTCGTTTGTTTAAGAAGCTGCTGACCGTCCAGAGACACCGATTGGACAGTCCCAGTGCAT
TATTTCCATTCATTCTCAGATGCATGAATTAGAGGTGCTCGTGCCTGTTGTGTTTTTGTG
TGGAGCTCCGTTAGTCGCAGTCAATGTCACACAAGTGCCTGGTAA
>unigene_515_0
GAATAAAACCTCTCCATTATTAATCTGAGCCTGGGTGAAATTTTCCACGCCGTCATCCGG
GGACACCTTACAGGCAACGATCCCATTGCTGGGCGTCTCTATAGCATACACCAGCTCCTC
CGGAGGGGTGTCAAGATCTTCGCTGCTCAGCATATTGGCTGTGATTTCAGACTCCTCGCC
TGCTAGAAGCTCCATTCCAGTGTTGCGTTGGAGGCGGGGCGGCTCGTCGTTCACCGGGAG
GATGGTGATGCCGATGGTCAGGGACGCACTCCGGCGGGTGATCTGAAAAGCGGTCGCCAT
GAAGGTGAAACTGTCCTCTGTGGTCTCGCTGCTGTCGTGGAAGTAGTACACCTGTCCCTG
TTGTACATCTTCCCAGGTGAAGGTGACAAGTCCATCTTCTTCATCCAGATACTTAATAGC
TCCATGCTGAGGTGCTTCCTCCATAATAAACTCGATGTTCATGGAACGGTAGAAGTGCTG
TGTGATATTCAGAACCTCTTGGGTCAGCGCCACAGATCCACCCTCCCTCACAGTGAGGTT
GACCACCTGGATGGGTATGATGCGTGGAACAATGACCACCTGCACCTGTAGATCTTCTAT
AGTGGTGAAGCCATTGCTGACATCGACGGTGAAGTGGTCCTGGCCCTGAAGGGAAGTGGA
GACGTAAAAGATTCTGCCCAGGGTTATGTCCTCTTGTGTGAAGGATTGAATGTAGTCCAG
CACAGGTGACGCTGTACTGTCCGAGTCGTTGTTGAGTTTGACCACATGACCCAGCCGTGG
AAAGTCTTTGACGGAGTACACCATCTCTTTGGGCAGGATGTCTTTTTGCATCACCTAAGA
GGATGGCAAGAAGACCTTCAAATGAGTGCAGTAAGAACCTGGAAAAACTGCTTTCAAATA
CTGCATATCCCTACGGACAGCAGGTACCAGCTATCTTTTAATAATGATTACCTTCAGAAC
ATGCAGAATATGTATTTAGGAAAGGTTAACCTAAAAATTAAAAGCCTCACTGTC
>unigene_516_0
AGAGTTCGAGGAGACCAAGGAGTAGAAAATGTGGAGATCACTAGATGCATGTTTTCTGTG
CGAGGCTGCGGAAGGGGAAGTTTCATGTCAGGAAAAAGTGTGCATAACCAGCGTATTGAA
CGCCTTTGGCACGACATATGGATGGCTGTAACCAACATCTTCTATGATGTTTTACACACT
CTCGAGGAGGAAGGGTTACTTGATCGTGCCAACAGCCTCCACATGTTTTGTTGTCATTAT
GTGTTCCTGCCACGCCTCCAGGCCAGCCTTGATTCCTTTACTTGTGGATGGAATAACCAC
CCTCTCCGCACAGAGGGCAATCGAAGCCCCAACCAAATGTGGGAAATCGGGCTGATTCAA
AACCCTGTCGATCCTCCAGAATCTGAGTATTGGCTATAACTTGACTGAATTTGTTCTGTG
CCAGAACATGTATTTACATTTTCACCTAATGTATTGCAGCAATAAAATTTACCATGTCCA
TAAACTATAACCAATTTTTCACAGAATTCTCAAGATGAAGACTCAGACTGGGACACAACC
AGAATCCCTGACCAGCTGTCTGGAGGAATTGTAGTTCCTACAGTAGATTGCACATTATCT
GAGGAACTGAATGCCCAGCTGCAAGCTGTTGCTGACCCAACCTCACAATCTCAAAACTTT
GGCAGGGACAAATATTTAGCGGCATTACATTTTGTGATCCTTCATTCTTAAATGACAGTG
AAATGTTTT
>unigene_517_0
TAAACCTTCAGCTATGTGTTTGTATGGGCCTGAGCCCATTGCAATGCCGTTTTATAGACC
TCTGATTTTCCAGGGCTGCAATTCACATTTGATAGTCTTTGATATTCCTCAGGTGCCGAG
CCAACAGATACCCATAATTCACTGCTTTTTCCAGATGCCAGCCAACATCTCAGTGCAGAA
AAGCTCATGGCACATCTTTACAGTGGCAATATGAGAAATTCAACGAAGCGGAAGATTTGC
TGAAACAAACTTGGTAGGGG
>unigene_518_0
GTTGAAGCCATACTGGTAGTTCATAATAGCTCTGAGACACATGATGCAGACATGAACGTC
ATCTTTTTTACACACCAGACGTGAATTCTTCAGAGTTCTACGACTGGGCAAAGAATTAGA
CCTAATGGAGTGCCGTGTGGATCGTGGTATGCTGCTGCCGCTGACCGGTGATGGTAGATT
GCTGTCGCCATGGAGATCTTCTATAGACCTGCTCCAAGGGGTCTCTACAGAAGTCTCACC
TGTGGTACTCTCTGTTACATCTCCATCAAACGTGACAGCATACTGGGCAAAAGACAGGTA
CTCCACAAGAACATCAAGCCCTTTATTTTCCTCATTGAGAAACTCTCTCACCCACCCAAT
GTGATTGGTCCTAAGAGATATCTCCAGCTCTCTGAGCACCTGAGTTGACTCTTGAACTCG
CCTTCTAAATTTCTTCCTGGTGACGGCAGGGTCCAGAAAGCTTCTGAGCTTCAGGATGTA
CGTATGGGGAGGATTCTTCACTTGGAATCGTTCCTGATCACATATCAGCTCCCATTTTTT
TTCATTGTCATACTGTCTAAGGAGCCTCACTTTATCCGGAGGAAGGTTCATAGAGTTCAG
TGCGATTGCAAATCTCTCCTCCAGTTCGGCCGGGTCCGGCATGGGCAGTTTAGGGGGTTT
GCTGCCCCTCGCCCTGAAATCTGTGAGATGAGCATCCATACTTTCTGCGTTCCCCATGTT
TTTTGTCTGATGCCCAGCGACGGTAAACCCTTTGGAAAAACGTATTCAGCACCAAAATGT
AACCAAGAGGCAAAAAGCAACCAAAAAAGATAGTGCAGGCTTTTTATAGGTGACCAGACA
CCCTCTCCATAGATGCAAACCCGCAGCGCTCTGTATCAGATGCGAGACTTCGACAATAGC
ATCCCTACATTGTTAATCCGTATCTGTCGGGCCCTCCGTTCATTTTTCGGAGCTGTTGAG
CATCGTTCACTCAGCGGCTCTGAAGCTGGGCGCATTTATCTGTATCATGCACAATAAATG
CACCGCTGGTGGTTTGCGGCATGATAACGCGCATGGCTCGGGCTCGGGCAGGCCAGTTAA
TCCGCGCTGTGTGGATGATAACAGACGGATTTCGACAAAACGCAAACTCCCCCATTCAAT
CCCCGACACAATGAAGTCTTTCAGCACCGATCCCCCAGA
>unigene_519_0
GACCACACAACTAATACAGTGGCAGGACATTTCTTGTATGTGACCAAACCTGATGTCATG
AAGAGTGATTGGACATCTTTTCAAAGCCCTCCCCTGGCACCAACCAATGACACACATCCT
TGTCGGATGGTAATGTACACACATCAGTTCGGCCGAGTGTCAGGTGGACTGTCTGTGTTG
GTGGCTGAGAAGCAGATCTATCCTGTATGGGAACGTGGAGGTGCTCTCGGAGACTTGTGG
GTAAAGGCTGAGGTGGAGTTTGTCATCAACAGCACATTCCAGGTACATGAACCCAACGCT
CCACTGACAACATCACACAAGGTCGTCACTTTTTATTACACTGCTGTCATAAAAAGCTAT
CTAATTTATTGAACTTGCCCCAATCAGATTCTG
>unigene_520_0
ATGACAAGAGGAGGGTACAGGAAGCTCTGAATGAAACCGAAGTGTCCTTCAGTACCCAGC
GCTTCGACAGCTGGCCGTGTGTCCTGGGCTGGGAAGGGCTCACTTCCGGTCGGTACTATT
GGGAAATTGATATTGCCAACAATGGCTACTGGCGTATTGGGGTGACCACTGCATCCTCCA
CAAGGCACGGCCGGTGTCCCATGAACCCATCTGAGGGCTTCTGGACAATATGGAGAAGCA
CACGGCAGTTTTATGCATGCACCAAGCCGGAGACCGAGCTACCTCTGTCACTTGTGCCCA
AAAAGCTGGGAGTGTACCTGGACTATGAAGAAGGACAGGTGTCTTTCTATAAAGTAGAGA
CACGCTCACATATCTTTACATTCACTGCAAATTTCCGTGAAAAGTTGTTCCCACTTTTCG
CACCACTGGATGGACGCACACTTATCACACTGTCCTCCACAGAAGTCACACCAGAAGCGT
CCTCTCGTGAAAGTGTACAATTCTTTTAACTTGACAAATGTTTTAATAGGGGACTAATGA
GAGCAAATAAGCTGCAAATCATCGGGCTCAAGAGCAGATTGGAAAGGTGGATAAAATGAT
TATGATTGTCAGATCTAAAGGATGAGATCCCGTGGAGTTGTTTTGGTTGTAAATTTCAAC
TTCAGTACAGCTGCAAAATTCTGAGGATTTTCATGAGTTCCTTTTAATGGAAAATGATGA
AATTTGGCATATCCTCAGACCGCTCTGGCATCAATGTGTACTAAGTTTTGTGAATTTTAA
ATGCTGTGCCTACAATCTACAGGTCAATTAGTCCTTGTGGAGCA
>unigene_521_0
AAACAGTATTGTACCAGTTATGTTTTACATGTAAAACCACCTGTGATTGCTATAAACTGT
GTTTACAGAAAATGCAATGAATGTACACCAAGAATGAGTTGAGTATTGTTTGTGCTATAG
ATCCTGTGGACCTCAGTGAAATTGCAGATTTTGTAAAAAATAATTCCCAAATTAAAGTTC
CACTCGAGAAACCAAAACCTTATGCTCTGAGAATTTGTGGGCAAGATGGAACAGTCTATG
CTGGGGATGAAGAACAGCTTGAAGCCTGGAAAGAATTTTACCTGCCTAAATGCATTGAAA
TGGAGGTGATTGGAGCCATTGATGACTTCCCATGTGATGCAATAGGTCTGCAGTTGATAA
TCTTACTGTGTGTGGATGGAAATATCTATGCTTATGAGAATGAGGTTTTGCACCTCATAG
CCACTAACTTGACGGACCTGTTGCAAAATGGTATGGGCTTCCCTGGGATGCAGACTTTCA
TGTTAGGTGAATATT
>unigene_521_1
ACTTCTGTCTTTCACTAACAAAGATCCTGTGGACCTCAGTGAAATTGCAGATTTTGTAAA
AAATAATTCCCAAATTAAAGTTCCACTCGAGAAACCAAAACCTTATGCTCTGAGAATTTG
TGGGCAAGATGGAACAGTCTATGCTGGGGATGAAGAACAGCTTGAAGCCTGGAAAGAATT
TTACCTGCCTAAATGCATTGAAATGGAGGTGATTGGAGCCATTGATGACTTCCCATGTGA
TGCAATAGGTCTGCAGTTGATAATCTTACTGTGTGTGGATGGAAATATCTATGCTTATGA
GAATGAGGTTTTGCACCTCATAGCCACTAACTTGACGGACCTGTTGCAAAATGGTATGGG
CTTCCCTGGGATGCAGACTTTCATGTTAGGTGAATATT
>unigene_522_0
ATGCGCCTCAAAGTTGCCTCCAGAAAGGAATGGCTGACCCTGTCAAAGGCCTTCTCCTGA
TCTAAGCTCAAGATGGCTAAAGGAAGCTGCCTTTGCTCTGCCCAGCTAATTATATCTCTC
ACTAGAGCCAAGTTCATAGAGACTGACCTGCCAGGCACCCCACATGTCTGGTCTGACTGG
ACAACTGCTCCTATGACCTTCTTAAGTCTCTCTGTCAAGACTTTTGCCAACACTTTGTAA
TCCGTGGTCAGCAAAGTAATAGGCCTCCAATTCCCTAACTCTTCCTTCGCCCCTTTCTTA
TACAATAATGTTACCAACCCTGTTCTCATTGTCTCTGCCAACTCCCCCCTCCGAAAGCAT
TCCTGGTAGACTCCCA
>unigene_523_0
GATGATCGCAAACAGCCACAACCTCATCATCACAGTGAAACCTGCAAACCAGTATAACAA
CATAAGGCGAAAAAGCTGCAGTTCCTCAAGCTCGGGACACTATTTTGATAGTACGCTCTC
TGTAAGCTATCCAGGGCTACCTATGATAATGAAAGCTTATGGTTTAGGTAATGGCTCTGA
GAGCGAAGAGGATGCATATATGGTTGCCAAGAGTCCTATCAAACAACTGTCCCGACATCC
GGGTTCTTCAGCTGCCTCTCATTCTTCTCAGCCTTATGTTAATACTTGCTACAGGCCCCA
AGTTTCTGCCAGACGGCTCAACTCGCTCATTTCGGCTGCGTCCTATCACTCTCAGCCATG
TCTCGCTCATACAGCTCATAATGACCACAGCGTCCCTCTTCACAGGCATCGGACCTCCCA
ACAGCATTTCGGCTGTAATCCAGCCATCAGACAGGGAAGCTCCGGTACCCATGACATTCT
AAACACGTGGCACGTAGATCTGAGTCGCCATTTACTGTTGCCCCAGGGGGCAATGGAGGA
AGATGGAATTGTTGTCATTT
>unigene_524_0
GAGCATTTTACATGTTAGTGGTTTATATTAATAGCAGGGTTTTAGAGGAAGAGCAGTAAA
CACATACTTTCACAGTGGGACACAGAACAGCGAGTGTTGCCGAGACGTCCAGACTCAAAT
TCTCTAGATAATAACATAAACAGAGCTGGCTATGATACGCCACAAACTGTGCTTCACCCT
GCTGCGGGTAACACAAGCACGACCTGGAAGCACAAACTGTGGCGTTCGACCAACAGTGTG
TCCTGATGAGACAGACTGATCTCTGAACTGAGCTCCTGATCACTGCTGGGTTCAACTTTT
CTCTTTGACTGAACTTAAAGGGATAGTTCAC
>unigene_525_0
TATTAATTTAATTTTAATTTTAAAATAAACCAATTTGATATAGTGCTCACATGTGAATTT
AAAATGCACTTAGACAGAATAAATGGTGCAGGAGTAGCTGTGGTGCTCACGTGGGTCACT
GGTTCGCGTCTGGGCTGCAACATGTCAACAAATGTCCTGCATAAGGTTAAAGGTTACATG
TCGGTGAGCTCAAGTCCTCTCAGAGTCAGACGGTGGTGGCCATTCTCACGCATGAGTTCA
CAGACGGCAAAGGAGCCGATCGCTCAGGCTGCTGCTGATGTCTGTACGCAGGCGGTGGTT
TCAGTCTGGCTCTCAGCAGACGATGAGGGTTCAGAGTAGACTTCTCCACTGCTTTCGATA
CAGGATACCTGGGGATTCGATCACATCTTCCGCAGTAGATGAAGGCCAG
>unigene_526_0
AGAAAGAGAGAGGGGAGAGAGAATCAAGGGGCCATCTGTTTTGTCCCTATCCTACACTTT
TAAAAAGTGTTGTCTCCCCTTTGAGCAGACAGGATGGAGAACGCACACACCAAGGAAACA
GCAGAATGCCTGGCCTACTTCGGCGTGAGCGAGACCACAGGCCTCGATCTGGATCAGGTC
AAGAAAAGCCAAGCCAAGTACGGATTCAATGAGCTGCCCGCTGAAGAAGGTAAGAGCATC
TGGGAGCTGGTGGTTGAGCAGTTTGAAGATCTCTTGGTCAGGATCCTGCTGTTGGCTGCT
TGCATCTCTTTTGTACTGGCCTGGTTTGAGGAAGGCGAGGAAACTGTCACTGCCTTTGTT
GAGCCATTTGTCATCCTTCTCATCCTCATTGCTAATGCTATCGTTGGAGTATGGCAGGAG
CGCAATGCGGAGAGCGCCATCGAGGCTCTGAAGGAGTATGAGCCAGAGATGGGAAAAGTC
TACCGCGCTGACAGAAAGAGCGTACAGATGATCAAAGCCAGAGAGCTTGTTCCTGGAGAC
ATTGTGGAAGTGTCAGTTGGTGACAAAGTCCCTGCTGATATCAGAATCACCACCATCCGC
TCCACAACTCTGCGTGTGGACCAGTCTATCCTCACTGGTGAGTCCGTCAGTGTGATTAAA
CACACAGAGTCTGTTCCTGACCTCAGGGCTGTCAACCAGGACAAGAAGAACATGCTTTTC
TCTGGCACTAACATCGCTGCTGGCAAGGCTATCGGAGTTGTGGTTGCCACCGCAGTCTCC
ACTGAGATCGGTAAAATCCGTGACCAGATGGCTGCCACTGAGCAAGAGAAGACCCCCTTG
CAGCAGAAGCTGGATGAGTTCAGTGAGCAGCTCTCCAAAGTCATCT
>unigene_527_0
GAAAAAGTAGGGTTAAACAAAACAGTCTTGTGGTCAGAAAATAGTGTGTCAGCAGTTTGC
ACACTGCCTACAGAAAAACCAAGAGTTAAGAATAAGTCAAGGGTATAACCACGTTCATGT
GTAGGGCCTACAACACACTGTGATAGACCAAATGACTCTAATAGATGATTAAACTCTTTA
ACCAAGGGTCTGGAAGACAAACACGTGTGAATATTAAAATCTCCCGAAATTAAAATATTA
TCTGAACAAGGAATAATAGCAGATAAAAAAATCTGAAAAGTCACTAATAAAATCTTTTTG
ATATGAGGGAGGTCTATAAATAAGTGCACATAGCACAGATTTAAAATAATTCAACATAAT
TAACTGAACCTCAAACGTAGAGTAAGCCTCAGTAGACATAAGTCTGCATTTAAACTTAAT
TTTAAAAATAACAGCAAGGCCCCCACCCTGTCCAACTGACCTTGAGGAGCTAAAAAAACT
ACAGTCTGGAGGAGAAAGTTCAGAAAAAGGAGCCATATCACCAATGTTAAGCCAAGTCTC
AGTAATAAATAGAAAATCCAAATCATATGAGAGGAAAAAATCGTTCAAAATAAAAGACTT
GTTTGAAAGAGATCTCGCATTGATCAACGCCATTGTCACTGAAGCAGAGTCAGAAGAAGA
TTGAGAAGATGAAACACAGGCTTCTCACGGCTTACCGCTACCCAGGGAATGTAGATTTTG
TGAATTAATACTCGTCGTCGCCTCGAGTGGACATTCCGCAAAGGCCACCACACCAATCCA
GAT
>unigene_528_0
TCCGAAAACGACACAGATGGTGTAACCACCAAATTTGGTAAAACGTTCTGCCAAACTCGT
TCACCAGCCAAATTATTTCCCAAGATTACCTGTACTCCTTCCACAGGCAAACAGGAACGC
ACAGCAACCTCCACTTCTCCCTGGATCAAATCAGAATGCAAAACAATTTTATGTAGGGGA
ACAGAAATCACATTCAGACCAATGCCCCTAATCAATACATCGTTTCCAGTGTAAGAGTCA
TTCGAAAAAGATAAAATAGACTCTAGGACAAAGGTTTCTGACGATCCGGTGTCACGGAGA
ATTTTGACTGATACATCTTCCGTAGAATTAACCAATCTCACAAAACCATCTGTAACAAAT
GGAGAGAATGTTGAAACATTGCGAACAACTCTTCTGCACATTATTCACTTCTGAAGCAGT
CACGGCCAGAACAACAGGTTTCACTGAGGACTTAGATTTAGCAATGTCTCTTGCTTTCAA
CAACGGACACTCATTCTTCCAGTGACCAAACCCATGACAATAATTGCACATGTTTACCTT
CTCTTTTTCTCCAAAAACAAAACGCCGTCTG
>unigene_529_0
ATTCACACTATGTTCTGCATGCTTCGATTAATGGCTTTAATAAGTGCAATTCTGTTTCCT
ATAGGTCCAGTCTCATCCAGGACGTCCAGATGGGAAGCAGAGGCTGTACTAACATTACAA
GCGATGGTGTGTTTGCATGTGAATACCTTCTGAGCAGCCTAGGCAGGTGACTTTTAAGAG
TAGACTAATAATGCCTTACATTTTGCCAGGTTTCGTCATGCACCGAACTCGTGCAGTGAT
GGCAGGAGATGATGTGCTGTTACAGTGTGAGATCCGTTCTAACCTGGCCACCCCTCACTG
GACGCTGAACGGTCAGGAGCTGGAAGGTTACGGCGTAGACTTCGGCTACCGCACCGGCAC
TGATGGCCTCCTCATCATTGGTGCTCAGAACCAGCAAAGTGGACACTACCGCTGTTACGC
AGTAGAGAATAGCGTCTGGGTTCCTGTTCACAGCTATATGGTACGAGTCCAACCCGTTCC
GCCCCCCGCATCGCATCTCTCGGGAAGCCCGACGGCTTTACCCGAAAGTTTCTTTACCAC
CACAACTGCGTCAACTCCGAGTCCTTCCAGCGGTCCTGTGGAGCAGCTTCTGTCGCCCCC
ACCGGCCCTGTTGCCTTCTAAGCCTGAGTTCCAGACCTACGGGCACATGGAGGCCATGTA
TATCTCTCTGGTGGCTGTTCTCGGTGGGCTTTGCCTGGTTCTAACAGTGGTCCTCCTGTA
CGTTAGCTTTTGTACACGCAACTCTCCCAATACCAGAAAGTACTCCCAGCAAGCTCTGTC
CATAACCACAGCAACCGAAAGAAAGAGGAGCTCGCACTTTGAGCTCAAAACCATCTCCAG
CCACTGCAATGGCAGAGCGGAGGGGCGTAGCAGAGCGATGTCAAGAGACGGAGAGTTTCT
ACAGATCGTTCCAGCGGATATCCAGACCACGCCTAGTAAGGAACCTCCGCCCGCGCCGCC
ACTTCCTATGCCGCCGCCCCTGCCCGCATCGGAGTACGCTAACGGACTGTCGGCCACATT
GCCCAGCGTGCTGAGAAAGATGAACGGGAATAGCTACGTACTCCTGAGGCAGACGGACAC
GGAAATGACGTCTCCGCTTTACCACTCCTTCACCGAGGAGCTCAACAAGATTCTAGAAAA
GAGGAAACACACACAATTGGACATCCAACCAGATGAGAGCTCAGTGTAGCATGATCTCGC
ACCACTGCTATATCGCCCCCTTGTGGTGTGGAGGTTTACATTTTGTATAAGAGCCAAGAG
AACTGTGCTGTGAAGTTCTTTGTGATCTCGATATACAACTTTAACTTATTTGGCTTGGTG
CCTTTGAGAATTATCTAGTGAAAATATATTTGTAAAAATATTGGTCGACTTTGTCAAATG
TAGCTAAAGACACCTAGACTGTGGACCTTGAAGTGTAAAAATCACAAGATGGACTTCAAT
CAAGAACATGCAAG
>unigene_530_0
GGGCGTGAGTTTTCTGCCAGTCTGATGGATGAAATATGGATATTAGTGATATTATTGTAC
AGTGATGAAATACTGATAACTACAGCTTCAGCCATAGAGGAAATAGGTAGGTAAAAGTTA
AAAGCATTAATAGACCAATATATGGGCCAAGCTGATGTTCTTTCTTCCACTTTGGCAGAA
TCCAAATGAACATTGTTATTAATTAAATTTGGAACCTGCAAACTTTTCACTTTTTTGTTG
GTTTTAGGAGTACAATCTGAATTTACATGACAAAGGAAAATATGGAATGTGTAGAATACA
GATGCACAATATATCGGTAGCATACAGGCTGATATTAGATAACTGAATAATTAACTATGT
TCATTATTTTTACATTTATATTACCTTGGCTGCTCAAGTTATGCTTTAAAAACACTACTT
TAATAACAGTTAACAGATAACACGGCTTACCTTCAATAGCCATCGTGGCTCTG
>unigene_531_0
AAAAATGACCTCTCTTTACAGCTTCAAGCGGAGCAGGATAACCTGGCCGATGCTGAGGAC
CGCTGTAACCTGCTAATCAAGGCTAAGATCCAGATGGAAGGGAAAATTAAGGAGCTGATG
GAGAGGCTTGAAGACGAAGAGGAGGTTAATGCCACCATCTTGGCCAAGAAACGCAAACTT
GAGGATGAGTGTATTGAACTGAAGAAAGACCTGGATGACCTAGAGATTACTTTGGCCAAG
GTGGAGAAGGAAAAACATGCCACTGAGAACAAGGTGAAAAACTTGTTGGAGGAAATGGCT
GCATTGGATGAATCCATCCTCAGGCTGACAAAAGAGAAGAAAGCCCTGCAGGATGCTCAT
CAGCAGGCTCTGGAAGACCTGCAGAATGAGGAAAACAAAGTGAACATGCTGTCCAAGGCC
AAGATCAAACTTGAGCAGCAGGTGGATGATTTAGAGGGATCTTTGGAGCAAGAGAAGAAA
GTGCGTATGGATCTGGAGCGAGTGAAGCGGAAGCTTGAGGGAGATCTAAAGATTTCCATT
GAGTCATCCATGGATTTGGAGAACAACAAACAGCAGCTAGAGGAAAGACTGAAGAAGAAA
GACCTTGAAATGGTTCACATAGGTGCAAAGATTGAAGAGGAGCAAGCCTTGGTTATGCAA
CTGCAGAAAAAAATAAAAGAATTACAGACACGTATTGAAGAGCTTGAGGAGGAACTTGAG
GCTGAAAGAGCAGCTCGATCAAAGTCGGACAAGCAGCGTGCTGATGTATCAAGGGAACTG
GAAGAGTTAAGTGAACGTCTGGAGGAAGCAGGAGGTGCTACCGCTGCCCAGATCGAGATG
AACAAGAAGCGGGAGGCTGACTTCTTAAAAATGCGGAGAGATCTGGAAGAAGCCTCACTG
CATCATGAAACTACTATGGCCATGTTGAGGAGAAAGCATGCAGACACTGTGGCTGAGTTG
GGGGAGCAACTGGACAACCTGCAGAGGGTCAAACAGAAGCTGGAGAAGGAAAAGTCAGAA
ATCAAAATGGAGTCTGAAGATCTGGCATCTAACCTTGAACATCTATCCAGAGCCAAAGCC
ACAACAGAGAAAATGTGCAGGATGTATGAAGACCAGCTGAATGAGTCTAAAACCAAGGTG
GAGGAACTCCAGAGGCAGCTAATGGATGTCACCTCTCAAAAAGCACGAGCCCAGACAGAG
AGTGCCGAGGTCAGTCGCAGACTGGAAGAGAGAGAGGTTCTGGTTATGCAGCTGCAGCGG
ACAAAGAGTGCTCTCAGCCAGAGCATGGAAGAGCAGAAGAAACAGCTAGAAGAGGAATGC
AAAGCAAAGAACAGTTTAGCTCATGCGGTACAGTCATCCAGGCATGATTGTGAGCTTTTG
AGAGAGCAGTTTGAGGAGGAGCAGGAGGCCAAATCTGAGTTGCAGCGTGCTCTGTCTAAA
GCCAACGCTGAGATCGCACAGTGGAGGACAAAGTATGAGACTGATGCCATTCAGAGGACT
GATGAACTAGAGGATGCCAAGAAGAAGCTGGTTGCACGGCTCCAAAGTTCCGAGGAGGCA
GTGGAAGCCTCCAATGCCAAATGTGCCTCGCTGGAGAAGACCAAGCACCGTCTGCAGACT
GAGATTGAGGACTTGATGCTTAATTTGGAACGTTCTAATGCTGTGGCTGTTGCACTGGAC
AAAAAGCAACGCAATTTTGATAAGGTCCTGTGTGAATGGAGGCAGAAGTTTGAGGAGACA
CAGGCCGAGCTTGAAAGCTCTCAGAAAGAGTCCCGTAGTCTCAGCACAGAGCTCTTCAAG
CTCAAAAACTCCTATGAAGAAGCCCTAGACCAGCTGGAGACAATCAAAAGGGAGAACAAG
AACCTGCAGGAGGAAATTACTGACTTGACTGATCAGATTAGTCATGGCAACAAGACCATC
CAT
>unigene_532_0
GGGGTGCTGATTTTCATGGGGCATCTGTCCCATTGTATTGTGACCACTGAGGAACAGATT
GTGTACTGTGAATCGGTGAATGGTTTACCTCACCCTTCGCAGAGAAAGTCTGAAAGATGT
TCAAATTATTAGGTCCATACTGCACCCACACCTGCTGTTCATCAGAATCAATTCTGTTAA
AGATACGATTCATTCTAAACGTTCAGCACAGGTAATCTCTGGTTCAATTTGATCCCTGTG
AACCCTCAA
>unigene_533_0
TTTATTTCTGACATAAAAAAATTGCAAATTGCAACACAAATTTGTAAAAATAAAACTTTT
GTCAGAAGTGCCATATGTAAAGAAAGTGCATGTACAGTATAATAAGCAATCAGTATGAGT
GTGTTAATAGCTGATGCTGAATCAGCTCAGATGGTGTCAGGCAGCCAAACACAGCCATTA
GACATCAATTTGTCTCATTATAATCTACTTCTTACTAACTTTGCCATCTTGTGTGAGAGT
GTGTATGATTCCAGGTCACCTTTAAACATGACAGCACCCTGACATTGAGTTAGGGCCTTG
TTTAAGACTGCAGTATGGCATGTGTATGTGTTTTTGATTTGAAAATCTGTGTGTTTTGTG
TTTGCTTAAGGCAGTTTTTTTGGCTAGAGTTGCAGGACAGATGTGGATAATCCTGCGACC
ACCTGCAATGCAGATCAAAAAGCCAAGGATAATATTTGCAGCAAATATATGAATCAGAAA
GCGCTTTCGTTGACATCCGCATCTGGGTGTTTGTGAATTTGAAGCCTTTTTTCTTTGTCT
GTCTTCAAGGTGACGCGTTTGTCGGTTAGTTTCAGATGTAATATGATCTGAGGGACAATA
TGGATGGATGGAGACGCCGAGGGAAGAATGAGACGGATGAATAATGACAGCCCGGTTCGT
CCAAAGAGAGAGCGTGTGTACATTCATTGTGCACAAGGACAGTGATACAAACATGAAGAG
GGACAGAACAGGAAATAGAAG
>unigene_534_0
CAGAAGTGTGCTGTGCAGTGACGGTGTGCGAGAACGACTCTCCCCTCTCCTGGTACTTGA
TCTCATAATCCAGGATCACGCCATTGGGCCGCTCTGGGGGCAGCCAGGAGAGGCTGAGAG
TGCCAGCTGTGGCCCGCATTAAGTGGACGGTTGGGACCGCTGATGGAGCTGCTTGATTGG
TGGTGATATTGACAGTGGCATATTGCGGGGTGGATGGGCTCTTGGGGGACACCCCATTGA
CAGCCTGGATCTCAAAGCTGTAATGGGTGTGAGCCTGTAGATTTCTCACCGCTGCCTGCC
TCTCGGCCAGACCCAGCCGCCGCGGTGACACCTCCACGTTATCGTCACACCGCGCACAGG
ACCCGCCATCGTGCAGGCACTTCTTACACACCACGTTATACACCACGTCACCTCTCCCGC
CCAAATCCCGTGGCTCAGACCACTCCAGTGACACTGAAGTCTCGTTCACGCTGGAGATCA
CGTTTAATGGAGCCGAGGGAACAGTAGTGCAGGCCGCATCAGGGGGGTCGCTGTCAGCGC
GGTAGTAGCCGCTTTGACAAGGGCAAATGCTGGACGCCCTAGAGCTGGCCCGGCTGTTGG
AAGGGCACGGCATACAAGAACCTTCGCCCTGTTTGGATTTGAAGGTCCCTGGGGTGCATG
CCTGGCACTGAGTATCTTTCTTGGCCGGCTCAAAGCCCGGCATGCAGGTGCACGCTCCCA
CGGGAACCATCCATTCTCCATCTCCGTTACAGTACAGCTTTAGAGGGACCGATTCCTCTA
TGGCGTTTGTCACACAGGCTCCGGCGGCGATGACCAGAGAGGTGGCCTCGGCACCAGTGG
CCGTCTCGGGGAAGACAGCGAAGTTGGCAATGGTGGTGGAGCACTTTTTAAAGAAAACCC
TGGCCGAGATGAGGGACATGCAGGCGCCCAGGTCCTGG
>unigene_535_0
AAAAAAAAACATTATATTATTATTATTGGTGTGTATTTAGAGTAGTGAGGGGCATCTCAG
CATCTTCATGATTTAAGTTGACACATGTTCAGAAGTCTGGTCCTTCCTTCTTCAGGTTTT
TGTAGTCTGTGTTAATGGCCACAAACTTATACTGGTAGCTTGGATTGAGTTTATTCCAGG
GTTCAGGGTTGCTGCTCTTGTTCCAGGTGACATGAGGTCCTCTGGCAAGACGAAACAAAT
AAAGGAACGCTCCTCCCATGCCCAGACAGATGAAGAAAAACTGTGGGATGAGTCCTGGAT
GTTTCCTGATCTGATCTCGGACTTTCTGCAGCATCTTTACTGGAGATTAAAAAAAGCTGA
ACTGTGTGTGTTACAGCTGTTTTTCATTTTAAAAGCTCCGGTA
>unigene_536_0
AAAAACACACATGTCATCTGGGTGTAAAGCAATTTGAGACAATAATCTTGTTGCTTCATA
TTTTATTGCTTTAATTAAATGGCTTTTGCCAGTTCCTGCTCCACCAGTAACAAAAACATG
AAAAGGTTTAGGGTTTTCACCTCTAATTTTACTTAAACACCATTGTCTAATTTTATAGAA
AACAGAAATTTGGGTTTTGTTTAAAGAGCGAATTAAGCTCAACCCATCTAATCGACTTAG
ACAATTGTCCTTCTTCTCTATTTGAGACACCGGCACATCATCAGTTGCTAAATCCGGTAC
AGAACTTTCATATTCTTCATTTTGCTGGCCAGTCTCACGTCTAATCTGTTTACATTCCAT
ACGGTCCAATTGCTGTTCAGGACAAAGTGCACACCATGCATCTTCTAATATTCCCTCATT
ATCAACAGCAGTTTGTGCAGCGTCTAAGACATGTGCATCCTTTTCAAAAATTGTTCTGTT
CGTATCCACTACATTTTTAACTGAGTGAACAGATCCATCACTAAAATAAACATTACCTTC
CATATAAAATTGTTCATAATTACTGTACCGCTCTGGTTTTA
>unigene_537_0
GTAATGGCCTCCATGCATGCCTCCATGATGGTTACACACAGCATACAGGTCGTACAGGAA
GTTCAGCGTGTGTCGGCTGGCTTCGGGCCGGTGATGGGCCTGTTGTTTCCAGCCGGGCGG
CTGTCTGGCACAGTTGCTCCTCTTGACCATGTGGCGGCCCATATCGAGGCCAGTGAGGGG
GAAGTGGACCAGCGTGGAGAGCTTGTTACGGCGCTCTCCCACCTGTCGGAAGCGCTTGAG
GTGAAGGATGAGGATGTCTGGGAGAGTCCACAGGCTCATCTGCACCGTGCCCTGCTGCAG
CTGCTTACAGTGAGGACACTTCCATGCATCGTCAGGGGCCAGTTGTTCTTCTTTGGTGTA
GAGCTCAAAGCACTCATCCAGGGTGCAGCTGTGCTGTTGAACATGGTGTTGTTGTTGAGC
ACGAACGCTTTCTGAGTCCTTCACCACCTCCTCTTGGATGTTACCAAACAGGCAGTCTTT
GAT
>unigene_538_0
GCCTCGTATGCAAAATCCTTTCTCTGCCAACAAAAAGAAACCCAGATTAAAATCAACAAT
ATCACAAGAGCAGAAACACAAAGCTTGACGGTTTTTCTAAAGCACTTTGACGTTTGAGCC
TGATACAAGTATTTCACACAAATACTTGTCAAGGTGGATGAACTTCTGGTCATTCTTCTG
TGGAGTTTGCTCATGTAAACAGTGCTGTATGGATCGGCACGTCTCTTTCCTGTCAACGTG
CCAAATCACAGCTTGTTTAATAAGATCAGGGCTAATCGAGCGAACCATCCATCCTTCAGG
AATCCCTGTGGACGTTCTCCTGCCACTCCCAGCAGTGTGACAAATACCCTCGCTCCAGAA
AGACAGGGTAGTAAATATAAACACTGCCGGTTTAACACCGCTCCCAGAAGGCCATGCAGT
GAGCCTGCAACACCACAGGGG
>unigene_539_0
AAGACTTTACTGCTCAGATCTCAGGTGGAGATCAGAAGAACGTGAAATGGCTCTTGACTT
TCTTTTGTTGGAATGTTTGTGCTTTTTCCAGAAATCCCTTTTCTTTAAAGTGCTATAACC
TGAAAATCAGAGTTGAGGGACAAAAGGAAGGAGGCGTAGAGAGGCCTGCTGCTTCTGACG
GGTCTCTGGGGTCATTTTCACCTCTTTCTACTGTGTTGTTTGGAGCTCACATGCCACGGC
ATGCTTTGACTTGCACAGTACTGTTTGTTTTCTTAACTCCATGGGTTCCCTGTAGTTCCA
AATGCCTCAGTAGCTCTGAATCTGAGTGTGAAGAGTCAGTCTATGCTTTTCTACTCACGT
TGGAGGCTCTTACCCCTGTGGGTCCTGTAGATCTTTTCCATGTTTTTCTGTGGAGTACAC
AGTTCGTGTTTGAATTGATATTCCATTTTGCATGTACTCCAGTGAAACAGCATTCATATT
TAGAGCAAAACAGATTATTTAGAGAGAAATAATATAGGATGGGACATGCATTTATTCACA
CTGTAGGTATTTATTTGGGTCGTAGAAAAGTAGTCTGTGCTTTTATTGGTATCAAGGTGG
TTCGTAATTAGGGATGCAACAATATGAAAA
>unigene_540_0
AGAGAAACAGTTGCCTTGACAACAGGAGAGTGTTTGAGCCAAGCTTGGCTGTGCTGTAGA
AAGGGCACTGGAAACTGTGTCAGGAATGGTGCAGATTCTCAATTCACTGAGCTGCCTCTT
CTGCAGTTTTGTCATATAACACATTTCATATTTTATCCATACACTCTTCATGGTTCATTA
TTGCTGATTCTTTGCCTCTTCAGTGGCTCTTGTTTTGTAATTTCTCTTCTCATAGATTGG
CACGTTTGCAGCAGTGTAGGCTGGAGCAGAGCTAAGCTGTATGTGTATGCCAGATGGACT
AATCTGCTCGTGTTGGGCCGTCCCCATCCCCCCTCTCCCTGAGCTCGACCAAGTCAGAAA
CCATTTCTGGCTTTCACCACACAAAGTCACTTGTGTTTGTGCGTTATTCATGTTAATTTG
GCTGGGAGATTGGAGTTGCACGATACCAAAAGGTTCTAGGTTACACTTTATTTAAAGGTG
TTCTTATTACTGTCTAGTTATACAGTTAAGTACTGCTATGGTTAGGGTTTGGATTGGGTT
AGTTGCATGTAATTATGCGTAACTTACTGTTAATTAGGGATGGGCGATATCTTA
>unigene_541_0
AGGAGCACAGCTTCGGGTTTTAAGAAGAGTAACCTAAAGACCCCTTAGATATGGCTTTCA
ACACACTGACCTCGAGAGCTGTTCTGCTGTATGATGAGTGGATTAAGGAAGCAGATCCAC
GGACTGAGAACTGGCTGCTTATGGCCTCTCCATTCCCTCAAACAATCATCGTCGCTGCCT
ACATCTACTTTGTGACATCGCTGGGGCCTCGGCTGATGGAAAACCGCAAGCCCTTTGACC
TCAAGCGTCCAATGATCATCTATAACTTCAGCATTGTGATGTTCTCTGTCTACATGATTT
ACGAGTTTCTCATGTCTGGATGGGCGAACGGCTACACCTATGGGTGTGACCTCGTGGATT
ATTCCAGTTCTCCTCAGGCTCTCCGGATGGCATGGACCTGCTGGCTGTACTATTTCTCCA
AGTTCATTGAGATGCTTGACACTATTTTTTT
>unigene_541_1
AGGAGCACAGCTTCGGGTTTTAAGAAGAGTAACCTAAAGACCCCTTAGATATGGCTTTCA
ACACACTGACCTCGAGAGCTGTTCTGCTGTATGATGAGTGGATTAAGGAAGCAGATCCAC
GGACTGAGAACTGGCTGCTTATGGCCTCTCCATTCCCTCAAACAATCATCGTCGCTGCCT
ACATCTACTTTGTGACATCGCTGGGGCCTCGGCTGATGGAAAACCGCAAGCCCTTTGACC
TCAAGCGTCCAATGATCATCTATAACTTCAGCATTGTGATGTTCTCTGTCTACATGATTT
ACGAGTTTCTCATGTCTGGATGGGCGAACGGCTACACCTATGGGTGTGACCTCGTGGATT
ATTCCAGTTCTCCTCAGGCTCTCCGGGTATGTGAATGGAGCACATTCTTCTGATTGTTCA
TTTGTTGCCAATGACGCGTGCAACTATTTGACACTTCCTTATCCATCTTGTTTCCTTATC
CTTCTAGATGGCATGGACCTGCTGGCTGTACTATTTCTCCAAGTTCATTGAGATGCTTGA
CACTATTTTTTT
>unigene_542_0
ATGCTTTGGTCAAGCTTCAAAAAAGACATAAATGCACCATAAAAGTAAAATAAAATAGGT
CCATATGAATTGTCTGCTATTTTCCATGTGTTCTGATGCCAAACAGCATCTGAATTTGCT
GCTAAACTTTCCCATCAGTGCTATGAGTGTTAACTCACCACTTTTAGGATACTTTTGTTG
TGATATTGTACCTTTTTTGAAGTTTGAAGGCTTCAGTTGACGCAATTGTAATTTCATGGA
AAAGAACATGGAAAGAAAGTCACACAGGCCTGGAACAACATGAG
>unigene_543_0
AAGGTGGAGGAGGCAGCAGGCTGGGCAGAGGGGGCAGCAGGCTGGGTGGGGGAGAGAGAC
TCAGAGGAGGGCAGAAAATGGGAGGAGACAGAGAAGCTAGGGTCATCGGTAAGACTTGAC
ACAGTAATATCAAGTGTTTGGTCTTCTCCGAAGCCCTCATCTTCTTCATCCTCGCCTTCA
TCCACATCCTCCAGCATGTTCTCTGTCTCTTCTGAGTCGGGGTCCACTACCTGTCCAGTC
TGACTCAGGAGGTAGTCAACACCAAGCAGCTCTCCTATGAAAAAATAAATAAATAAAAGG
ACAAACACACACATACAGGACCAGTAAAAAATTTGGACACATTACTGTTTTTGATGTTTT
TGGAGG
>unigene_544_0
TGGACATGAACCAATATATGGCCGGTTTCCCACTGGGAAGCTCGTGTTTGCGATGGGTCC
GATGGCACGTGAATGCAGCATTAATCCAGGTTAATCGGGTGAAATGTCATTTACAGCGAA
CACCCTCCATTGTTTTGCTGACAGGACAGAAAGTAAATTCACCATTTGTGCATTTAATAA
ACTCCAGGTTAAACAAAAAGGAGGTTATGTGCCTGAGATTAATAGCAGACTGAGGTGAAA
CGTCTCACAATCAAACAGGTTCTCAGACCGCACTTTCAGGTTCCAGTAGCTGCAGGTAAT
AGGTAACGT
>unigene_545_0
GGGCTCCACAACCCAAAATGGTCACACGCGACAGATCTCCAAATCGCCAGACCTCCGACC
ACACGCACGCCCAGATGCCGTACACAAAAAGACTCGCACCTCCACACCCCCCGCGAAGCA
CACGCTTCTTCCGCGCAGCGATGCCACAAACCCCCCGCGATCTCCGCCAGCGCCGCGAAG
CCCGATCCGCTCGGCCCAACGAACCGGCCCAAAGAAGCGACCCATCATCTCCCCAAGCCA
CATCGCTGCGATGTCACCGCACAACCACCTTCTAACAACTCAGGGGTCGTTCCACATCAA
TGAAACGCCCAAACAA
>unigene_546_0
AGGTAGGCTATTTTTCCTTCATCTTACATTGTGTGTAAACTGTATTGTTTTTGATCATGT
CCACTTTTGTACATTTATTGGCTATTAAGCACTACACCATGTTGTCTTGCCATGACACGC
TACCTTCAGGGGAGCAGAAGAAAGTGCAAAGCTTTTCACGCACATCATAAGCTTCTCTGC
ATCCCCTATTTCCACCCATGTTTCTAACAGCTGGTAGCACTTCCCCTCTTTCTTCTGCCT
CATCAAGCCACCGCTGACTTTCTGAAGGGGTTGTGAGGTAGTTGTGAAGGATGCATGCTG
CAGTGACTATACAGTCGGCATTCTCTGGCTTTACCTTCATCCTTGTGTAAAGTACCCTCC
ACCTGGAAGACAGAATGCCAAAGGCACATTCCACAACCATCCTTCCTTTGACAGTCTGTA
ATTGAAGATTCTTCTCCATCTTGGAATTCTGTTCCCTGGAAAAGGTCTCATCAAATATGT
TTTTAGTGGGAATGCAGCATCGCCCACCATGGTGTATGGCATCGGGCCTTGGACACCAGA
TCCTGGCAACGGACAGTCTGCAGGGACAGACCAAGTTTTGGCCTCCATGGCTCTTCCAAG
AGCAGAACCACTGTATACGCCACCATCGCTTGTTCTGCCAAAGTCTCCAACCTGGACAAA
AGTAAATCTGTAGTCTGCATCTACAACCCCAAATCAGAA
>unigene_547_0
GAGATCCCGCCTCCCTGTATGTAAACCGCAGCTACCTGTCGTCTCGTCATTCTCGCTCTC
TTAACCATGGAAGATTTTGGAAGCCATCCTCAGCAGACTCTGGGAATTATTGCTCATCAG
TTTACTGACGAAGCCGCAAGGTTATGTCCCAAACACAATATTTCCTTACGTTCATTGAGT
GACCGCACTTGCAGTTGGATGACTAACGCATTAAGGAGAGTTTTCAGCTTTAAGTTCTCA
ATAGCCTACGTTTTCCCCAAGTTTTGGTGGCTATCACTAGGCACCAAAAAGAGAGCTCAC
TACACTCAGCACAGCTCCGTAGTAATTTTCACATTGTGGTGGACTTACCGTATGAAGAGA
GTGTAGGCGCCTTC
>unigene_548_0
AAAAGTGGTATCGAGCCAGCCCTAGTCTGTTTATTCTAAGTTTGCACTGTGCGGTTTAAA
AGTAAGGAAAGTGTGTGTAGATGACCTGCTGATGCTTTACGTTTTGCATAAACACCAAAG
GAAAAAACGATGCTTTTGGGCACAAAATGAGACGAGAGGAGCTGGGAGAATTTGTTTTGC
TTTTGAAGATAAGCTCAATTTTTTTTTTGTCATCATCAGTTTGTTCTTATTGAATTCACA
CGGCTTTAACCAGCAGATGTCCTCAGTAAGCTACATTTCAAATTAGGGCTG
>unigene_549_0
GGGGACCTTTATGGGTCTTTATCTTTTTCCTTTTCCTTTTTCTTTTTGAATATATTCTTG
AGCTTTGAAGATTTCTTGCCCTTGTCTTTACCGCCAGATTCTGAAGAAGACGAATTTGCC
GATTGACCTTCATTTCCAAGAAGGCTTTGGGAAGAGGAAGACACTGAAGCCGCACGAGTG
AGATTCCCAGGACTAAGCATGAGAGGGTTCTCGTAGGACTTTTCTAGAATGCCGTCATAC
ACTAGTGTGCTGAGCGAGTCTGAGGCTGGTTTCCAGAGCATCATGGAACTAACGGTGAGG
TCAGGTGGGCCAAACTGTCCTGGGTTTGCAATCAGAAACTCCTCCTGCGATATCTTGCGC
CTTGGAGCCTCCACGGATAGACCCACCATCTCTCTCTGTATTTTACCAATGGGAGTTTCC
ACAGAGCTGTCTATCTTGCGTTGTGTTCGTTGTGTCTCCATTGCGA
>unigene_550_0
TGATGGATATCTAAAATATAAAAAGGAGAAGCCCAAAACAGGCCCAAAGCCCGGCCCGCG
TCTGTGCTATGTGAAAATTGAAAAAGGGCTCCTTGAACGAGCCACACTCACGGCGCGACA
TTTGCAACAACTCGCTGAATTTGCTCTAGGAAATTTGCTCAGAAAATTTGCTCTTTCAAC
GCGCTGGATGGCCGCAGGGAAATCCTTCTCTGCCGGGGGCTCTTCAATGGCGGCAAGAAG
AGCTGGAGCTTTTTCCTTGGCTGCTGCTTCTTCGGCTTCCTTGCAGAGTCAGCAAAGAGA
TGATCCTCGTTGGCTGAAGGAGAAGATTCTGATGAAATGGCGCTCTGA
>unigene_551_0
TATAGGAAGACCCGCTACTTGTGGCCTGGCTATGAATACCTTGGGGCAAAGACATGGGAG
ATAGGGGACAAGGAAGCATACTGACCCAGAGTGCCCTGAGACTTGGGAGAAAAACTAGTA
GAGCTACTACCGCCCTGTACAGAGACATAATGACTAGAAGTTGCTAAGCGAGTGCCAGAC
CTGCTCTGGGTGCTTGGAGAACCACTAGGTGAACTTTGAGCATTTGTGGACTGGCTAGAA
ATCGCTAGGGGTAAAGCATCAAACTTGTTAGACATCAGGGATCCTGG
>unigene_552_0
AACAGCCTGAAGAGCAAAGACCAGGTATTGGCTGAATTCAATATGATTCCGTTTCCATAC
TTTCCTCGATAGATTTATAATTGTTTTATACTGTTATTTCAACTTTGTCTACAGCTTGAA
CCAAGACTCAGCACTATAGGAAATCAGCATCTTTCTGACTCAGTTTGCACAGCTGAGCTT
TAGCCCTTGAGAAGCAAACGAAGCAAGAGACGGCATTCTCAGCACATCTCCAGCAGACAA
GTGGAAGTTTCACTGCATTTTCAGACATGAAGAGAGACGCAGCTGAGGTTCAGGCCTTGT
ACGAGAAGCAGGGGTACATGTCGGCCATCCCCATCCTGAGCCCTGAAGAGCTGCAGCAGG
CCCGGGACGCCTTCGCTGAGCTGGAGAGAAAACATGGTGAAGATTACACCGCTTACAGCC
TTCATAACATCCACAAGGAGAGTGACTGGGTGATGGGCCTCGCCAAGCACCCTAAGCTTC
TAGAGGCAGTGACAGCGGTTCTGGGGCCGGACGTCATTCTGCTGGACTCCAGATTCATTT
GTAAATATCCAGTATGTAAAACACAAGAAAGCAATGGCGTCATCCAACCGAACAACACCT
GTGATAAGGCAAAGGACAGCAATGAGAAGATAGG
>unigene_553_0
TTAAAACCATTAAAAAAAGGAAAAATAGATACATAAAAATCATTATTCATCATTTTCTCC
CTCCAGGCCCCTTAACACATCAAACTTATTAGTCATAATCTTTTTTCTTGCACTTTCCAA
ATTTGGTTTTACCTTCAAAGCTCTCCTTCTTATTTGTCCTTTCCCCCCTCCGTCTTTGAC
CATGTTGTCCATCTTTATTTTTTCTTCACTGTCCGTTTCTTCCTTTTGATCCATCCCTCC
TTGTCCATCTCTCTCCACATCACCCTGAAAAGTATTAAAACTGTCCGATATCTCCATTTC
TGTCCATTGAGTGTCCTGCTCCATTGTTTGTTCATTTTTATTAATGTTGTCCTTTTCTCT
TGCCCCTTCCTCTCTGTTGCTCGTTCCGCCTTCAATTTCTTTTTGTTGTAGTCCTTCTTC
CTCTTGTTCTTCATCAGCTTGTCCTTCCTCCTCGTTGTTTCCTTCCTGCACCTGTCCGTC
CACCCGTTCTTCCCTTCCTCCTTCCTCTTCCTCCATCCAGCATTCACATTTATTTAAAAC
TTCCTGACACCCCGGGCACCTGACAGCATTGCAATCTCGTGCATAATGTCCCCTCTCCTC
ACATTTGTAGCACACGAACTTTGGGCATTCCTTTAGCAGGTGATCCGGGCTCATGCACAG
CCTACAGGTCTTCACCTGATGACTGTGCATCACCCGGAAATACTGCAGCCCTTCGTCTGT
TTCTAGCCTTGTGCTGTATGGCAGCGATGCCACTTCCTTGGGGAACCTCACCTTTAGGAA
CCTTGTTCCGTCTTCAATGTCAGTGCCCGGGTAGCATCTTCTTTTAATTTTTGATATGGG
ATTAACTCCCCATCCCTCCAATTTTCCAAGAATTTCTTTATCATCAAGGTAGACGGGCAG
GTGCATGAAGGAAACAACGTAATCTCTATTTTGCAGTTTTTTTATCTCACAGTTCACTCC
TTTTATTAACAGCCCATCAGTCAATTCCTCACATGTTTCTTCCTTTTCCATTGTCAATTC
AAATTCCTTTCCTTGCCTTGGTCTTAGCGCCAGAATTTTCCCATTTCCACATATGTCCAC
CACCGCTTTAATAATATCCACAGCTCTCACCTCATTTACGTTCTCCACATTCACAATCAC
AGTCGCTTCCTTTAAGTATTTCCTTCCACCAAAATTTTCTCTTGCGTCTTGGTTTTTCCC
GTGTCTTGCTCGTTGTCGATAATCCGGTCCAGTGTCGTTTGCCATGCGTG
>unigene_554_0
ATTTATATGTAACCTGCAAAATGTTTCCCAGTGTATTGCTCTTTTTGCCATGTTGGATAA
AATATGGCAATGCTACACTGAGCTTGTTGCAATGCATTATGAGATACATGCGATACTTTT
TTTTTCTGCAAAAGACATATTATATGTGTTACCTTACATCTTTAATCAAAAATACCTTTC
TTATTATTAGTATTATTTTTACTGTCTGGAACAGCCTTTGCATTTAGAGTGTGACAGTGG
ACATTGCAGGCAATTGTTCTAACTTTTCCTCATAAATCCCACAGGCAAAATGGAGAAGTT
CCCATTA
>unigene_555_0
GTTAACTTTGCAAAATGACTACAAAAAGTACTAATTAGAAATTTAAAATGTCATTTTTTT
TGCTCTGTGAATTATTAAAAATCGTGCGTTGTAAGTATTCTCTCCTTTGGATGTCGGTTT
GATGATTTAGGGATCGTAGGTTTTCAGAAGCATGGTGTTTGTTACACATTTTGAAAGGAG
AAACATTTGTGCCAAGGGTTGAGGTGTGAGAAAGTTCTCCTGTCTTTGGCCTGTGATTTG
TCATGTGAGAATAGACAGGGTTAGGTGCAGCTGTTCCCCTCCGAGGAGCCGTGATGCCGA
GAGAGGCGAGACAGGACCCTCTCCTTACACCGCAGTCCCACCGCTCTTCATTAAAACACC
TCAGCGTGTCTGGGAATGGAACAAGCAAATGATACCTCAACTTACTGTATATTGCACAAT
GTCGTCCGTGTTTGACTGAGAAGGTGTCAGCGTCTGTCTGCCTTTTTTCTTTTTTTTTTT
TTTT
>unigene_556_0
GGAAATCTACCACTCTTCACTCACTATATCTATCTTTGATTATTTTTGTAACTCTGGATG
TGCATGTGTGATAACTACTCAGGATGTCATCGTTTGTTTGCCTTTTGCATGCACTGATTT
GCCATACACTGATGTAGCTCTTTTTCAATAGCATAATGTGCCATAGTGACTCCTTTGGCT
CGTTTTCATGTGACTTAAGGCCCGTTCACACCAA
>unigene_557_0
TTCATTTTTGGGTGAACTGTCTCCAACAATCCCTTTATAAATAGCATTCTGTAGCATTCT
GCATTTGTTATTAAATCAGTGACTAAGATTAAAATCACTCTAATGTGTGACCTAGAAAGA
AAACAAAGGTCTTGATGACATTCAGCTCTGCTTCACCTGTGACCTCCTTCTGCACCTCAT
GCCTTCATCTTCAAACCTGTTTTCTTGCAATCAGTTCTGACAGAAGATTGGCAAACAAGT
ACATGAAACCTGAAACAAATAAAGAAAGAGTGAGAGAGAGAAATGTCAAACCCTTAGGAG
GCCCCATGCCTTCCTGTGATCAAGATGGATTTTTAGGGTTATTGCAAAATTCCTGCCGTG
CCGGTGGGATTGTGCAGATGCCGGAGAAGAAAGGGAGAATGGAAAGAGGGCGAGAGAAGA
CAGGAGAGAAAAGACGGGAAGGTAGCAACCCCCTTTACTGAAAGCTCTAGTTTCTGTTCA
AAAGTCAAGCAACCCGTAGAGAGTCCAAACACATTATATAGCAAGAAGGGAAGATGCATG
GCAGAATA
>unigene_558_0
ATTCTGTTCATGTTCTGTGTGACTGCACTGGGAACCTGAAACCAGCCTAATTATTCAGGA
TTTCCTTAATATTGACTAGTCGATCCCACAACCCACCAAATAAGTCAGTTTTGAAACTGT
AGTTTGCACATCCCTGATATTCAGTGTCCTTAAGTGTTGAGCTGCATACTGTACATGTGT
GTATGTCTGATAGCAGCCGAGAGTGTGAGACTGATTGTTTGAGATGTGAATGGTGTAGCT
AGTAGGGAATTGGCGAGTTCTGAATCCGCTGCCAAGTTCCTCTGAGACAACCAAGCAGAT
GGAGAGGGGAAGACGCTCTGTTAGAGCCGTTAACCGCAGGCCAAACCAGGACATGC
>unigene_559_0
AAACAACAAAGATCAAGCTGCACATATTATTCCCCAGATGTTTCCATTTCCTGCTGTGAC
TGTATGCAAAAAAGAGCCAAAAAAAGTGTTGACTCCATTGAACTGAAATAATTTATTCAC
GCAAAGTGCAAATACATAAACATTTCCTTCAAATTGATAACTCCACACCTCAGCATTTAC
ATAATAGTCAAATAAGCACATCAGTGTAACCTTCACATCTTTCTGTACCATTAAAACATC
ACATAATACATGTATGTCCTTGCTGGGTTTGTTCATCAATATTCTGTTAGTGGCAGCAAA
AAGTATTTCAACACTTTAAAATGTGTCTTGTCATTGCATTACACAGCAACATTTAATATC
GAAGCAAGCCGTTGACAAATGTTAAATCTCATGTTGATAGT
>unigene_560_0
CGGGTACTTTTTGCCTACTGTTTTTCAAATACACTGGCTGCATCTGAAATGGCATGCTTC
CCTATACTACGTGAAAAACGAGACAAAACAATGTCCGAGTTAAAAAAAAAAAGAATAGGC
AAAAAATACCCTAATGACCAATTACTTCCGGCGAGATTCTTTAGTGTCCCATATGCCACA
TTTGATTGCATTTCGCTGTTTAATAACGACCCATTCACCATCATAATTTGAATTAATTCT
TCTTATTATTTTATCCATAG
>unigene_561_0
AATCCCACAATGCACTGCAAAAACCATGGAGCATTAATGCTCACTATGCTCCCTTACAGG
AAATTCCGTCACATTTCTTTTGTACAGTTATGTTCACATGAGCATTTTCATTTTGCACAG
CTGGTCCTTCGCTACTCTGTAATGCATCATGTATTAAAGTTCATCTACATAACCAGCATT
TTTTGAGTGTTTAAGAGTGAATTCAAGTAAACTGAATTAAGTGCTGTTCGTTAATTCAGT
GTCAGTTTAGTTAGCTAAA
>unigene_562_0
CTGCTCCGTCTTCCATTCCCTCTATACTTTGCCAATGTAAATGGAAAGCAGAGCGTTCGA
TGACAGCAGAGGATTTGTTCTTCAGCACGGAGCTGCTTGCACTGATCTGTTGCTGAGAGG
GAGTGCAGTGGGCTGGGGCAGTTCTCAGTCTCCGATACCCTCGTGTCTATTGCATTAGAT
GTGAGTAAGTGGTAATCTCCTCTATCGGAGCATGGTCTCACAGTCAGCCTGGCTCCAGAT
TCAGCCGTCATGCCTACTAAAACCCAGCATGTTGGATCTGATATGGGCCTCCTGTTTTCC
CCTGTAAACTCATTGCTCTGTGGTCTCAAGCCTGGGTGGAATGAGG
>unigene_563_0
AGAAAACTGGTTAATGTTGCCGCATGAGTGTTTTTCATACAAAGGCTCAGAGAGCGACAG
CAAATTTGCCACTTTCTTTCGATCAGTGTAATCACTCTCAATATTTTTTCATCCTTTTAA
AATGTCATAGAAACTCTGTCATGGATTTTTCTTTTTCTGTTGGGGCAAATGGGAACACAA
AAAATATTATCTGTGGTAGTTTCCATTTACCACTAAATAAATTTATCCAAATATGACGAC
TTCTGCTTCTGAGAACCTCGGAAATGTTAAAAGGGTCCATTCTGTT
>unigene_564_0
GTTCCATCCATCCTTGGGACAGCTGAGACACAAAGACTTTCTCTTCATATTCAATGTCGT
TACTGTTAGGACAGTTAGACAGTAGGCACCATGCAGACAGGAGTCAGAGGACAGGGGTCA
GGGCTCAAGGACTCAGGTCCTCCGGAGCAGGTGCCACATTGAAACCGGTTTCCGCAGAGT
CGCCAGCATCTGGTTCCAGTGAGTTATTCCCATTCCACCGGCCTCTGGTCCAATGATCAC
ATGACCCACGTTTTCACCACGGCCGTCCTCTGTGCTCTCAGCGACCGTCACTCTCAGAGA
GAGATCCTGCAGGACTATGGCTGGCACTGAGAAGATCATAGCCTCATTGAAGATTGGATT
AGTATCATCTCTTTTTATGGATGTCTTCTTTTTACTGATCTTCCTGCCATCCTGGAGCAG
GTACACCTTCACAAACGGATCTGCTGTGGTCTTTCCGTTAGTCCAGACCAGGTTCTTGGC
TTTGGCGATGACCACGGTGAGACGTTCTGCAGTCGGCAAATAACTGAGAGACAACAGGAT
CTCACCGACGGCATCCACAGCCTTGTTGATGTCCTGCAGGTAGAGCCAGGCGTTAAACGG
CCGGAACGCCAGGTCCAGATCCGACAGTTTGAGTTCTGCCACTCCAGCACTGATGTTCCG
TTCATCTGAATCCACACCAAAGGTGGA
>unigene_565_0
GTGACATCATACCTGGCAAAGGCGCCATTTGCAGGTGTCGAGTCGGTGAAAACTGGTGGT
ATCGAGGCGAACACTGTGAGGAGTATGTGTCAGAACCACTGGTGGTTGGCATCGCCATCG
CCTCAGTCGCTGGGTTCCTCCTCGTGGCTTCGGGCGTGATCTTTTTCCTCGCCAGAACTC
TGCGAGACCAGTATGACACGGATGATTCAGAAGACCCTTTACGATATTCAGAGAATGTGT
CATCTGTAGAAAGAGCCACCAAGTACAATCCCATGTTTGAAAGTGAAGCAACTACAGGTT
ATAATCAGTACTACCGCCGTTACCCAGATGCCCCTGCGTATAGCACTGGCAGCGCTGAGA
CCTCCACGGACTTCAGCAGCGAAGAAATACGACACATTTATGAGAACAGTGAACTTACGA
AAGAGGAAATCCAGGACCGTATTCGAATTATCGAGCTGTATGCCAAGGACCGCCAGTTTG
CAGATTTTGTCCGACAACACCAAGTGGCACTTGACGCTAGACGAGAGAGCTCTTCCAATT
AGAGTTGCAAAC
>unigene_566_0
AATTTTCGGCCGCCAGTGCCCCGCCATCAACAACCCTCAACTCTCCCTGCTTTTAAAAGG
TATTGAAAAATCCCAACCCCGCCGTCTAGATTCTCGCTTGCCCATCACCCGCAAAATATT
AAGCAATTGCTTGCTCACCCTTCGTTCAGGTTATCACTCCGAAAACACAGCCAGATTACT
CGACGCCCTTTTCATCCTCGCTTTCTTCGGTTTCCTCAGATTCTCCGAATTCACCTGCAA
TTCCAAATTCAATCCCAGGATCCACCCGGCCTTCTCCGACCTCCAAGTACTGGACAGCGA
CACAATTCGCTTTAACATCAAACATAGCAAAACAGATCATTTAATGCACGGCCATCCAGT
TTTCATTTTTAACTTACCCAAACCCCTCCAGCCTTACCAATCCGTTGCCCTCTTCTTAGC
TCACAGACGTTCTCAAATTCAGTCTCCCACCGATCTCCTTTTCGTAGACGACAACAATAG
CCCCATCTCCAGACATTGGTTTCAAAAACACCTCAAATCAGTCCTGACTAAATCAAGCAT
TTCAGCAAACCATTACTCCAGTCATTCCTTTCGCATAGGTGCCGCAACTTCAGCCGCCCA
AAACGGTCTCCCCGAAATCCA
>unigene_567_0
GAGAGGTTCTGCCTAAACAAGGTGAGGTTTTCCACTGCTGTTGTTTTGTTCAGCAGACTT
GCATTTTTTGTAGTGCACAGCTTTCAAAATCTCACCCTTATACAGACTGAGGTGAAAGAC
GCCCACATGACAACCAAAACAACCGCAGGCCTGGAGTCCACAGCTCAACTTTAGTCCAGA
TCTTGCTGCAAACACCCAGCACATGAGGGTTGTGTTGTGTTTTATCTGTGCAGGTCAGCT
TTCCATGGAGGACG
>unigene_568_0
AACTATAAACTGCAGATACTCAAGCATGTCAAACACTAATACTGACATATTGTACTCTGT
GTGTTTGAAAGAGGGTCTATCTGAGGTCAGGAACTGCTTCTTCAGTCCTTCATTCCCTTC
AGTATTCCCTCCTCCCATTCCCCTTCACCAACCATCTGCTGCAGCATCTTTATCGCTTAT
TTTCATCTTACTACAGTCCCTCATCTCACCTGTCTCTTGAGAAGACTATGAATGTGAAAA
TAAAATGAATCTTTATGGCAAAACTCAG
>unigene_569_0
GTTTTGTCTGTCGGAACTGAGAGGCTGCCAACGTGAAGGAGAACAAATGTTTTCTTTTCA
AACACAACTTATATGGAAGAAGGTTTCAAGCTTTGGCTACAGAGATTGCGTTTGGCATGT
ATCTTACCAAAACATAGCAGCACAGTTGATTTATTCCTTATAGCACAGCCATGGGGCATT
CCTCCACCGCTGCCCCGCCAAACACGCACACACATCACCTCTTTTAT
>unigene_570_0
AGAGCCGGCTGGTCATCACCTCCAACTACAGCGAGGAGATCCGGCGCTGGAGGAGAAGCA
GGAGCAGCCGGAGCCGGACTCAGAGGAGCAGCAGCTCCGAGGAAGAGAGTGACTCCTGCG
GTCTGTCCCGGAGTAAGATCTGTGCGTCGTGCCGCACGAGGAAGACTCCTCTCTGGAGAG
ACGCTGAAGACGGGACGCCGCTCTGTAACGCCTGTGGGATCAGGTATAAGAAGTATGGCG
TGCGCTGTCAGCAGTGCTGGAACATCCCTAAGAAGGAAGCAAACACTAACTCCACGTGTC
TGAAATGCGGCGAGGTCCTGAAGCTGAAGTGCAGCAGCTGGTAGGACACTCATATCCTCA
GATCTGAGATGATCTGAGAGTCTGGATGAGATTCATGTCTAATAACTGGGTTTGTTATTG
TGAACGGACTGATGCTGTTCGGTTCAGTGCTGTATATGACTCTTCACTTATTTAATTTGC
ACGTCGTTTTTG
>unigene_571_0
ACACACACACAGAGAGAGAGTCCAAATTCTGCTAAAAGATTCAGTGTTTATTCTCTCACA
CACGGTTCAATATCCTACAGTGTGTCAGAGCCACTCCTGTGGAGAAGACAGTGTTAAACA
CACTTCTAACACACTCGTTCTTTGTGACCATCACTCTATTCTTGTTCTGTTAGCTTTCAG
CTGTCCTCGTGTGATGTCTGTTCATACACAGATCTGTCCCAGACAGATGACAGAGTTGGA
AAAACATGCAAAAAAGGACCAGAAAAAAAAGAAAACAGACAGCAGTAAAAGACTGGATCT
TGGATACAGGATATATTGGTGATCTTATTCATGTTGAACAACAATACTGTTTTTTAATAA
ATAATAATAATAATATATAAATGCAAGAGTGTGTTACCACAATAGGCAATTGTTTTTCTG
TCAAAAATAATAATATTAAAAATATTAA
>unigene_572_0
AGACTGCAAACTCTGTAAAACAGTTTCTTTTGCCATGGTGCAGTCGATTTAGATGCACTG
AATAGCACTTCTGCTTGGTTTATTGGATGAACTGAGCATCGTAGGACTTTGGGGAGCAAT
AACGCTCATCTTCACTTCTTTTGTAGGAGTTTGAGTAGGAGCCAATAAGTGCTGCCGCCA
ATGGGGGAATATTTGCTTAGGAGGCTGTCTGGGATGATTTTTTTTTGTTTTGAGACAGAG
CATTTTCATGAGGTCTCAGCACCGTGAGAGATCTCCAGCACACGCTAGGAGACAGA
>unigene_573_0
GTATTTGTAGTGGAAACCATTAGATTTTTTTGTGATGGTTCAACTGTTTTTTTCCAGCAG
GGCTCTGTGACAACTAGCCCCGGTGTCTCTTTAGTAGGCTACTTCTGTCTCAGACAAACT
CCCCGCTGGACTTGAGCTCTGGACACAGTTTGGCTTCGAGGTCTTCGATCTTGATGGACT
CGACGTCTTTCCCGCTGCTGAGGCTGGCGGCCCGCGTTATCTTCGTCAGCGTGTCCTCGT
AGGGAGGCGGGAGGTAAACCATGAGGAAAACCCCGTCAGACAAGTCCGAGCTGGAGCTGT
TGAGGCGCTCTGCGTTCCCGGTGAGCGACGACAGAATCTCCGGGTGCTGCAGGTCCAGCG
CGATGATGTTGGTCAGTCCGAGCTTGCTCTGCCTCAATCTTCGGTAAAGAAGGACAAACG
CGACACCGAACACGAGGAGCGCGACGAGCGGGAGGACCACGTACAGGATAAGCTCCGATT
TCCCGTCGTTTTCGCTCGAAAGCTCATTCCACTGGTAACCCTGTAGTCTTTGTTCTGCGG
TAGGCGGCGATGGGGACCCAGACACCCAGTCATCTCTTCCAGCAGGTCCAAACTTTATCC
AGCTGCTGTCCAGCAATCGTTGCATGCTTCCGCTGACAGAAGAGCGTCGGTTGATGAAGG
ATAAGAGAGTCAGACCAGCTGCTGTCTAAAGAGCGCAGCGGGATAACAGCTGCATCGTGT
GTCTATCTGAACGTGCTTG
>unigene_574_0
ATCGCTAGCTAAAAACATTTTTGTAAATGGATTTTTATCTGGAAGTGGATGCCATTAGCG
GCTGGTCGCTGCTGCCGCGGGGGTCTGTAATTAACTCCAGTCAAGTGTGGCTAAATATTT
TTGACATTTTTCCTCGTACAGAATTAACTGTCACAGTGGAGAGAGCGTAAGCATCTCGTC
AGGTTTATGTAAGGCTTGCTCTCAGTAATGCTGGAGATGAT
>unigene_575_0
TTTATTCAACAGTTCTTCTCCTCCTTATCCCGTCTCCTCTGGGTATAAACGACGCATGCG
CTTGCTCTCCTCTAAATGTAAACAACGTATGCGCTGTGCCATGTTTGCGCATCGAGGACA
GCATGCGCATGCGTTGTTTGTATTTGGGGGAGACGGGATGAGAGGGAGAAGAGTTTTTGA
ATAAAGTCATTTGTTTTTTCTTTGCGAACAGAAAGTCTTCCCGTAGCTTCACAAAACCAC
AGTTGAACCACTGACGTCACACGGACCACTTACCGATGTCCCCGCTACGTTTCTGGA
>unigene_576_0
AATAACTGACTTAAAACCATTTTAACCTGGTGAAAATACTAGAGTTCTAATTATTTTGGC
CACCACTGTATATATAACACACACACATTTTCATTTTTAATCGAATTATTTTATTCAGCA
AGGATTCATAAAATGTATTAAAAATTATATAAAGGACGTTGTTATATAATATTTTTGAAC
TTTGTTTCAAACAATCCTGAAAAATATGTATCATG
>unigene_577_0
ACCAAGAACTCCCACATCTCCAGGTATCTCACCTTTATCTTTGTATTTCATCTTTTTTTG
AAGTGATGACAGGAGCAACAAAGCATGAGTGGAGTGGAGCAACAGCAGCTCTCTGCATTC
TGTAATGACAAATCCGCTGTTGAGAGAAACCCTGATCAAAGTTCGATCCATAGCCAAATT
TGTGATCAGTTACCTCTCCACTGTAAAGTTCTTTTAATGTGTTCTGCTGAACACAATATG
TATAAAATTAACACCTTAATTTGAACATAAGTGACAGTAAAGGCATGTATAA
>unigene_578_0
TGGACACATACTTTTGTTGTATAAAGACAGACTCCGGACATAAGGCAGAAAAAATCAACG
TGTCTATAGGACAATGCACCGGACAATTCTCCAACCAGATAGCTGGACCCAAACAAGTGC
AGTGTAGCTTCAATGGTGTGTACCCAGAGGCCACAATACACTGGTATCATTATGACAAAA
ACATGACTTCCAACTCTACAACCACAAGCCTGGAGAACTCTGATGGAACGTTCAACATCA
CAAGTGTCCTCAACGTCCAGGACGATCAAAAGAGATACAACTGCTCACTGTGGTCTCTCA
AACACGGACGATACAGTGATCAAGAGTTTAAAGTGGCAGATCAAGCTGCTTTCAGTTCTG
TTAGCAGTATCAGCATCAGCCCACAGCATTGTTTATCATGGACTCTTTTCCTTCTTAGCC
TGATGTTTACATTGAAAGCCTGTTTGTCTTTATAATCTTTACATGGTAACTCAATCTAAC
TAGCACAAGACCTGATGACAAAACCAAAGATCTGGTGAGGTTTCATAAATGGAATTTGCC
AGATAAACTGATAATCTAATCTATATAGTGGCAGAACTTTGCCATGTGGTAGGTCTGGAT
CTAATTAAGAACCATTAAGAATTAATTAAGAAGACATGGCCACTGGATATGGCAGTGAAC
TGACATTCGACCCACAACTTCTCTTTTACTGAGTCATGACTTGATTTAAGAAAACGCTCA
CATGAAA
>unigene_579_0
AGGAAGGATCATACGAAACAGAGGTATATGATGTAAGGGAATATATGGGGTCACGGTATG
GAGAATACATACACATTTACACGGATGCTTCAAAAGATCCAAAAACAGGTCATGTGGGTT
CTGCATTCATAATACCAAAGTTAAAAGTGAATAAGAGCAGTAGAATATCAGATAGTTTAT
CAGTATTTACTGGAGAGATGTTTGCAATAATTATGGCAATAAGGTGGATTAGTGAAGTTA
AAGTACCCAAGATCGTAATCTGTTCAGATTCAAGTTCAGCTCTAATAAGTTTGAATGAAC
GGAAGTCAAAAACAAGACAAGATATGATAATAGAGATTATTCAAGAATTACATTCACTTA
AGCAAATTAGTATAAAAGTTCAGTTTCTGTGGGTGCCGGCTCACATTGGGTTGAAAGGTA
ATGAAGAGGCAGATAATTTAGCTAAAAAGGCCATAGAACAAGAAACAGTTGATATTCAGA
TTCCTTTTAGTAGATCAGAAATTAAATCAATTATCAAAAAGAATATATGGAAATTATGGC
AGCAAATATGGGACAAAGATACCAAAGGAAGGCATTTGTATCAAATTCAGTCAACAGTGG
GTAAGGGAAGAGTATCAGGATGGAGCAGAGCTGAGGAGAACATGATTACAAGGTTGCGAT
TGGGGCATACAAGGTTGAACAATACAATGCATTTAATAAATAAACATCCAACAGGGCTAT
GTGAGGTATGTGATGTTAATGAAACAGTCGAACATGTTATAATGTACTGCAGGAAGTATA
ATGCTGAAAGACGAAATGAGAATATGAGAAATGAGTTGAAAGACGAACTAGAGAATAAGG
GCGAACAGTTTACAATTAAGAATTTATTAAATCCGGAAAGAAATACGAAATCATTATTGT
TACAATATCTA
>unigene_580_0
ATTGATTTCTTGTTTGAATGCGAAAGCATTTGAGTTTGGCAGGCATGTGTGAGTTTTTGT
CTTCAGGTGAGGGTGGGTACATAGGGTGGAGTGCTCACCTAAGAGAATACGCCTTACAGC
ATAACTTCGTTTTTAGACAGTCTCTGGATAGGAAAGCAAGCCTAATCTTGCAGGAAACAT
CTATCTTACTCCACCGTTTCAAAAAGGTATTGTCAATTTGGATTATGTACATAGGGTATT
TGTTATTTTAAGTTTACTTCATAACCATACTAATTA
>unigene_581_0
GGGTGATGTGCGCCCGTCCCGTGCTGGGATCCACACCCACCAGCGGCACCACCGCCTCCC
CGATGACATCATCCCGTGCAAAGCGATCGAAGCTGAGCACCAGGAAGTGCAGCGAGAGCT
CGGGCAGCGAGCTGTACGGGATGCCGTAGAAGGTGAACGTCTCGTCGAACACGGGTTCCA
GAGTCTTCCTCAGGACGCGCGTCTTCACCCGGTGCTTCTTCTCGGGCAGGATGGTCATCT
TCACGTAGGGGTCGGAGCTGCCCGCCTGTTCATCCACCGCAGGGAGCCCCTGCACTCCTA
CGATGGTCACAACGAGGGCCTTCTTGGGGAAGTTGTAGTCAACGGCCAAACTGAGCGTTC
CCAGAGAGGGGGAGTCAAGACTGTGGGGCGACGCTGTCTTACTGGGTGCTTCGCTGCTGC
TTCCACAGCTGCTCTCCATACAGCAGTAGTTGGCCCGGATGGGCAGTGCCCTCTCCAGTC
TGGGTGGTCCCACAGGTGGTACCAGGTAGTTCATCTGTAGGTGTGAGGTACCACCTTCAG
GATCCGCATCCACAAGAAGCACGTCGCTGTTTTTGGACCCACGACCCCATTCTCTCAACA
GAGAGCCCGATCCTGAGCGCCGGCCCACCCGTACGATCTTCTTGCTGTTGCTGAGGGTCT
CGGGGTAGATGCTTATGCCTTTGAGCATGTGGATAAACTTGTAGGGGGGGTCAACGGGTG
GGTCGTAGGGGCTGCTGGTCAGCTTGTACGTGCCTGTCATTTGACGATATCGCCGCTGAC
AG
>unigene_582_0
GATTCTGGATCAGTCTGCTGCATCAGAAGTCTTGGAAACTCCTTCATGTTTACGTTCAGG
TGAAAGTGATCCTGTGAGAGGTGATGTGAAACACAACAACACAAGATCTGTCTTTGTGTA
AAGGACCGATGGAATACAAAAGCAAACAACCATATGTAGAGTTCTGAGTCTATAATGATG
TCTAAAATAAAGAGTCCATTAGATTAAGACTGTAAAGAGAAGCTTTAGGTAAT
>unigene_583_0
GTGCTCATCTACAGAAAAGGTTTTGAATTGAATTTATATTTACTCCGGTATCATGTTAAA
TATGGTTATTTAATAATGTGTTGCAGGAGGAGCACTAACAAAGAAAATCTTCGCCAGGTT
TGCTTTCGATAGAGACCCCGGGTTTCCCTGACTTACATTTTTTAATGTAGGCTACATAAT
GTAGGTCACCGGGCCAGTAGTGCGATTCTGTAGATTAACTCACTGTATTCAAAGAGTAAT
GCATGAATTCACAAATACAGTATTTCTGTCAGTTTACGCCTGTCTGTGTGCGTGTCAACA
TCTGTTCGTTTATTTTTATATCGTGCTTCCAGATGGAATAATGTTAATAACGTTAGGTGA
GTTACATTATTGCAGCACCAGGACGTGTGTAACGTTTAGGTTATCAATTGACTGTGTTTA
CGTCGTGAAACCTAAACGCCTTGTTCCCAATAGTCCACGCGTCGCGACATGTGGTTTAAC
ACAGACAGAATCTACGTGGCTTCCTGTTAACGCCAGACTTCTGAATGGGCTTTTTACTAA
AATAAAACAGATGAGAAATGTATTTCCTGAAATAAATACTATTTTCTCCAAAGCAGAAAA
AAGAAAAGTGCTAAGACTTCAAATTAACTTAAGTTTAGATTGACATTAATACGTAGAGAT
CGACAAATCGACCGATTTGGCCATAAGACAACAGTGGCTGATTTGCATCCGCATTGAGCA
GATTTAAAAACAACTGCATATCAGCTGAAACTCGGTCACTTAGATTATCGACCTCAGCCA
AAGTCAATAAAACCGTGGCATTGCCACTGGTACAGAGTCTATAAAATCAGTCACATTAAA
ATTAAATAGCAGCAGTTTTAACATTGTTGGCATCAACCTGACTCCGTAAAACAATGACAA
CCTCATTGGCACAAAGTCCATAAAACAGACGCATCACAATCAAAC
>unigene_584_0
AAACGCCACAGTTGAGTGTTTTAAATGACGTTGATGTTCAAATGGACAAAGAAAAACGTG
TTGTGAAATTAACTCCAAAGGCATTTGTTGCAAAGGTTGAAAGGTTGCAGAGTGATAGAA
AATCTGTATTAACTAAAGCTACTAATTTAAGAAAAAATATGCCAGGTCTGATGCAACAAA
TAAATGTAAAAGATGTACAAAGTGGGTTTGATGATTTTTTAAACTTGTGTGATGAAGCAA
AAGGTATTCATGGTTCTTTGATGGGTATGTTACCTGAAAGTGAAAAGGAAAAACATGACA
TATGGTTTAAAGCAAAAATAATTGCGAATAATGATTTTATTTCTGATGTAAAAATGTGGG
TATCATGTACTGAAAATGAAATTAGGCCTACTTTAAATGAGGTCATGCATGACAAGGTTG
ATGGTGTTGATCCACATGATAGTATTTCAAATGTCGGTTGTAAACGTTCAAGTAAAGCAA
GTACATGCAGTAGTGTTTCTTCTGCCAGAGTTATAGCTGAGGCAGATAAGGCTGCACTGC
TTGCTCGTATGGCAGTATTAAAGGAAAAGCATGCTTTAGAGGAGCAAGAGCAGATGATAA
GGAGGAAAAAGGAGCAACTGGAGTTGAATGCAATGCTAGCAGAATCTACTGCTAAACTTG
CAGTTTTACGGGCCTCTGAAAGTCAGAGTGTTTCCAAAGTCTCTTATAATATGCATTCAC
AATTGGAAAAGGACAGGGAGAAAATATCTTCAATTATAT
>unigene_585_0
GGGAAACATGCTGGTTTCTATAACAACCAGGGACAGGAAGTGGTTAAAACTAAAGCCTTG
ATGCGACTTCCATGGTTCTATTTTAGGGTCAAGACAAGACAAGCATAATTCCTCTGCTGT
AGTTTGTTTATGTTTGAAAACTGGGCACATTTAAAGAAGAAAAATCTTCTCAACATAAAA
CATAAAATACTAAACATTAGTCAAACATTCCAACAAGCTTACTGTGTGTACAGTTCTGAT
ATGCCAGGTGGTCGCGGAGACACACTCGTAGCACATAAGCCTGTAGATGCATGTTTATCT
ATACCCATTGATGATGGTCCAATGCACAATGTTTGCTCACATTTGCAAACATTTCCAGAC
AAGCACAGGCAGACCTGGCCAGGCACAACACCTGGATGCTGAACTGCATTTGTTGTTT
>unigene_586_0
AAGAGGGGCACCCTATGTCCATGTAATGCAGCTTAGAAATTCACAAAGTAATCTAAATGA
TTGCCCAAATAAATCTTTGAAAACCTGAAAGGCCACTCTGTGGCAAGGGTGCCAGATCAT
TCCTCTGGAAGGCCTCCTGTGATACGGGAAGAAGGAGGTGGGAACTGACGAACATTCAAA
GACTTTAATAATAAAATAAACAAAGACAAAATGAATACGACTGCCACACACAAAACTCGA
AATAAAGCCAAGGCCTGGTACTCTCTCCTCTTCCGTTGTCATCACTCCTCCTTTTATCCT
T
>unigene_586_1
GTCGAGGCAGACTATAAATTCTTACAAAATGCTGTTCGTTGATACGGGAAGAAGGAGGTG
GGAACTGACGAACATTCAAAGACTTTAATAATAAAATAAACAAAGACAAAATGAATACGA
CTGCCACACACAAAACTCGAAATAAAGCCAAGGCCTGGTACTCTCTCCTCTTCCGTTGTC
ATCACTCCTCCTTTTATCCTT
>unigene_587_0
TTCAGATCCTTACAGGAAATTCTGCAAACCAACACAAAACGTTTGGGAAGGTGGTTATAA
ATCTGTTTCACACGGCGACGTCAGCGTCAGGTTTATGAGGAAGTTCAGTACTGTTAGCGT
TTTCATCAGTCCGGTTTATTCCTCTCGTGTTTTTCAGAAAATAATGAAAACTTTTGTTGC
TCAAACAAAAAAAGCTTTTGGCAGTGTTAATGTAATAGAAAGAATTACATGTATTAAAGT
GGTCATTTGTTTTGTATACATATACACATGTATGCAGGCTGCATTATCTGATCAAATAAA
TATACATA
>unigene_588_0
GGGGGGACTTTTGTCACATCACTAGCAGTCCTGAGTATCCCCAGGCGAACGGTCTCGCAG
AAAGAGCCGTTCGCAGTGCAAAGCGCTTGCTCGAAACCACTAAGAGGGATGGAACAGACT
TGTTTCTGAACTTGCTGAACATCCGCAACATTCCTCGAGATAAGATAATGGGTTCGCCGG
CACAGAGACTAATGTCCAGGGTAACACGTACCAACATGCCCATCAGCAAGCAGATGCTGA
AGCCAAGGACAAAGGACACTGTGAAGGTCAAAGCACAACTTTCCAAAAAGAGACAAATGC
AAAAAGTGTTCTTTGATAAAAGGAGCAAATCACTCTCTCCACTGCATGAATCGCAGGTAG
TGCGGATGCAAACAACAAAAGGACACGACAAGATTGGAGTTGTCAGAAACACTCTCACCG
AGCCCAGATCATATGTTGTGGAGTCAGGTGGTAAAGAGTACAGGAGGAATCGTCAGCATC
TACTTCCTGTAAAAGAACCACTCCCACGCTGCACACAAGCCGATCTGGAGGACTTGTTGT
CACAACTCAAATTTGTGCCAGACCGCAACAACGTGTCTGACAATGCACTGCATGCTGAGA
AGAACATTCCAGCTGAGCCAACTGCTCAAAAGTTACCATACCGTACTAGATATGGTCGGA
TTTCTAAGCCTAATCCTAAGTACTCTGTTTAACTACACGTGTTGTTGAGAATCTAATGTA
AAGAATGTGTTATTACAAGGAGTAATTCTGACATTTTGGTTATTATTTTGTAGTTACAAT
TTCAGTTTTGTATTATATAGATGTTACAAAGATGTTTGGGAAATTAGAGTATTTGGTTAA
AGGGAAGTACAAAACTAAGGAAAGGGGGTGTAGATAACTGATGTACAGTTCAGTTAGTTA
AGATATGGTCAAGATGTGTTTAAGGAAGTTAAGTTCATATATGGTCTTTCCTGTGTTGAA
GTGCCCCCTGCTGGCGAGAAAAGTGGGATTGGCAAGTTACACAAGTGTTTAGA
>unigene_589_0
GGAAAGGAAGTGTGAGGGAAAGATCTCAGGGGTCATGGAGTTCTCACTCAGTTTTGACTC
AGCATCCTTCGGGATCTCATCTTTTTTTCACCTTCTGCCTTCAACACAGTTCCCCAGTTT
CGCAAATTAAAACCGGCTCTCGTTCCCAGAGCTATTTTGAGCTTACCAAACAGGGCCGAA
TGACACCCGACTTCCATCATGCCTCCTGCGAGACCCGGCAGCCCTTAACGAGAGTGCCCA
CCTTCCGTGACCTTGTGCTGTAAAATTAAAATTTCAGGGGTAAAGCTGCTATTATTCCTG
CATTCCTCCCAGCGTTCCCCTTCGCCCCCTCTCCTCACAGCCTGAGGGGGCTTCGGGACG
CTTTCCATCTCTCTCTTTTTCTCTTCCAGTTGCAAAAGCGCTCCGGTTCCCTGCTTAACC
TGCCTGCAGTGACGGCACAGAAAAAAAATACAAAGAATCCAGCGCGCCCGCTCCTTTAAT
TTCATACAAGGCCTCCCCCCAACCCTTAACCACGCGGCCACCTGCCAAATCACTGCTGCC
AGAGTTACTGTGCAATTCACT
>unigene_590_0
TTGTGCTTCACTTAACTTCTTGTCCTCTAGAGTAGCTTTCAAATCTCATTTGCATATGTG
CATATTCCAGTTTGTCATGGTGCATTTTATTACAAGACACATGATAACCAGTGACGTTTG
GCAGCCAACTTTATTTATGTATTGTATTGTATTTATTTATTTGGTGAACTGTTTCTGTAA
CTTAGTTCTCAACGAAGAGAAAAGGCTCAGGAAAAAAAAAAAGACATATGAATGCACAGA
TGTCCAGTCGTTTGAAAAACAAACCTTAACATGACGAATAAAGACATGTGATAGATAGAC
CTGTCAGTGCCACACTTATCTGCTTGTCAGCTCACTCCTTCTTTCCGCCACGTCGGTTGC
CGTTGATGTATGCATGCTGTGCGGCTGGCGGGTTTTTGACGACATGGGGCGGTACATGCT
GGCTCGGCATGCTCTTGCATTCGCTCCTCACCAGCGCAGACCTCACATGGACACATCCAT
CACCCTCCCATCTGCCCTGCCAGCAGAAAGAACACAAATGGAAAAATTAAATCTTTCCTA
CGTTCTTCCACCGGTGTCCTTCATTTATAACACGTACCTGACAGGAAGTGGGTGGATTTA
TGCGGGACGTCAGGGCCCGTCAAGGCTAACGGCTGAAGCTGTAATGCACAGAGACACAGG
TGGAAAGGGCACGTGGCTAATCACACCCTGTACGTTCAGATCAGAGCTCTGCAAGCACCG
TCACAAGAGGGGGGTAAGCTTCGGATGAGACAGTGGATAAAAGCCCAGGCCTAAAATTTG
GAAGGGTCTAGTCTGACAGAGCCAGACTTTTGAGTATTGGCCTAAAATCTGGTCCACCCT
GTAGCTTATTCTAGCCAAGAAACGCCCACTTGGCCATCTGACCAACCATCTGTAATTGAA
CAATCAGTTGGTTTGTTCCTTTCTTTTCATGAGATGATGTTTTAGGAGGGAGTAAATCTG
GAATCAGTGTTACCAAAATACTAGTCTGTTACTAGTGCAACAATGTGGAAGTTCATTTTT
CAATAATGGCACAGAAATCTTAGGGCTAGAAAA
>unigene_591_0
ACCATATCAGGAAGTGACATCAATGGAGCAGAACAACAAGGACACATTGGAAGCTGAGAA
ACAGCAAACGAATGGTCAAACAGAAGAAGCACCTCAAGAAACGACGACACCCGAAGAGTC
GGCGAATACAAGTGAGAATAATTCAGATACAAATGAACAAGAAAAAAGTGAGAACAATGC
AGAAAAGAATGAAGCAGAAACAAGTGTGAGTAATGGAGATGAAGAGGAAAATACAAACGA
AGAAGAGGAAGAAAAAGATGAAGAGGAGGATGAATTGGGTGATGGCTTCCAGCCTTCGGT
TGAGATGTCAATCCAGATATTTGAAAAGGACAAAGGGGAAATCAACCGCTCTATTAGCAG
GTACAACACTGTCAGCTACAGGAAGATTAAGAGAGGAACCACAAAGCAGAGAATAGATGA
GTTTGAG
>unigene_592_0
TTAAGCATGCACGAAATACACTGCAATCAGTTTTATATTTACAATATATTTAATTCTCGC
TTCACATTTCCATGTATTGAAGATGTGTTAAAACTTTGGTCTAGCCTGTTTTTAACTTTC
TCTGTGGCATTTATCAAACAAAAATGTGTATTATGTATAAGTTTCATAAAAACAAATACT
TTAGAAAATGCAAAAAAATATGTCTAATTTTGCAAATTAACCTGAAATAAAAAAAATGCA
ATTGTAAAGTTTTTATAAATAAAAAATAAAAAGGTAATTG
>unigene_593_0
TAAAAAAAAAAGTAGGCAGTGTGTACTGCACAGTACTAAGCTGTAGATCAGTATTTCGAA
AATGGAAGGAAGGTTTGTCTTGGAGATGGAAAGTGTGTGTGTAAATGTCAGATGGTCAGT
ACACAAGCCTTCAAAACCAAGAAATTCATTACAAACAAATCAAACTCACCAGAGAGATTC
TTCTCCCATGTTCCTCATGCTGTTCTTTGTCTAA
>unigene_594_0
TTTATAATCGTCTGGCATTTGGCATTAGCTCAGCTCCTTCTATTTTCCAGCGGATTATGG
AAAATTTGATGAAAGACCTGAAAGTTGTTGTATATCTGGACGATTTGCTTATTGTGGGTA
AAGATGAGCAAGAACATCTAGTAATCCTCTGTAAAGTTCTACAGCGTCTACAGGACTCGG
GATTAAAAGTAAAACAATGTAAGTGTGAGTGGGGGCAGACACGAGTTGAATATCTGGGTC
ATGTGATAGATGGAAGAGGAGTGTATCCAACAAAGGACAAGGTGAGGGCTATTCAAGATG
CACCAGCACCTTCAAATGTGAAAGAACTGCGAGCCTTTTTAGGCCTGGTAAATTATTATG
GACGCTTTGTACCACACCAGAGCACCGTGCTTGCACCACTGTATAGGCTGTTGAAAGAGC
CAGTGGTTTGGCAGTGGGGAAAAA
>unigene_595_0
AAAGAAAGCATGCAATTTTTTTAAATGAGTTTTGTGAAATTATTTAGAAAATGATGGTGT
TGAGAGCTATTTTGAAGAAAATATGAAGCAGTTATGACTTGTTTAACATAATGTTGGTGA
GTGGCTCCTGTCACGTTCTTCAGACTAATAGTGTTAGAGTGAGACTTCCCATCGCTCAAA
TCCCTTCTCTGCATTACAGAGCCTCTGCTGGACTCCTCTAAAGAATTAAACTCAGACCTG
TCTGACCGTGCCATCCCGCTTTAGCTGACCTCTGTTGTGCTATCTGTGCCACATCCCATT
GACGCACACAGACGCTAATTTAGGGATTTGATGCGTGTCATGAGGGCGGGATGGGGCGAG
GATTATAAAGGAAGGAACGGACAGAAGGGACACAGTGTTCATGAATGGACGTGCGTCTCT
GCGGAGCCTGAAGCGTCTTCATCTTCAGCCTGTGAAGCTACTTCTGTATCTCCAGCTCTC
CTGAAGAAGGTCCAGGTGAACCTGACGGGAATCATGGAATCCGTGTCTCACACGTTACCT
CGCCCAGATGGATCCATACCACGAAGAGCCCTGAAGGTCCCGGCTCGTGGGGCCTCCTCA
CATTTTGTGGGATCCACCATCGTCATCCTCTCCTCTTATGCTGTAGCGACGCTGGCTATG
AACTGTGGGAAAAAAATCCAGGATCAGCGAATGGGCACTTTAAAAAACTGAAGCAAGAAC
AGTTGTTCAGGAGCACTTTAGCTCTAATGGCTCATAATGGAATTGCCTTATAACTCTGTA
AACTCAGTGTATGTGTATGAGCTGATGTTAACGGCGTCTGCTGTCTCTGTCAGTGCTGCT
GAAGACAAATGACAACTAATAGAGCTGAAATGATTATGATCTGTACAGTAATGGTGTAGG
TTAAAGCCACAGGACAGCATGAATGGATTCAGAGCATCCGGGGACCATCGTTCCTGTGGA
CGATCAGCGGGAGCAGCAACAAACATGTGTCACTA
>unigene_596_0
GTATTTTTCTCATTCATTTTCTCCATAGGGAATTTTAAAAGAATTTTAAGCTAAGAACCA
AATCAACCAACTCTGAGATGAATCTCAAAATGGCAAACTTCGATTTGAAGCAAAAGGAGT
ATCTTTAAACAGGAAAAAAAGATAGTGTATTTAAATTCTTCTATAAGGGAATGAACTACA
ATCCCAGGAAACACTGTAAATGGTGTAATCAGATCAGAAACTATAGTACGAAGTGCAATT
ATTCGCTTATAATCATTGAGTATGTAATTCTTTATTGCAAAATCCTCTAGTGTAGGAAGA
CTCCGTTGCATCATTTGTAATGCTTTATAGGAATGTCTGGTTGCTGCCGAACC
>unigene_597_0
GGGGTTATAGTTTGATTGACAGCGCTTTCTATGCTCCTCCCCCCGAGGCGCTTAAATGAC
AGGCGCACGCCTGTGAGCTCGCGGCTGACGCCAGTACAGAGAGGGATGCTGTAGAGCAGC
TCAACTTCCACCAGCGAGATTTTTATTATTATTCGTTACTCAACCATGAAGACCATACTC
GCTGCATATTCCGGTGTGAAAAAGGGCTCAGGCTCCAGCATCCTCTCGGCTTTACACGAC
CTGCCCTCCGTCCCGTGGCTGACAAGATCCAAGATCATGAAACATCTGCAGGTGATCTCC
GTCCTGCAGTTTGTCCTCACATTTCTTGCCATGGGCATTGGCTGCTCTTTGCTGCTGATG
TACATGTTTTGCACAGATTGCTGGGTAATTGCCGCCATTTACACTGCCTGGCTCATCTAT
GACTGGAACACCCCTAAACAAGGGGGCCGCAGATCAACCTGGGTGAGAAACTGGACTGTG
TGGAAATACTTTAGAGACTATTTTCCCATAAGACTCATCAAGACGCATAACCTGCTTCCC
AGCCGAAACTACATTTTTGGCTATCACCCTCATGGCATCTTCTGTTTTGGTGCTTTTTGT
AACTTTGGAACTGAGGCCACAGGATTCTCCAAGATATTCCCTGGAATCAAGCCGTCTCTG
GCCACATTAGCTGGAAACTTCCGCTTGCCATTTTTTAGGGATTATCTGATGTCTGGAGGT
ATGTGCCCAGTAAACCATAACTCCATTGACTACCTCCTGTCTAGTAACGGTACGGGCAAC
GCTGTGGTCATCGTGATCGGAGGGGCGGCAGAGTCTCTGGACTGCACCCCAGGAACGAAC
TCCGTCACGCTGAAAAACCGCAAAGGCTTTGTGAAACTGGCCCTCAAGCAAGGTGCTGAT
CTGGTTCCTGTCTACTCATTTGGTGAGAATGAGGTTTACAAACAGCTGATTTTTGACGAT
GGCTCTTGGTGGCGTACGGTTCAAAAGAGACTTCAAAAGATTATAGGTTTTGCCCCCTGC
CTGTTTCATGGCTGTGGACTGTTCTTCCCTGAGTCCTGGGGACTTGTACCATATTGCAAA
CCCATCACTACTGTTGTTGGTGAACCCATCACAATTCCAAAAATCGAGGAGCCGAGTCAG
GACGTCATAGACATGTACCATGCCATGTACATCAGGTCTCTCAAATCTCTCTTTGACAAT
TACAAGACCCGTTTTGGTCTAAATGAAAGTGACACCCTTCAAATTCAATGAAAGGCAGCA
TTGAGGAATAATAACTGTATAAAAGAACACTCTGGAACTCCCAACTAAAGTGCCTGTTCA
GACAAGGTGAAAGAAATCATTGCTGTTTCTACTCATTCAATACAGTAAACTCTACTGGAA
TGTACTGTACCACATGGGATGCAGTGAATCTAGCCTGTGTCTCTTCTGCTTATTGCCACT
GGGTGGCATTATGCAATAAATACTACAGCGAGTGCTACACAAAGTATAATCTAGATTTAA
CAGCTGGTGGACATGTATTCCTCAATATATGGCAATACATTTACAAGTAATGTATTTAAG
GTTTCATTTAAATGCTGTACTTGATAAAAGCACATTTTTGTTTGCCCCCATTATATTATT
TTACTGCACAAGCAATGCAATTATTGTGAGTTTTGCCTCACTAAAACAATCATAGGGTGG
TTGTGTTACCAAAGAATGGAGGTGAAGCAAAGTGTGATTTTTTTTTTTGGAATAAGTTGG
AACAAAAGTAAATATGACAGGGTATTTTGCTTTTAAGAAAATGATCCTATATGATCATAG
ATTGGCAGTAAAAGTGAAGTCTAGACGGTGAAGATTATAATGAATACCTGTAAATGTGTG
ATAGTATTATCGGAATGATAATGAATGGTGGTCATTTTTTCTGCAACGCAATTGATAATT
TACCACAGAAGTATTAATTTTGCATATATACTGTAAGTTGTACATGCTTTGTTGAGCTCA
AGCAAATAGTTTACATGCTACTAATATTGCAGCCTTCAGATAAGTTCAGTTTTCAGCACG
TTCCCTTATTTGACATTAACATTTCATCCCAGTTACAAGTATCAGGCATTCATTCAATAA
GCAAATGCTGGAGACCTCAAACTTGTGTTTGCATGCCAAATCAAATAAATCTTTTTTTTG
TTTTGAATAGCAAATAACTTCAATTCAAGTGCCAAATTGTATGTATGAAATCATTTTGAA
CCTGAGATATTAAAGTTTTTACTGTGATTGTTTATTTTGAATGGATTCAGGGGACCTGCA
GCTTTTCAGTGGTGGGTAATAAGCATTTACATGCTGAC
>unigene_598_0
GGGGGGGTTTGAGAGGGCCACAATGAGTGATAAGTATGCTCACTAATCAAGGAGCATGCT
GCTCCTGAATCCACTTCCATTGTGTGTGCTTGTTTGTTCAGTATCACAGTGGCCAAATAT
GGCTTCTGCCCCCCTTTTTTTGATTTGGTAGTGGAGCTGTAAACAGAGTACTCATTTTGC
TGATCATGAGTTATAACGTTTGTATGTCGTTCTGTTCTGGTTTGCGTATTGTGTCTAGTC
TTTGTTAAACACACCCGAGCAATGTGTCCTCTTTTTTTGCAATAATGGCATACAGCAGTG
GAAAACTTACAGGCTTGTGGGATGTGCTGGCCGCCACACCTGTAGCATGGTTTATCACAC
TTTTGATATTCACTTGTAGCTGCAACTTTGTATGCTGATGCATGTGTATGGGCTGCATAC
TGAACATCATCTTGAGGCAGTGATTCATGTTGTTGTTGACGAAGTAGACGAGCATTTAAC
AATGCTGTTTCAGCGGCTAATGCCTTTTCCTCTGCCTCTTTAAATGTGAGCGTGTGTTCA
GCCAGTAGGCGTCGTTGTAGCGCCT
>unigene_599_0
ATGAGTTTGATGGCTCAGGTATGTTTGAAGGCTCTGGGCTGTCTGAATGCTCTGGGGAGG
ATTTTGAGGGCTCTGCTGGAGAGGATGGAGGTGATGATGATGAGGGAGGTCCTGTGTATT
TTTTCCTGGAAGAGAGTACCGGATATATGCAGCCCACTTTGTCCTGCCTGGCAATTGTAC
ACACCATCATCGCTTTCATAACAATCATTGGATACAACTGCCTCAAGATTCCACTGGTCA
TCTTTAAGAGAGAGAAAGAGCTGGCAAGAAAGCTGGAGTTCGATGGTCTTTACATCACTG
AACAGCCAGAGGATGATGACATCAAAGGCCAATGGGACAGATTTGTGCTAAACACACCCT
CCTTTCCCAACAACTACTGGGACAAATTTGTTAAGCGAAAGGTTCTGGATAAATACGGAG
ATATTTATGGTCGTGAGCGAATCGCAGAGCTGCTGGGTATGGATCTGGAATCGCTGGATG
TCAGCAAACAACAGACAGACAAGAAACCCGAAGAGCCAGACAACTCTATGCTTGCATGGC
TCACTGCCATTGACATTAAGTATCAGATCTGGAAGTTTGGAGTTGTGTTTACAGACAATA
CTTTCCTCTACCTGGTTTGGTACATGGTTATGTCACTTCTTGGACATTACAACAATTTCT
TCTTTGCTTGTCACCTGCTGGACATCGCAATGGGTGTCAAGACCCTGCGTACAATTCTTT
CCTCGGTCACACACAATGGAAAACAGCTGATGATGACTGTGGGTTTGCTGGCTGTGGTTG
TGTACCTCTACACTGTGGTGGCCTTTAACTTCTTCAGGAAGTTCTACAATAAGAGCGAGG
ATGAGGATGAGCCGGACATGAAGTGTGACGACATGATGACGTGTTATCTGTTCCACATGT
ACGTG
>unigene_600_0
ATTCCCAGCTGCTATTGTAGCATGTAGTAGTCCAGATGCATTTAGAGGAACTGTCCAGAA
AATCAGGTCTGAGGCAACAAATATCAATGTCTTCGAAGTTTTTGGTGAAGTCCTCCATTG
ACATCCAGAACTCCCCATCATTGGCCAAGGAACGACACTTTGTTTGCTCCTTCGCACTCA
CTTTGTTCCACAAAGATGACTTGTCACTCCAGGCACCGTTCCACTCGCCTCTTCCCCATG
GATTCAACACTCTCACCAGCCTCACTGGTTTTCCTTGGCATGTTACCTTAAAAACCCCCG
TCACTGTATATGCATGGCCTTGAACAATACCATTCGGTAAAACATCCTCAGATTTTTCCC
CCTGAT
>unigene_601_0
ATTCATTAAGCGTTCTAATCTTGTACTGGTCTTTCAAATCTGATGTGCATGCAAGAACTT
CTTGCACACTCGACACCAAACAAGATGATGGCAGCAAGAATCAAAAAGTTGCACGCAAAC
TTAATTGGTTCTCTAGCATCCAGAGTCAATTCCATGAATTTTAATGTTCGACAGTGAGTG
AGAGAAAAACTGTTAAACAAAAATAAATTATTATTTATTGCATTATGATGATGCATTGAT
GAGAACACTAGTGCGCTATTTA
>unigene_602_0
TAACACCGCAGTTTCATTTGCCACATTTAGTCAAGTCACATTTGGAACATTTAGTCAAGA
AAAAGGAGTTGTGTGGCATTCGTAAGCAGTCCAGCAGTGGACAAATGAGCCGCCTTGCCA
GGAACTGCTGCCTCTGCACTTTCGACTCAGAGCTTGTGTTTCCCCGAACATGTTTTCTTT
GATAGAGCGATAGATTATATATACGAGGGAGGTTACAGTGGATGGACTCCAGATCACTGG
TGCTAATCAATGTAATTAGCGGAGTCTGAAGCAGGGGACAAATCACTTTCATTTGTGCCA
ATTGATTCTGACCTTTTTGTAATTATGACTATCAATTGGGAGTCAAAAGGGAAAAGAGAC
TCTTCCATTCCCACTTTCCATCGGTCATGCTGTGTGAGCCACATGGAGGCCTAAAAATTA
TCAATAATAAAAAAAATGCTGG
>unigene_603_0
TTGGCTGGCAGCAGGTTTATGGCCTTATGAAAGACAGAGAGAAACGGCGTAAGACAGCGT
GCCATGGATTCTGTATGTGATTTGGAACTGTATCTGTCCCTTACAAGATGAAACTTTAAC
ACTAGAAAGGAAAGAATAACTCAACAGGAAGATGAACAGCAGGTTTCCACAGATGTTTCT
CACACAATAATCTGTACGTTCAGAGCTCAGTGATGGCATCTTAAATGATGTGCTGGAATC
AGCAGGATTGACGCTGCCACACATGCTCACTATTCTCTCCATCAAAGACCTCACGCATGA
TTTTTTTAAAACAGTTAAAACATTTACTCATACTGTTGCAGTTTCTTCAAATGGAGAAAA
CATACACAGAAGCCCAGTAAG
>unigene_604_0
AAAGTCAGCACAGTGTCTAACCAACCAGCTGAAATTTCCACTGTCAATCAACTGCTAGAA
GAGTACAAAGATCTTTTTTCAAGGCATCGGAAAGCTAAAAGATCTTCAAGTGAAGCTACA
CATAGATGAGTCTGTAAAGCCAGCCGCACAACCACACAGACGAATTCCGTTCCATATCAG
AAAGAAAGTGGAACAAGAACTTGAAAAACTTGAAAAACAAGGTATAATTGAAAAAGTCAG
TGGTTATCACCCATAACCCTGGGTATCACCCATAGTTGTGACACCGAAACCCAAAAATCC
TGACAGTGTGCGCATATGCGTGGACATGCGACTGCCCAATTGCGCCATCCAAAGAGAACG
TCATATCACCCCGACAGTGGATGATCTGATACATGATTTAAATGGAGCTGTATGTTTCAC
AAAACTGTATCTGAATGCTGGATATCATCAGCTTGAACTACATCCAGACTCCAGGTACAT
AACGACATTTACAACTCATGCAGGGCTCTGGAGGTACACTCGCTTGAATTTTGGTATAAG
CTCAGCTGCCGAGGTGTTCCAAAATACAATTCAGCAAGTCCTTCATGGCATCCCAAATGT
CAGGAACATGAGTGATGACATCATAGTCTATGGGAAAACACGAGAAGAACACAACGCCAG
TCTGCAAGCTGTATTCAAAAGACTCAGAGAGAAAAACCTCACCCTCAACGAAGATAAGTG
TGAGTACAGCAAGAAGAAACTAGATTTCTTTGGATATGTGTTTTCCGACAAAGGAATTTC
TGCAGATCCGAAAAAGATAATAGCCATCGAGAACCTTTCAGCCCCACAGAATGTGTCCGA
AGTACACAGTCTGCTTGGAATGACAACATACTGTTCACGTTTCGTTCAGGACTATGCAAC
AACCACACAGCCGCTGCGTGAACTAATTCGGAAAGACCACATTTGGAACTGGGGACCGGA
ACAACAAGCAGCACTGGATAAGCTGAAATCTCAACTCATCCAAAATGCTACAATGTCATA
CTTTGATCCGAGGAAGACATCAACACTTCTTGTTGATGCAAGCCCAGTTGGTCTTGGTGC
GATACTGAGTCAGCCAGGCACAGACGGGTCTGGTGACAAAGTAATTGCGTATGCCAGTAG
AGCGCTCACATCTGTAGAACAACGCTATTCACAAACAGAAAGGGAAGCTCTAGCAATAGA
AGGGGCATGTGACACTTCCACTTATACCTGTATGGCTCACACTTCACAGTCATTACGGAC
CACAAACCACTGGAGCTCATTTTCAACAACCCTCGAGCATCTCCACCAGCCAGGCTTGAA
CGCTGGAGGCTGAGATTGCAACAGTGCACATTTACAGTCCAGTACAAATCGGGGAAAGGC
AATGCTGCTGATTACATGTCGAGGCATCCTGTGGACGGACAACACACAGACTGTTCAGAA
AATGCAGAAAGTTACGTCAACTTCATAATCGACAACACAGTTCCAAAAGCAATGACCTTG
GATGAAGTATGACGTGAAACAGGAAAAGATACCATCCTGCAGACAGTGATAAAAGAGCTG
AAAGGAAAAGTCTGGACACACTTGAAGCAGACCATGTCAGATGAAGAACACGCAAAGCTA
ACAGTGTTCCATAAGCTGAGACATGAGCTCACAGTCAATGCATCGCAAGGCATTGTCCTC
AGGGGAAACAGACTTGTTTTGCCTGCCTCTCTGTATCAAAAAGCCATCCAACTTGCACAT
GTGGGACACATGGGCATCGTGAAGACTAAACAGTTGATAAGAGAAAAGGTATGGTTCCCC
GGTATCGATGCAGAAGTGGAGAAAGCTGTGCAAGGATGTATTCCATGTCAAGCAGCCACA
CTCCAACATCATACAGAACCCCTTAAGATGTCCGATCTTCCAGTAGATCCATGGGTGGAA
GTCTCAGTGGATTTTACTGGTCCTTTTCCGTCTGGTGACTACTTGCTGGTAGTAGTTGAT
GATCATTCCAGATATCCAGAAGTGGAGATAGTCAAGTCTACAGCAGCTAGTGCTGTGATT
CCCAAACTGGATAAGATATTCTCAACCTTTGGCATACCCGAAATAGTCAAAACCGACAAT
GGTCCACCGTTCAATAGTCACTGCTTTGCGGATTTCAGTGCGTATCTTGGCTTCAAACAC
AGAAAAGTAACTCCATATTGGCCTA
>unigene_605_0
ATTCAGATTCTTTGTGCAAGCAACATGTGATGCAAAAACAACAAAATTCACTATGGACAT
ATTAGAGCCATCATCAAGAAAAGGAAAGGATTTTGAAGAGACTGGATCTAAGAATGCTGG
ATCTACGGTTGCTGTCATCACTCCAGTTGTGGGCTTATCCATCATCATCATCCTTATCAT
CATCTTAATGACAATCACTTGCAAAAAGCAATCTTTTGGATTCCAGAAAAGAATGTGTCT
GTGCATCAAACATGATGATGATAACAGTAATTGTCCTGAAGTTGTGATATAATATTGATT
CAGCAATACAAAACAAATGAGTTTTGTTTGGGTTTCCATGTGATGCTCATGAAACACACA
>unigene_606_0
AAGGACATGTCAAAACAGTCCATGCGACATCAATGGTCCAACCCCAATTTCATGAAGCCA
AGAGAACACCCCTGTGCACAAAGAAAACAAAACAACTTCACTCAACAAATTCTTCTCCTC
CAAGTCAGTCCCCGACGTGCGTTCTGATGTAGAACCCTGGATGTGCTGCGCATCGTGGTA
CTCATGAATGTGTCAAAAACTGACATGGAAGA
>unigene_607_0
GTATCAAGATCCACGAATAAGCAACCCCAGAATCTGAGAGATCAAGAGCAGAGTTTCAAG
TATTCGTGTGCATATTGTTCCAGTAGACAGCATTTCATTGGCCTGTGTCCTTCCTTTAAA
GCTTTAGAAGACAACAAAAAGGATGAGTGGATTAGAGAGAACAAAAGATGTTGGAGATGT
GGGCTTAACCATCTAGCTGTTGACTGTGACTTGAAAAAACCCTGTCCACAGTGTAAAGGC
CGACATCTTGGTATCCTTCATGGAGTTAACTGTCGTGAGCAGGATAATGGTACATTTTAT
CTTAGTCGACTTGGAGGTTCCGGCAAGGTGCTCCTGAAAGTTGTTGAAGTACTTCTCCAT
CACGAAGGTCGATCCATGCAAACGTATGCCATCCTTGATGATGGATCAGAACGTACTATG
TTGCTATCTCAAG
>unigene_608_0
TGTGGGTCCCTCCAGTACCAGAAATTTAATCTCCTCCTCATGCAGGTTGCCAATCTTCAG
CTTCATCAGGGGAGACTCGAACTTAACACACCCACGTCCTAGCGGTTTGCCATTGATGGT
TTCGACTCAGAGCTCCCGGGCATGCCGGTGGCGGGGCAGGTGTAAACGACTTAGGAGATC
TTGGGAGATGAAGTTGCCTGAGGAGCCGGAGTCAAAAAGAGCAGAGGCTGTAACGAATTG
GGCTGGAGTGAATAGTTGTACAGTAAGCACAGAAAGCTTGGAAATTACTGGGTCTATCTG
GAGCATACTCACTGCTGGACGTGGGGGTCTGATGGGGCAG
>unigene_609_0
AGCCTTAACCACAGGAAAATAATGGACACTGCAAAGAGGCGCAGACTGTTCTGTCGAAGT
AAGTTAGACACTAGGAATATATCTGTCAAGTGGATGCCCAGAACTGCCAGCAGCAGCGAA
TAGACCAGCCAATCAAAGATATTCCAGGGGTCTTGAGAGTAGGTTCCTTTCAGGTTTCGA
ATATACTTTATTTGGCCTTCCAAGAAATTGCGTTCCTCAGGCCACATAGGGTGAGAGCAG
CTCAAGTCCTCATTGATTTTCTGCACAGTCCAGCTCTGCCAGTGCTTCAGTTTCCTCCTA
GATCGCAAAATCTCCATCACTTCCCTGTACACCTCAGTCACGGTCAGAACTAGAGCCAAA
ACCACTAACAACACACGCCACCAGTCCTGAGGAAGATTGTACCGATCTCCATCTGGACGT
ACCGACACAGATATGGCTACTGTTGTCCAGGACACGATAAATAGGAAGTTGAGAAGCAGA
AGTATCCAGGCACCCGATCTGCCATATAAGTTCCATTTGACAGTGATGAGTTTGAGCACT
ACAGGGTGCATGATGAGATCCAGTTTACCCTGATTGACAATAAACTCCAGCGGTGATGAT
GGATCAGAACCTTTTGGGTTTGTCCTGTCAGCAGGTTTTGGCTCCATGAGATGAAGGTAG
AAGAACTGCTGTCGGGCCATTCGGTCTTTCATATGAAACTGATTCATTGCCAGATCAGCC
ACAGGGGTCATTTTAGTAATCATGGCAGTAATGCAGAGCTGTCCATCAGAGTCCTGCACC
CCAGCATCTGCTCCAAACCCCAGCAGCAAACGCGCTGTCTCACTCCGATCGAAGTTAGCA
GCCAGCTGTAGAGGCGTTCTCTCTTTATAAA
>unigene_610_0
AATTGGATGAAAAATTGGACTTGAATGATGTGAAAGGTATAACTATATGTCCAAGAGGGA
CAAAATTAGTGAGAATAAAAACCAATCAAAAATTTAGAAATAAGGTAAGGGAATTAGCCT
GGATAGTGGACAAATGCTATGATGGTAAATTCACTATCAAAATAAATAATATCATTATAA
CTATAACAAAGAACGCAGGTTGTCCTTTATTTAGTGGATTAAAATTCAGGACAAAGAACG
AATACTTCGAGATCTGCAAACTGAAATATTTTAGTTTGAGAAGAGAATTAATAATACATA
AGTCGAATAATTATAGAGAATTGAGTTGTATTTTAAAATGGTTGGACATAGATTACAATT
CTATTAATTATGATGATGAGGTGGATATTGGTTGGCTGAAAACCATGACTGGACATAATA
TAAGCTCATGGAGACAATATAAGGAAAGATTATCTAGTGTCAGTTTATGGTTTATTAACG
CTTGTTTTGACAGTACATCAAGAAAATGTAAAGAGTTAAGTGACCGTAATACTGCCATAT
ATAATAGATACATGTTAACAGAAAATAGGGAGTTGATAAAGTTCCATCAGTCTCCGATTC
GACATGACAAATTGATATACAAAACCACTGAAAGGAGAGCTTTG
>unigene_611_0
GGTGAACTGTCCCTTTAAATATGTCTATAATCTATTATGATTTATCACGTAGGCCTATTT
AATAGCCTAAGTAGCCTATGCCTGAAAGTTTAAGTGTGTACTTTATAGTAGCCTGTGATA
GCCTACTTTTAATAGATGATCCACATTCCAGAAACAGATTCACAGTAAGTGGAGTGTATA
CAAACTTAATGAACTGTCTTCTGAGAAGTCTTTTAATGATCTCCATTAGTGTTTTCCACT
CTTTGACACATACAGCGGTTCGGTCGGGTTTATGTTATCGGATCAATAGAGAACTGGCAC
CGCTTTCACTTCCATCTCAATACAACACAGCACCTGACATGTTCACACACACACGGCATC
TCTGATCTGTTTAACACACCTTCACACACAAGAGACTTACTTCCTTCTTTATATCGGCCA
TTT
>unigene_612_0
ACCAGCTGGTGTTGTCATGAAGACATCAGGTGTCTCGACAGATCAAGTTCAGATTGTGTG
TACATTTCTGATCATGCCGAAAGCTAATCAGATGCAGTCGCAGAGTTTTTCCTTAACATG
AACAGCTTGTTTGCTGTGTTTGTGTTGTTTGTGATGGAATTTGCATGTTGAAGGAGAATC
ACAGCCACCTGCTACCATCAACCAAATCGGCGTGCCGCATCTGACGGCTGTACAATCCTT
GCACATGACAGTCGCTCCACTTATTTCAGCTCTCCTCATCTCCAAAA
>unigene_613_0
TAACAGCCCATCCATTAGTTAAAATGGTTTTACAGCACACACACTACGTTTACCTTTTAC
GAACTGATGAGAATGTGTAATCAACAACAGCATAGTGAAGAGCTGTGCTGTCATAGATAA
ATTACCCAGAGTTCCCATCCGTGCTCCAGACACTGTCAGCCTGCAGTGCCACATTTTCCT
TTATGCAGTATGTGTCAGAACCGACACTGTTAACCGCCGTGTTCGTGGTGCTCATGTGGA
TGGTGCAGGTTCAA
>unigene_614_0
GAATTCAGCTTAAATTTTCGTTTTTCGTTCAGGGATAGAAAAATTAATAAACAGCTTTGA
TAAACGATTTCTACATGTGGGTGGGAATGAAATGCCCCTTTCTGCTGGTTGGTCAGCCGA
AGATCAATCCTTAGTTGATGAAATAAATGCATGGATGACCAAGAATTTTCTTAAATTAAA
CACTGATAAAAAAGATCTACTTTTGATTGGTCCTCCTAAATGTACATCCCGTCTCTGTAT
TGGCAAAATTGATATGGCAGGTTCTTGTGTTCAACCTTCCACCTCTGTTAAAAACCTAGG
TATACTTTTAGATTCTTCCCTGTCTTTCTCTTCTCATATCGCATCACTCACTGAATCGGC
CTTTTTTTACCTTTGAAATATTGCTCGTTTATGTCCATTTTTAAATATCAATGATGAGGA
GACCCTAGTCCAGGGGTAGGCAACGTCAGTGCCGATGTCCTGCAGAGTTT
>unigene_615_0
AAACAACAGCATTTATTTGAATCCTGAATTTCTATAACAAATGTGTTTTTTACTTTCACT
TTTAATCAATTTAATGTCTCTTTGCTGACCAAAAAAAAAAAGTACTGATCCCCAAACTTT
TGAAATGTTTATATGGTCATATGACACAATTGAGACACTCACTGTAGAGTGTCTCAATTG
TGAGACATCACCCATCTTACCCCGCACTCCCCTACTGGAAAAATGTTTCAAGTGCAAGAC
TGTTTTCTCTCCCTCATGGGTGAGAAAGTTGAAGTGTGACATTAAATTACTGCACAAGCG
ACTCTTCAGCCTGAAGTGCATTCTCGCTCTGCCGTCTTTCTGTAAATTATCACATGCTAT
CACCAGCTCCATCTGAAGCGGTAGCAGGATTTATTTTTACCCCGTGGACCTGTTTGGCAT
TCAAGGCAAAGGGAGACTAATTAAACATGACTGCCTTTTTATTGTGTGAGCAGGCATATT
GTATCATGCTGTTTGAATGATCCAGTCTAAAGGAATCTCAGGCACCGCATGGGGCTTTTG
CATGTTTCTGTCTGCTCCCGTCCACTCGTGTAGCAGTTTTTGTTAGAGCAAAGACTCTGA
AGACGAAAGCAATTCAGATTCAAGAGCATGTGTTGCGTTCTTAATGTGTTTCGTGTTAGT
TGTTGTCATGATAGTGACTGGAAGTTTACCCAGCCAACGGACCAGTTTCAG
>unigene_616_0
ATATCAGGTTCCTCTCAGCATCTAAAATACATGAACACAGTCACAATATGCTGATGTTTT
TTATATTCAACACCTCAGGCATTCCCTTAAACCTTTCTGTTGACCAAAGCATTCTTAGAT
CCTCTAAGAAAGCATCCTCTACAATTAGAATGGTCACTTGCATTTTTGGCTTGAAAAGTA
CAAACCAATAGTAATGCATCCCATTGCATGCCATCATTTTCTTTGTGGTGAGGCAGGAAT
AAATGTCAGAAGGGCAAGTAAATATCTGAACAACCATCCTGACTTGGCCAGCAGAAAAAT
GGATGGATATCTTGTATAGAGACATAATCTGTCAGGAAAATTTTACGCACACATAAACAC
ACTTCTCCTACCTGTGAGTTCTCTGGGCATGCGAA
>unigene_617_0
AGAAGAATTAAGGATATTCTTTGAGAAGCTTTAGATACAAGTATTAAAGAAAACATCTTA
CAGAAACTTACTTGAAAAGTCACCATCCCAACACCTGTTTCTTGAATGACTCAGACATAC
AGCACCTATTCACAATCATAACTCTGCAGCGTTCTCATCTCCTCAAACCCCTTCCACACA
CAGGTCTTCAAAGCCTACGTATTTGCACACTATAACCATTTTTCTAGTGAACAGATCGTT
CTGCAGCTGAGGCTGTGTTAGTCATAATCACACACGTCATCAGACGGCCGTCTCTCTCCA
TCCTCAATCTTCTTAAGAAACTCAAAGTCACCGGTATCTCGTTTTTCATCTCTCTATCCC
ACCTCCACGCATGATGCCTGAACAGAGGACCACACAGCAGACCAGGACAGCTTTTACACT
GGGGTTTTCTTTTCTTTTCAAATGTCCTTTTCTTTCGGAAGTACAAATGCAGCATTCTGG
TGTCTCTTTGAGCAGAGTCAGCATGGTACAACCCCTGATCTTCCAGAAAACCCAGAAATG
AAGCAATCAGACCCTTTGTGGATGTCACAGCAAAGAAGGA
>unigene_617_1
AGAAGAATTAAGGATATTCTTTGAGAAGCTTTAGATACAAGTATTAAAGAAAACATCTTA
CAGAAACTTACTTGAAAAGTCACCATCCCAACACCTGTTTCTTGAATGACTCAGACATAC
AGCACCTATTCACAATCATAACTCTGCAGCGTTCTCATCTCCTCAAACCCCTTCCACACA
CAGGTCTTCAAAGCCTACGTATTTGCACACTATAACCATTTTTCTAGTGAACAGATCGTT
CTGCAGCTGAGGCTGTGTTAGTCATAATCACACACGTCATCAGACGGCCGTCTCTCTCCA
TCCTCAATCTTCTTAAGAAACTCAAAGTCACCGGTATCTCGTTTTTCATCTCTCTATCCC
ACCTCCACGCATGATGCCTGAACAGAGGACCACACAGCAGACCAGGACAGCTTTTACACT
GGGGTTTTCTTTTCTTTTCAAATGTCCTTTTCTTTCGGAAGTACAAATGCAGCATTCTGG
TGTCTCTTTGAGCAGAGTCAGCATGGTACAACCCCTGATCTTCCAGAAAACCCAGAAATG
AAGCAATCAGACCTGTAGTAGCCGTACAAAACTGTGT
>unigene_618_0
TGATACTTTACTAGCCTGATCTGCGTTCATCGTGTTGTCTAGCTCTTTTCTTTTAATCGA
TTGTTTAGCCAGTTCCTTATCACACACAACACTCTCCTCATCAAACAGCGCTGATTTAGC
TATTCTAGTAATGATATGAATAGTATTAGCACCTACCTTTGGGTCTCGTTGAACCCTCCA
CAATTTCCTTCTCAATATTACCAGCTTCACTTTCCTCCCTTGCAGTTCGTGTATTTCTCT
TTGTTGTAACTGAAGCGGCGGCTCCGCTTGTGCTCGGCTGTTCCACCACTTTAGTGGTTG
TCTCAGTTAACGTTACCCTCTCCGGGCATGAACGAATCAGATGGCCTACAGTTCCGCACC
CGAAACACTTCATCAACTCTGAGGTTACGTGTAGGGTGTAATCATAACCATCAATCTTAA
ACTTAAACACCAAGTTCAGCTCCTCATCATTATTTTTAAGCACCATGAGTACCTGCCTCC
TAAAAGACATAACATGTTTTAAATGAGGTGATTTACAACTCATGGGGATCAGTTTAATCG
GAGACACCAGCTGTCCGTATCTCTGTAACTCTTTAACCAAAACTTCATTTTTGAGAAAAG
GAGGAACATTAGAAATGATAATCTTTTTA
>unigene_619_0
AGCAGCAGCAGCAGCATAGCAGATTGTAGGTAGCTGAAGTCTAGGCCATACGGTTTCTCC
CAGAACTCAATTTTTTGCCTGTAGTCAGAAAAGGCCTGGCAAGGAACAACAGTCAGACAG
GCAGAGGACGGCCACATCATTCCACCCTCCTTCAGCCAGCGATCACGTGCCAGCAACACT
GACTCCAGCATATACTCAAACAGAAGGCAGTTGCCCATCCACTCTGACACTAGAACATCC
ACTTTCCCAGGCAGAGTGATATTCTCAGCTCTGTCCTGAAACACTGACACGACTCCCTCA
CAGCCATTCTGCCTCACTAGTTCCTCAGTGTGTTCTGCCATTGAGCTGGCCTCCACAGCA
TATACCGCAGCAGGTTGTGCTAGACGGGCGCAGAAGAGGCTGATAACCCCTGTCCCGCAG
CCCAAGTCCATGACCACCTTCCCCCTCAGGGCAGCACTATTACTCCGGATCACCTGCCTG
TATGTTTCTGTGCGGGGTTTATCTGACAGCATCTCCAGATGAAGCCTTAATGCCCCATAA
TTGCCAAAGTACTCTTCATCTTGCCAAGCATCTTCCTCATCCTCAGCTCTTTGATGCAAA
TAGCTGGATGGGACATAACCAAAGTGACCCTGCAGTTCAGCCCACCACCACACGTCTGAA
CTCCTGTCATAGACCTTCAGTTTATCACCAACTGAGAAACTAAGTCAGTGGCAGTGACAT
CTGTGTTTATTTTGAAAGGCGATCATCATGAGCACAGAAGCTTGTACCTGCTCATCTCCT
TCAGCCACAAAATCCGCAAGTCCCACATACTCTTCTGCTTCATGACCATCACTGCTTTCA
TTTTCAAGCATTTCAGCAGCTCAAAACTGCTACATTCAAACAGAAATCACGAAACGTAAG
CGTATT
>unigene_620_0
ATAAATAGTTTTAATTTTTCAGTATGTACATTAGGTGTTTTGTTTTACATTTTCTTAATT
TTTTTGTGTTTATTGCATTATTTTTGCATCATGTGTGTTACCAGAATGGCATCACATTTT
TTTACAGTGAATTTCTGGCAACAACTGGCATTTTTTTTACTGTAATTTTAACAGGATATT
TTTTACACTGTGAAATGACATGAAGGTGAGTAAACGCTTATGCCTTCCAACAACGTACAG
TGTTTTTACGCAACAGCCTTCTTTCTG
>unigene_620_1
ATAAATAGTTTTAATTTTTCAGTATGTACATTAGGTGTTTTGTTTTACATTTTCTTAATT
TTTTTGTGTTTATTGCATTATTTTTGCATCATGTGTGTTACCAGAATGGCATCACATTTT
TTTACAGTGAATTTCTGGCAACCATAGCTGCCAGATTTCCACCATAAATTTAACTTTTTC
TCTTTTTTTACAGTGTATAGAACATCCACAGAATGAT
>unigene_621_0
CCTAGGGTAGTGCGCAGACTATCCTCCCACCCCTCTAGTCCCGCACAAGCTTCTGTCCAG
CGGCAATTCATGCTACGCAGACCCTCCTGAAGTTCAGGTGCTCCTCCAGTAGCTCCCTGC
TGCAGCTCTTGCCCACCCAGGTTCAGAGACAGCATCAAGGTCTTATAGCGAGCAAATGTC
TTCTGCATTTCTTTAAGTTGTTTGACCCTCTCTTCTAAGATCTCGACACTGACGGCAGTC
TCAGGTTTCTGCAGTCTGTCCAGCTCAGGGGTGACACAATCCAGCCAGGAAGTGATGTTA
TGCAGATCAGAGGTCAGCTGCTGGGGGTCTCTGAAGCTGCACTGCTCTTTACTCACTGCT
TGAGCCTGCAGCAGCTCCCAGCGC
>unigene_622_0
AAATGAGCAGAGACATTCTGCATCCACAACGCTCATGAAATGTTGATGTTGATATTCTCA
CAGCCTATGTGCACAGACAGCTTGATTAGGAAGCTGGAGAGAAACAGGCTGGTCAGGACG
TCAATAATGGGGAGGGATTGGCTGCTAACCGAGCATCATGGGATACCAGAACTGGCTAGC
AGTTGTGTAATCATATAGAAGCTGCAGGGAGGGGGAAGTCCTGCGGAGGAGACTGTGTGT
GTATGTCTCAGGGGTTGATATAAAAGCTGGCAGTAGATGAGATGTGAAAAGAGGAAGTGT
GAGGACAGATTAACATGCACCGGCTGGAGTCACACTGAAGGAATGGAGAATACGGAAGCC
CGGCGGTTTCTCCTCAAAGACTCCAACTGTCTCTCATGCTCTCATCTTTCTCTCCCCTTA
GGCTTAGGGAGAACTGAGAGCGCCCTGATTCAGACCCTAATGCCAACCAATCAGCAATCT
CCTGCTTGTTTCCACATGAAGAAGAAAAAAAATAAAAATCAGCATACATCCCCTCATCGC
CTTGCATTAATTTCCCATCCTCTCCAAAGAGTGTGTACCAATTGCATGCTTATTTCTGTT
GTATCATTCTGGGTGTTCAACACATTATGCATGTCCTAAAATTAATATTAAAATCATAAT
TATAAAATTATTTATCAAACAATACAAGAGTGAATGTGCATATGTGAGGGGTTGGAGTAG
GGCTGATATGGAACAGTGTTATTT
>unigene_623_0
TTTGAATGGCCGTCAATGGAGAAACATGTTCTTCTGGACTAGCCAAAACTTGTTCAGAAC
AAGAAGAAATGATGACAGGACTTTTGTTTTTGGATGAACTAAACTGCAACAGAAAGCAAA
AAAAAAAAAACCTAGATATGCATAGGAATTCAACAATGAGAGGCAGAGAAAAAGCAAGAA
TCTCTTTACTACAGAGAGCAATCACTCTCTGATTGATTGAAATCCCTTTTCTTCAAGCGC
AAGGACACACACGGGGAGACAAAGG
>unigene_624_0
GGAAAGTAATGCAAATGTAATGAAGAACAAGATCGAACACACACAAACCAAGACCATTTA
AATATATAAATATCACCTTCCTCTCCTTTAAAACAAGTAAAAAAAGATAAAACTGATAGT
ACAACCTTTCACTTGCAGCATATTACAGATGATTCACTTCATTTTAGTCCACAGCTTGTT
TCAGGATCATATGTTTCAGTTTAACACCTGTTGACAGAACAGAGTCTTCTTCTGTCTGAT
GTGTTAGTGCCTTTGGAAAAGTCTAATGATTCCAGAGTCATGCAGTTTCTTCCAAGTCTT
TATCTCCAGGCCATAGTCATGGTTAATATAGAAAATTACACTGGTTTTTTTTAACTTTTC
ATAATAATAGTTGGAGTACTTATGGTGGTCTTCTGTAATAAATCCATAGGCGTCCACAAT
GTCACATGTGTGAATAGCCAAGAACAAAGCAAACGCTCCATTGGTCGGTCTGTACATTGC
CCAGTGAATACTCTGCATTTGTTTGGATGGCATTAATCTGTTGCGAATGTATCGAAGGAA
ATCAGGGTGAAGAACATAGAATCTACTCTCGTTAAACTTCCCTTCGAAAAATTCCAGTGG
CCTCACACCCTCGAATGACCCGTTGGATGCTTTTCCCTGCAAAAGGCCTTGGATCCACTC
AAAGTCCCTCAGGCCTTCAGGGATCATTACATATTTGATACCCTCATCTTGTGGAATACT
GTTAAAGCCGTACTTTTTTAACGTCAGAATGTTGGCATATAAGGAATAAGCTGTGTGTAC
ATAGACTGATGTTCTATTTCCAACATCCTCCTCGTAACCTTGAGTAACAGCCCCATTTAT
TCGAAAAACATAATCATGAGAGTCTATCTCTCTGCCCATCTTTGAGTTATTGAGAATGCC
ACCAGAGCCCACAACAGCACAGCGGATACAGCCATCCTTTGAACTTTCAGGCACAGGCAG
TAATATTGAAGACTTGGGCTTTGGTATCACATCCACTGCTCTTTTTACCTCATTGTACTT
GTATTCCATGAAGCCGAAGGGATTGTTGAAGTGTGCCAATCGATTCCATTCTGTTATGTT
GAGTAGACCTTTGTACAGCCACAGCTGAATGTCAGGAAGAACAGCCTCCTTGAACTTGGG
ATCCTCTGTGTTTTGAAGGGACTTTGGACAGGTCTACGGTAAAGGTGAATTTTTTTTTAA
TCGAGTGCACAACTTCACAGTGAGAATGATATTGGAAAAGAAAGACTTACAGGTTTTCTT
GCTTCATTGTTTCGCAAATAAACATCTTCAAAATCCCACACCGGAAGTTTTGTAAAATTT
TTCTTATAGAGAACCGGAATAGGTGTTATCTTGATTTCTTGCTCAGTGGAGTAAATGGGT
TTTTCAGTTTCG
>unigene_625_0
AAACACTATGAAAGCACCATCTCACTCAACATACAAGCTACGCAAGGCCAAATCTTTGAT
GTTTTTATCCTTGGATCTCAGTGCAGCTGGAAAGCAAAACCAAAACAGGCCAAAATGGGC
AGCACAGAACTTGGAAGCACTTCCGGCTAACAAGGACTCCATAAAGAGACTTTCCCAGAC
CTCCCAATGGAATGCAGGGATACGTCCTGGTCCTGTAAGGCCTCCAGTGCCCAGACTGAG
TAAGGAGGGGCTCCGTGCATCACAGAGATCCCTTAGAAGCACACCAACTGTTTCTCTTTT
CGAAGGACAGCCATGAAGGAGAACATTATGAAGAATCAAATGAATTTTGGCACATAAGGC
CATCTACTGGTTAA
>unigene_625_1
AAACACTATGAAAGCACCATCTCACTCAACATACAAGCTACGCAAGGCCAAATCTTTGAT
GTTTTTATCCTTGGATCTCAGTGCAGCTGGAAAGCAAAACCAAAACAGGCCAAAATGGGC
AGCACAGAACTTGGAAGCACTTCCGGCTAACAAGGACTCCATAAAGAGACTTTCCCAGAC
CTCCCAATGGAATGCAGGGATACGTCCTGGTCCTGTAAGGCCTCCAGTGCCCAGACTGAG
TAAGGAGGGTCTCCGTGCATCACAGAGATCCCATAGAAGCACACCAAGTAAGCCAATATG
TACTTTCAATATCAATCTTAA
>unigene_626_0
TTTATTGATGAAAGCAAATTTGGCCACAAAAGAAAGTACAACCGAGGAAGACAGAGCAAC
AGGGCATCGTGGGTGTTTGGAATGCTTGGGGTCAAAGAGGAGTGCAGAAGACCCATTCTG
AGAGTTGTCAATCAGCGTTCAACTCAACACCTCATGCCAATTCTCCAGAAGCATGTTAGA
CAAGGAAGCACTGTTGTGTCAGATGGGTGGAGAGCCTATAACTGTCTCAGAGATGCTGGA
TATAACCATCTAACTGTGAACCATAAAGAGGTATTTGTTGATCCTCAGACAGGTGCTCAC
ACACAAAACATTGAGAGATTCTGGGGAGTCTGCAAGACAACAGTGTGGAGATTTAGGGGG
AACTGCACAGAAAGCAGGCTCAAAGACCACTTAAAAGTAATCGAGTGGACCTACTGGCG
>unigene_627_0
GGCGCGTCCTGCTGCAGAATCTGCTGCCTGACACTCGTTACAGTGTGCTGGTGACTGCTG
AGTACCGCAACAGAGAGGGCGGCAGCGCCTCAGCCCAGGGGAAGACCACCAGTCTGCGGG
TGAGCAGCGTGAGTGTGGTGCGGTCTGACCACTCCAGTATATGTGTGTCCTGGAGGCCCG
TGCAAGCGGTCAGTGGTTATCGCATAGTCATCCAGGCCCTCAGAGATAAACAGACTAAAG
AGGACATAGTAGATGCTGCTAGCAGCAGTCACTGTTTCTCTGAGCTGCAGCCGGAAACTG
TCTACCGCATCAGTGTGCACTCCCGAGTGGGAACAGTAGAGGGCGCTGCGGTCACTATCC
TTCACCCTACAGCAATCGCTCCAGTGAGAATTCAGGTTCCTCCTCAACTGCATCCAGTAC
AAAGAGAAGTATGTCCTGAGACGACGGTCAGAAATTATGTGGTTAAAGGCTTCGACATGA
TGGAAGCATTCGGTCTAACCCAGAGAGCACACTCTACTATTGAGGGTGTGGTAGCTGAAC
CTTTCATCTTCAGCACCTTACCCAGTTACACCCTCTACAGAGACGTACAGCTGACCCAGA
GCACAGGCTTCATTCATCCGGCTGGCTTCTCTCCAGAACACACCATCAGCATGGCCTTCA
GGCTCTTGCAGAATTCACCCAGGGAGCCCTTCGCCCTCTGGCAGCTCACGGACAAT
>unigene_628_0
GTGGACCATGATGAGGCAACGCGAGTGGATCCAGCATGTTTCTATTTTTTGCCTTCCCTT
TGACTCGGGAAGTAGTCGCGCAAAATAACGGTGCAAGCCATAATCAAGGGATAATTCATA
CCGCAATAAAGTGCTGGTGATGGCAGTGCGGCCCCCTCCGTGCGTGATAGACCTCGGGAC
AGGGTACACCAAGATTGGTTATGCAGGAAACACGGAGCCCCAGTTCATCATGCCATCCTG
TATTGCGATCAGAGAGACAGCCAGTGTTGGAGATCAGGCACAGAGACGTCTCATGAAAGG
GGTGGATGACCTCGATTTCTTCATTGGAGATGAAGCCATGGATAAGCCCAACTATGCAAC
CAAGTGGCCCATCAGACATGGTATTGTTGAGGATTGGGACCTCATGGAGAAGTTCATGGA
GCAGGTCATATTTAAATATCTCCGAGCTGAACCAGAGGACCACAACTTCTTGATGACAGA
ACCTCCTCTGAATACCCCAGAGAACCGGGAATACTTAGCTGAGATCATGTTTGAAACGTT
CAACGTCCCAGGACTATATATTGCTGTTCAGGCTGTTTTGGCATTGGCTGCATCGTGGAC
TTCAAGACAGGTTGGAGAACGAACACTAACAGGAATCGTGATTGATAGTGGTGATGGGGT
TACTCATGCTATACCAGTGGCAGAAGGTTATGTGATTGGCAGCTGTATAAAGCACATCCC
TATAGCAGGCAGAGACATCACCTACTTCATTCAACAGCTGCTAAGAGAGAGAGAGATCGG
CATTCCTCCAGAACAGTCACTGGAGACTGCAAAAGCTGTTAAAGAAAGGCATTGCTACAT
CTGTCCAGACATAGTGAAGGAATTCACCAAATATGACATGGACCCTGGCAAATGGATAAA
AAAGTACAAAGGAATCAATGCTATCAGCAAAAATGAATTTCAAATAGATGTTGGATATGA
GCGTTTTCTGGGACCAGAGATATTTTTTCACCCCGAGTTTGCCAACCCAGACTTCATGCA
GCCAATCTCAGATGTAGTGGATGAAGTCATTCAGAACTGCCCTATCGATGTCAGAAGACC
ACTGTACAAGAACATAGTCCTGTCTGGTGGCTCCACTATGTTCCGAGACTTTGGCCGCAG
GCTGCAGCGGGACCTGAGGCGTGTGGTGGACGCCAGACTCAAATGAGCGAGGAGCTCAGC
GGCGGCAGAATAAAGGTCTGATCTCATTACTCGCATTCATCATTTGTTACAATGCGTTTT
TT
>unigene_629_0
GTAATCTTTTGCCTGAGGGGGCACTTTAACCTTCCGTCAATGGCAGAACGGATGAATGCG
TTTCCTAGGATTTGATGGCTGATACACTAAACTTGTCAGTTTTGTATTAATGCCACCTAC
TCCTAAGAAGCCGTTGTTCTTGAACATGGAATATGCAAAATTTGTTAACCACTGATTCTC
AAGGGCTGTCCACCCAATGAGTAGAACCAGCTTTCCAAATGAGGATAAATGATTATTCAT
GGGAGACTGGGAAAGTGACACACTGAAATGTACTGACATATAGAAAGTGGGGAAAGGTGA
AGGCCAATCTATGCTATGCTGACACACTCATTTTTAAATACCTGATTGGTA
>unigene_630_0
AACAGAAGAGAATAAGAAAACTAGGATAGGCCCTCAGAGATAGTTAGGTTACACTTGCAG
TGAGGGAATGGCCTTAGGATGGCCCTTCCTGTCTGTTGTGGCAGGTTGTGGGCTGTAATT
GGTGATGACAGAGCCTTATATAGCTGGTGGTCTGTAATCGAAGCCTTCAGGGGTTTGAAG
GAGCTGCCTGTCTAAAGCACACAGGAAACTGAGGAGGATGTGGGAAAGAGGCACTAAAAG
AGCACAGATCTCTGGGATTAAGGAGGAAAGAAAAGATGTGGCTCTGGCAGGAACCAGCAG
AAAGCTCAGTGGATATGGGGCTAAAGCACAGGTGCAGACAGAGATCACACAGACAAAAAA
TGAATGTAAAACAACCTATATGAGTTTAGGAATGTAAAACAGATCAGACTTGCAATAGAG
TGAAGAAAAAAATGCACAAAAACTCCACTTCCGCATCCAGGAACAAATGAGAAACACAGT
TCATGCCATTGCCATGTGCAAGGAACAGACTCAAGTCTAGGGCGGTAATCACAACCATGA
GTTACAGAGATGTCAATACTGGAGATTCCAAATATATATATATTTTTAACAGGCTGTGAC
CTAGGAATGAGAATTGTAAAGAATTTAACTCTTTTGGTTCTGGTTCCAATTCTTCTAACG
ATTCCAGTTCCACTAACGATTCTTTCAGTACTGTACTTATA
>unigene_631_0
TAGATTAATCACAATGCAGTTTGATTAAGCAGTGGGCATCATCACATCGCATTCAGAGGA
AGGCTATCTTAGATTACAGATGAATATGCAGACACCCAGCTTGGTGTTACATACATAGAC
TGGATTTGGGTGAAATTTAGCCGGCGAGGGCGCTGGTGTTGTAGACGAGGAGGGCGCCGC
CGCCGAGGAGCCCGGCGAGGGTCACGGCCCAGATCAGAAGCCCGGTGGTTCCACCAACGT
AGGTGTCACCGGTGGGAGACCATTCCTCCGGCGAGTAGATTGGGCTGTAGCCGTCGACGT
TTGCGCCGTACTTGTCAACGAATTGGTACACACCCTTCCCCGTGCTCTTCCTGCCAGATG
CATCAATATCGACTGACATGCCACCTCCAATCCCGTAGGGCTTGTCGGTCTTGATCTTCT
TCCCACCGCTGAGGATGGCAACATCCATGATCACCTCGCCGCTGGTGGCGCCGGCCCGGG
CCAAGGGCCTTCCGTCCATCTCCCGCCGGGGATC
>unigene_631_1
TAGATTAATCACAATGCAGTTTGATTAAGCAGTGGGCATCATCACATCGCATTCAGAGGA
AGGCTATCTTAGATTACAGATGAATATGCAGACACCCAGCTTGGTGTTACATACATAGAC
TGGATTTGGGTGAAATTTAGCCGGCGAGGGCGCTGGTGTTGTAGACGAGGAGGGCGCCGC
CGCCGAGGAGCCCGGCGAGGGTCACGGCCCAGATCAGAAGCCCGGTGGTTCCACCAACGT
AGGTGTCACCGGTGGGAGACCATTCCTCCGGCGAGTAGATTGGGCTGTAGCCGTCGACGT
TTGCGCCGTACTTGTCAACGAATTGGTACACACCCTTCCCCGTGCTCTTCCTGCCAGATG
CATCAATATCGACTGACATGCCACCTCCAATCCCGTAGGGCTTGTCGGTCTTGATCTTCT
TCCCACCGCTGCAGACGATGGCGAAGGAGGATCCCCGGCGGGAGATGGACGGAA
>unigene_632_0
GGACACTTCCCATCCAAAATGCCACTGGATCTGTATCTCGATTTGCATTCCCAGCCATGC
CGCTCCGTCTTCCTATTTGCCAAGATAAATCAAATTCCCTTTGAATTCAAAACCGTGGAT
TTATCTGCAGGTGAACAATATGGAGAGGAATTTGGTAAGGTCAGCATCATAAGGAAAGTT
CCTGTCCTCAAAGATGGAGATTTTATTCTAACAGAGAGTATAGCTATACTGCAGTACTTG
GCAGCGAAACATCGCACTCCTGACCACTGGTATCCAGCTGACCTGCAGAAGCGTGCACAA
GTCGACGAGTTTCTCTCCTGGCAGCACACAAACATAAGAACTCATGGATCAAAGGTCTTC
TGGTTCAGGGGGGTCTTGCCTGCAGTCACTGGGGCCCCGGTGCCTAAGGAGAAGATGGAT
TCTGCCGTGGAGGACCTCAACGCGTCTTTGAAAACCTTTGAGGACAAGTTTCTGCAGAGC
AGGCCCTTTATAATTGGAGATAAAATATCTCTAGCTGATCTTGTAGCCATCGTGGAGATA
ATGCAGCCGGTCGGTACAGGTCTAGATGTGTTTCAAGGCAGACCTGCTCTGAGTGCCTGG
AGAGACAGAGTTAAGAAGGAGATCGGTGTGGAAGTCTTCGATGAAGCCCATAAGGTTATC
ATGAATGTTGATACTTTGCCACAAACCTTTGAGAACAAAGGTTTACCAGAGTTCCTCAAG
CTAAGGATACAGAAAATGTTTT
>unigene_633_0
ATTGATTTCGTTCACACAAAGCTATCTTATGGTTTCAGAAGACTTAAAATACAGCACATA
AATCACAAACTATTTTTATGATGCTTTTTCACAGCTTGATAGCCTGTGGCCACTGTGTGC
TCTAATTGTATGGAAAACAAGTGTGGAGATTCTTCAAAAACATCTCCATGAAAGAAAGTT
AGTCATATGGGTTTGGAACGACTTGATGGCATTTTATTTTTGTATGCACTAACCCTTCAG
GACGAGAACACTGGAAAAGAAAAAGATGGCCATTGCAGCTGCTCCTGTAAACATCGCAAC
CTGCCTCCATTTAGAGAGAAGATCAACAACTTGACAGAAGAACGCTGCTTTTGGAAGCTA
CAGGCATTGGCCACCACACTTGCTTTAAACATCAAGAACGCCTCAAAAAACCCTCTTTTA
CCTTTCAACTGGAGTCTAAAACCATTAGAACTTGCAGATGAGGTTTTTTCAAGGAGCTGC
AAACACCTGCTTTCAATTTGCGCCGTTGAGGCACTATTTTCCTCTGGCCTGAGCGAACGC
TATTGGGCGGTTCAGCCAAGAGTTTGTCTAAAATGACTAACATTTTATCTCGGGTTACAT
TCATCCACCCGTCAGCTGAGAGGAGAACACCAGAAGAAAAGTTAGTTGTGGTTAGCTGAA
ATGGAGGCAGTGAAGTGATGGGTTAGTGGGTGGCGGCGGATGAAAAGAACGTGAGAAAGA
ATGCACGACGGAGCGGCCGCCTTTCCTCCCGCACCACTTACGGAGTCTCTCCACCTGCCT
CGTG
>unigene_634_0
ACACACACACACACACAGAGTTCCACAGCCCAGCCGTAATGTTCTGTGTCTGTTTCTCAA
ACCAAGCAGGGCGATAAAAGTGAAAGAGAAGGTAAGAATTTGAAAATAGCCAGAAAATCA
CATTTTTCTGTGTAGTTTGTCCCCCTAACCCAGACTAAACATCTTATGAGCTGTGTCCCC
CTTATTATGCTCACAGAATCCCCGTCACTTACTGCTTTACACACTGGCTGACCTACTTAC
AGCTGAACTCCGTGACAAGACAGAGAGACAGAGGAGAGGTAGAGAGGATGTCCACAACCA
GAGAGTGAAAGTGTCAGTCCACGTGAGGCTTCAGAGAGCTGTAATCCCTCAACAAAACAA
TCAACAACTGCACCCGGCAACAGATCGCCACCTCCCCGGCAACAGGCAGGGGACTGATTT
GACAGAGTGTTGTCTCCTGTTGACTGTGTGCTTTGTGAGTGTATGCAAGAAGGCCTATTA
TAGGATAGATGGTAGAAATGGCAACAATTTGAAATGTGGTGAATGAGATAGAGAGATACC
TAAAGGTTACCTGTAATAGCAGGATGGCTGTAGAAGTGTAGAAAATACTGTAGATAGCTA
GTAATGAGTGCAGGGGAAATGGAGGACGAGAGGGCAGATTTGAAGGAGACAATATAGAAG
TATGGAGGCCTTTTTTCTGCCTTGGAGTAAAAATAAATAAAAT
>unigene_635_0
ATAAAAGCATTTGCTGCTCCATCACTTATTTTCACTCTTGTTTGTATCTGTAATGATGAG
TCAACAGAGTGAGGATCCATTTGCAGCTTTTAATAAAAGGTGGACACAGTTGTACAGGTG
TGGTCGATCAACAGGGTTATCAGAGGCGAGACAAAGGCAGAGTAATAAGACAGGTGAATG
ATCGGGGCAGGCAGCAAACAGAGTAAACAACAGTCCATATAACAGAGCAAGAGGGTCAAA
GGCAGGCAGCATTCAATCCAAAAACGAGAGAAACAGTCCAGGGT
>unigene_636_0
ACTGGAGGCCATCCTGTCGTTCAGGTAAATCGAGGACAACGCTGTGTATTTAGAAGAAAA
GTCAAAGCCGTGGGAGGGCGGAAAGGTTGGTTTTGTTTGGTTTTGTAAGGATGCGTGGGG
AGTGAATATAACAATTCTCGAGAATCGCTACGTGTGAAAATGTGCGAGAATGTTTGTGAG
CGATTGAAAGTGTGTCGGCGAAACTGAGACGGCTGTCAGTGAAGAGGTTGATAACAGAAA
CAAGAGGGAGATAGAGAGAGAGATAATGCAATGATTGTGGTGACGTTATTTCCCTGTTAC
GGCGCGAAGTGCTGTGTCCACATTTAGGGAAATGAGGATCCGTGTTTTTGTCGTTGCTAT
CGCTGAGACAATATGTCATATCATCTACACTGACTAAACCTTTCACTCAGCTAGTATGCA
TATCTCATACAGAGTATCAGTATCGTATCTGTTGAAAATGAAGATAAATGGCTTCATACA
TTCACTAAAAATCACCAAAGACACTGAGCAAAAAAATAGCATTGAGACACAAATACAGGC
ACTTTTTGTAATGCAGCCACAATCACATTTTTATTTATACAGTAGTTTATCTTCAAATGC
TAGTTCATCCTTTGATTGTTGGCATACTATGAAGCATGTGCAGATATAAATTGTGGTTTA
TGAACTGTCTCAGTTGCGAGGGTACACCGGGA
>unigene_637_0
AAACACTGCTTTAAAAAGAACCACAAACCAGAAATCCAAAATCTTTTTCCACGCGGCAGT
AATTTAAACATCAAAAATACGTTCCGACTGCCTGCGATTGTCGCTTTCACAGCACTTTCA
CTGTCATTGTGGACAGACAGCATGCCAACACGCAGCGACACGCTTTCGAGGAAATGCGCT
GAGCTTGGCTCATTTGGCAACCTTCCCCTGCCTGAAATCACGCTGCTTTTCATGCTGCTT
AATCTCATTTGAGGACTTTCCCCCACCGGTGACACAGGGAGAGGTGCTCTGCCAGCTAAG
TGCTCAGAGAGTATCATCCTTAGGTTTGAGGCTCCATATCCCAGCATGACAGAGTCTCCA
TTACTACCACTCAACCAGCAGCTAACAACACACTTAACATGCAGATAAGTGCTTAGTCAT
GTGTTGAAGAAGAGATGAGGCAATCCGCTTAACTCTGATGTCACGCGTCACCGTTTCTGG
GCCCAAACACTCTGTCAGATGCCAAAAGCAAGGAACACATATACACTCACGGTTTGCTGT
AATACTAACCTTTATCCCCACACTGATATCTCAGATGGCCAGACAGTGACTCGTCTTGTG
TGAAACGTTAAAATATTGTGTCCGGGATGCTGTGAGCCCAGAGACCAGTGTTGGGGTAAC
GCATT
>unigene_638_0
AGTAATTAATGACAGAATTTCTATTTTTGGGTTAACTATCCATTCAAAGCTTACTTTTTT
CTTAAAAATCTTGCATTTTCATGTTCACATTATACAAATTCATAAGATACCACCACCTTG
TAAAATAGTTACATTTACCCATGAGATCAGGTTTAAAATATTGCTGTTCCCCATTTTCAT
GTTCCATTTCATTTATTTGCTTTTCAACAACTTTACGAAACCCAAGCTTAGGACGTCAGT
GTTTTTTAGGACAGCAAAGGTTGCCACACCCACAGCTCAGATTCATGCTTCACATCTACA
TCATTCATCCTCAGCTGCTCCTAGG
>unigene_639_0
TCCCACATCATGAAGGTGTGAAGGTGAGTCCCACCCACTGCACAACAATCCCCGCCCCTT
CCTTTCACTTCCTGTTCCTCAGACAAACTCTCTTTCTGGTCCAGCTCATTATTACCCTTG
CTTTCTTTTACTTTCAGTAGAGCAAGAAATATAATGACACAGATTATTGAGGCATTTACA
CCACCCTGTTTTGGTAGAAAAATATGCAGATATGGAAAAAACATTGCAGCAAAAAATTCT
AAATTTTGATCTTGAATAGCTGCATATTTGTGGCTATTCCACAAACAGGTCCTACAAATG
TGTTGACTGGCTTTCATTCTGTATAATTAGCATAATTTCCAATGATCAAGTCTTAACAAA
GAGACTAAACAGACAAACATAAACGTAACATCTGCTATCAGCTCATGGCAAAAAATACTC
AGCCATGATCAAAACCATGTAACAAG
>unigene_640_0
AAATGCTTGACTAATTGTTTAATTTTCAATTAATCCTGCGTTCAATTCAAAGTCAGACAT
GGAATATTCCTACCGGACAACTCAAACTTCTGCCCATAATGGCGTTCCACTGCATGTTTG
GAGGATGTGTAAGGATGACAGCATTACTATTAGCTTTGCAGATGTTTGATTGTCAACTAA
AAATGTCTCAGTCAAAACCAAACAACAATGTGCAATGCTCACATCTGACCTGCAGGTGTA
TGATTATCAACAAAGAAGATTATTGCTTTGTGTTAGTACTGTTTGACAGTACATACCTGT
TTATGCAGACATTTGCTATTGGCCACAGTGTTCATGTGACAGCATGTTCATTGCCGCATC
TCAGCACAGTTGTACATTTCTACACAAGATTCCAAGTTGCGTTCTATTCCATTGGGG
>unigene_641_0
TTTTAGATGGGTATCTTAAATGTGTGCCACCCACTGTGCACAATCTGTTCCCTCTTGTCA
GTTCTGAACAACTTCTTACAGACTAGCAATTCTGTATTCTGCATTCACAAAAAGCCTTAG
AATATACTGCACATGCTGTCTTTTTCATTTTTTTCTCATGCATCATTGCGGTTTTGGTTG
TGTGCTAAAATTTAATATTAAACTGTCAATCAATTGTGTGCATTGTTTGCTGCAGCTCTG
TTGTTGTGATTCAGACCAGTGTGTTTGGGAAACCTGTCCCATCTAGTGCTGCATAAATTA
CATTCTTCACCCTTAAATTTGCCCACCCGTATTTTTGGAGACCCACCCAAACATAAATTC
TGTCTACGCCCCAGAGGTTACGACATGTAACATACGATGATCTTCCAGCCTCAGAAGGAA
TGACGAGCCATTGGCAATAACTTAAACGAATTAGCCAGAAATTCTTAACCTCTCCTGACC
TCACAGTTACCCCGCTCCACCCAGTGCACTTTGTTGTGCGAGTGTTAAGAAGACACACAT
GACCCGTGTCCTCCATAGGACCGAGCCAGG
>unigene_642_0
AGTTCTCCCACTCAGGCTACTTTCGATTTCTATTGCAACAGCTGCCCGCAAACACTGCAA
ATTCAGCCCGTTCCCTCAAAAAACCTGCCCGTTCCCAAACCCTTCATCTCTCATCGTAAC
ACCCCTTAATATGCCTCTTTTTACTTCCTTACACCACCAGGGACCAATGCTTGCTGACTG
TGCTTTTTCCCTGCTTCAGAACAGTAGTGCAAGTCGTTTAAGACTTCAAAACAACAAGTT
CACAGTCATGGATCGGTGCAGGTTCCCAGAACAAGCATCGACAGCTCCACTGTCTCTCTG
GAACTGTGCACTGCTTTGCATGGCCGCACAGTGTGTTTGTGTAAAAGCATCCAGTCGGAT
CAATGCCAGATATTGAGTCTGGTTAATGTTCACTGACATCAGACTCAAGGCAGAGAGAGG
GAAACCCACTGAAACTCTGAAACCAAT
>unigene_643_0
AATCAAACTCACCAACTCTAACAGCATTTTCGCTTGTGATGTGTAAATCATGTCTGTTTT
ATGTTCTTATACTCGTGAGTCACGAAACAAAGAAGCATCACAAAATTAGTCGACTAATGA
CATGCAATCAGAGCAAAATTGTAGGCTGGATAAAAAGTGCATGTTCACAGTACTGTTCAA
CTGAATGCACAGTATATCTCCCTGCAGTCGTAAAGATCACTGAGACGGTTAAACTAAATG
CCTGCAAGTGCCATAAATCCATCCAGCGGTGGAATGAATTCAGTTTTAAGACTTGCTGTA
AATTGTTTCAAGTTGCAAAAGCATCAATTGTAAAAAACTCAAACTAAACTAAACTAAAAC
TAAACACGATTCAAAGCAGTGGCTGCGATTCTGTTCACTCTACAGCTGCTTTCACCTCAT
CAAACTCTCTTGTGTGTGTGTGTGTGCGTGTG
>unigene_644_0
AGACTGTTGTCCCCCTCAACCTCAGAGTTACTCCCATGCATCCTGCAGCTCTCCAGAAAT
GCAGATGTATCGCTGATGTGCTCACGAAAAAGAGCAAGTGTGCTACAGACTTCTTAAACA
GCTCATTAGCACCAAACCTGTCATATCCAGCACTTCATCTGGATCTTGTGGCACTTTACC
CTGCATTCAGGTTCGTGTTTGAGAAAGCTTTCTTATTCAGCTCATGTAGGAGCAGGTTTG
TGTCTTTAACTCTCTGATGCATGAT
>unigene_645_0
CCTGTCCCTGTGAACTTTGCCCAACGGAAAAGTGTGGGTGGCAATGCCCACGAGAACTGG
GCTTTGCTGCGACTCTTGCCACTTATGGTTGGATCGAAAATCCCTGAGGGTGACCCAGCA
TGGGAAGTGCTTCTTGTGCTCAGAGACATTGTTGAGCTTGTTGTAAACCAAGTCCACACA
GAGGAGACCATTTGCTTCCTTGACAGCAAGATATCTGAGCATAAACACAGGTTTCTCATG
GTTTTCCCAGAGCAACGCCTCATCCCAAAACACCATTTCCTTGAACATTATCCAGAACTT
ATCAGGGCTTATGGTCCTCTGGTGTCACTGTGGACAATGCGGTTTGAGGCAAAGCACAGC
TTTTTCAAGCGTGTTGTCAGACATACTCGTAGCTTTAGAAATATTCTGCTGTCACTCGCT
ATGAAGCATCAGTTGTTGCTTGCTTATAACCAACATGATTCCAGAGCTGTCAGACCTTTA
CTACAGGCTACAACACTGTCTACAGTGGATGTTAGTATGCTGAGAGAGGATATCCAAGAA
GCACTGCTGGCCAAGTTTCCTGGTGAGACATGTGTCCAGATAGCCAAAAGTGTGTGTTAC
AGGGGCACCAAGTACACTAGTGGAATGATCCTGGCTAATGGTTCCACTGGTGGTCTACCA
GATTTTGGGGAGTTGATCCAGATTGTGGTTTTGAAGGGCAGTGTTGGATTCATAGTGAAA
GGTATAACTGCTTGGTCAGTTGAGCATCTGAGGAGCTATGTGCTTGAGAAAAATGGTCCA
GTGAAAGTCATAGAGCCAGCTGAGCTATCAGACATGGTCCCCTTAATTTCTTACATCTTT
GGTGGAACAACCATTATGACTCTTAAGCGCAGCATTTGTGTTTCATAGATGGTACCCATA
CTTGGTGGAGATTTTCAGATGAAATGATACAAACTCGCATCTCACAGTCTTCCTACTATT
TTCAGACATGGCATATAGTTATAGATATTTCCATACTTAAGGATGGAATATAGTTATAGA
TATGTACATATAGTTATAGATATTTCCATACTTAAGGATGGAATATAGTTATAGATATGT
A
>unigene_646_0
TTTTTTTGGGGGGGGGCAAAAAAAGGGTTGTGTTTCTGTGTGAGTGTGTTTGCCCTCTAT
CTGAGTGTGTTCCGATACGTTACACTGAAATGTGCTCTGAAAAATCTGCCTGCGGAAATG
TTAGCAGGGCTTTGCGCTTAGTCTCAGGTCCCTCAATAAATTCCAAAGCCACAGGGCACT
GCTGTAATAAAGGCCTGCGCTGTAAATCAGCATGTACCTGCAGGGCTTATCATCAAATAC
AAATCCCCACTACAACGGCTCTGTGTAAACCAGCTCTCAGACCAGAGGAAAACCTCTCTA
CCTGCACCTGCAGATCAGTGTGAACACTTTACACCAGCTCTCAGATTAGTTTAAACACTC
TAAACCAGTTCTTAGATCATGTTTGCATACACTCTAAAAGTTCATTTTCAGTCATTAATT
AGCCTTTGTCATTTAAACGACTGACCGAAATCGTACCGTACTGTTTTTCATATTAATCAG
ACTTTTGCCTTTTGCACCAAAAGATTGAGGTGACACGTATTTACCTCTTTAAATATTCAG
TTATGCGTTGGACAAGGGGATAAAGACTGTAGCAAGACTACAAAAAACATGCTGTTGCTA
AAA
>unigene_647_0
GGTCAAGTGCAAAGACTGCAAGTGGGGGAGGTCCAAGATGGCACTCTGATCGGTCACGTT
CTGTTGAGCTCCGCAAACACAGTGGTTTATTTTATCAGGGAATGCAGTTTGGAAGTTTGA
CTTCATAATTTATACCAGATTAATTTTAACTGTGCATCGCTTTGGCTGCAAGAATGGGAA
AATCTGAAAAAAGGAAGAACCGGAATGGACCTAAAACCGCAGCTAATGCTATCAAAACGG
CAAATGAATCGGCTAGTCAAGCCTACCAGGATCCCTTGGCTGAAAATATGCACGATTACT
TGAGTCAAGACACTGAATCCGTTGAATTTGAGATGTGTGAGGAAGAATTCCCCTGTCTCC
TTCCCTCTCTTCCAGAAACCCCTTGTAAATCTCCTGCCGCTAAACAACGCAATACCGAGG
GTGGTGACACATCTGCTATCCTTTCGCAACTCGGGGAGCTTTCGAGGCTTATTAATAATC
GCTCCGATGCTCTAGAGAAGATGGTAGGAGAAAATTCACGTGGAATCGCAAGTATGAAAG
AATCGATCAACGAAAACACCAAGCAGATCTCTGGGATAAAAGATGTTATTGACTTTATGA
GTGCCGAGGTTAAAGATCTAAAAGTTAAACTCGGTGTGACTGAGTCATTAGCCAAAAGAG
TTGAACTCAACTCACGTCAACAGGAGGAGCGTCTTCTTCACCTCGAGACTTACTCCCGTC
GATGGAATCTAAGGGTTCACGGGGTTCCTGAAAATGAGAGAGAGGACGTCCGTGGAAAGA
TCGTTGATGTATGCCAGCAGCTTCTGCCA
>unigene_648_0
TCTTTTTTTTCTTTTTTTTTCTGTAGAACAAGAAAACCTTGTTGGTGCATGTGTTATGCT
ATCATGTGTGTTGCTCCATTTGGAACTTCAATGTGTTTCTCTTTGGGAAATACATACATT
TGGATGTATAGTGACAAATTATAGCGACAATTACTTTAATGGGTCACTGATTTCTATTGT
TCATTATGGTGACGATGTTGATGGCAATTATGACATTGACAGTCATGGTGATGGTAGCGG
TAATGATAATGACTTTCACAGTGAAGATGATGATGTTGATGACAATTTTAGAAAAGCAGC
TGTGTTCTGTGATGATTAATAAATCAGACAAATCTTAAAATAAATTACATTTCTAGAGAT
GTGTTTGCTAGGATAGTAAGATAGTGTTTTCTTGCTGTCATGTCAGCATCTTTACTTTTT
TAAGCTTAAAACTGTATGACAATGGAAACTAAAGATAATTTTTTCTAAAATTCCAAAAAC
TAAATTTGTATTAACCTGTG
>unigene_649_0
TGGTAATGCATGATCTGCTGGTACCTGCAGAAATAGGCTGTTCTGTCACTTTTGCTTTTT
TTGCTCAATGTAATGCAAGTTTAGATGCATTAAATTCTGAAATGAATTCAGTCAGTAATT
GTGGTCTGTTGTCACACAAAGCTCTAGTATGGCTGTAGAAGTGATGTAGATAACTTTTAT
AGCACGTTCTGAGTAAGTGAGATTGACGGTGATAAGAAATAGTGCTTACAGTTTGCCCTT
TTCATACAG
>unigene_650_0
ATGAATCATTTTTTTCAGTGTGATATCGGCCTGCCCGGTCCATCCACCATGGCCAGTGGT
GAGAATGAACCCAAGATTGCACCTTTGTTACGCACTACTGTGCTGGTAACCTCTACCTAC
CTATTTGTATTAGTGCAAGCCTCATCTTGTTAATTCTCCTCTGAGAACTCAATCTAAGGA
GAAAGACCTGTCAACAACCATTGGATATTCACACCATACTGGAAAAACCACTGGGCAA
>unigene_651_0
GCTGAGATGGTATGTGTGTGTGAGTGGGATTATTTCTTGCTTCATTATCAGAAATGGGTT
CACTGCGCTGGCTGTGGCATCTGTTCCTGGTGCCACGGGGCAGGAGTGTGTGTGTTTGTG
TGCATGTGGGTATTCCCCCCGAGATCATTGTGCCAGTTTAAGAGTGTCTGGCATACTGCC
ACGCATTGATCCCTCGATCTACAGCAGGCACACAAAGGAAAACCCACGCAATCGTTTACC
GCCTGTGGTTCTCATCAGTCCGTTCCAGTCATTTGTGTCTGGGCACGGTGAGGATTTACT
TCAAGACACTTCTGAGG
>unigene_652_0
AAAAGATAGAGGCTCCAGAGATGGGGAGGAGAGAGAAAGTGGGTGTGAGGAGGGGCTGAA
ACACTTTAAGAAAACTTGTAGCACGTGTTTTGATTTATTTTTTCATCATTCGCTCTGATG
GATTTATCCTAGTTTTGGTATTTTTGCTCCTACTGAATTTGTGCCTCTGTGGGCCTGCTT
TGTAATTAACAGCACGGGAGATGGGTTTAAGCGAACTTAAACAGAAATGATATGAACTCA
AAGAATACGGATCGGGTTTGATCATAATGAATCATGATGAAGGAAGAGAATCGTATTATC
GTATGCATGATTCCCAAATTTCTCCAGTATGGATGGACCCGGAAAACTCAACGGCTCTTC
CGAATCTTACCGAGGACACTACATCCAGCCCAAATCTTGATGTAATTACATCTAGTCCAG
ATCTTCAGTGGCTTCTGCAGTCCTCTCTTCTTTTCCAATCAGAGACCAGCTTGGGAACAT
TTTCCTCATTCACACCCACCACCACCATGCCCAACTGCCCCTGTTTGTCACAGTGCTCCA
GTCCTGACCCGTCCTGTAATGGAGCAGTGGGGGACAGTTCAGTAGGACATGCTAACAAAC
ATATGTCCTCTGAGGAACTTGACAGGATAAGGATCCGCAGGGAAAGGAACAGAGTAGCAG
CTGCCAGGTGTCGGGACCGTCGTCGGATGCTTATAGACACGTTACAGAATGAGACGGATC
ATTTGGAACATGTGAAGACTCAACTGGAGGAAGAGATTGCTGCTCTTGAGAGGGAGAGAG
AGAGGCTGGAGTTGGTTTTTGAGGCACATATGCCCATCTGCAAGTTACATGACCTAAACC
CAGAATAATTACTGATGCTGGTCATGTTTAGTGCTGAGTCTGCTGGTTCAGATCAGCTGT
GGATTATATAACATTATAAGCTTATATTTGTTAAAGAAATGAAATGTTAAATTCTATTTC
AGTGATACCTTGCATGCACAATTTGTTTTACTTCTTTTCA
>unigene_653_0
GCGCACAGTGACGGACCTTGCCCTTCGTGCAACGAAAGTCACAGCGCGGTCCCTCGGTCA
GACGATGTCCACTCTGGTGGTCCAGGAATGCCACCTATGGCTAGACCTGACAGATATGAG
TGAGTCCGACAAGCACCGCTTCCTGGACTCCCCGATCTCCCAGGCAGGCCTCTCCGGCGA
CGCAGTGGAGAGCTTTGCCCAGCAGTTCTCCATCGCACAGAAGCGGGCGGACACATTCTG
CTCCGGCGGCCCACTGCTAACATCACCCCACCGCCGGTTGCAGCCCCTCCGCCCGTTCGT
CGCCGAGGGCGCTCTCCTGCTGCCCCCACCTTGCTCCAGCGCGGCCCCAGCAGCAGCCTT
CACTCTGGCCGCAGCGTGGAGCTGG
>unigene_654_0
CACCAGAAACCACCATTCCTCATAAAAGGGGGAGACCTTTTGGGCTGATATTGAAGGAGA
AGGAGCACTTGGAGAACCGTAGCCATAGTCATTCACCGCAATTACACGGAAATCATAGGT
GACCCCTTCTCTGAGGGTATCCAGGTTAAGAGTGTAGGATGTCACCTCTTTAGGGATGTC
TTTGATTAGAATATCCCACAGTCCTTCATCAGATGGTCTTGCTTCGATAACATAGCGTGT
GATGGGAGCACGGCCCGGGTCACCGCTGGACCAGTGGAGAGTCAGGGCAGAGCCATAACG
AGAGATAAACGGCTCCCCCGGAGGCCCTGGAGCACCTTCTCCAGGGCCAGTTGTGATGTT
TGCTTCGATCTCTGGTCCATAGGTAAGGGTTTTAGCACGGATGCGGAAGTTGTAGGTCAC
TCCATCTGCCAGATCCTTGATTTTCATCCACAAGGGGGCACTGCCCTTCACATCCACAGT
GACAACCTTACTGACACCATCCACAGGCGTGCAGGGCTCATAGACCACACGGTATCCTTC
CACGATGCCATTGGGCTGCTTGGGCTCACCCCAGGACATGTTGACCGAGGTG
>unigene_655_0
AATGAGACTTTTTCCTATCTCATTCTACAAAGAACCTTTGAATTATACATCACAACATCT
TAACATCTGACACACACGGTTTAGGTGAGTCAAAAATAAATCCCTGGTCCCAGACAAAAG
AGAAGTCTGCAGAGAACAAAGAATCCTATAGCACCACACACACCCATATACAGTGACAGG
CTCAAAGGGTTGTACCTCGCCACTACGGACGGCCGGGCTGTCGTAATGGAAGTTGACACT
GGACAGATTAGCGATGCCCTGCCACTCTCTGAACTGATATTTTATGAGCACAAACAATAA
ATAAGTGTGTGACCATATGTGTGTGTGATAAAAATCTAATAGTGCCAATAGCATTAGAGC
AGATTAGATTAAACAGATGAAGGCGGAGTGGAATGTCATTCAGAGCAGGTTATTATCAGA
CATTAATCAGGCTAACAGTGTTAAGAACACATTACGAATGCTTTAGATTAGAGACGCCTG
ATTGGCAATAAAGGAATGGACCCCCAGCAGCCATGCACTCTCGCTCTCTCTCTCACA
>unigene_656_0
GGGGAAGGCAAAAAAATCTTTAACACCTTCCCTCAGTAGACTCAAGTGCAGTCAATACAG
TAAGCATGGCGTCAGAGCTGTGATGCAACTGATGGCACACTGTATCTAGTGACACTACAA
GGAAGGAATACGTGACGACGGTCCATTGAATTATTAAAATATCAACCGACCGGAAAAAAA
TATTCCACATATACCACCATAACCACACCTCAGG
>unigene_657_0
ACTCGCTGCCCTTGTCTACCGTGACCCAAAGCAGAGCGCGCTATCCCAGCGTGGGGCCGC
ACTCATTCCCGACTCGTTTAATCTGTCACTTGTGTCTAACGTCATCTCAGAAGTTCCTCT
TTTTGTAAAATTCGTCCTCACAGCTCCTCTCATAATCATGTGGTCCCATGATCTTATTCA
CTGTCATGGAAAAGTCATTGTCTTTGTTTTGCTCCAGGTAATCTCACAATCGACTCATTT
AGGAGGAACTTCTGAGACAAAGGTGATTGCTAATTCATACCCGAGAACTTTGTTACCTCT
CCTGAGCAATATAAGGCAACCTCTATAACATTTCCTCACTTAAAATAGGGCACAGGTTGG
GTTGTGGACTATATCTGTGGTTCCTCTGAAGTCAAATTGTTTGCCACAAAACCTCGATAT
TCTTTTACCACAGAG
>unigene_658_0
ATGCAGAATGTGTTTTGGACAGATTTATGGCTGGAACTTTGAAGACTGGTTGCTAAGGTT
ACGACTCTTCAGTCTTGGGGTCACACCCTGTGATTGACAGAATTACAATGTTTACTACTT
TGCTTGAACCTCCTAAGAAAAGGGTTAACTTTGGCTTACTAAAACGGAGTAAGCCGTACT
GTTAGACACAGACTTCAAACAAGTGTCACTGAACAGTTGTGAACAAGTGCCTGCTATCTG
AACTCATCTGTGCAAATTGAGTGTTCTTTCTTTTTTTTCTCTGTCCACTATATCATGCTG
TAAAATACTTTCAGAATCTGTTGGCATTATGCCTATATTTCTGAGTGTGGAGCGGAGGTT
TTCTGCCTTGTTGCCCAAAGCCAATCTTCCTGCGTGCGTCCATCAATAACTGATTCAGAG
AGGCAATATCTCTGGTTAGGCCGCATACAAGCTCTGTGGCATCTTCCAGATCACAGGAGG
CTTCTGAGATGGGGAGATCCTCCAAACTCAGAGGGATGTTGTTGAGCTGGGAATCTGTCA
CCGAGTGCATGGATAAAGGGCTGGAGGGATCCGGTTCAGCGGCAGGACTCCGATGAGTCT
CGTGAGCATCACTCAGTAAACTTACACGCTCTGTAAACGATTGCACATCTTCATTATCAC
CACCCGGTGGAGCTGCAGGTAAGGACAAACTCGACACACTGTTGTTCTCCCAGTCTGCCT
TGTTCTCAGCTGTGACAGTGGCAGCAACCTGAGTAAAGTCTGAAGACTCAGGCTTATCGT
CTGTCTCGTGGATTACAGGAGGTGCACTGAGGGTCTCATCAGCTGTGATCTCCATGAGCT
CCACACACTGTTCACTGGTGTGTTCACTGGTAGAGGCGTTCATGTCACATTCACACGGAC
TGCACTGCTCGA
>unigene_659_0
AAAAAAAAAAGAAAAAAAGTTGCATATTTATTTTCCTGCTTCTAAATAAAAGTCTGTCAT
GGAGGGCTAGGGAATGAGTGATAAGAACTGGGAAATGCAGAAACTGATGTTCAGCGGAGG
GTAAAGGCAGTTTGGTGCAGTACAGTAGGTGGGGGTTTGGGGTTGGTGTTTAGCCCATGG
CCCCACTGAGCATGCTCCCTGTGGGGGGCAGCAGGTGAACACACACCAGCAATGTGGTGT
GTAATGGTCCCTGACAGAATGCCGATAACCCAGCATGAGAGTCGAGGTTTGTAGCCTCTG
ACTGAGTCTTCTCCTCATCCTTACCTCCTTTCCTCCACCTGTGCCCCCCCTCTGGCTCAC
CACCAAGTCATTATACATCCCCTTTCTACTTCTGCTCACATCCAAACAGCCATTATTCCA
TCAGACTATCCATTTTTGATGGATTCCCTCAATGGAACATAGAGTATTAGCTGATTACAT
CTTACTAAATCACATAAAAGGGATAGTTCAATCAAAAAGTTAAATTCAGTCTTTATTTGC
TTACTCTCCAAAACCACATTTTTTTTCTTTCATTTGCAAAACACAAAAGATGATATTTGA
GAAACTTTGATAATAATAGTCAATGGGGTCCAA
>unigene_660_0
TGTTGAGATGCATTGCCACTCGCAGAGACTTGAAAAACTGCAAACCATCACTGATGCTCA
AAGATGCAACAGGATTTTAAAAACGGCACGCAGCATATCACGTATTTCATAGGTGAAATA
ACACGGACCTCTGAGGAATCTGGTTCTCACACTCACCTTTGATGTGTGTACCACCCGTCT
ACAATATGCTGTGTACATTTTGTGATTGACTAGGTTAAACATGTTTGTGTTTAGCTGCTT
TAAAGCGGCAATAACCATAAAACCATAAGAATTCTTGTGTGCCATCAGGAATTTATATTA
TGTTATGGTAAACATGTATTGTAAGGTAAGATAACCTCCCTTACAAAACAAAAATATATG
>unigene_661_0
TCGGCCGATATATCGGTGCATCCCTAGTTATTATTGTGGGAATTATTGTCATTGTTATTG
GGAGCGCAGCTGGACCGTACCATAGCCAACAATGTGGAAGATTGCAGGAAATGCGAAATG
CCAGCTTGGTCTCGATAATGCTTGATTGTACGCGGGAGGGCATTTGGTTTGTTCTCTCAG
ATAGACACATATTTAACTGTACAAACATTCGTATATAGGTAGCTACATACACAAACAGTT
CGTATTAATTGCCTTGTGAAGTCTGGACGTCGTTGGCATGCCGTCGATGTGGGAATGTTA
TGCAACATTCCTGATGGTAAAACTCAGATTTGACTGAATTGCTCTCAGTCCCACATGGAA
GGTCAAACCAGCCAGAAATGAAATAATTTAAATAAACATGAAGAGCCGTTCCCGTCTCGT
TCTCCTCTTTGTCCTTTTTCCATCTTGACGGCTGACAGCGCCAACCTGCAAAAAAAGAGA
GACAAAAACATTCAACGTCAGTCCTGAAGTGCACTTTTAAGAACTGTAGTTTAAGATGAG
ACACTACAGGCAAAACATTGATTTTCATGCGCTGGTCAATTTTGA
>unigene_662_0
AGACAGAGGGAGACAAGCAGGAGGCTGAGATGAAGGTGGATATTCATCTGCTGGATGTGA
ATGACAACTACCCTAAACTGCAGAAGACACAGGGCTTCATCTGCATACAGGATATGACAC
CTTTGACACTCAATGCTGTAGATAAGGATGACCCCTACGGAGAACCTTTCACCTTCTCTA
TTAACCGCAAGTCACCAAACTTTGAGATCAAACCTCTGGATGGAACCTCAGCGCAGCTGA
TTTTGAAGAAGAAGCCCTCAAGTGATCTGAATGCCACTGTTCCCATCAACATCAAAGACA
ACGCTGGGATGGGTATCACTCAAAAGTTTGATGTGCGTATATGTAACTGCACTAAATTAG
GCTACTGTTACATCGAGCCAGCAGCTCACAGCTGGAAGATGAGCATGAGCAGCACCCTCG
GCATCCTGGCAGGAATATTCGGCTTCATCATTCTGTTCCTGATCATTGTCGTCTACCGAA
TCAAGAAGAAGGATCAGCAGAGAACAGAACCTTCTGGAGAGACGAAAGCAATGCTCTAGA
GTCGGGATAACGTGCCAACTGTAAACATCATTCGGTACACAAGCCAGGCAAACCGACATC
CATGAGCCTCAACACACACACCTTTATTTTGTAAAGTTTCTTTTCATTTTTAAAACACAC
TTTTTCTTAACATTAAATATTCATGTTCAAGATTTGCGCAGTTTTAACAGTAACTTATTC
ACCATGTGGCCTGGCTGATATATTAAATCATTTATATTTTGATATATAATCAAATATACA
CCCCCCCAGTTTAAA
>unigene_663_0
GTTTTTGGTTAAATGCCTGAAATAGGATCCATGATTAACACAAGTTTCAAATACAATTTT
CATGTTTATGACATGAAATACATCATTAATACTCCCTATAGGGATTATTATTATTATTTA
CGTGGCTTGAAAAAGGTTGTTGCTAACAAGTGGCTAAAATGGACCACAGAGGATGTTGGT
TATTAAATGCCATCATACCAAACAGCTACTCAACTACTCACTAATCCATTTTTACAGCCT
AATTGTGCTGATAATCTAGCTCTTGGGG
>unigene_664_0
ATCAGGGCACCATGACCGCCCATCAAGAGAAGCAGAAAAAACAAAGACCTTTGTCTGAAC
CTGATATGTCGTATTGGTTGCAGCAGCGTAGGTCAAATAGTCTTTCACAGGATGAGACGT
CTCGAGTCGTAAGTGAGGATTCTGTGTTTTCAGACCTTCAGAGTCAGAATGACTTTGTAT
CTGACTCCAGCATTCTGAACGTTGCAATGATTGTGGGATACATCAACTCCATGGAACTGG
AGCTAGTAACGTCACAATCTGAGGAGGAGGCATTGCAAGCCATGCGAGAGTGCATCAGTC
AGATTGGCATTGAGCAAAAGACCCATTCGCTGGTCATGATGAGAGTCAAATGCAACTGCG
TTCAGCTTTGTGACGACCGAGATGTCGCGCTAGCATCTTACCCAGCAGAGAACCTGGCAC
TTTGTGTCATTTGCACGGAGGACAGCAGGTTCTTTG
>unigene_665_0
GGAAATGATCTTTATCCGTCTGTATATTTTCCACATTAATCTCACATTGGATCACAATAA
ATGCAAAAATCTGTACCCAAAAGACCAAATACAAAACAACATCTCCAAAACATCTAGGAA
CCTGAGTATTTGTGTTTGAATAAACAGTCTCAAATAGTCTAAAATAACTTCTAACTAGTT
TTAGTTTATGTCTTGAAGGAAAAAACAGCGCTTGCAAGGCAGCAAACAGACTAAGTTTTA
GGTAAGTTTATGTTTAGAACTTCTTTAGAACTATTTTGTCATCATGACTTGATTTCAGGT
GAGAAATCACAATTCATCGTGCAAATATGACAGTGACATCATTCCAGTGGGTAGATTTTG
AATGCTAAACATTCTTTCAGCTAGGGTCAATGGGAGATTTTCTAACTTTCATCTGAAATT
TCTAACACACCAAAGCAATCTACAAATAAAGTTTGTACGTTAATCAGTTGTGGCCGAATT
AATTGCAGAATTTTGTAGAGAACAAAAGGAAGAATATTAATACACCTTGCAAGCACTGCA
AATAAAAAAAAACAATGTTAATGTGATAAGAGTTTACTGCATGTAAACATATGGGTTTGC
TTTGTGTAGAACAGTGTTTATAGTGCAATTTGAAGTAATATGTTGTTGCACATGCCCTTG
ACTAACATCACCACACCAAGGTGGAGAGTCGTCAGGTTCTCGTTTGATCGTGTGCAGAAG
GTTGGGACTCCTGAACTCACAAGCCAGCCGGATATCATGCTGCATGCAGCTTTCAATATC
ATTTGAAAATGCATATCCGTCCTGACTGCCGACAGGAGCGTCAGAGTGATTCATGCCTTT
GTTCAGGACACACTTAAGAGGTCTGCTGACTCCTGCACACTGATACTTGTGGTGTCCGTT
GATGGGAGGACTGATGACAGCTTTTCCTCTTTGATATGATGCACAATAGTCATAGTATTC
AGCCTCGCTTTTCATCTGTGTATATTCAGGGCGCCAAAGCGTCCCGTATGCGTTACACCC
GTTCTCAGAGTCTGAATCTTCTGTCTTAATGGCCACTTCAGGAATCATGTTAAAACATTC
ATTCTGCATGTACCTTCTCTCAGCCTTCCTGTTGACACAATAACTCTCAATCTTCTGCAA
TTCTGTGTTGCATCCGATTCGTGGTTTTCCAGAATGGCTGTGCTTATAGAAGCTTCCAGG
CAGGTAGTTCTCATTTGGCCCCGTGCGTAAGGCAACAGGACAGCGGGTGTCCCACAAAGG
ATCAACAGCTTGAAGTCTAGAAACACAGAAGTTGAGCGGCTCGTCTTGGGTTTTGCAGCC
CTCTCCTCTGTACTTCCTGTTGGTCAGGGCTGAACACGAACCGTCATGACCAGATGAGCT
TGTCCAGTTAAGAAGTAGCATGTCTTCACTGTCAATTGAGCCATGGGAAACCTGTTGCCT
TTTATCACTTTTGTGTTTGCTCTTCATCATCATACTCTTCATCTTGAGCTCCATGATGGA
GGGCAGGACTAGAGGAACAGCCACACAGAACAGAGCGAGCTGAGGCGGCAGCAGAGCTCC
AGAGTCCGTCTTCCTCCTCTGACCCTGCAGGAACTTCAGACTGCCCTGAAACTGCATGTT
CAGGAAGCCGGAGGTGCTGTCCAGCAGGCAGCGGACTCGAGCGACGAAGCACCGTGTGAG
AAATGGAGACAATTCAGGAAGAACGCCATCAGGCACTTCAGCA
>unigene_666_0
TTTTCCACTGACACCAATGCAGCCAATCAGAAAGTCTCGAGTCCTGCAGTCCTCTTTCCA
CGTGACGTCCTCTTGAAGACTGACAACTATTTTCACATGTCTGCTCTCTTTACGAGAACT
TCCGTCTCCAACAGAGTTATCCAACAACATGTCGAAGCTGGTGGACTCTGTGAGGTTGAA
GCTGTGTTGAGACAGTCCAGGCGTGGGGGTCAGGGTCGGGTTATAGACGGACACTTGAGA
GGATGCCTGGCTCCCACTGGCTTGGCTTTCCAACTTAAGACGATCATTTTCCACCTTTAA
CTTCTCGATCTCCACCTGCATGTGGTTCATAGCCTCCCGCAGCTGGTCCAGCTGGTGGGC
GGAGCTTAGGGCTTCCAGTCGAATGTCCGTCAACTTCATCTCCTTCTCTCGCAGCTCGTT
ACGCAGCAGCATCACAGTCTCCGCCTCCCCATCCAGACAGTCTGACAGTATCGAGCTGGA
GCGTGTGTTGCGGAGCAGCAGTGCTGAGGTGCTGGTGCCGTTGCGAGGGAGTTTGGGAGA
GGAAGGGAGAGAGGAATCCGTCATCTCCTCAATGTCTGAGTGGGACGAGGCTGATTTGGG
TGATTTCTTCTTACCGAAGGCCTGTTTGA
>unigene_667_0
ATTTAAATGGTCCTGTGGTATGACAAATAAAATCTTAAAAGTATATTCAAATGTTCAGAG
TACTCAATTATATACTATACGTTCAAACATTCAGTCTGAAGTTCTTAAAAGCTGCATGCA
TAATAATAATTAGATGGAATATAGCACGTGACATCCGCTATATTAATTTATTTTTCTTGC
AGATGGCTACATGAAACGAAAAGAGG
>unigene_668_0
TAGCAAAAAGAAACTAAATTGGAACTGCTTGGGAAACACAGAAGCAGGAAATGAGTTTCG
ACGTCTCCTAGATGAGAAACTAAGGGAGTCGGAACCTTGTCTGAGCTCAGAAAACACCAT
GGAACAACAGTGGACCTATATCAGCTCTGTGCTTTACGACGCAGCAGCCCAATCCATCGG
CTATAAGATCAGGAACCACCAAGACTGGTTTGACGATAACTCAGACACCACCCATAACTT
GCTTAAGGATATGCACAAAGCACACCGGGCAACTTTAGAAAACCCTTCATCCACCAAGAC
CAGACAGCATTTGCAGGAAATCCGGGGGAAAGTGCAAAGGGAAACACGCGCCAGGCAGAA
TGAATGGTGGATTGAAAAGGCGCATGAAATCCTGTCTTTTGACAATAAAAATGACTTGCA
TAATTTTTATAATGCTGTCAAAACCATCTACGGACCAACAAATCGCTGCATCACTTCCCT
GAAAACAGCAGATGGACTAACACTTCTGAAGGACCAAAATAGTATCCTGTTGAGGTGGGC
TGAACACTTTGACACCCTGCTTAATCAGGATTCTGATGCGGACCCCACCATTCTGGACGA
ACTGCCTAAA
>unigene_669_0
AAAATGAAATAAACCTGCATTAAATATTAATACACTTAAATTTTAGACAAAATTAACTCT
TGGATTTTTAGGCATTTATTTTGGTATGTCCACCTCAAAAATGTGATATTCAGAGATTTA
TTAGTGTAGCATAAAAACTTATTACTGTGATATTTCATATTTACCATTAATTTAAGGTAC
TGAATGTTTTCCATATATTATAGTATCTCAATGGTACAAGGTAATACTGTGTGAAATGTC
AAAAAACATGGTAAT
>unigene_670_0
GGAAAGGTAGCCTGCAGACAAAAAACCCTCTTGCAGTGTGTGGCTGGTAAATATTTGTGG
AGTTGTCATGGGACCCGTTCCCAGCTCAGGATACTGTTTAAACAATCCCTATCTGAACAT
GCAGAGGGAGATGAAGACACTGTATCATTATGATTCCCATGTGGGCCTCTGTCCCAACAC
CACACTCTGCAAACACTGCGACTGCTGTGGGAGAGGAAGACCACTAAAAATAGACGTGGG
GGGTGGGGGGTTCGGGCGCGCTCTCTCACTGAGCCTGCTGGAGAGATTTTAGGCCCTCTG
GCACCCGAGCCGACAGGAAACGATACACCGGAGTGCAGAGAGGGCTTTCCTCGAATGTCA
GAGCTGTTCTGTGGAAAAGACTGGGAATGTAGACTAGCTTCCGCAAACAAGAAGGGCACT
TTATGAGCCTGGCGGCTAAGAATG
>unigene_671_0
TGTGGCTTGTGTTTTTATGCTGGGATAAAGTTGTTCTGAAGAAGCCCTGCAGTGGAGGAA
CTGTTATTGAGTACATCTCCTATGTCACGGAGATCAGCGACGAGGACGTGAGTTTACGAG
TGAACGCTGATTTCCAGAACAGCTACCTCGGAGAGCCTCTGGACGTGGAGTTCAGCTTCA
ACAGGCTGACCATGAGGAGGTGCCACTGCGCTCTGGAGCAGGTCAAACATTTCGGAGACA
ACATTTTGTTTCCCAGCATGCCCTTGCAGCAGCCGCCCCAGTGGAGCGGAGAGTGGAGGG
AAGAGGATCAAGAGGAGGAGGATGATGAAACCCAG
>unigene_672_0
CAAGAAACTCATGTGCCTGTCAAGCTTCAGTCTCTGGGCCAGTAGTCTCCAATCTGCTCC
ATTGGGACAGGGGGTGTCCAGACTGCTGCAGATCTTCTGTCGGATGAGGTAAGGGATCTG
GAATGCGCTCGGACCAGCCAGGGCAGGGGTGCAGTTGTCCATTAACAGGAAATCAGAGTC
CAGTGGTCTGATGTCCTTCGAGATGTTGAAGTCCAGGGTGACGCTTTGTCCTTCTCCTTC
TACCTGCCACACACACAGCGTGCAGGTGAGATCACAGGTGCTCAGGCTCTGTCTCTCCAG
TGTGAAGGTGCAGTGCAGGGTCCGCTGAGAGCCGCTCCAGATGTGATAGAACGGGATCTC
CTGATAGCCAGCGAGTAGTTTGCTTCTCCAGTGTGCCTGGGGCATGTCGTGAATCGAGAG
GCGCAGGTTATGGTAGCTGTCTTTGAAGAGCAGGACGTGAGGCTCGTCAATCAGTCGACC
TCCCAGCTGTCTTTCCATCTGCATCACCTCCTTTAGCAGGTCCTGTGTGTCGTCCATGCA
GTAGACGCGGATGTTGTACTCCAGTGTAGAGCAGTAGGCGGGAGCAAACAGCAGCAGTTT
TAAGCGTTTAGCAGCAACCATGCTGAGGGACTCCCCGACCAGAGCGAAG
>unigene_673_0
TGGCCTCTCTTCTCATACTCATCCAGAAGAAGAAGGTAGAGCTGGATAGGTTGAAGGATG
ACCTGGAGACCCTGAGAGAGAAGTGTGAAGTTTTCCTCAGGCAAGCAGCTGCCTCTCCAT
CCGTCCCTACGCTTTCCTCTGAGCTCAGCATCCTCACTCAGAGCACAAACCAGGTCCACT
CCATGTGCTGCATCTACCTGGAGAAGCTGAAGACAGTGAGTTTGGTGGTGAAACACAGTC
AGAGTGCCGAAGCTCTGGTAAAGCTTTATGAAGATAAGTTGTGCGAGGAGGATACAATCA
ATGCTAATATCAAATCTATCGATGGTGTCATGAGCACTCTTAAGCAATGGAGGTCTGAAA
TTGATGAAAAGCGCGAGGTGTTCCATGACTTGGAGGATGAGCTGCAGAAGGCACGAGTGG
TCAGTGAGCGCATGTTCAAAACGCACAACGAGAGAGACTTTGATTTGGATTGGCACAAGG
AGAAGGCCGACCAGCTCAAAGAACGATGGCAAAACATCCACTCTCAGATTGAAAACAGGC
TCCGGGACCTGGAAGGCATCAGCAAATCACTTAAGTACTACAAAGACACGTACACCAGCC
TGGATGAATGGAGCAAAGAAATGGAAGCCAAGCAGCTCAAGGCCCAAGAGAATCAACCTG
AGGACAGCAAGGCATTGGCCGAGTTCCTTAACCAGCAGAAAGTTTTGGTCGCAGAAATTG
AGCAAAAACAAAGCAAAATTGAGGAATGCCAGAAGTATTCAGAGCAGTATGCAGTTGGAG
TGAAAGACTATGAACTGCAGTTGATGACTTATAGAGCCATGGTTGACTCTCAGCAAAAGT
CTCCTGTGAAGAGAAGGAAGATGCAGAGTTCTTCTGATGTCATCCAGCAAGAGTTTATGG
ACCTTCGTACACGTTACACAGCCATGGTTACTCTGATGACACAGTATGTGAAGTTCGCAG
GTGAAACACTGAAGAGGGCGGAAGAGGATGAGAGGTCTGTTGAGGATGAGAAGAAAGAGC
ATGGCGATAAGGTTAACAAGTTGTTAAATTGGATGTCCAGTATGAAAACGAATCTGAACA
AAGATGGAAAGGCTCAAAGTGATGGCAAACCCAACACTGAGAGCACTAGTAAGCCCCAGA
TGTCACTGGAGGAGATGGTGACAAAGAAGGAACAAATTGGAGAAGCATTGAGAACTACCC
AGCTGATGCTAACCAAACACTGTGACAAAATGACTGAAGAAGAAAAGCAAGAAGCAAAAG
AACAGCTGAAATCTCTTCATCAGGCCTACAGCGAGCTCTCTCAACAGTGTGCAGATGCAG
CTTCCTCAGCCGATCAGGCACTGCATGTCATCCAAGGGATTCTGGATGTTGAAAGTGGGG
>unigene_674_0
GGAGGCGCGGAGCATGGAGGAGAGTTAGCCGGCCTTAGCTAATGAATATTTTAATTTCAC
TCCGTTTTCTAGCTTTGCGATCGGTGGAGTCACACTTCAGCGTCACGCTGGCGTCCATTA
GAAAGAAAGTCAGATTCATTAATGCCGTTCCGAGTCGTATTTCACTGCTACGTGTCTGGT
GTTTTTGTAGAATTAGTCCTCGGGCGTTTGTACATTTTACGAAATTAGATTAATTCCACA
CCTGTAGAGACCGCGATATTGTGTTATAGAGTCGATTACAGCTCAGACAAACATAAATAA
ACAAATAAATATTTT
>unigene_675_0
GAAACATCTCAGTACCCGTAGGAGGAGAAAATAATAATGATTCTGCTAGTAGTGGCGAAC
GAACGTGGATGAGGCTAAACCGTGTGCATGTGATACCTGGTAGGGGTTGTGTGTGCGGTG
TTGTGGGCCCCAATTGGCGGTGACTACCATCATCGTGCTCGTGTGTTGTTGTTAGGTGAA
GTGGTTTGGAATGGCCTGCCGGAGAAGGTGAGAGTCCTGTAGTTGAAGACAATGGCATGT
GGGTTGTTGGGTTGCCCGAGTAGCAGCGGGCTCGTGGAATCTGCTGTGAATCTGCCGGGA
CCACCCGGTAAGCCTAAATACTCAGTGTGACCGATAGTGAATAGTACCGTGAGGGAATGG
TGAAAAGTACCCCGGGAGGGGAGTGAAAGAGTTCCTGAAACCATGCGCTTACAATCCGTC
[truncated: 73,991,786 more chars]
