# Supplementary material for: Identification of Immune-Related Genes and Development of SSR/SNP Markers from the Spleen Transcriptome of Schizothorax prenanti
Source: PLoS One. 2016 Mar 28;11(3):e0152572. doi: 10.1371/journal.pone.0152572 (PMC4809619; doi:10.1371/journal.pone.0152572)
Supplement: S2 Text — (XLSX) [file pone.0152572.s008.xlsx]

## Sheet: annotation_merge
	NT				NR				SwissProt				GO	KEGG
gene	target	length	pIdent	eValue	target	length	pIdent	eValue	target	length	pIdent	eValue	GOTerm	pathway
unigene_36366	Cyprinus_carpio_genome_assembly_common_carp_genome_,scaffold_000028883	91.1504	226	5.16795e-79	-	-	-	-	-	-	-	-	-	-
unigene_32909	Cyprinus_carpio_genome_assembly_common_carp_genome_,scaffold_000028918	93.1962	632	0	PREDICTED:_uncharacterized_protein_LOC101882837_[Danio_rerio]	83.3333	210	1.50706e-117	-	-	-	-	GO:0015074/GO:0008270/GO:0003676	-
unigene_32908	PREDICTED:_Danio_rerio_thyrotropin-releasing_hormone-degrading_ectoenzyme-like_(LOC562409),_mRNA	92.8105	918	0	PREDICTED:_thyrotropin-releasing_hormone-degrading_ectoenzyme_[Danio_rerio]	95.098	306	0	sp|Q9UKU6|TRHDE_HUMAN_Thyrotropin-releasing_hormone-degrading_ectoenzyme_OS=Homo_sapiens_GN=TRHDE_PE=2_SV=1	71.8033	305	1.37767e-146	GO:0004177/GO:0016020/GO:0008270/GO:0008237/GO:0006508	-
unigene_32901	Cyprinus_carpio_genome_assembly_common_carp_genome_,scaffold_000005786	94.1748	412	5.50815e-176	-	-	-	-	-	-	-	-	-	-
unigene_32900	Cyprinus_carpio_genome_assembly_common_carp_genome_,scaffold_LG24	95.3552	366	4.62763e-161	-	-	-	-	-	-	-	-	-	-
unigene_32903	PREDICTED:_Danio_rerio_phosphatidylinositol-binding_clathrin_assembly_protein-like_(LOC100534771),_mRNA	95.7655	307	1.1385e-136	PREDICTED:_phosphatidylinositol-binding_clathrin_assembly_protein-like_[Danio_rerio]	94.4444	72	2.18364e-37	sp|Q7M6Y3|PICAL_MOUSE_Phosphatidylinositol-binding_clathrin_assembly_protein_OS=Mus_musculus_GN=Picalm_PE=1_SV=1	48.6111	72	1.12398e-07	GO:0048268/GO:0005543/GO:0030276/GO:0005545/GO:0030136	-
unigene_32902	Cyprinus_carpio_genome_assembly_common_carp_genome_,scaffold_LG48	86.5052	289	1.33555e-75	-	-	-	-	-	-	-	-	-	-
unigene_32904	PREDICTED:_Danio_rerio_dynein,_axonemal,_heavy_chain_2_(dnah2),_mRNA	93.9394	396	1.0957e-167	PREDICTED:_dynein_heavy_chain_2,_axonemal_[Danio_rerio]	92.4242	132	5.51002e-78	sp|Q9P225|DYH2_HUMAN_Dynein_heavy_chain_2,_axonemal_OS=Homo_sapiens_GN=DNAH2_PE=2_SV=3	74.2424	132	1.14362e-65	GO:0005737/GO:0005856/GO:0016887/GO:0016020/GO:0007018/GO:0005858/GO:0000166/GO:0001539/GO:0003777/GO:0008152/GO:0005929/GO:0030286/GO:0042995/GO:0005874/GO:0003774/GO:0005524	-
unigene_32907	Cyprinus_carpio_genome_assembly_common_carp_genome_,scaffold_LG5	97.1671	353	3.45499e-167	-	-	-	-	-	-	-	-	-	-
unigene_32906	-	-	-	-	PREDICTED:_uncharacterized_protein_LOC100004199_[Danio_rerio]	49.1713	181	3.00218e-41	-	-	-	-	-	-
unigene_26379	Danio_rerio_dipeptidyl-peptidase_4_(dpp4),_mRNA	84.7909	1315	0	dipeptidyl-peptidase_4_[Danio_rerio]_&gt;gi|197245546|gb|AAI68467.1|_Acta1_protein_[Danio_rerio]	83.4515	423	0	sp|P22411|DPP4_PIG_Dipeptidyl_peptidase_4_OS=Sus_scrofa_GN=DPP4_PE=1_SV=3	46.5558	421	2.4165e-121	GO:0004252/GO:0042110/GO:0030139/GO:0001666/GO:0008236/GO:0043542/GO:0005925/GO:0070062/GO:0016020/GO:0071438/GO:0016324/GO:0002020/GO:0006508/GO:0031295/GO:0042803/GO:0008284/GO:0030027/GO:0046581/GO:0005886/GO:0008239/GO:0010716/GO:0005765/GO:0042802/GO:0005102/GO:0033632	ko02020/ko04112
unigene_26378	PREDICTED:_Echinops_telfairi_bone_morphogenetic_protein_receptor,_type_IB_(BMPR1B),_transcript_variant_X2,_mRNA	82.9208	404	1.03437e-96	PREDICTED:_bone_morphogenetic_protein_receptor_type-1B_isoform_X1,_partial_[Cricetulus_griseus]	93.985	133	1.67622e-86	sp|O00238|BMR1B_HUMAN_Bone_morphogenetic_protein_receptor_type-1B_OS=Homo_sapiens_GN=BMPR1B_PE=1_SV=1	93.985	133	6.18551e-84	GO:0042078/GO:0016310/GO:0030509/GO:0023014/GO:0009966/GO:0016021/GO:0016020/GO:0000166/GO:0004675/GO:0004674/GO:0016740/GO:0004672/GO:0002063/GO:0046872/GO:0045669/GO:0005524/GO:0060350/GO:0006468/GO:0061036/GO:1902731/GO:0043235/GO:0016301/GO:0045597/GO:0001654/GO:0005886/GO:0030166/GO:0001550/GO:0007178/GO:0046332/GO:0009953/GO:0016772/GO:0005025/GO:0005024/GO:0042698/GO:0004702	-
unigene_26373	PREDICTED:_Danio_rerio_protein_tyrosine_phosphatase,_receptor_type,_f,_a_(ptprfa),_partial_mRNA	92.7632	304	5.21801e-120	receptor_protein-tyrosine_phosphatase_LAR_[Danio_rerio]	98.0198	101	5.341e-63	sp|A4IFW2|PTPRF_DANRE_Receptor-type_tyrosine-protein_phosphatase_F_OS=Danio_rerio_GN=ptprf_PE=2_SV=1	92.0792	101	1.22434e-58	GO:0016787/GO:0016791/GO:0016311/GO:0006470/GO:0004725/GO:0097374/GO:0004721/GO:0035335	-
unigene_26372	Cyprinus_carpio_genome_assembly_common_carp_genome_,scaffold_000028853	94.8498	233	1.10964e-95	-	-	-	-	-	-	-	-	-	-
unigene_26370	Cyprinus_carpio_genome_assembly_common_carp_genome_,scaffold_000000791	89.8465	847	0	PREDICTED:_RNA-directed_DNA_polymerase_from_mobile_element_jockey-like_[Saccoglossus_kowalevskii]	46.8599	207	4.24957e-69	sp|P16423|POLR_DROME_Retrovirus-related_Pol_polyprotein_from_type-2_retrotransposable_element_R2DM_OS=Drosophila_melanogaster_GN=pol_PE=3_SV=1	30.303	231	3.07139e-20	GO:0006278/GO:0004519/GO:0006334/GO:0000786/GO:0090305/GO:0003677/GO:0003964/GO:0046872/GO:0005694/GO:0005634	-
unigene_26377	Cyprinus_carpio_genome_assembly_common_carp_genome_,scaffold_LG19	90.7285	151	3.47697e-46	-	-	-	-	-	-	-	-	-	-
unigene_26376	-	-	-	-	PREDICTED:_uncharacterized_protein_LOC103911347,_partial_[Danio_rerio]	64.6552	116	3.75652e-41	-	-	-	-	-	-
unigene_26375	Cyprinus_carpio_genome_assembly_common_carp_genome_,scaffold_000002105	91.6418	335	1.32732e-126	lambda-recombinase-like_protein,_partial_[Tetraodon_nigroviridis]	52.4752	101	2.64367e-25	-	-	-	-	GO:0006310/GO:0015074/GO:0003677	-
unigene_26374	Cyprinus_carpio_genome_assembly_common_carp_genome_,scaffold_LG34	95.2381	210	6.49036e-88	-	-	-	-	-	-	-	-	-	-
unigene_6461	Cyprinus_carpio_genome_assembly_common_carp_genome_,scaffold_000001514	82.9268	328	3.60562e-67	PREDICTED:_zinc_finger_MYM-type_protein_1-like_[Acyrthosiphon_pisum]	47.9866	298	3.88298e-93	sp|Q5SVZ6|ZMYM1_HUMAN_Zinc_finger_MYM-type_protein_1_OS=Homo_sapiens_GN=ZMYM1_PE=2_SV=1	26.8608	309	2.03389e-35	GO:0046983/GO:0003676	-
unigene_28766	Cyprinus_carpio_genome_assembly_common_carp_genome_,scaffold_LG33	93.2489	237	3.60427e-91	-	-	-	-	-	-	-	-	-	-
unigene_24658	PREDICTED:_Danio_rerio_erythrocyte_membrane_protein_band_4.1a_(elliptocytosis_1,_RH-linked)_(epb41a),_mRNA	91.5017	859	0	PREDICTED:_protein_4.1_[Danio_rerio]	96.7273	275	0	sp|P48193|41_MOUSE_Protein_4.1_OS=Mus_musculus_GN=Epb41_PE=1_SV=2	76.7606	284	1.83542e-165	GO:0005737/GO:0005856/GO:0008092/GO:0030866/GO:0005198/GO:0003779/GO:0019898	-
unigene_24659	Cyprinus_carpio_genome_assembly_common_carp_genome_,scaffold_000028867	91.3043	115	1.61729e-34	-	-	-	-	-	-	-	-	-	-
unigene_24657	PREDICTED:_Danio_rerio_erythrocyte_membrane_protein_band_4.1a_(elliptocytosis_1,_RH-linked)_(epb41a),_mRNA	93.178	601	0	PREDICTED:_uncharacterized_protein_LOC563864_isoform_X1_[Danio_rerio]	81.8616	419	0	sp|Q6Q7P4|41_CANFA_Protein_4.1_OS=Canis_familiaris_GN=EPB41_PE=2_SV=1	64.1834	349	3.21164e-118	GO:0005200/GO:0030036/GO:0031012/GO:0030507/GO:0005737/GO:0032331/GO:0032092/GO:0070062/GO:0016020/GO:0005545/GO:0005198/GO:0003779/GO:0005509/GO:0005856/GO:0005154/GO:0008015/GO:0014731/GO:0007173/GO:0018108/GO:0005886/GO:0019898/GO:0005615/GO:0043234/GO:0043231/GO:0008092/GO:0030863/GO:0030866/GO:0006355/GO:0005576/GO:0005516/GO:0005515/GO:0005006/GO:0005938	-
unigene_10807	-	-	-	-	si:rp71-1c23.2_[Danio_rerio]	72.9167	48	1.32621e-12	sp|P19848|UBIQ_COPCO_Ubiquitin_OS=Coprinellus_congregatus_PE=1_SV=1	58.3333	48	1.33665e-10	GO:0090263/GO:0010008/GO:0005737/GO:0007219/GO:0070062/GO:0005634/GO:0035872/GO:0075733/GO:0005654/GO:0002020/GO:0000278/GO:0044822/GO:0032481/GO:0030666/GO:0005886/GO:0007220/GO:0005978/GO:0005829/GO:0070423/GO:0005515/GO:0006006	-
unigene_24654	Cyprinus_carpio_genome_assembly_common_carp_genome_,scaffold_000000187	88.6722	1333	0	transmembrane_protein_71_[Danio_rerio]_&gt;gi|688538589|ref|XP_009297001.1|_PREDICTED:_transmembrane_protein_71_isoform_X1_[Danio_rerio]_&gt;gi|221222825|sp|B0S728.1|TMM71_DANRE_RecName:_Full=Transmembrane_protein_71_[Danio_rerio]	85.8131	289	2.22375e-119	sp|B0S728|TMM71_DANRE_Transmembrane_protein_71_OS=Danio_rerio_GN=tmem71_PE=3_SV=1	85.8131	289	2.25827e-121	GO:0016021/GO:0016020	-
unigene_24655	Cyprinus_carpio_genome_assembly_common_carp_genome_,scaffold_LG7	82.6613	248	6.16521e-50	-	-	-	-	-	-	-	-	-	-
unigene_24652	PREDICTED:_Danio_rerio_SLIT-ROBO_Rho_GTPase_activating_protein_3_(srgap3),_transcript_variant_X2,_mRNA	90.2211	1176	0	PREDICTED:_SLIT-ROBO_Rho_GTPase-activating_protein_3_isoform_X1_[Danio_rerio]	99.0826	218	8.78429e-122	sp|O43295|SRGP3_HUMAN_SLIT-ROBO_Rho_GTPase-activating_protein_3_OS=Homo_sapiens_GN=SRGAP3_PE=1_SV=3	87.8924	223	3.45725e-108	GO:0005737/GO:0030336/GO:0006468/GO:0016772/GO:0005096/GO:0005622/GO:0004674/GO:0048365/GO:0007165/GO:0005515/GO:0004672/GO:0005524	-
unigene_24653	Cyprinus_carpio_genome_assembly_common_carp_genome_,scaffold_LG3	90.2863	2131	0	conserved_hypothetical_protein_[Ixodes_scapularis]_&gt;gi|215506336|gb|EEC15830.1|_conserved_hypothetical_protein_[Ixodes_scapularis]	53.0909	275	2.04114e-86	-	-	-	-	GO:0003676	-
unigene_19	Cyprinus_carpio_genome_assembly_common_carp_genome_,scaffold_000002088	92.0128	313	6.60435e-120	novel_protein_[Danio_rerio]	88.3721	86	3.90065e-49	sp|Q6PBT9|Z385B_DANRE_Zinc_finger_protein_385B_OS=Danio_rerio_GN=znf385b_PE=2_SV=1	96	50	2.0721e-25	GO:0005634/GO:0006915/GO:0008270/GO:0003676/GO:0046872/GO:0002039/GO:0072332	-
unigene_18	PREDICTED:_Danio_rerio_zinc_finger_protein_385B_(znf385b),_transcript_variant_X1,_mRNA	93.5567	776	0	PREDICTED:_zinc_finger_protein_385B_isoform_X2_[Danio_rerio]	91.0156	256	1.78173e-99	sp|Q6PBT9|Z385B_DANRE_Zinc_finger_protein_385B_OS=Danio_rerio_GN=znf385b_PE=2_SV=1	88.9764	254	4.40286e-96	GO:0005634/GO:0006915/GO:0008270/GO:0003676/GO:0046872/GO:0002039/GO:0072332	-
unigene_15	Cyprinus_carpio_genome_assembly_common_carp_genome_,scaffold_000000161	83.1395	344	4.74485e-71	-	-	-	-	-	-	-	-	-	-
unigene_14	Cyprinus_carpio_genome_assembly_common_carp_genome_,scaffold_000028834	86.8069	523	2.01797e-161	hypothetical_protein_M514_23910_[Trichuris_suis]	38.0597	134	2.00877e-18	-	-	-	-	GO:0015074/GO:0004190/GO:0008270/GO:0003676/GO:0006508/GO:0008233	-
unigene_17	Cyprinus_carpio_genome_assembly_common_carp_genome_,scaffold_000000420	83.237	173	2.9258e-31	-	-	-	-	-	-	-	-	-	-
unigene_16	Cyprinus_carpio_genome_assembly_common_carp_genome_,scaffold_LG46	89.8305	531	0	-	-	-	-	-	-	-	-	-	-
unigene_11	Cyprinus_carpio_genome_assembly_common_carp_genome_,scaffold_000001265	99.3103	145	2.55791e-66	PREDICTED:_protein_FAM13A-like_[Danio_rerio]_&gt;gi|688588101|ref|XP_009289993.1|_PREDICTED:_protein_FAM13A-like_[Danio_rerio]_&gt;gi|688588104|ref|XP_009289994.1|_PREDICTED:_protein_FAM13A-like_[Danio_rerio]	66.9014	142	1.75614e-47	sp|O94988|FA13A_HUMAN_Protein_FAM13A_OS=Homo_sapiens_GN=FAM13A_PE=1_SV=2	40.8451	71	4.81886e-09	GO:0005737/GO:0007165/GO:0005622	-
unigene_10	Cyprinus_carpio_genome_assembly_common_carp_genome_,scaffold_LG31	89.7196	107	1.18252e-28	-	-	-	-	-	-	-	-	-	-
unigene_13	Cyprinus_carpio_genome_assembly_common_carp_genome_,scaffold_000029036	90.8517	317	1.53119e-115	hypothetical_protein_M513_11925_[Trichuris_suis]	49.4949	99	2.62414e-07	-	-	-	-	GO:0006508/GO:0004190/GO:0008270/GO:0003676	-
unigene_12	PREDICTED:_Danio_rerio_chloride_intracellular_channel_protein_4-like_(LOC100333907),_mRNA	88.0412	485	2.2917e-160	PREDICTED:_chloride_intracellular_channel_protein_4-like_[Danio_rerio]	91.358	162	1.99862e-101	sp|Q9Y696|CLIC4_HUMAN_Chloride_intracellular_channel_protein_4_OS=Homo_sapiens_GN=CLIC4_PE=1_SV=4	75.3086	162	1.53296e-84	GO:0005254/GO:0006821/GO:0050780/GO:0070062/GO:1902476	-
unigene_29828	Cyprinus_carpio_genome_assembly_common_carp_genome_,scaffold_000000588	87.4269	342	7.66109e-99	-	-	-	-	-	-	-	-	-	-
unigene_29829	Cyprinus_carpio_genome_assembly_common_carp_genome_,scaffold_000002104	97.7346	309	8.52311e-148	PREDICTED:_uncharacterized_protein_LOC102792721_[Neolamprologus_brichardi]	63	100	2.20027e-42	-	-	-	-	-	-
unigene_29826	Cyprinus_carpio_genome_assembly_common_carp_genome_,scaffold_000001136	94.7826	115	1.28839e-41	PREDICTED:_CUB_domain-containing_protein_1-like_[Danio_rerio]	74.0741	54	7.05912e-23	-	-	-	-	-	-
unigene_29827	Cyprinus_carpio_genome_assembly_common_carp_genome_,scaffold_000002270	94.3182	88	2.37159e-28	-	-	-	-	-	-	-	-	-	-
unigene_29824	Cyprinus_carpio_genome_assembly_common_carp_genome_,scaffold_000000022	97.0874	206	3.30153e-92	coiled-coil_domain-containing_protein_87_[Danio_rerio]	74.7126	87	4.90563e-35	sp|Q9NVE4|CCD87_HUMAN_Coiled-coil_domain-containing_protein_87_OS=Homo_sapiens_GN=CCDC87_PE=1_SV=2	30.5263	95	5.75854e-06	-	-
unigene_29825	Cyprinus_carpio_genome_assembly_common_carp_genome_,scaffold_000001976	86.3158	380	7.45405e-105	-	-	-	-	-	-	-	-	-	-
unigene_29822	Cyprinus_carpio_genome_assembly_common_carp_genome_,scaffold_000028813	98.8506	174	4.26865e-81	PREDICTED:_phospholipid-transporting_ATPase_ID_[Danio_rerio]	98	100	1.09761e-60	sp|P98199|AT8B2_MOUSE_Phospholipid-transporting_ATPase_ID_OS=Mus_musculus_GN=Atp8b2_PE=2_SV=2	82.1918	73	1.60146e-33	GO:0016787/GO:0007030/GO:0004012/GO:0005794/GO:0015914/GO:0000287/GO:0000166/GO:0045332/GO:0008152/GO:0005886/GO:0016020/GO:0046872/GO:0016021/GO:0005524	ko00760
unigene_29823	Cyprinus_carpio_genome_assembly_common_carp_genome_,scaffold_000001756	93.4461	473	0	-	-	-	-	-	-	-	-	-	-
unigene_29820	Cyprinus_carpio_genome_assembly_common_carp_genome_,scaffold_000003011	90.4908	326	3.41949e-112	-	-	-	-	-	-	-	-	-	-
unigene_29821	Cyprinus_carpio_genome_assembly_common_carp_genome_,scaffold_000000903	90.3704	540	0	PREDICTED:_uncharacterized_protein_LOC101886558_[Danio_rerio]	65.4412	136	1.27528e-50	-	-	-	-	GO:0015074/GO:0008270/GO:0003676	-
unigene_35786	Cyprinus_carpio_genome_assembly_common_carp_genome_,scaffold_LG20	89.9563	229	1.15862e-75	-	-	-	-	-	-	-	-	-	-
unigene_2418	Cyprinus_carpio_genome_assembly_common_carp_genome_,scaffold_000001622	94.5455	220	3.93894e-90	-	-	-	-	-	-	-	-	-	-
unigene_35788	Cyprinus_carpio_genome_assembly_common_carp_genome_,scaffold_LG47	89.7959	196	6.34081e-63	-	-	-	-	-	-	-	-	-	-
unigene_35789	Cyprinus_carpio_genome_assembly_common_carp_genome_,scaffold_LG48	98.4733	131	2.43557e-57	-	-	-	-	-	-	-	-	-	-
unigene_34990	Cyprinus_carpio_genome_assembly_common_carp_genome_,scaffold_000001976	95.4023	174	3.67988e-70	-	-	-	-	-	-	-	-	-	-
unigene_34991	Cyprinus_carpio_genome_assembly_common_carp_genome_,scaffold_000002002	92.3077	312	5.3528e-120	PREDICTED:_RNA-directed_DNA_polymerase_from_mobile_element_jockey-like_[Pundamilia_nyererei]	50.4854	103	7.77955e-24	-	-	-	-	GO:0003964/GO:0006278	-
unigene_34992	Cyprinus_carpio_genome_assembly_common_carp_genome_,scaffold_LG26	92.7083	288	3.10438e-112	-	-	-	-	-	-	-	-	-	-
unigene_34993	Cyprinus_carpio_genome_assembly_common_carp_genome_,scaffold_LG32	94.5205	146	1.12729e-55	-	-	-	-	-	-	-	-	-	-
unigene_34994	Cyprinus_carpio_genome_assembly_common_carp_genome_,scaffold_LG3	88.8889	297	8.94906e-98	unnamed_protein_product_[Oncorhynchus_mykiss]	70.4082	98	2.69233e-39	sp|P08548|LIN1_NYCCO_LINE-1_reverse_transcriptase_homolog_OS=Nycticebus_coucang_PE=3_SV=1	43.8776	98	7.62939e-20	GO:0003964/GO:0006278	-
unigene_34995	Cyprinus_carpio_genome_assembly_common_carp_genome_,scaffold_LG14	96.8051	313	6.87597e-144	-	-	-	-	-	-	-	-	-	-
unigene_629	Cyprinus_carpio_genome_assembly_common_carp_genome_,scaffold_000000379	85.1429	350	6.43384e-85	-	-	-	-	-	-	-	-	-	-
unigene_628	PREDICTED:_Danio_rerio_ARP3_actin-related_protein_3_homolog_B_(yeast)_(actr3b),_transcript_variant_X1,_mRNA	93.1382	1093	0	PREDICTED:_actin-related_protein_3B_isoform_X1_[Danio_rerio]	96.3415	328	0	sp|Q9P1U1|ARP3B_HUMAN_Actin-related_protein_3B_OS=Homo_sapiens_GN=ACTR3B_PE=2_SV=1	88.3792	327	0	GO:0005856/GO:0005737/GO:0030833/GO:0070062/GO:0000166/GO:0003779/GO:0005885/GO:0034314/GO:0042995/GO:0005524	-
unigene_627	PREDICTED:_Danio_rerio_collagen_alpha-1(XX)_chain-like_(LOC101884357),_transcript_variant_X2,_mRNA	88.9665	716	0	PREDICTED:_collagen_alpha-1(XX)_chain-like_isoform_X1_[Danio_rerio]	92.437	238	5.14977e-135	sp|Q923P0|COKA1_MOUSE_Collagen_alpha-1(XX)_chain_OS=Mus_musculus_GN=Col20a1_PE=2_SV=3	33.3333	183	3.16168e-20	GO:0016021/GO:0016020/GO:0005581	-
unigene_626	Cyprinus_carpio_genome_assembly_common_carp_genome_,scaffold_LG43	95.122	246	9.82052e-104	PREDICTED:_uncharacterized_protein_si:dkeyp-13d11.2_[Danio_rerio]_&gt;gi|528511915|ref|XP_005160831.1|_PREDICTED:_uncharacterized_protein_LOC101885159_[Danio_rerio]	57.3427	143	4.90246e-45	sp|O86236|Y132A_HAEIN_Uncharacterized_transposase-like_protein_HI_1328.1_OS=Haemophilus_influenzae_(strain_ATCC_51907_/_DSM_11121_/_KW20_/_Rd)_GN=HI_1328.1_PE=4_SV=1	26.6667	105	8.45833e-06	-	-
unigene_625	Cyprinus_carpio_genome_assembly_common_carp_genome_,scaffold_LG44	97.3485	264	9.21391e-123	F-box_protein_16_[Danio_rerio]_&gt;gi|148726535|emb|CAN87758.1|_F-box_protein_16_[Danio_rerio]	88.4615	104	1.19462e-45	-	-	-	-	-	-
unigene_624	PREDICTED:_Danio_rerio_ST6_(alpha-N-acetyl-neuraminyl-2,3-beta-galactosyl-1,3)-N-acetylgalactosaminide_alpha-2,6-sialyltransferase_1,_tandem_duplicate_1_(st6galnac1.1),_transcript_variant_X1,_mRNA	88.8532	933	0	PREDICTED:_alpha-N-acetylgalactosaminide_alpha-2,6-sialyltransferase_1_isoform_X1_[Danio_rerio]	89.644	309	0	sp|Q92183|SIA7A_CHICK_Alpha-N-acetylgalactosaminide_alpha-2,6-sialyltransferase_1_OS=Gallus_gallus_GN=ST6GALNAC1_PE=2_SV=1	47.0588	323	2.61703e-90	GO:0005794/GO:0016757/GO:0006486/GO:0016021/GO:0016020/GO:0097503/GO:0016740/GO:0030173/GO:0008373	ko00512
unigene_622	Cyprinus_carpio_genome_assembly_common_carp_genome_,scaffold_LG17	90.8889	450	1.2823e-164	-	-	-	-	-	-	-	-	-	-
unigene_621	PREDICTED:_Danio_rerio_spectrin_repeat_containing,_nuclear_envelope_2a_(syne2a),_transcript_variant_X4,_mRNA	86.5014	363	1.14703e-107	PREDICTED:_nesprin-2_isoform_X4_[Danio_rerio]	85.0394	127	1.30717e-64	sp|Q6ZWR6|SYNE1_MOUSE_Nesprin-1_OS=Mus_musculus_GN=Syne1_PE=1_SV=2	41.5385	130	1.00319e-21	GO:0005794/GO:0090286/GO:0007420/GO:0043197/GO:0048471/GO:0016021/GO:0005635/GO:0030496/GO:0051015/GO:0005198/GO:0003779/GO:0005819/GO:0034993/GO:0019899/GO:0005515/GO:0009416/GO:0005102/GO:0048260/GO:0048814	-
unigene_620	Zebrafish_DNA_sequence_from_clone_DKEY-150K17_in_linkage_group_19,_complete_sequence	90.566	53	5.38577e-09	-	-	-	-	-	-	-	-	-	-
unigene_30671	PREDICTED:_Danio_rerio_SOGA_family_member_3b_(soga3b),_transcript_variant_X3,_mRNA	83.9733	599	2.46074e-156	PREDICTED:_protein_SOGA3_isoform_X2_[Danio_rerio]	83.3333	222	1.94683e-80	sp|Q5TF21|SOGA3_HUMAN_Protein_SOGA3_OS=Homo_sapiens_GN=SOGA3_PE=3_SV=1	82.8402	169	5.12242e-72	GO:0010506/GO:0005615	-
unigene_30673	Danio_rerio_glycogen_synthase_2_(gys2),_mRNA_&gt;gi|63101975|gb|BC095660.1|_Danio_rerio_glycogen_synthase_2,_mRNA_(cDNA_clone_MGC:112057_IMAGE:7410829),_complete_cds	92.3554	484	0	glycogen_[starch]_synthase,_liver_[Danio_rerio]_&gt;gi|63101976|gb|AAH95660.1|_Glycogen_synthase_2_[Danio_rerio]	98.1366	161	1.96838e-105	sp|P17625|GYS2_RAT_Glycogen_[starch]_synthase,_liver_OS=Rattus_norvegicus_GN=Gys2_PE=2_SV=2	83.8509	161	3.28669e-93	GO:0005737/GO:0005856/GO:0004373/GO:0005978/GO:0005829/GO:0030864/GO:0043265/GO:0005938/GO:0009749	ko00240
unigene_30672	Cyprinus_carpio_genome_assembly_common_carp_genome_,scaffold_LG1	80.4545	220	8.55802e-32	-	-	-	-	-	-	-	-	-	-
unigene_30675	Cyprinus_carpio_genome_assembly_common_carp_genome_,scaffold_LG20	93.9394	462	0	-	-	-	-	-	-	-	-	-	-
unigene_30674	PREDICTED:_Danio_rerio_myosin_VIIAb_(myo7ab),_transcript_variant_X3,_mRNA	88.2535	647	0	PREDICTED:_unconventional_myosin-VIIa-like_isoform_X3_[Danio_rerio]	90.0452	221	2.00818e-132	sp|P97479|MYO7A_MOUSE_Unconventional_myosin-VIIa_OS=Mus_musculus_GN=Myo7a_PE=1_SV=2	66.3636	220	2.2208e-95	GO:0005856/GO:0050974/GO:0006897/GO:0007423/GO:0000166/GO:0060122/GO:0016459/GO:0008152/GO:0003774/GO:0005524/GO:0035315	-
unigene_30677	Cyprinus_carpio_genome_assembly_common_carp_genome_,scaffold_LG41	91.5493	213	2.87227e-76	-	-	-	-	-	-	-	-	-	-
unigene_30679	Cyprinus_carpio_genome_assembly_common_carp_genome_,scaffold_000021894	92.0792	202	2.76741e-72	-	-	-	-	-	-	-	-	-	ko03030/ko03410/ko03420/ko03430
unigene_30678	Cyprinus_carpio_genome_assembly_common_carp_genome_,scaffold_LG16	84.1155	277	5.05552e-61	-	-	-	-	-	-	-	-	-	-
unigene_20025	PREDICTED:_Danio_rerio_calcium_modulating_ligand_(camlg),_transcript_variant_X1,_mRNA	83.2947	431	2.36126e-104	calcium_signal-modulating_cyclophilin_ligand_[Danio_rerio]	64.6789	218	1.63029e-78	sp|P49069|CAMLG_HUMAN_Calcium_signal-modulating_cyclophilin_ligand_OS=Homo_sapiens_GN=CAMLG_PE=1_SV=1	69.2857	140	7.61883e-57	GO:0007173/GO:0016020/GO:0001881/GO:0005783	-
unigene_20024	PREDICTED:_Danio_rerio_uncharacterized_LOC103911983_(LOC103911983),_mRNA	91.0904	2357	0	PREDICTED:_uncharacterized_protein_LOC103911983_[Danio_rerio]	93.2458	533	0	-	-	-	-	-	-
unigene_20027	Cyprinus_carpio_genome_assembly_common_carp_genome_,scaffold_LG22	85.2113	284	2.39415e-68	-	-	-	-	-	-	-	-	-	-
unigene_20026	PREDICTED:_Danio_rerio_RecQ_protein-like_4_(recql4),_mRNA	87.8995	1752	0	PREDICTED:_ATP-dependent_DNA_helicase_Q4_[Danio_rerio]	88.0645	930	0	sp|O94761|RECQ4_HUMAN_ATP-dependent_DNA_helicase_Q4_OS=Homo_sapiens_GN=RECQL4_PE=1_SV=1	52.1792	826	0	GO:0008284/GO:0008026/GO:0045875/GO:0001501/GO:0000785/GO:0008270/GO:0003676/GO:0007275/GO:0005737/GO:0005634/GO:0016020/GO:0000166/GO:0006260/GO:0043140/GO:0046872/GO:0005524/GO:0048705/GO:0016787/GO:0006281/GO:0032508/GO:0004386/GO:0008152/GO:0035563/GO:0036310/GO:0006310/GO:0043473/GO:0000405/GO:0006270/GO:0000733/GO:0005515/GO:0003682	-
unigene_20021	Danio_rerio_prolylcarboxypeptidase_(angiotensinase_C)_(prcp),_mRNA_&gt;gi|49903246|gb|BC076507.1|_Danio_rerio_prolylcarboxypeptidase_(angiotensinase_C),_mRNA_(cDNA_clone_MGC:91816_IMAGE:7036563),_complete_cds	86.9475	1448	0	lysosomal_Pro-X_carboxypeptidase_precursor_[Danio_rerio]_&gt;gi|49903247|gb|AAH76507.1|_Prolylcarboxypeptidase_(angiotensinase_C)_[Danio_rerio]	88.9597	471	0	sp|Q5RBU7|PCP_PONAB_Lysosomal_Pro-X_carboxypeptidase_OS=Pongo_abelii_GN=PRCP_PE=2_SV=1	62.0469	469	0	GO:0016491/GO:0002353/GO:0070062/GO:0002155/GO:0003085/GO:0004180/GO:2000377/GO:0060055/GO:0045178/GO:0009058/GO:0042593/GO:0043535/GO:0006508/GO:0005506/GO:0097009/GO:0055114/GO:0008236	ko04974
unigene_20020	PREDICTED:_Danio_rerio_nephronophthisis_4_(nphp4),_transcript_variant_X1,_mRNA	87.2021	3735	0	PREDICTED:_nephrocystin-4_isoform_X1_[Danio_rerio]	87.9467	1427	0	sp|P59240|NPHP4_MOUSE_Nephrocystin-4_OS=Mus_musculus_GN=Nphp4_PE=1_SV=2	43.566	1189	0	GO:0090090/GO:0005856/GO:0032391/GO:0005515/GO:0035869/GO:0097470/GO:0030317/GO:0005929/GO:0005737/GO:0031513/GO:0035845/GO:0030054/GO:0060041/GO:0005911/GO:0005813/GO:0042995/GO:0045494/GO:0097546	-
unigene_20023	PREDICTED:_Danio_rerio_regulator_of_G-protein_signaling_19_(rgs19),_transcript_variant_X1,_mRNA	93.1737	835	0	PREDICTED:_regulator_of_G-protein_signaling_19_isoform_X1_[Danio_rerio]	96.0352	227	4.93889e-141	sp|Q9PWA1|RGS20_CHICK_Regulator_of_G-protein_signaling_20_OS=Gallus_gallus_GN=RGS20_PE=2_SV=1	65.1961	204	6.4617e-76	GO:0005737/GO:0038032/GO:0005096/GO:0043547/GO:0005886	-
unigene_20022	Cyprinus_carpio_genome_assembly_common_carp_genome_,scaffold_000005418	90.5	1600	0	TUWD12_[Danio_rerio]	88.5463	454	0	sp|A2CEH0|POC1B_DANRE_POC1_centriolar_protein_homolog_B_OS=Danio_rerio_GN=poc1b_PE=2_SV=1	88.326	454	0	GO:0005737/GO:0005856/GO:0042384/GO:0060271/GO:0008283/GO:0030030/GO:0005813/GO:0060287/GO:0005814/GO:0000922/GO:0003014/GO:0036064/GO:0001895	-
unigene_20029	PREDICTED:_Danio_rerio_leprecan-like_2_(leprel2),_mRNA	86.4318	2469	0	PREDICTED:_prolyl_3-hydroxylase_3_[Danio_rerio]	87.4145	731	0	sp|Q8CG70|P3H3_MOUSE_Prolyl_3-hydroxylase_3_OS=Mus_musculus_GN=Leprel2_PE=2_SV=1	43.8543	659	1.35441e-155	GO:0031418/GO:0008285/GO:0016706/GO:0016705/GO:0005506/GO:0055114/GO:0016491	-
unigene_20028	Cyprinus_carpio_genome_assembly_common_carp_genome_,scaffold_000002602	85.9603	1510	0	probable_E3_ubiquitin-protein_ligase_RNF144A-B_[Danio_rerio]_&gt;gi|82235942|sp|Q6DH94.1|R1442_DANRE_RecName:_Full=Probable_E3_ubiquitin-protein_ligase_RNF144A-B;_AltName:_Full=RING_finger_protein_144A-B_[Danio_rerio]_&gt;gi|49904472|gb|AAH76084.1|_Ring_finger_protein_144ab_[Danio_rerio]	95.5631	293	1.4958e-179	sp|Q6DH94|R1442_DANRE_Probable_E3_ubiquitin-protein_ligase_RNF144A-B_OS=Danio_rerio_GN=rnf144ab_PE=2_SV=1	95.5631	293	0	GO:0005794/GO:0030659/GO:0031410/GO:0016021/GO:0016020/GO:0016567/GO:0008270/GO:0008152/GO:0005886/GO:0046872/GO:0016874	-
unigene_32291	Cyprinus_carpio_genome_assembly_common_carp_genome_,scaffold_LG38	94.3925	214	1.03099e-86	-	-	-	-	-	-	-	-	-	-
unigene_32290	Cyprinus_carpio_genome_assembly_common_carp_genome_,scaffold_LG34	93.7337	383	6.40471e-160	-	-	-	-	-	-	-	-	-	-
unigene_32293	Cyprinus_carpio_genome_assembly_common_carp_genome_,scaffold_000003221	89.2	250	2.02942e-78	-	-	-	-	-	-	-	-	-	-
unigene_32292	Cyprinus_carpio_genome_assembly_common_carp_genome_,scaffold_LG36	91.1063	461	3.87861e-173	-	-	-	-	-	-	-	-	-	-
unigene_32295	-	-	-	-	unnamed_protein_product_[Oncorhynchus_mykiss]	47.2868	129	6.23134e-27	sp|Q98993|VTXB_SYNVE_Verrucotoxin_subunit_beta_OS=Synanceia_verrucosa_PE=1_SV=3	34.5794	107	4.02068e-16	GO:0019835/GO:0044179/GO:0005576/GO:0008270/GO:0046872/GO:0005525	-
unigene_32294	PREDICTED:_Danio_rerio_si:ch1073-416j23.1_(si:ch1073-416j23.1),_mRNA	91.7949	390	5.09302e-151	PREDICTED:_rac_GTPase-activating_protein_1_[Danio_rerio]	96.8992	129	1.62876e-62	sp|Q9H0H5|RGAP1_HUMAN_Rac_GTPase-activating_protein_1_OS=Homo_sapiens_GN=RACGAP1_PE=1_SV=1	52.4272	103	1.64234e-21	GO:0007596/GO:0009790/GO:0007165/GO:0008272/GO:0035556/GO:0051256/GO:0051301/GO:0005737/GO:0072686/GO:0043547/GO:0016020/GO:0097149/GO:0005547/GO:0005654/GO:0032467/GO:0046872/GO:0051056/GO:0019886/GO:0008017/GO:0006810/GO:0005096/GO:0032154/GO:0008289/GO:0019901/GO:0007283/GO:0051988/GO:0005886/GO:0007405/GO:0007264/GO:0051233/GO:0031234/GO:0070062/GO:0000915/GO:0048487/GO:0005829/GO:0005856/GO:…	-
unigene_32297	Cyprinus_carpio_genome_assembly_common_carp_genome_,scaffold_000002050	89.4737	304	9.21421e-98	-	-	-	-	-	-	-	-	-	-
unigene_32296	PREDICTED:_Danio_rerio_FAT_atypical_cadherin_2_(fat2),_mRNA	92.6471	340	5.78705e-135	PREDICTED:_protocadherin_Fat_2_[Danio_rerio]	95.5752	113	1.5965e-65	sp|Q9NYQ8|FAT2_HUMAN_Protocadherin_Fat_2_OS=Homo_sapiens_GN=FAT2_PE=1_SV=2	56.7568	111	3.06726e-31	GO:0010631/GO:0016021/GO:0016020/GO:0005913/GO:0005509/GO:0005886/GO:0007155/GO:0007156/GO:0070062	-
unigene_32299	Cyprinus_carpio_genome_assembly_common_carp_genome_,scaffold_LG38	89.5377	411	1.77417e-141	-	-	-	-	-	-	-	-	-	-
unigene_32129	Cyprinus_carpio_genome_assembly_common_carp_genome_,scaffold_LG9	88.1051	723	0	-	-	-	-	-	-	-	-	-	-
unigene_32127	Cyprinus_carpio_genome_assembly_common_carp_genome_,scaffold_000000185	95.1724	435	0	-	-	-	-	-	-	-	-	-	-
unigene_32126	Cyprinus_carpio_genome_assembly_common_carp_genome_,scaffold_LG24	97.1765	425	0	-	-	-	-	-	-	-	-	-	-
unigene_32124	Cyprinus_carpio_genome_assembly_common_carp_genome_,scaffold_LG22	94.3522	301	1.83688e-126	PREDICTED:_docking_protein_3_[Danio_rerio]	77.7778	153	4.57877e-59	sp|P97465|DOK1_MOUSE_Docking_protein_1_OS=Mus_musculus_GN=Dok1_PE=1_SV=2	49.0566	106	1.74857e-26	GO:0005158	-
unigene_32123	PREDICTED:_Danio_rerio_lymphoid-restricted_membrane_protein_(lrmp),_transcript_variant_X8,_mRNA	91.1833	431	1.22698e-163	PREDICTED:_lymphoid-restricted_membrane_protein_isoform_X2_[Danio_rerio]	92.7419	124	1.86227e-67	sp|Q5RHB5|LRMP_DANRE_Lymphoid-restricted_membrane_protein_OS=Danio_rerio_GN=lrmp_PE=1_SV=2	92.7419	124	2.31549e-69	GO:0007344/GO:0005737/GO:0016020/GO:0005783/GO:0035046/GO:0016021/GO:0005856/GO:0031965/GO:0097431/GO:0000922/GO:0007052/GO:0000785/GO:0007338/GO:0051984/GO:0051028/GO:0005789	-
unigene_32122	Cyprinus_carpio_genome_assembly_common_carp_genome_,scaffold_LG4	96.789	218	6.48499e-97	PREDICTED:_protein_APCDD1-like_[Astyanax_mexicanus]	74.7748	111	2.63603e-55	sp|Q5R2J4|APCD1_PELSI_Protein_APCDD1_OS=Pelodiscus_sinensis_GN=APCDD1_PE=2_SV=1	67.8261	115	1.13104e-49	GO:0016020/GO:0043615/GO:0016021/GO:0016055/GO:0005887/GO:0005886/GO:0017147/GO:0001942/GO:0030178	-
unigene_32121	Cyprinus_carpio_genome_assembly_common_carp_genome_,scaffold_000011000	94.4606	343	1.23835e-146	-	-	-	-	-	-	-	-	-	-
unigene_32120	Cyprinus_carpio_genome_assembly_common_carp_genome_,scaffold_000011053	97.4895	239	1.12436e-110	-	-	-	-	-	-	-	-	-	-
unigene_36639	Cyprinus_carpio_genome_assembly_common_carp_genome_,scaffold_000000082	88.1188	101	2.26749e-22	-	-	-	-	-	-	-	-	-	-
unigene_36638	-	-	-	-	Retrovirus_polyprotein_[Dicentrarchus_labrax]	63.0252	119	1.21273e-33	sp|P20825|POL2_DROME_Retrovirus-related_Pol_polyprotein_from_transposon_297_OS=Drosophila_melanogaster_GN=pol_PE=3_SV=1	46.2185	119	4.20353e-22	GO:0016787/GO:0016779/GO:0006278/GO:0008152/GO:0090305/GO:0004519/GO:0016746/GO:0015074/GO:0016740/GO:0004190/GO:0008270/GO:0003676/GO:0003964/GO:0006508/GO:0046872	-
unigene_36637	Cyprinus_carpio_genome_assembly_common_carp_genome_,scaffold_000001731	83.6207	232	1.15303e-50	-	-	-	-	-	-	-	-	-	-
unigene_36636	Cyprinus_carpio_genome_assembly_common_carp_genome_,scaffold_LG11	93.9759	166	8.9158e-63	-	-	-	-	-	-	-	-	-	-
unigene_36635	PREDICTED:_Oreochromis_niloticus_rabphilin-3A-like_(LOC100708347),_transcript_variant_X1,_mRNA	80.1339	448	2.0656e-86	PREDICTED:_rabphilin-3A_[Danio_rerio]	86.3095	168	6.62978e-89	sp|Q06846|RP3A_BOVIN_Rabphilin-3A_OS=Bos_taurus_GN=RPH3A_PE=1_SV=1	88.4058	138	1.79713e-82	GO:0008021/GO:0005543/GO:0019898/GO:0045202/GO:0030054/GO:0006886/GO:0016020/GO:0005544/GO:0005546/GO:0005509/GO:0043005/GO:0030141/GO:0032403/GO:0046872/GO:0005215/GO:0006810/GO:0017137/GO:0042301/GO:0043234/GO:0008430/GO:0030672/GO:0007420/GO:0005829/GO:0005515/GO:0015031/GO:0070679	-
unigene_36634	Cyprinus_carpio_genome_assembly_common_carp_genome_,scaffold_LG20	90.5455	275	6.26365e-95	-	-	-	-	-	-	-	-	-	-
unigene_36632	Cyprinus_carpio_genome_assembly_common_carp_genome_,scaffold_LG48	87.1074	605	0	-	-	-	-	-	-	-	-	-	-
unigene_36631	Cyprinus_carpio_genome_assembly_common_carp_genome_,scaffold_LG22	92.6471	204	2.74532e-76	-	-	-	-	-	-	-	-	-	-
unigene_36630	Cyprinus_carpio_genome_assembly_common_carp_genome_,scaffold_000000153	97.2973	185	3.34858e-82	PREDICTED:_serine/threonine-protein_kinase_WNK2-like_[Danio_rerio]	85.3659	41	1.75624e-12	-	-	-	-	-	-
unigene_23594	PREDICTED:_Danio_rerio_KIAA1161_ortholog_(kiaa1161),_mRNA	86.044	2773	0	PREDICTED:_uncharacterized_family_31_glucosidase_KIAA1161_homolog_[Danio_rerio]	94.1606	685	0	sp|Q69ZQ1|K1161_MOUSE_Uncharacterized_family_31_glucosidase_KIAA1161_OS=Mus_musculus_GN=Kiaa1161_PE=1_SV=2	67.8072	643	0	GO:0016787/GO:0005975/GO:0016798/GO:0003824/GO:0008152/GO:0004553	-
unigene_23595	Cyprinus_carpio_genome_assembly_common_carp_genome_,scaffold_LG17	83.871	341	2.03074e-85	Pol_polyprotein_[Dicentrarchus_labrax]	41.689	746	3.46684e-163	sp|P04323|POL3_DROME_Retrovirus-related_Pol_polyprotein_from_transposon_17.6_OS=Drosophila_melanogaster_GN=pol_PE=3_SV=1	39.823	113	4.01473e-16	GO:0006278/GO:0019013/GO:0005634/GO:0015074/GO:0004190/GO:0008270/GO:0003676/GO:0003964/GO:0006508/GO:0046872	-
unigene_23596	Cyprinus_carpio_genome_assembly_common_carp_genome_,scaffold_LG16	80.0537	1118	0	Pol_polyprotein_[Dicentrarchus_labrax]	52.4194	372	2.97172e-116	sp|P0CT39|TF26_SCHPO_Transposon_Tf2-6_polyprotein_OS=Schizosaccharomyces_pombe_(strain_972_/_ATCC_24843)_GN=Tf2-6_PE=3_SV=1	32.7543	403	2.34368e-57	GO:0005634/GO:0015074/GO:0004190/GO:0008270/GO:0003676/GO:0006508	-
unigene_23597	Cyprinus_carpio_genome_assembly_common_carp_genome_,scaffold_000028823	88.3828	5423	0	pol-like_protein_[Danio_rerio]	49.9423	867	0	sp|P14381|YTX2_XENLA_Transposon_TX1_uncharacterized_149_kDa_protein_OS=Xenopus_laevis_PE=3_SV=1	36.933	926	6.26457e-173	GO:0006278/GO:0004519/GO:0090305/GO:0008270/GO:0003676/GO:0003964	-
unigene_23590	-	-	-	-	PREDICTED:_uncharacterized_protein_LOC103908814_[Danio_rerio]	48.5149	101	1.86077e-26	sp|A6NKG5|RTL1_HUMAN_Retrotransposon-like_protein_1_OS=Homo_sapiens_GN=RTL1_PE=3_SV=3	25.2525	99	9.84063e-08	GO:0005634/GO:0015074/GO:0004190/GO:0008270/GO:0003676/GO:0006508/GO:0008233/GO:0046872	-
unigene_23591	Cyprinus_carpio_genome_assembly_common_carp_genome_,scaffold_LG35	80.7491	3818	0	Pol_polyprotein_[Dicentrarchus_labrax]	63.7755	392	0	sp|P0CT40|TF29_SCHPO_Transposon_Tf2-9_polyprotein_OS=Schizosaccharomyces_pombe_(strain_972_/_ATCC_24843)_GN=Tf2-9_PE=3_SV=1	30.1724	580	1.63751e-123	GO:0006278/GO:0019013/GO:0005634/GO:0015074/GO:0004190/GO:0008270/GO:0003676/GO:0003964/GO:0006508/GO:0046872	-
unigene_23592	Danio_rerio_exocyst_complex_component_3-like_1_(exoc3l1),_mRNA_&gt;gi|146218582|gb|BC139871.1|_Danio_rerio_si:ch211-51l3.1,_mRNA_(cDNA_clone_MGC:162597_IMAGE:7138562),_complete_cds	88.2169	2563	0	RecName:_Full=Exocyst_complex_component_3-like_protein_[Danio_rerio]	90.7928	782	0	sp|A2AV37|EX3L1_DANRE_Exocyst_complex_component_3-like_protein_OS=Danio_rerio_GN=exoc3l1_PE=2_SV=1	90.7928	782	0	GO:0006479/GO:0016277/GO:0008469/GO:0008276/GO:0035241/GO:0035242/GO:0035243/GO:0008168/GO:0019918/GO:0030133/GO:0030072/GO:0005737/GO:0006349/GO:0000145/GO:0005730/GO:0018216/GO:0043046/GO:0005634/GO:0006887/GO:0016740/GO:0034969/GO:0016571/GO:0030141/GO:0043021/GO:0032259/GO:0008757/GO:0000387/GO:0044020/GO:0005886/GO:0051601/GO:0005829/GO:0043985/GO:0031410/GO:0000149/GO:0016568	-
unigene_23593	Cyprinus_carpio_genome_assembly_common_carp_genome_,scaffold_000001032	92.022	1454	0	PREDICTED:_uncharacterized_protein_LOC100331542_[Danio_rerio]	59.3023	344	3.28037e-96	sp|P26842|CD27_HUMAN_CD27_antigen_OS=Homo_sapiens_GN=CD27_PE=1_SV=2	28.5714	168	7.79194e-09	GO:0009897/GO:0008588/GO:0070233/GO:0097191/GO:0007165/GO:0007166/GO:0016064/GO:0070062/GO:0016021/GO:0016020/GO:0043066/GO:0043027/GO:0009986/GO:0006915/GO:0045471/GO:0046330/GO:0005887/GO:0006955/GO:0045579/GO:0043154/GO:0004888/GO:0005576/GO:0005515	ko04060
unigene_23598	PREDICTED:_Stegastes_partitus_polypeptide_N-acetylgalactosaminyltransferase_10-like_(LOC103358844),_mRNA	83.0254	866	0	PREDICTED:_polypeptide_N-acetylgalactosaminyltransferase_10-like_[Stegastes_partitus]	82.7795	331	0	sp|Q86SR1|GLT10_HUMAN_Polypeptide_N-acetylgalactosaminyltransferase_10_OS=Homo_sapiens_GN=GALNT10_PE=1_SV=2	75.8308	331	1.06278e-180	GO:0005783/GO:0030246/GO:0007165/GO:0010008/GO:0044267/GO:0031090/GO:0006486/GO:0016021/GO:0016020/GO:0004653/GO:0016740/GO:0004872/GO:0006661/GO:0046872/GO:0031902/GO:0031901/GO:0005794/GO:0006644/GO:0016266/GO:0016757/GO:0043687/GO:0043550/GO:0006493/GO:0043231/GO:0070772/GO:0000139/GO:0005515/GO:0016032/GO:0005768/GO:0044281	ko00512
unigene_23599	PREDICTED:_Danio_rerio_protein_Z,_vitamin_K-dependent_plasma_glycoprotein_a_(proza),_transcript_variant_X1,_mRNA	77.0106	1318	0	PREDICTED:_uncharacterized_protein_LOC768176_isoform_X1_[Danio_rerio]	74.8826	426	0	sp|Q58L93|FAXD_PSEPO_Venom_prothrombin_activator_porpharin-D_OS=Pseudechis_porphyriacus_PE=2_SV=1	35.9338	423	4.5424e-71	GO:0004252/GO:0070062/GO:0016787/GO:0007596/GO:0003824/GO:0005576/GO:0005509/GO:0016504/GO:0006508/GO:0008233/GO:0010952/GO:0008236	ko00860
unigene_35438	Cyprinus_carpio_genome_assembly_common_carp_genome_,scaffold_LG50	91.1175	349	5.99899e-130	ORF2-encoded_protein_[Danio_rerio]	62.2807	114	3.97026e-37	-	-	-	-	GO:0003964/GO:0006278/GO:0003723	-
unigene_7689	Cyprinus_carpio_genome_assembly_common_carp_genome_,scaffold_LG22	93.5065	308	5.71656e-125	-	-	-	-	-	-	-	-	-	-
unigene_6100	Cyprinus_carpio_genome_assembly_common_carp_genome_,scaffold_LG45	87.6658	754	0	-	-	-	-	-	-	-	-	-	-
unigene_35439	Danio_rerio_receptor_tyrosine_kinase_(erbB4b)_mRNA,_partial_cds	91.9271	384	2.34964e-149	receptor_tyrosine_kinase,_partial_[Danio_rerio]	93.7984	129	7.38792e-80	sp|Q61527|ERBB4_MOUSE_Receptor_tyrosine-protein_kinase_erbB-4_OS=Mus_musculus_GN=Erbb4_PE=1_SV=5	70.5426	129	1.01171e-56	GO:0006468/GO:0016020/GO:0016772/GO:0016021/GO:0016301/GO:0016310/GO:0016740/GO:0018108/GO:0000166/GO:0004716/GO:0004714/GO:0004713/GO:0004672/GO:0007169/GO:0023014/GO:0005524	-
unigene_7683	Cyprinus_carpio_genome_assembly_common_carp_genome_,scaffold_000000820	94.9275	276	1.44027e-114	PREDICTED:_uncharacterized_protein_LOC103030238,_partial_[Astyanax_mexicanus]	57.5	80	2.2499e-35	-	-	-	-	GO:0016874/GO:0004842/GO:0008152/GO:0016567	-
unigene_7682	Cyprinus_carpio_genome_assembly_common_carp_genome_,scaffold_LG12	88.5572	603	0	-	-	-	-	-	-	-	-	-	-
unigene_7681	PREDICTED:_Danio_rerio_synaptotagmin-6-like_(LOC562928),_mRNA	90.078	897	0	PREDICTED:_synaptotagmin-6-like_[Danio_rerio]	98.7903	248	1.30576e-169	sp|Q9R0N8|SYT6_MOUSE_Synaptotagmin-6_OS=Mus_musculus_GN=Syt6_PE=1_SV=2	91.25	240	2.15323e-144	GO:0008021/GO:0006810/GO:0007340/GO:0005215/GO:0016021/GO:0016020	-
unigene_7680	Ctenopharyngodon_idella_preprosomatostatin_II_mRNA,_complete_cds	90.1437	487	3.75252e-178	preprosomatostatin_II_[Ctenopharyngodon_idella]	90.8333	120	7.84235e-55	sp|Q9YGH4|SMS2_CARAU_Somatostatin-2_OS=Carassius_auratus_GN=sst2_PE=2_SV=1	81.6667	120	5.7093e-48	GO:0005179/GO:0005576/GO:0030334	-
unigene_7687	Danio_rerio_hepatocyte_nuclear_factor_4,_alpha,_mRNA_(cDNA_clone_MGC:66028_IMAGE:6794329),_complete_cds	88.2818	1519	0	hepatocyte_nuclear_factor_4-alpha_[Danio_rerio]_&gt;gi|26006393|gb|AAN77281.1|AF473824_1_hepatocyte_nuclear_factor_4_alpha_[Danio_rerio]	96.7742	434	0	sp|Q91766|HNF4A_XENLA_Hepatocyte_nuclear_factor_4-alpha_OS=Xenopus_laevis_GN=hnf4a_PE=2_SV=2	82.2989	435	0	GO:0043565/GO:0030522/GO:0003700/GO:0005634/GO:0003707/GO:0006355/GO:0008270/GO:0043401/GO:0003677/GO:0046872/GO:0004879/GO:0006351	ko04152/ko04950
unigene_7686	Cyprinus_carpio_genome_assembly_common_carp_genome_,scaffold_000001163	93.1721	703	0	PREDICTED:_uncharacterized_protein_LOC102351696_[Latimeria_chalumnae]	41.5323	248	2.228e-44	sp|P08548|LIN1_NYCCO_LINE-1_reverse_transcriptase_homolog_OS=Nycticebus_coucang_PE=3_SV=1	33.0508	236	7.28244e-29	GO:0003964/GO:0006278/GO:0090305/GO:0004519	-
unigene_7685	PREDICTED:_Astyanax_mexicanus_uncharacterized_LOC103022035_(LOC103022035),_partial_mRNA	88.2507	383	4.42684e-124	PREDICTED:_uncharacterized_protein_LOC102293912_[Haplochromis_burtoni]	59.6939	196	2.01446e-65	-	-	-	-	-	-
unigene_7684	PREDICTED:_Astyanax_mexicanus_uncharacterized_LOC103022035_(LOC103022035),_partial_mRNA	82.3423	555	1.27208e-128	PREDICTED:_uncharacterized_protein_LOC103022035,_partial_[Astyanax_mexicanus]	74.7312	186	3.63752e-81	-	-	-	-	-	-
unigene_1216	Cyprinus_carpio_genome_assembly_common_carp_genome_,scaffold_LG33	91.4773	176	6.16244e-60	-	-	-	-	-	-	-	-	-	-
unigene_1217	Cyprinus_carpio_genome_assembly_common_carp_genome_,scaffold_LG12	95.7895	190	1.31225e-79	-	-	-	-	-	-	-	-	-	-
unigene_1214	Cyprinus_carpio_genome_assembly_common_carp_genome_,scaffold_LG13	98.1982	111	4.65088e-46	DNA_polymerase_nu_[Danio_rerio]_&gt;gi|108735435|gb|ABG00195.1|_DNA_polymerase_nu_[Danio_rerio]	94.1748	103	1.22617e-45	sp|Q7Z5Q5|DPOLN_HUMAN_DNA_polymerase_nu_OS=Homo_sapiens_GN=POLN_PE=1_SV=2	63.4615	104	5.15052e-29	GO:0005730/GO:0006974/GO:0016779/GO:0030332/GO:0005515/GO:0000724/GO:0005634/GO:0006281/GO:0019985/GO:0036297/GO:0003887/GO:0016740/GO:0006260/GO:0006261/GO:0003676/GO:0003677/GO:0005654/GO:0071897/GO:0043231	-
unigene_1215	Cyprinus_carpio_genome_assembly_common_carp_genome_,scaffold_LG10	87.6485	421	2.94966e-129	-	-	-	-	-	-	-	-	-	-
unigene_1212	-	-	-	-	PREDICTED:_ubiquitin-like_[Danio_rerio]	52.6882	93	5.11404e-22	-	-	-	-	-	-
unigene_1213	Danio_rerio_adenosine_deaminase_domain_containing_1_(testis-specific)_(adad1),_mRNA	83.7824	2004	0	LOC564818_protein_[Danio_rerio]	87.8453	543	0	sp|Q5SUE7|ADAD1_MOUSE_Adenosine_deaminase_domain-containing_protein_1_OS=Mus_musculus_GN=Adad1_PE=1_SV=1	50.2982	503	3.50224e-168	GO:0004000/GO:0030154/GO:0007283/GO:0003723/GO:0007286/GO:0005634/GO:0007275/GO:0006396	-
unigene_1210	Cyprinus_carpio_genome_assembly_common_carp_genome_,scaffold_000029029	92.8934	197	1.70001e-73	-	-	-	-	-	-	-	-	-	-
unigene_1211	Cyprinus_carpio_genome_assembly_common_carp_genome_,scaffold_LG10	93.5421	511	0	PREDICTED:_probable_cationic_amino_acid_transporter_[Danio_rerio]	86.5079	126	1.30121e-58	sp|A0JNI9|S7A14_BOVIN_Probable_cationic_amino_acid_transporter_OS=Bos_taurus_GN=SLC7A14_PE=2_SV=1	55.914	93	4.70624e-24	GO:0010923/GO:0016020/GO:0003333/GO:0016021/GO:0015171	-
unigene_6104	-	-	-	-	PREDICTED:_zinc_finger_BED_domain-containing_protein_1-like_[Oreochromis_niloticus]	55.4455	101	4.74948e-35	-	-	-	-	GO:0046983/GO:0003676/GO:0003677	-
unigene_1218	Cyprinus_carpio_genome_assembly_common_carp_genome_,scaffold_LG40	88.0519	385	8.14437e-115	protein_arginine_N-methyltransferase_8-B_[Danio_rerio]_&gt;gi|190337154|gb|AAI62920.1|_Protein_arginine_methyltransferase_8_[Danio_rerio]_&gt;gi|190337168|gb|AAI62940.1|_Protein_arginine_methyltransferase_8_[Danio_rerio]	96.7742	62	1.46696e-33	sp|Q5RGQ2|ANM8B_DANRE_Protein_arginine_N-methyltransferase_8-B_OS=Danio_rerio_GN=prmt8b_PE=2_SV=2	96.7742	62	1.9176e-35	GO:0006479/GO:0048666/GO:0019919/GO:0016273/GO:0009790/GO:0018216/GO:0008757/GO:0005829/GO:0016020/GO:0034969/GO:0043985/GO:0044020/GO:0006355/GO:0016740/GO:0008276/GO:0035241/GO:0035242/GO:0005886/GO:0008168/GO:0032259/GO:0005737	-
unigene_1219	Cyprinus_carpio_genome_assembly_common_carp_genome_,scaffold_000000016	93.1624	468	0	PREDICTED:_uncharacterized_protein_LOC103462836_[Poecilia_reticulata]	69.0323	155	5.96131e-72	sp|P04323|POL3_DROME_Retrovirus-related_Pol_polyprotein_from_transposon_17.6_OS=Drosophila_melanogaster_GN=pol_PE=3_SV=1	42.6752	157	4.55395e-31	GO:0015074/GO:0004190/GO:0008270/GO:0003676/GO:0006508/GO:0008233/GO:0046872	-
unigene_18817	Danio_rerio_acyl-CoA_synthetase_short-chain_family_member_1_(acss1),_mRNA	90.3151	2158	0	acetyl-coenzyme_A_synthetase_2-like,_mitochondrial_[Danio_rerio]	92.0668	479	0	sp|Q99NB1|ACS2L_MOUSE_Acetyl-coenzyme_A_synthetase_2-like,_mitochondrial_OS=Mus_musculus_GN=Acss1_PE=1_SV=1	75.3589	418	0	GO:0006085/GO:0005515/GO:0006805/GO:0019413/GO:0016208/GO:0005739/GO:0000166/GO:0003824/GO:0019542/GO:0019427/GO:0008152/GO:0005759/GO:0003987/GO:0006069/GO:0016874/GO:0005524/GO:0044281	ko01200/ko00010/ko00620/ko00640/ko00720/ko00680
unigene_18816	Cyprinus_carpio_genome_assembly_common_carp_genome_,scaffold_LG33	93.9712	3616	0	PREDICTED:_uncharacterized_threonine-rich_GPI-anchored_glycoprotein_PJ4664.02_[Danio_rerio]	60.9474	1900	0	sp|Q02952|AKA12_HUMAN_A-kinase_anchor_protein_12_OS=Homo_sapiens_GN=AKAP12_PE=1_SV=4	34.6056	393	2.62429e-33	GO:0090036/GO:0005737/GO:0009887/GO:0051018/GO:0005925/GO:0000902/GO:0060028/GO:0030819/GO:0032060/GO:0016301/GO:0006605/GO:0035024/GO:0007165/GO:0016310/GO:0048471/GO:0008179/GO:0010739	-
unigene_18815	Cyprinus_carpio_genome_assembly_common_carp_genome_,scaffold_LG2	92.8014	1667	0	PREDICTED:_transcription_elongation_factor_A_N-terminal_and_central_domain-containing_protein_[Danio_rerio]	66.4987	397	8.40487e-165	sp|Q9GMV6|TEANC_MACFA_Transcription_elongation_factor_A_N-terminal_and_central_domain-containing_protein_OS=Macaca_fascicularis_GN=TCEANC_PE=2_SV=1	38.2812	384	1.04359e-73	GO:0005634/GO:0032784/GO:0006357/GO:0006351/GO:0003677/GO:0003746/GO:0006414/GO:0008270	-
unigene_18814	Cyprinus_carpio_genome_assembly_common_carp_genome_,scaffold_000000418	90.8257	654	0	PREDICTED:_myb-binding_protein_1A-like_protein-like_[Xiphophorus_maculatus]	66.4596	161	1.83126e-64	-	-	-	-	GO:0016706/GO:0004867/GO:0010951/GO:0008168/GO:0004857/GO:0032259/GO:0043086/GO:0055114	-
unigene_18813	Cyprinus_carpio_genome_assembly_common_carp_genome_,scaffold_000029012	90.7692	130	3.73159e-40	-	-	-	-	-	-	-	-	-	-
unigene_18812	PREDICTED:_Danio_rerio_si:dkey-23c22.2_(si:dkey-23c22.2),_transcript_variant_X1,_mRNA	91.7933	658	0	mitotic_spindle_assembly_checkpoint_protein_MAD2B_[Danio_rerio]_&gt;gi|528487658|ref|XP_005167091.1|_PREDICTED:_mitotic_spindle_assembly_checkpoint_protein_MAD2B_isoform_X1_[Danio_rerio]_&gt;gi|82178217|sp|Q568H3.1|MD2L2_DANRE_RecName:_Full=Mitotic_spindle_assembly_checkpoint_protein_MAD2B;_AltName:_Full=Mitotic_arrest_deficient_2-like_protein_2;_Short=MAD2-like_protein_2_[Danio_rerio]_&gt;gi|622…	95.2381	210	3.23048e-144	sp|Q568H3|MD2L2_DANRE_Mitotic_spindle_assembly_checkpoint_protein_MAD2B_OS=Danio_rerio_GN=mad2l2_PE=2_SV=1	95.2381	210	3.28063e-146	GO:0033138/GO:0017125/GO:0042177/GO:0009794/GO:0007067/GO:0051301/GO:0005737/GO:0005819/GO:0000122/GO:0005634/GO:0005654/GO:0042802/GO:0060564/GO:0090090/GO:0005856/GO:0031145/GO:0006974/GO:0001558/GO:0045893/GO:0001102/GO:0042772/GO:0043433/GO:0008432/GO:0010719/GO:2000048/GO:0006355/GO:0019985/GO:0016035/GO:0006351/GO:0005680	ko04110/ko04114/ko04914/ko05131/ko05100
unigene_18811	Cyprinus_carpio_genome_assembly_common_carp_genome_,scaffold_LG5	85.8289	374	2.52091e-105	PREDICTED:_trichohyalin-like,_partial_[Danio_rerio]	79.2135	178	1.87777e-96	sp|Q8NHV1|GIMA7_HUMAN_GTPase_IMAP_family_member_7_OS=Homo_sapiens_GN=GIMAP7_PE=1_SV=1	53.2258	124	1.70117e-35	GO:0005525	-
unigene_18810	Danio_rerio_RNA_guanylyltransferase_and_5&apos;-phosphatase_(rngtt),_mRNA_&gt;gi|44890662|gb|BC066685.1|_Danio_rerio_RNA_guanylyltransferase_and_5&apos;-phosphatase,_mRNA_(cDNA_clone_MGC:76886_IMAGE:6520090),_complete_cds	88.5273	1813	0	mRNA-capping_enzyme_[Danio_rerio]_&gt;gi|82202246|sp|Q6NY98.1|MCE1_DANRE_RecName:_Full=mRNA-capping_enzyme;_Includes:_RecName:_Full=Polynucleotide_5&apos;-triphosphatase;_Short=TPase;_Short=mRNA_5&apos;-triphosphatase;_Includes:_RecName:_Full=mRNA_guanylyltransferase;_AltName:_Full=GTP--RNA_guanylyltransferase;_Short=GTase_[Danio_rerio]_&gt;gi|44890663|gb|AAH66685.1|_RNA_guanylyltransferase_and_5…	90.8027	598	0	sp|Q6NY98|MCE1_DANRE_mRNA-capping_enzyme_OS=Danio_rerio_GN=rngtt_PE=2_SV=1	90.8027	598	0	GO:0016791/GO:0016311/GO:0006470/GO:0035335/GO:0005634/GO:0004651/GO:0000166/GO:0016740/GO:0050355/GO:0005525/GO:0016787/GO:0004484/GO:0008138/GO:0003824/GO:0008152/GO:0008192/GO:0098507/GO:0016779/GO:0004725/GO:0006370/GO:0006396/GO:0006397	ko03015
unigene_18819	Cyprinus_carpio_genome_assembly_common_carp_genome_,scaffold_000000688	90.2502	1159	0	uncharacterized_protein_LOC796561_[Danio_rerio]_&gt;gi|158253818|gb|AAI53980.1|_Zgc:171586_protein_[Danio_rerio]	73.817	317	4.35382e-154	sp|Q3UJF0|GPR55_MOUSE_G-protein_coupled_receptor_55_OS=Mus_musculus_GN=Gpr55_PE=2_SV=2	32.8947	304	1.87405e-29	GO:0004930/GO:0007186/GO:0016021/GO:0004871/GO:0007165	ko04080
unigene_18818	Cyprinus_carpio_genome_assembly_common_carp_genome_,scaffold_000029034	75.7658	2220	0	PREDICTED:_uncharacterized_protein_LOC101886866_[Danio_rerio]	69.9558	679	0	sp|A6QLK5|PNMA1_BOVIN_Paraneoplastic_antigen_Ma1_homolog_OS=Bos_taurus_GN=PNMA1_PE=2_SV=1	35.2239	335	5.68638e-43	GO:0005737/GO:0005730/GO:0005634/GO:0002437/GO:0005925	-
unigene_23042	Cyprinus_carpio_genome_assembly_common_carp_genome_,scaffold_LG12	90.7583	422	4.28172e-157	PREDICTED:_NACHT,_LRR_and_PYD_domains-containing_protein_12-like_[Danio_rerio]_&gt;gi|688586635|ref|XP_009289652.1|_PREDICTED:_NACHT,_LRR_and_PYD_domains-containing_protein_12-like_[Danio_rerio]	79.386	228	6.58083e-122	sp|Q7RTR2|NLRC3_HUMAN_Protein_NLRC3_OS=Homo_sapiens_GN=NLRC3_PE=2_SV=2	37.1212	132	2.08368e-20	GO:0046872/GO:0008270/GO:0005524/GO:0000166	-
unigene_23043	Cyprinus_carpio_genome_assembly_common_carp_genome_,scaffold_000028889	90.9576	2621	0	Kit_ligand_a_[Cyprinus_carpio]	91.1765	272	2.4888e-159	sp|Q95MD2|SCF_HORSE_Kit_ligand_OS=Equus_caballus_GN=KITLG_PE=2_SV=2	37.037	162	7.79251e-16	GO:0002763/GO:0005125/GO:0030318/GO:0050731/GO:0005615/GO:0005173/GO:0016020/GO:0097192/GO:0008584/GO:0001755/GO:0005576/GO:0045740/GO:0005886/GO:0007155/GO:0070668/GO:0035162/GO:0045636/GO:0016021/GO:0008083	ko04014/ko04015/ko04151/ko04060/ko04640/ko04916/ko05200
unigene_23040	Cyprinus_carpio_genome_assembly_common_carp_genome_,scaffold_LG17	93.8978	1311	0	G-protein_coupled_receptor_183-A_[Danio_rerio]_&gt;gi|257096382|sp|A5PLE7.1|GP83A_DANRE_RecName:_Full=G-protein_coupled_receptor_183-A_[Danio_rerio]_&gt;gi|148744439|gb|AAI42877.1|_Gpr183_protein_[Danio_rerio]	88.0886	361	0	sp|A5PLE7|GP83A_DANRE_G-protein_coupled_receptor_183-A_OS=Danio_rerio_GN=gpr183a_PE=2_SV=1	88.0886	361	0	GO:0004930/GO:0070374/GO:0005887/GO:0030890/GO:0008142/GO:0016021/GO:0016020/GO:0002376/GO:0007165/GO:0004871/GO:0005886/GO:0006959/GO:0007186/GO:0006955/GO:0002313	-
unigene_23041	PREDICTED:_Danio_rerio_transmembrane_and_tetratricopeptide_repeat_containing_1_(tmtc1),_mRNA	90.6296	1366	0	PREDICTED:_transmembrane_and_TPR_repeat-containing_protein_1_[Danio_rerio]	93.922	872	0	sp|Q8IUR5|TMTC1_HUMAN_Transmembrane_and_TPR_repeat-containing_protein_1_OS=Homo_sapiens_GN=TMTC1_PE=1_SV=3	57.4257	404	2.92629e-109	GO:0016021/GO:0016020/GO:0005739/GO:0005622/GO:0006396/GO:0006397	-
unigene_23046	Cyprinus_carpio_genome_assembly_common_carp_genome_,scaffold_000029028	90.9366	1324	0	PREDICTED:_solute_carrier_family_12_member_9-like_[Stegastes_partitus]	75.3354	969	0	sp|Q0VGW6|S12A9_XENLA_Solute_carrier_family_12_member_9_OS=Xenopus_laevis_GN=slc12a9_PE=2_SV=1	55.9574	940	0	GO:0016020/GO:0006810/GO:0055085/GO:0070062	-
unigene_23047	Danio_rerio_zinc_finger_CCCH-type_containing_14_(zc3h14),_mRNA_&gt;gi|94574174|gb|BC116476.1|_Danio_rerio_zinc_finger_CCCH-type_containing_14,_mRNA_(cDNA_clone_MGC:136266_IMAGE:7918449),_complete_cds	84.6332	1295	0	Enc1_protein_[Danio_rerio]_&gt;gi|28503002|gb|AAH47178.1|_Enc1_protein_[Danio_rerio]	97.9626	589	0	sp|Q5TYQ8|ZC3HE_DANRE_Zinc_finger_CCCH_domain-containing_protein_14_OS=Danio_rerio_GN=zc3h14_PE=2_SV=1	83.2905	389	6.59019e-178	GO:0005085/GO:0007417/GO:0016607/GO:0051716/GO:0042552/GO:0043547/GO:0005851/GO:0005634/GO:0005654/GO:0046523/GO:0046872/GO:0061371/GO:0044822/GO:0005524/GO:0005525/GO:0005737/GO:0006446/GO:0014003/GO:0019509/GO:0001541/GO:0071910/GO:0005730/GO:0044237/GO:0003723/GO:0005515/GO:0006413/GO:0006412/GO:0003743	-
unigene_23044	Cyprinus_carpio_genome_assembly_common_carp_genome_,scaffold_000000306	89.6145	1271	0	LOC795969_protein_[Danio_rerio]	59.8187	331	1.68806e-73	-	-	-	-	-	-
unigene_23045	PREDICTED:_Danio_rerio_tudor_and_KH_domain_containing_(tdrkh),_transcript_variant_X2,_mRNA	88.399	1905	0	tudor_and_KH_domain-containing_protein_[Danio_rerio]_&gt;gi|61402565|gb|AAH91814.1|_Zgc:113056_[Danio_rerio]_&gt;gi|182891078|gb|AAI65411.1|_Zgc:113056_protein_[Danio_rerio]	91.6071	560	0	sp|Q9Y2W6|TDRKH_HUMAN_Tudor_and_KH_domain-containing_protein_OS=Homo_sapiens_GN=TDRKH_PE=1_SV=2	40.8056	571	7.93937e-125	GO:0005737/GO:0043046/GO:0009566/GO:0071546/GO:0005739/GO:0007283/GO:0003723/GO:0003676/GO:0034587/GO:0071547/GO:0007140	-
unigene_23048	Cyprinus_carpio_genome_assembly_common_carp_genome_,scaffold_LG45	90.0452	221	2.97257e-71	-	-	-	-	-	-	-	-	-	-
unigene_23049	Cyprinus_carpio_genome_assembly_common_carp_genome_,scaffold_LG50	81.694	732	5.42475e-148	PREDICTED:_olfactomedin-4-like_[Danio_rerio]	69.2661	218	2.44332e-95	sp|Q3UZZ4|OLFM4_MOUSE_Olfactomedin-4_OS=Mus_musculus_GN=Olfm4_PE=2_SV=1	28.125	224	4.24514e-13	GO:0050777/GO:0070062/GO:1900026/GO:0005615/GO:0051260/GO:0045296/GO:0042581/GO:0005886/GO:0043124/GO:0048471/GO:0042803	-
unigene_35432	Cyprinus_carpio_genome_assembly_common_carp_genome_,scaffold_000000016	93.4783	184	7.72915e-70	PREDICTED:_interferon-induced_very_large_GTPase_1-like_[Maylandia_zebra]	45.6897	116	3.98168e-17	-	-	-	-	-	-
unigene_11822	Cyprinus_carpio_genome_assembly_common_carp_genome_,scaffold_LG25	93.4353	1112	0	PREDICTED:_transforming_acidic_coiled-coil-containing_protein_3_isoform_X1_[Danio_rerio]	67.6529	507	1.05262e-176	sp|Q9PTG8|TACC3_XENLA_Transforming_acidic_coiled-coil-containing_protein_3_OS=Xenopus_laevis_GN=tacc3_PE=1_SV=2	32.5635	433	3.30992e-31	GO:0005737/GO:0030953/GO:0015630/GO:0042994/GO:0008283/GO:0005813/GO:0051726/GO:0032886/GO:0030097/GO:0022008/GO:0000226/GO:0019904/GO:0005515/GO:0017148/GO:0006417/GO:0043234/GO:0031369/GO:0001666/GO:0021987	-
unigene_7162	Cyprinus_carpio_tryp1_mRNA_for_trypsin_1,_complete_cds	95.0346	866	0	trypsin_1_[Cyprinus_carpio]	92.1488	242	6.04903e-150	sp|P35031|TRY1_SALSA_Trypsin-1_OS=Salmo_salar_PE=1_SV=1	81.3636	220	9.70604e-129	GO:0016787/GO:0005615/GO:0004252/GO:0007586/GO:0003824/GO:0005576/GO:0006508/GO:0008233/GO:0046872/GO:0008236	ko04080/ko04972/ko04974/ko05164
unigene_3015	-	-	-	-	PREDICTED:_uncharacterized_protein_K02A2.6-like_[Danio_rerio]	36.2637	91	1.86552e-10	-	-	-	-	-	-
unigene_7163	PREDICTED:_Danio_rerio_zgc:101853_(zgc:101853),_transcript_variant_X2,_mRNA	81.326	905	0	PREDICTED:_uncharacterized_protein_LOC494049_isoform_X2_[Danio_rerio]	78.9474	304	3.36825e-137	sp|Q12904|AIMP1_HUMAN_Aminoacyl_tRNA_synthase_complex-interacting_multifunctional_protein_1_OS=Homo_sapiens_GN=AIMP1_PE=1_SV=2	46.6216	296	8.93834e-71	GO:0006954/GO:0017101/GO:0005125/GO:0006431/GO:0005783/GO:0007155/GO:0050900/GO:0030133/GO:0001525/GO:0005737/GO:0004812/GO:0005615/GO:0031410/GO:0005634/GO:0016020/GO:0009611/GO:0042803/GO:0006935/GO:0009986/GO:0006915/GO:0000049/GO:0008152/GO:0007267/GO:0016874/GO:0004825/GO:0005975/GO:0005829/GO:0005576/GO:0003723/GO:0005515/GO:0006418/GO:0006006/GO:0006412/GO:0001937	-
unigene_35436	Cyprinus_carpio_genome_assembly_common_carp_genome_,scaffold_LG2	94.7368	399	2.34486e-174	PREDICTED:_5-hydroxytryptamine_receptor_1F_isoform_X2_[Danio_rerio]	95.4545	132	2.11937e-71	sp|Q9N2D9|5HT1F_PANTR_5-hydroxytryptamine_receptor_1F_(Fragment)_OS=Pan_troglodytes_GN=HTR1F_PE=3_SV=1	72.1805	133	3.32524e-49	GO:0004930/GO:0005887/GO:0007210/GO:0016020/GO:0051378/GO:0007187/GO:0007268/GO:0007165/GO:0004871/GO:0005886/GO:0007193/GO:0007186/GO:0016021/GO:0004993	ko00561/ko00564
unigene_7161	Cyprinus_carpio_genome_assembly_common_carp_genome_,scaffold_LG32	90.8	500	0	PREDICTED:_interferon-inducible_GTPase_5-like_[Danio_rerio]	79.6992	133	7.94569e-66	sp|Q6NXR0|IIGP5_HUMAN_Interferon-inducible_GTPase_5_OS=Homo_sapiens_GN=IRGC_PE=2_SV=1	29.7101	138	5.37678e-08	GO:0016020/GO:0003924/GO:0008152/GO:0005525	-
unigene_33658	PREDICTED:_Danio_rerio_G_protein-coupled_receptor_173_(gpr173),_transcript_variant_X1,_mRNA	93.586	343	1.60288e-140	probable_G-protein_coupled_receptor_173_[Danio_rerio]_&gt;gi|528487706|ref|XP_005167115.1|_PREDICTED:_probable_G-protein_coupled_receptor_173_isoform_X1_[Danio_rerio]_&gt;gi|15214314|sp|Q9I918.1|GP173_DANRE_RecName:_Full=Probable_G-protein_coupled_receptor_173;_AltName:_Full=Super_conserved_receptor_expressed_in_brain_3_[Danio_rerio]_&gt;gi|8467980|dbj|BAA96652.1|_SREB3_[Danio_rerio]_&gt;gi|19033…	96.4286	28	9.68842e-09	sp|Q9I918|GP173_DANRE_Probable_G-protein_coupled_receptor_173_OS=Danio_rerio_GN=gpr173_PE=3_SV=1	96.4286	28	9.83882e-11	GO:0004930/GO:0016021/GO:0016020/GO:0007165/GO:0004871/GO:0005886/GO:0007186	-
unigene_33659	Cyprinus_carpio_genome_assembly_common_carp_genome_,scaffold_LG39	84.0125	319	1.45373e-70	-	-	-	-	-	-	-	-	-	-
unigene_33656	Cyprinus_carpio_genome_assembly_common_carp_genome_,scaffold_000007063	90.1818	275	1.34774e-95	-	-	-	-	-	-	-	-	-	-
unigene_33657	Cyprinus_carpio_genome_assembly_common_carp_genome_,scaffold_LG20	95.4802	354	9.80393e-158	Pcdh2g6_protein_[Danio_rerio]	78.8136	118	8.04305e-51	sp|Q5DRA4|PCDGK_PANTR_Protocadherin_gamma-C3_OS=Pan_troglodytes_GN=PCDHGC3_PE=3_SV=1	47.7876	113	2.09311e-30	GO:0016021/GO:0016020/GO:0005509/GO:0005886/GO:0007155/GO:0007156	-
unigene_33654	Cyprinus_carpio_genome_assembly_common_carp_genome_,scaffold_LG33	88.2353	544	3.25712e-179	PREDICTED:_uncharacterized_protein_LOC103911140_isoform_X3_[Danio_rerio]	65.1007	149	1.23025e-65	-	-	-	-	GO:0015074/GO:0008270/GO:0003676	-
unigene_33655	Cyprinus_carpio_genome_assembly_common_carp_genome_,scaffold_000000931	88.7052	363	1.76666e-120	PREDICTED:_hypothetical_protein_LOC100632094,_partial_[Amphimedon_queenslandica]	35.7724	123	2.70398e-15	sp|Q7LHG5|YI31B_YEAST_Transposon_Ty3-I_Gag-Pol_polyprotein_OS=Saccharomyces_cerevisiae_(strain_ATCC_204508_/_S288c)_GN=TY3B-I_PE=3_SV=2	37.0968	62	1.76717e-07	GO:0006310/GO:0004803/GO:0016779/GO:0006313/GO:0006355/GO:0003700/GO:0005634/GO:0015074/GO:0016740/GO:0006278/GO:0004190/GO:0008270/GO:0003676/GO:0003677/GO:0003964/GO:0006508/GO:0008233/GO:0046872	-
unigene_33652	Cyprinus_carpio_genome_assembly_common_carp_genome_,scaffold_000009512	78.7321	489	1.21438e-83	PREDICTED:_uncharacterized_protein_LOC103911931_[Danio_rerio]	72.8395	162	1.00849e-75	sp|P0CT39|TF26_SCHPO_Transposon_Tf2-6_polyprotein_OS=Schizosaccharomyces_pombe_(strain_972_/_ATCC_24843)_GN=Tf2-6_PE=3_SV=1	41.1392	158	1.01186e-35	GO:0006278/GO:0005634/GO:0015074/GO:0004190/GO:0008270/GO:0003676/GO:0003964/GO:0006508	-
unigene_33653	PREDICTED:_Danio_rerio_lipid_phosphate_phosphatase-related_protein_type_5-like_(LOC571463),_transcript_variant_X3,_mRNA	91.0603	481	0	PREDICTED:_lipid_phosphate_phosphatase-related_protein_type_5-like_isoform_X2_[Astyanax_mexicanus]	90.2299	174	2.3998e-113	sp|Q8BJ52|LPPR5_MOUSE_Lipid_phosphate_phosphatase-related_protein_type_5_OS=Mus_musculus_GN=Lppr5_PE=2_SV=1	63.7931	174	7.20389e-76	GO:0003824/GO:0016020/GO:0008152	ko01230/ko00630/ko00910/ko00250/ko00330/ko02020/ko04724/ko04727
unigene_33650	PREDICTED:_Danio_rerio_WD_repeat_domain_66_(wdr66),_transcript_variant_X3,_mRNA	85.5072	414	1.59631e-116	PREDICTED:_WD_repeat-containing_protein_66_isoform_X3_[Danio_rerio]	82.6087	138	6.78368e-76	sp|Q8TBY9|WDR66_HUMAN_WD_repeat-containing_protein_66_OS=Homo_sapiens_GN=WDR66_PE=2_SV=2	48.0315	127	6.03369e-35	-	-
unigene_33651	Cyprinus_carpio_genome_assembly_common_carp_genome_,scaffold_LG8	92.5795	283	2.01586e-109	-	-	-	-	-	-	-	-	-	-
unigene_3013	Cyprinus_carpio_genome_assembly_common_carp_genome_,scaffold_LG38	96.9466	262	1.41087e-119	PREDICTED:_nesprin-2_[Danio_rerio]	70.936	203	1.8539e-50	-	-	-	-	-	-
unigene_22319	Cyprinus_carpio_genome_assembly_common_carp_genome_,scaffold_LG38	77.8046	829	4.20533e-130	unnamed_protein_product,_partial_[Oncorhynchus_mykiss]	58.9744	117	1.76979e-33	-	-	-	-	GO:0006278/GO:0005634/GO:0015074/GO:0004190/GO:0008270/GO:0003676/GO:0003964/GO:0006508	-
unigene_22318	Danio_rerio_bromodomain_containing_2a_(brd2a),_transcript_variant_2,_mRNA	87.953	1021	0	bromodomain-containing_protein_2_isoform_2_[Danio_rerio]_&gt;gi|94732369|emb|CAK04960.1|_bromodomain-containing_2_[Danio_rerio]_&gt;gi|190337777|gb|AAI63905.1|_Bromodomain-containing_2a_[Danio_rerio]_&gt;gi|190339055|gb|AAI63902.1|_Bromodomain-containing_2a_[Danio_rerio]	83.4646	508	0	sp|Q5TJG6|BRD2_CANFA_Bromodomain-containing_protein_2_OS=Canis_familiaris_GN=BRD2_PE=3_SV=1	58.8115	488	1.4745e-180	GO:0002574	-
unigene_22315	PREDICTED:_Danio_rerio_F-box_protein_11a_(fbxo11a),_transcript_variant_X1,_mRNA	90.5759	573	0	F-box_protein_11,_isoform_CRA_f_[Homo_sapiens]_&gt;gi|193783612|dbj|BAG53523.1|_unnamed_protein_product_[Homo_sapiens]	98.9529	191	8.20209e-133	sp|Q7TPD1|FBX11_MOUSE_F-box_only_protein_11_OS=Mus_musculus_GN=Fbxo11_PE=1_SV=3	99.4764	191	2.29208e-129	GO:0005737/GO:0016274/GO:0005730/GO:0007605/GO:0005694/GO:0005634/GO:0000151/GO:0006464/GO:0016567/GO:0035246/GO:0006511/GO:0008270/GO:0046872/GO:0004842	-
unigene_22314	PREDICTED:_Danio_rerio_phosphorylase_kinase,_alpha_1_(muscle)_(phka1),_transcript_variant_X2,_mRNA	88.4339	1807	0	PREDICTED:_phosphorylase_b_kinase_regulatory_subunit_alpha,_skeletal_muscle_isoform_isoform_X1_[Danio_rerio]	92.4198	1029	0	sp|P46020|KPB1_HUMAN_Phosphorylase_b_kinase_regulatory_subunit_alpha,_skeletal_muscle_isoform_OS=Homo_sapiens_GN=PHKA1_PE=1_SV=2	65.1408	568	0	GO:0003824/GO:0005976/GO:0005516/GO:0005977/GO:0004553	-
unigene_22317	Cyprinus_carpio_genome_assembly_common_carp_genome_,scaffold_000000378	90.6928	1429	0	antigen_KI-67_[Danio_rerio]	59.1884	1725	0	sp|P46013|KI67_HUMAN_Antigen_KI-67_OS=Homo_sapiens_GN=MKI67_PE=1_SV=2	63.8298	94	1.29441e-29	-	-
unigene_22316	PREDICTED:_Danio_rerio_F-box_protein_11a_(fbxo11a),_transcript_variant_X1,_mRNA	93.5791	1682	0	F-box_protein_11a_[Danio_rerio]	99.4643	560	0	sp|Q86XK2|FBX11_HUMAN_F-box_only_protein_11_OS=Homo_sapiens_GN=FBXO11_PE=1_SV=3	96.4286	560	0	GO:0005737/GO:0016274/GO:0005730/GO:0007605/GO:0005694/GO:0005634/GO:0000151/GO:0006464/GO:0016567/GO:0035246/GO:0006511/GO:0008270/GO:0046872/GO:0004842	-
unigene_22311	PREDICTED:_Danio_rerio_ubiquitin_carboxyl-terminal_hydrolase_12-like_(LOC559878),_mRNA	91.4917	1810	0	PREDICTED:_ubiquitin_carboxyl-terminal_hydrolase_12-like_[Danio_rerio]	96.0938	384	0	sp|A5D9H7|UBP12_BOVIN_Ubiquitin_carboxyl-terminal_hydrolase_12_OS=Bos_taurus_GN=USP12_PE=2_SV=1	86.1979	384	0	GO:0016787/GO:0004197/GO:0036459/GO:0004843/GO:0006511/GO:0005515/GO:0006508/GO:0008233/GO:0016579/GO:0008234	-
unigene_22310	PREDICTED:_Danio_rerio_im:7152756_(im:7152756),_transcript_variant_X4,_mRNA	82.5822	3284	0	PREDICTED:_serine/threonine-protein_kinase_WNK3_isoform_X2_[Danio_rerio]	72.3881	1340	0	sp|Q9BYP7|WNK3_HUMAN_Serine/threonine-protein_kinase_WNK3_OS=Homo_sapiens_GN=WNK3_PE=1_SV=3	57.0048	207	3.16833e-53	GO:0032414/GO:0016310/GO:0010800/GO:0090004/GO:0046777/GO:0005737/GO:0000166/GO:0004674/GO:0016740/GO:0004672/GO:0005524/GO:0010765/GO:0006468/GO:0005923/GO:0016301/GO:0005912/GO:2000682/GO:0019869/GO:0051928/GO:0016772/GO:2000021/GO:0005515/GO:2000651	-
unigene_22313	Danio_rerio_5-methyltetrahydrofolate-homocysteine_methyltransferase,_mRNA_(cDNA_clone_MGC:55859_IMAGE:3818372),_complete_cds	88.9217	3051	0	methionine_synthase_[Danio_rerio]_&gt;gi|20977255|gb|AAM33342.1|AF506733_1_methionine_synthase_[Danio_rerio]_&gt;gi|28279621|gb|AAH45477.1|_5-methyltetrahydrofolate-homocysteine_methyltransferase_[Danio_rerio]	94.3642	692	0	sp|Q4JIJ3|METH_BOVIN_Methionine_synthase_OS=Bos_taurus_GN=MTR_PE=2_SV=1	78.6495	1007	0	GO:0009235/GO:0008705/GO:0008270/GO:0008168/GO:0031419/GO:0008898/GO:0042558/GO:0016740/GO:0032259/GO:0005737/GO:0006767/GO:0006766/GO:0000096/GO:0008652/GO:0046872/GO:0007399/GO:0005829/GO:0044237/GO:0005622/GO:0005515/GO:0009086/GO:0044281	ko01230/ko00270/ko00450/ko00670
unigene_22312	PREDICTED:_Danio_rerio_fem-1_homolog_b_(C._elegans)_(fem1b),_mRNA	85.1635	2049	0	PREDICTED:_protein_fem-1_homolog_B_[Danio_rerio]	94.3574	638	0	sp|P0C6P7|FEM1B_RAT_Protein_fem-1_homolog_B_OS=Rattus_norvegicus_GN=Fem1b_PE=1_SV=1	80.7018	627	0	GO:0005737/GO:1902041/GO:0005123/GO:0005634/GO:0006915/GO:0060743/GO:0016567/GO:0060442/GO:0005654/GO:0051438/GO:0005515/GO:0002070/GO:0004842/GO:2000001	-
unigene_13900	Danio_rerio_HIV-1_Tat_interactive_protein_2,_mRNA_(cDNA_clone_MGC:114018_IMAGE:7432478),_complete_cds	86.7325	912	0	oxidoreductase_HTATIP2_[Danio_rerio]_&gt;gi|14326037|gb|AAK60127.1|AF329850_1_Tat-interacting_protein_Tip30_[Danio_rerio]_&gt;gi|66911339|gb|AAH97086.1|_Htatip2_protein_[Danio_rerio]	88.1356	236	3.86489e-151	sp|A2T7G9|HTAI2_PONPY_Oxidoreductase_HTATIP2_OS=Pongo_pygmaeus_GN=HTATIP2_PE=3_SV=1	62.6087	230	1.78456e-105	GO:0005737/GO:0030154/GO:0016032/GO:0006357/GO:0051287/GO:0005634/GO:0006915/GO:0003713/GO:0016620/GO:0045765/GO:0043066/GO:0051170/GO:0005515/GO:0005635/GO:0016020/GO:0001525/GO:0007275/GO:0055114/GO:0016491	-
unigene_13901	Cyprinus_carpio_genome_assembly_common_carp_genome_,scaffold_LG13	90.9968	2177	0	PREDICTED:_tyrosine-protein_phosphatase_non-receptor_type_5_isoform_X1_[Danio_rerio]_&gt;gi|688565005|ref|XP_009301648.1|_PREDICTED:_tyrosine-protein_phosphatase_non-receptor_type_5_isoform_X1_[Danio_rerio]	94.2857	525	0	sp|P54829|PTN5_HUMAN_Tyrosine-protein_phosphatase_non-receptor_type_5_OS=Homo_sapiens_GN=PTPN5_PE=1_SV=4	67.6815	427	0	GO:0016787/GO:0016791/GO:0016311/GO:0006470/GO:0004725/GO:0004721/GO:0035335	ko04010
unigene_13902	Cyprinus_carpio_genome_assembly_common_carp_genome_,scaffold_000001003	89.2857	196	1.96308e-59	ReO_6_[Oryzias_latipes]	45.0649	770	0	sp|Q95SX7|RTBS_DROME_Probable_RNA-directed_DNA_polymerase_from_transposon_BS_OS=Drosophila_melanogaster_GN=RTase_PE=2_SV=1	26.7157	408	7.64063e-21	GO:0016787/GO:0045332/GO:0032259/GO:0000166/GO:0008152/GO:0016706/GO:0051287/GO:0015914/GO:0000287/GO:0005524/GO:0016651/GO:0004012/GO:0008168/GO:0016020/GO:0048038/GO:0016021/GO:0055114/GO:0016491	ko02010
unigene_13903	PREDICTED:_Danio_rerio_integrin,_beta_1a_(itgb1a),_transcript_variant_X3,_mRNA	85.5526	1855	0	integrin_beta-1_precursor_[Danio_rerio]_&gt;gi|73612154|gb|AAZ78240.1|_integrin_beta1_subunit-like_protein_1_[Danio_rerio]	94.4954	545	0	sp|B0FYY4|ITB1_SHEEP_Integrin_beta-1_OS=Ovis_aries_GN=ITGB1_PE=2_SV=1	80.9174	545	0	GO:0009897/GO:0042995/GO:0042074/GO:0098639/GO:0007160/GO:0050901/GO:0004872/GO:0090004/GO:0007275/GO:0008354/GO:0034666/GO:0005737/GO:0001726/GO:0001701/GO:0070062/GO:0030175/GO:0007368/GO:0016020/GO:0008542/GO:0003779/GO:0030054/GO:0002020/GO:0097060/GO:0046872/GO:0042470/GO:0001968/GO:0055007/GO:0005178/GO:0070121/GO:0030027/GO:0008305/GO:0005886/GO:0007155/GO:0050839/GO:0032587/GO:0014704/GO:…	-
unigene_13904	PREDICTED:_Danio_rerio_integrin,_beta_1a_(itgb1a),_transcript_variant_X1,_mRNA	87.5776	966	0	integrin_beta-1_precursor_[Danio_rerio]_&gt;gi|73612154|gb|AAZ78240.1|_integrin_beta1_subunit-like_protein_1_[Danio_rerio]	92.3077	260	1.39713e-166	sp|P49134|ITB1_RAT_Integrin_beta-1_OS=Rattus_norvegicus_GN=Itgb1_PE=2_SV=1	75.8621	261	1.27229e-133	GO:0046718/GO:0009897/GO:0042995/GO:0034113/GO:0008285/GO:0019901/GO:0007596/GO:0098639/GO:0035024/GO:0007160/GO:2000811/GO:0050901/GO:0004872/GO:0071438/GO:0007275/GO:0008354/GO:0034666/GO:0005737/GO:0001701/GO:0070062/GO:0030175/GO:0016021/GO:0016020/GO:0008542/GO:0003779/GO:0002020/GO:0097060/GO:0032403/GO:0001968/GO:0005178/GO:0030335/GO:0005925/GO:0055007/GO:0030027/GO:0008305/GO:0005604/GO:…	-
unigene_13905	PREDICTED:_Danio_rerio_phospholipase_C-like_2_(plcl2),_mRNA	88.2263	3287	0	PREDICTED:_inactive_phospholipase_C-like_protein_2_[Danio_rerio]	92.0635	1008	0	sp|Q9UPR0|PLCL2_HUMAN_Inactive_phospholipase_C-like_protein_2_OS=Homo_sapiens_GN=PLCL2_PE=1_SV=2	77.5281	1068	0	GO:0005737/GO:0016787/GO:0004435/GO:0002322/GO:0006629/GO:0008081/GO:0033135/GO:0005543/GO:0032065/GO:0007214/GO:0016042/GO:1900122/GO:0050811/GO:0007165/GO:0004871/GO:0050859/GO:0035556/GO:0032228/GO:0002337/GO:0005938	-
unigene_13906	Cyprinus_carpio_genome_assembly_common_carp_genome_,scaffold_LG4	90.9871	699	0	protein_THEM6_precursor_[Danio_rerio]_&gt;gi|212288170|sp|B0JZP3.1|THEM6_DANRE_RecName:_Full=Protein_THEM6;_Flags:_Precursor_[Danio_rerio]_&gt;gi|166796886|gb|AAI59267.1|_Si:ch73-52e5.2_protein_[Danio_rerio]	82.2581	186	1.70438e-107	sp|B0JZP3|THEM6_DANRE_Protein_THEM6_OS=Danio_rerio_GN=them6_PE=2_SV=1	82.2581	186	1.73084e-109	GO:0005576	-
unigene_13907	Danio_rerio_peroxisomal_biogenesis_factor_10_(pex10),_mRNA_&gt;gi|53734026|gb|BC083412.1|_Danio_rerio_peroxisome_biogenesis_factor_10,_mRNA_(cDNA_clone_MGC:103520_IMAGE:7239387),_complete_cds	88.7778	900	0	peroxisome_biogenesis_factor_10_[Danio_rerio]_&gt;gi|53734027|gb|AAH83412.1|_Peroxisome_biogenesis_factor_10_[Danio_rerio]	91.195	318	0	sp|B1AUE5|PEX10_MOUSE_Peroxisome_biogenesis_factor_10_OS=Mus_musculus_GN=Pex10_PE=2_SV=1	52.3179	302	4.47302e-100	GO:0005779/GO:0005778/GO:0016558/GO:0016020/GO:0005777/GO:0008022/GO:0005622/GO:0007031/GO:0008270/GO:0005515/GO:0046872	ko04146
unigene_13908	Cyprinus_carpio_genome_assembly_common_carp_genome_,scaffold_000000667	88.9273	289	1.3352e-92	PREDICTED:_CMRF35-like_molecule_8_isoform_X1_[Danio_rerio]	61.9565	92	7.76971e-32	sp|Q6SJQ5|CLM3_MOUSE_CMRF35-like_molecule_3_OS=Mus_musculus_GN=Cd300lh_PE=1_SV=1	38.0435	92	3.31236e-17	GO:0005764/GO:0016020/GO:0005515/GO:0016021/GO:0005886/GO:0002376/GO:0031398/GO:0034165/GO:0005768/GO:0005769	-
unigene_13909	Cyprinus_carpio_genome_assembly_common_carp_genome_,scaffold_LG48	91.378	1357	0	cdc42_effector_protein_5_[Danio_rerio]_&gt;gi|112419009|gb|AAI22442.1|_Zgc:153966_[Danio_rerio]	77.6316	304	7.09422e-126	sp|Q00587|BORG5_HUMAN_Cdc42_effector_protein_1_OS=Homo_sapiens_GN=CDC42EP1_PE=1_SV=1	61.2903	62	5.65984e-11	GO:0005737/GO:0005856/GO:0007254/GO:0030838/GO:0016020/GO:0017049/GO:0031274/GO:0008360/GO:0005886/GO:0007266/GO:0046872	-
unigene_34569	Cyprinus_carpio_genome_assembly_common_carp_genome_,scaffold_000029053	85.6369	369	2.38386e-104	PREDICTED:_RNA-directed_DNA_polymerase_from_mobile_element_jockey-like_[Oreochromis_niloticus]	69.9187	123	1.19241e-52	sp|Q9NBX4|RTXE_DROME_Probable_RNA-directed_DNA_polymerase_from_transposon_X-element_OS=Drosophila_melanogaster_GN=X-element\ORF2_PE=3_SV=1	38.0952	84	8.24261e-11	GO:0003964/GO:0006278	-
unigene_34568	Cyprinus_carpio_genome_assembly_common_carp_genome_,scaffold_000000386	86.4198	162	5.18985e-39	-	-	-	-	-	-	-	-	-	-
unigene_32719	Cyprinus_carpio_genome_assembly_common_carp_genome_,scaffold_LG18	89.0625	256	4.17001e-83	PREDICTED:_uncharacterized_protein_LOC103580445_[Microplitis_demolitor]	34.6667	75	5.78572e-06	-	-	-	-	-	-
unigene_34561	Cyprinus_carpio_genome_assembly_common_carp_genome_,scaffold_000001925	81.8565	237	4.16299e-40	-	-	-	-	-	-	-	-	-	-
unigene_34560	-	-	-	-	PREDICTED:_uncharacterized_protein_LOC102349546,_partial_[Latimeria_chalumnae]	62.3762	101	2.78017e-41	sp|P10401|POLY_DROME_Retrovirus-related_Pol_polyprotein_from_transposon_gypsy_OS=Drosophila_melanogaster_GN=pol_PE=3_SV=1	36.4486	107	2.55105e-14	GO:0004803/GO:0016779/GO:0006313/GO:0005634/GO:0016020/GO:0015074/GO:0016740/GO:0006278/GO:0004190/GO:0008270/GO:0003676/GO:0003677/GO:0003964/GO:0006508/GO:0046872	-
unigene_34563	Cyprinus_carpio_genome_assembly_common_carp_genome_,scaffold_000010149	95.1389	288	7.29591e-124	PREDICTED:_transient_receptor_potential_cation_channel_subfamily_M_member_3_isoform_X11_[Danio_rerio]	98.6667	75	5.63528e-42	-	-	-	-	-	-
unigene_34562	Cyprinus_carpio_genome_assembly_common_carp_genome_,scaffold_000029022	86.5772	149	2.70765e-33	-	-	-	-	-	-	-	-	-	-
unigene_34565	Cyprinus_carpio_genome_assembly_common_carp_genome_,scaffold_LG26	90.9091	286	2.35167e-103	-	-	-	-	-	-	-	-	-	-
unigene_34564	Cyprinus_carpio_genome_assembly_common_carp_genome_,scaffold_LG36	89.7321	224	1.38527e-70	cellular_retinoic_acid-binding_protein_1_[Danio_rerio]_&gt;gi|33385734|gb|AAP44333.1|_cellular_retinoic_acid-binding_protein_[Danio_rerio]_&gt;gi|60552807|gb|AAH91464.1|_Crabp1a_protein_[Danio_rerio]_&gt;gi|182891550|gb|AAI64739.1|_Crabp1a_protein_[Danio_rerio]	87.5	40	1.44227e-16	sp|Q6T499|RABP1_HIPCM_Cellular_retinoic_acid-binding_protein_1_OS=Hippocampus_comes_GN=crabp1_PE=2_SV=3	72.5	40	1.44322e-14	GO:0005737/GO:0005215/GO:0006810/GO:0008289/GO:0019841/GO:0016918	-
unigene_34567	Cyprinus_carpio_genome_assembly_common_carp_genome_,scaffold_LG31	94.7115	208	3.56212e-85	-	-	-	-	-	-	-	-	-	-
unigene_34566	Cyprinus_carpio_genome_assembly_common_carp_genome_,scaffold_000007623	93.4363	259	2.07789e-103	-	-	-	-	-	-	-	-	-	-
unigene_26234	Cyprinus_carpio_genome_assembly_common_carp_genome_,scaffold_000000588	92	125	4.87479e-40	-	-	-	-	-	-	-	-	-	-
unigene_26857	Cyprinus_carpio_genome_assembly_common_carp_genome_,scaffold_000010111	91.3208	265	4.52978e-95	-	-	-	-	-	-	-	-	-	-
unigene_18695	Cyprinus_carpio_genome_assembly_common_carp_genome_,scaffold_000011072	97.2125	287	4.66389e-133	interleukin_1_receptor_accessory_protein_precursor_[Salmo_salar]_&gt;gi|37496478|emb|CAD43598.1|_interleukin_1_receptor_accessory_protein_[Salmo_salar]	57.0916	557	0	sp|P59822|IL1AP_MACMU_Interleukin-1_receptor_accessory_protein_OS=Macaca_mulatta_GN=IL1RAP_PE=1_SV=1	35.6979	437	2.22935e-86	GO:0004908/GO:0005150/GO:0007165/GO:0019221	ko04060/ko04210/ko04750
unigene_18694	PREDICTED:_Danio_rerio_extracellular_matrix_protein_2,_female_organ_and_adipocyte_specific_(ecm2),_mRNA	85.7929	3090	0	PREDICTED:_extracellular_matrix_protein_2_[Danio_rerio]	85.307	456	0	sp|O94769|ECM2_HUMAN_Extracellular_matrix_protein_2_OS=Homo_sapiens_GN=ECM2_PE=2_SV=1	65.6331	387	1.2764e-142	-	-
unigene_18697	Cyprinus_carpio_genome_assembly_common_carp_genome_,scaffold_000028834	80.9955	221	3.63718e-39	PREDICTED:_GTPase_IMAP_family_member_8-like_[Danio_rerio]	54.0541	296	2.89602e-93	sp|Q96F15|GIMA5_HUMAN_GTPase_IMAP_family_member_5_OS=Homo_sapiens_GN=GIMAP5_PE=1_SV=1	51.9481	77	1.29837e-18	GO:0003779/GO:0005525	-
unigene_18696	PREDICTED:_Danio_rerio_stromal_interaction_molecule_2_(LOC100334881),_mRNA	86.4234	685	0	PREDICTED:_stromal_interaction_molecule_2_[Danio_rerio]	77.7778	315	1.33143e-150	sp|P83093|STIM2_MOUSE_Stromal_interaction_molecule_2_OS=Mus_musculus_GN=Stim2_PE=1_SV=2	48.8372	344	2.10306e-80	-	-
unigene_6415	Danio_rerio_cytochrome_c_oxidase,_subunit_VIIc_(cox7c),_mRNA_&gt;gi|37590393|gb|BC059638.1|_Danio_rerio_cytochrome_c_oxidase,_subunit_VIIc,_mRNA_(cDNA_clone_MGC:73316_IMAGE:4789063),_complete_cds	89.267	382	6.85328e-130	cytochrome_c_oxidase,_subunit_VIIc_[Danio_rerio]_&gt;gi|37590394|gb|AAH59638.1|_Cytochrome_c_oxidase,_subunit_VIIc_[Danio_rerio]	96.8254	63	1.76981e-35	sp|Q53CF9|COX7C_SAISC_Cytochrome_c_oxidase_subunit_7C,_mitochondrial_OS=Saimiri_sciureus_GN=COX7C_PE=3_SV=1	79.3651	63	7.58959e-32	GO:0004129/GO:0045277/GO:1902600/GO:0016021/GO:0016020/GO:0005739/GO:0005743/GO:0055114/GO:0016491	ko00190/ko04260/ko05010/ko05012/ko05016/ko04932
unigene_18690	Danio_rerio_sec31_homolog_A_(S._cerevisiae)_(sec31a),_mRNA_&gt;gi|32766306|gb|BC054909.1|_Danio_rerio_sec31_homolog_A_(S._cerevisiae),_mRNA_(cDNA_clone_MGC:63547_IMAGE:3816412),_complete_cds	86.5346	2473	0	protein_transport_protein_Sec31A_[Danio_rerio]_&gt;gi|82240234|sp|Q7SYD5.1|SC31A_DANRE_RecName:_Full=Protein_transport_protein_Sec31A;_AltName:_Full=SEC31-like_protein_1;_AltName:_Full=SEC31-related_protein_A_[Danio_rerio]_&gt;gi|32766307|gb|AAH54909.1|_Sec31_homolog_A_(S._cerevisiae)_[Danio_rerio]	87.6866	804	0	sp|Q7SYD5|SC31A_DANRE_Protein_transport_protein_Sec31A_OS=Danio_rerio_GN=sec31a_PE=2_SV=1	87.6866	804	0	GO:0048208/GO:0005783/GO:0048306/GO:0005789/GO:0055123/GO:0061024/GO:0001889/GO:0030134/GO:0005737/GO:0044267/GO:0007029/GO:0031410/GO:0016020/GO:0048471/GO:0018279/GO:0070971/GO:0019886/GO:0043687/GO:0006810/GO:0012507/GO:0030120/GO:0030127/GO:0016192/GO:0030968/GO:0005829/GO:0005515/GO:0015031	ko04141
unigene_34389	Cyprinus_carpio_genome_assembly_common_carp_genome_,scaffold_000002512	80.9187	283	5.75937e-45	-	-	-	-	-	-	-	-	-	-
unigene_34388	Cyprinus_carpio_genome_assembly_common_carp_genome_,scaffold_LG27	95.4802	177	1.06448e-72	PREDICTED:_NACHT,_LRR_and_PYD_domains-containing_protein_3_isoform_X3_[Danio_rerio]	55.9633	109	2.20209e-30	sp|P59046|NAL12_HUMAN_NACHT,_LRR_and_PYD_domains-containing_protein_12_OS=Homo_sapiens_GN=NLRP12_PE=1_SV=2	47	100	2.26066e-20	GO:0042981/GO:0005524/GO:0000166	-
unigene_34385	Cyprinus_carpio_genome_assembly_common_carp_genome_,scaffold_LG8	92.8962	183	6.43449e-68	-	-	-	-	-	-	-	-	-	-
unigene_34384	Cyprinus_carpio_genome_assembly_common_carp_genome_,scaffold_LG29	94.2085	259	4.52516e-105	-	-	-	-	-	-	-	-	-	-
unigene_34387	Cyprinus_carpio_genome_assembly_common_carp_genome_,scaffold_000000294	95.9877	324	4.18093e-146	-	-	-	-	-	-	-	-	-	-
unigene_18692	Cyprinus_carpio_genome_assembly_common_carp_genome_,scaffold_000000484	91.562	1991	0	unnamed_protein_product_[Oncorhynchus_mykiss]	64.3564	404	2.95021e-178	sp|A6NFU0|F187A_HUMAN_Ig-like_V-type_domain-containing_protein_FAM187A_OS=Homo_sapiens_GN=FAM187A_PE=3_SV=1	44.7301	389	3.06314e-102	-	-
unigene_34381	Cyprinus_carpio_genome_assembly_common_carp_genome_,scaffold_000001273	90.2222	225	1.57998e-74	-	-	-	-	-	-	-	-	-	-
unigene_34383	Cyprinus_carpio_genome_assembly_common_carp_genome_,scaffold_000000611	88.6364	176	4.25337e-50	-	-	-	-	-	-	-	-	-	-
unigene_34382	Cyprinus_carpio_genome_assembly_common_carp_genome_,scaffold_LG39	86.2857	350	4.8539e-101	PREDICTED:_uncharacterized_protein_LOC103036445_[Astyanax_mexicanus]	57.8947	95	2.42334e-25	-	-	-	-	GO:0003700/GO:0005634/GO:0006355/GO:0004190/GO:0008270/GO:0003676/GO:0006508/GO:0046872/GO:0006351	-
unigene_26852	Cyprinus_carpio_genome_assembly_common_carp_genome_,scaffold_000028837	98.2143	112	1.07261e-46	-	-	-	-	-	-	-	-	-	-
unigene_7308	Cyprinus_carpio_genome_assembly_common_carp_genome_,scaffold_000000306	94.7323	1158	0	pol-like_protein_[Biomphalaria_glabrata]	29.4004	517	2.32621e-64	sp|Q9NBX4|RTXE_DROME_Probable_RNA-directed_DNA_polymerase_from_transposon_X-element_OS=Drosophila_melanogaster_GN=X-element\ORF2_PE=3_SV=1	21.1321	530	1.75227e-15	GO:0090502/GO:0006278/GO:0006281/GO:0004519/GO:0004523/GO:0005622/GO:0090305/GO:0008270/GO:0003676/GO:0003677/GO:0003964	-
unigene_7309	PREDICTED:_Danio_rerio_family_with_sequence_similarity_169,_member_B_(fam169b),_transcript_variant_X1,_mRNA	87.6076	581	0	PREDICTED:_protein_FAM169B_isoform_X1_[Danio_rerio]	86.911	191	6.56752e-115	sp|Q8CHT6|F169B_MOUSE_Protein_FAM169B_OS=Mus_musculus_GN=Fam169b_PE=2_SV=1	47.2477	218	1.64572e-54	-	-
unigene_7306	-	-	-	-	PREDICTED:_GTPase_IMAP_family_member_7-like_[Danio_rerio]	42.5121	207	2.35367e-43	sp|Q9UG22|GIMA2_HUMAN_GTPase_IMAP_family_member_2_OS=Homo_sapiens_GN=GIMAP2_PE=1_SV=2	25.9091	220	5.17829e-07	GO:0005525	-
unigene_7307	PREDICTED:_Danio_rerio_Dab,_reelin_signal_transducer,_homolog_1a_(Drosophila)_(dab1a),_transcript_variant_X8,_mRNA	96.2607	936	0	PREDICTED:_disabled_homolog_1_isoform_X9_[Danio_rerio]	88.2682	537	0	sp|Q8CJH2|DAB1_RAT_Disabled_homolog_1_OS=Rattus_norvegicus_GN=Dab1_PE=1_SV=1	62.5	488	1.13405e-164	-	-
unigene_7304	Cyprinus_carpio_genome_assembly_common_carp_genome_,scaffold_LG4	85.399	589	1.65106e-167	reverse_transcriptase_[Danio_rerio]	59.322	118	1.34998e-36	-	-	-	-	GO:0003964/GO:0046983/GO:0006278/GO:0003676	-
unigene_7305	Cyprinus_carpio_genome_assembly_common_carp_genome_,scaffold_LG8	78.2039	2138	0	PREDICTED:_uncharacterized_protein_LOC103908834_[Danio_rerio]_&gt;gi|688588172|ref|XP_009290010.1|_PREDICTED:_uncharacterized_protein_LOC103908834_[Danio_rerio]	41.0326	736	1.13126e-166	sp|P10394|POL4_DROME_Retrovirus-related_Pol_polyprotein_from_transposon_412_OS=Drosophila_melanogaster_GN=POL_PE=3_SV=1	28.0788	203	8.06946e-27	GO:0006278/GO:0006355/GO:0003700/GO:0005634/GO:0015074/GO:0004190/GO:0008270/GO:0003676/GO:0003964/GO:0006508	-
unigene_7302	Cyprinus_carpio_genome_assembly_common_carp_genome_,scaffold_LG30	95.858	338	4.37972e-151	-	-	-	-	-	-	-	-	-	-
unigene_7303	Cyprinus_carpio_genome_assembly_common_carp_genome_,scaffold_LG47	88.615	852	0	-	-	-	-	-	-	-	-	-	-
unigene_7300	Cyprinus_carpio_genome_assembly_common_carp_genome_,scaffold_LG24	92.7273	275	5.85322e-107	-	-	-	-	-	-	-	-	-	ko00900
unigene_26853	PREDICTED:_Danio_rerio_si:ch1073-15f12.3_(si:ch1073-15f12.3),_mRNA	78.9207	1186	0	PREDICTED:_laminin_subunit_beta-3_[Danio_rerio]	71.7949	390	2.03539e-156	sp|Q13751|LAMB3_HUMAN_Laminin_subunit_beta-3_OS=Homo_sapiens_GN=LAMB3_PE=1_SV=1	29.8201	389	3.19664e-41	GO:0005610/GO:0005604/GO:0035987/GO:0031581/GO:0005578/GO:0050873/GO:0005198/GO:0007155/GO:0030198/GO:0005515/GO:0032403/GO:0008544/GO:0022617/GO:0034329/GO:0005576	-
unigene_4646	Cyprinus_carpio_genome_assembly_common_carp_genome_,scaffold_LG9	92.8479	769	0	PREDICTED:_ankyrin_repeat_domain-containing_protein_34B_isoform_X2_[Danio_rerio]	88.3534	249	5.06403e-138	sp|Q5PQ89|AN34B_XENLA_Ankyrin_repeat_domain-containing_protein_34B_OS=Xenopus_laevis_GN=ankrd34b_PE=2_SV=1	42.449	245	1.53883e-31	GO:0005737/GO:0005634	-
unigene_4647	Cyprinus_carpio_genome_assembly_common_carp_genome_,scaffold_LG34	93.0909	275	1.04414e-106	-	-	-	-	-	-	-	-	-	-
unigene_4644	Cyprinus_carpio_genome_assembly_common_carp_genome_,scaffold_LG20	89.8438	128	1.09925e-35	-	-	-	-	-	-	-	-	-	-
unigene_4645	Cyprinus_carpio_genome_assembly_common_carp_genome_,scaffold_000001078	93.4049	652	0	-	-	-	-	-	-	-	-	-	-
unigene_4642	PREDICTED:_Danio_rerio_zgc:112484_(zgc:112484),_transcript_variant_X1,_mRNA	87.6171	961	0	PREDICTED:_carnitine_O-palmitoyltransferase_1,_brain_isoform_isoform_X1_[Danio_rerio]	88.8554	332	0	sp|P50416|CPT1A_HUMAN_Carnitine_O-palmitoyltransferase_1,_liver_isoform_OS=Homo_sapiens_GN=CPT1A_PE=1_SV=2	69.4006	317	4.23476e-153	GO:0004095/GO:0016740/GO:0016746/GO:0008152	-
unigene_4643	PREDICTED:_Danio_rerio_potassium_channel_subfamily_K_member_4-like_(LOC101885817),_transcript_variant_X2,_mRNA	89.0274	802	0	PREDICTED:_potassium_channel_subfamily_K_member_4-like_isoform_X1_[Danio_rerio]	91.7293	266	2.51175e-151	sp|P57789|KCNKA_HUMAN_Potassium_channel_subfamily_K_member_10_OS=Homo_sapiens_GN=KCNK10_PE=1_SV=1	51.9824	227	6.07811e-71	GO:0005267/GO:0006810/GO:0071805/GO:0016021/GO:0016020/GO:0006811	-
unigene_4640	Danio_rerio_cDNA_clone_IMAGE:7293230	83.5556	900	0	PREDICTED:_amine_sulfotransferase_[Danio_rerio]	80.2817	284	2.83138e-172	sp|O35403|ST3A1_MOUSE_Amine_sulfotransferase_OS=Mus_musculus_GN=Sult3a1_PE=2_SV=1	45.4225	284	7.39684e-85	GO:0016740/GO:0008146/GO:0008152	-
unigene_4641	Danio_rerio_metabotropic_glutamate_receptor_6b_mRNA,_complete_cds	91.2821	390	1.11171e-147	metabotropic_glutamate_receptor_7,_partial_[Takifugu_rubripes]	94.6154	130	2.40889e-79	sp|P47743|GRM8_MOUSE_Metabotropic_glutamate_receptor_8_OS=Mus_musculus_GN=Grm8_PE=1_SV=2	83.0769	130	2.68016e-70	GO:0004930/GO:0030818/GO:0005887/GO:0042734/GO:0016021/GO:0016020/GO:0008066/GO:0051966/GO:0007165/GO:0004871/GO:0005886/GO:0005246/GO:0050908/GO:0007196/GO:0007186/GO:0001642	-
unigene_4648	-	-	-	-	PREDICTED:_uncharacterized_protein_wu:fc32g12_[Danio_rerio]	50	112	5.04933e-21	-	-	-	-	GO:0070062/GO:0003700/GO:0005634/GO:0016020/GO:0006355/GO:0006351/GO:0003682/GO:0042802	-
unigene_4649	Cyprinus_carpio_genome_assembly_common_carp_genome_,scaffold_000011179	85.5623	658	1.70446e-180	PREDICTED:_formin-1-like_[Danio_rerio]	68.2667	375	1.51028e-129	sp|Q05858|FMN_CHICK_Formin_OS=Gallus_gallus_GN=LD_PE=2_SV=1	39.759	332	7.89463e-53	GO:0051127/GO:0060173/GO:0017124/GO:0030054/GO:0051894/GO:0005856/GO:0045010/GO:0030838/GO:0005634/GO:0016020/GO:0001822/GO:0003779/GO:0035137/GO:0072092/GO:0048705/GO:0005737/GO:0015630/GO:0008017/GO:0035136/GO:0005884/GO:0005886/GO:0005515/GO:0005912	-
unigene_35386	Cyprinus_carpio_genome_assembly_common_carp_genome_,scaffold_LG24	90.1141	263	2.93807e-87	-	-	-	-	-	-	-	-	-	-
unigene_35387	Danio_rerio_kit_ligand_b_(kitlgb),_mRNA_&gt;gi|62199656|gb|AY929069.1|_Danio_rerio_kit_ligand_b_(kitlb)_mRNA,_complete_cds	92.6702	191	1.62036e-70	kit_ligand_b_[Danio_rerio]_&gt;gi|62199657|gb|AAX76927.1|_kit_ligand_b_[Danio_rerio]	96.8254	63	2.18422e-33	-	-	-	-	GO:0007155/GO:0005173/GO:0016020/GO:0030318	-
unigene_35384	-	-	-	-	PREDICTED:_heat_shock_protein_82-like_[Setaria_italica]	58.5366	82	9.14062e-23	sp|Q08277|HSP82_MAIZE_Heat_shock_protein_82_OS=Zea_mays_GN=HSP82_PE=3_SV=1	57.3171	82	2.178e-24	GO:0005737/GO:0006457/GO:0005783/GO:0009816/GO:0045087/GO:0051082/GO:0000166/GO:0006952/GO:0006950/GO:0005515/GO:0016887/GO:0009408/GO:0005829/GO:0005524	-
unigene_35385	Danio_rerio_calpain_2,_(m/II)_large_subunit,_like,_mRNA_(cDNA_clone_MGC:174666_IMAGE:7163025),_complete_cds	89.8507	335	4.42674e-117	Calpain_2,_(m/II)_large_subunit,_like_[Danio_rerio]	93.75	112	6.34859e-69	sp|P43367|CAN2_PIG_Calpain-2_catalytic_subunit_(Fragment)_OS=Sus_scrofa_GN=CAPN2_PE=2_SV=2	65.1786	112	1.98063e-45	GO:0005737/GO:0016787/GO:0071230/GO:0016020/GO:0051493/GO:0030425/GO:0005622/GO:0005509/GO:0005886/GO:0006508/GO:0008233/GO:0046872/GO:0004198/GO:0008234	-
unigene_35382	Cyprinus_carpio_genome_assembly_common_carp_genome_,scaffold_LG5	88.8889	90	1.65898e-20	-	-	-	-	-	-	-	-	-	-
unigene_35383	Cyprinus_carpio_genome_assembly_common_carp_genome_,scaffold_000000688	89.6226	212	2.84882e-66	-	-	-	-	-	-	-	-	-	-
unigene_127	Cyprinus_carpio_genome_assembly_common_carp_genome_,scaffold_LG49	94.8617	253	2.22778e-106	PREDICTED:_transmembrane_protein_178B-like_[Astyanax_mexicanus]	91.6667	60	4.99754e-51	sp|F6V1J6|T178B_XENTR_Transmembrane_protein_178B_OS=Xenopus_tropicalis_GN=tmem178b_PE=2_SV=2	85	60	8.40517e-45	GO:0055085/GO:0016021/GO:0016020/GO:0005198/GO:0030001/GO:0046873/GO:0005923	-
unigene_35381	Cyprinus_carpio_genome_assembly_common_carp_genome_,scaffold_000001179	92.8571	154	8.80265e-55	monooxygenase,_DBH-like_1_[Danio_rerio]	72.6619	139	1.09222e-69	sp|Q08CS6|MOXD2_DANRE_DBH-like_monooxygenase_protein_2_homolog_OS=Danio_rerio_GN=moxd2_PE=2_SV=2	73.3813	139	4.31295e-70	GO:0004497/GO:0046872/GO:0016715/GO:0016021/GO:0016020/GO:0003824/GO:0005507/GO:0055114/GO:0016491	-
unigene_35388	Cyprinus_carpio_genome_assembly_common_carp_genome_,scaffold_LG18	94.7183	284	5.23727e-120	-	-	-	-	-	-	-	-	-	-
unigene_35389	Cyprinus_carpio_genome_assembly_common_carp_genome_,scaffold_000002428	97.7918	317	4.27903e-152	PREDICTED:_cyclin-O_[Danio_rerio]	84.507	142	7.89263e-62	sp|P22674|CCNO_HUMAN_Cyclin-O_OS=Homo_sapiens_GN=CCNO_PE=1_SV=2	55.3957	139	2.74739e-31	GO:0005737/GO:0019901/GO:0006284/GO:0042384/GO:1903251/GO:0051726/GO:0030030/GO:0005634/GO:0042493/GO:0005654/GO:0051301/GO:0004844/GO:0000079/GO:0007049	-
unigene_10596	Cyprinus_carpio_genome_assembly_common_carp_genome_,scaffold_LG50	86.722	241	2.17626e-64	PREDICTED:_uncharacterized_protein_LOC103039276_[Astyanax_mexicanus]	40.7407	135	3.35742e-18	-	-	-	-	-	-
unigene_10594	Danio_rerio_ubiquitin_carboxyl-terminal_esterase_L3_(ubiquitin_thiolesterase)_(uchl3),_mRNA_&gt;gi|63102130|gb|BC095087.1|_Danio_rerio_ubiquitin_carboxyl-terminal_esterase_L3_(ubiquitin_thiolesterase),_mRNA_(cDNA_clone_MGC:109963_IMAGE:7272327),_complete_cds	92.9224	876	0	ubiquitin_carboxyl-terminal_hydrolase_isozyme_L3_[Danio_rerio]_&gt;gi|63102131|gb|AAH95087.1|_Ubiquitin_carboxyl-terminal_esterase_L3_(ubiquitin_thiolesterase)_[Danio_rerio]_&gt;gi|182890424|gb|AAI64325.1|_Uchl3_protein_[Danio_rerio]	96.087	230	1.85955e-156	sp|Q9JKB1|UCHL3_MOUSE_Ubiquitin_carboxyl-terminal_hydrolase_isozyme_L3_OS=Mus_musculus_GN=Uchl3_PE=1_SV=2	75.6522	230	5.06677e-125	GO:0005737/GO:0016787/GO:0007219/GO:0060041/GO:0070062/GO:0005634/GO:0045600/GO:0007628/GO:0004843/GO:0005654/GO:0006511/GO:0030163/GO:0005515/GO:0032869/GO:0006508/GO:0008233/GO:0005622/GO:0016579/GO:0008234/GO:0042755/GO:0043130	-
unigene_10595	Cyprinus_carpio_genome_assembly_common_carp_genome_,scaffold_LG47	85.0943	530	2.09607e-138	PREDICTED:_iron-sulfur_cluster_assembly_2_homolog,_mitochondrial_[Danio_rerio]	75.4491	167	2.30191e-77	sp|Q2TBG7|ISCA2_BOVIN_Iron-sulfur_cluster_assembly_2_homolog,_mitochondrial_OS=Bos_taurus_GN=ISCA2_PE=2_SV=1	69.8113	106	3.18565e-46	GO:0046872/GO:0051536/GO:0016226/GO:0005739/GO:0005198	-
unigene_10592	PREDICTED:_Lepisosteus_oculatus_la-related_protein_1-like_(LOC102690131),_mRNA	80.212	2547	0	PREDICTED:_la-related_protein_1_isoform_X3_[Astyanax_mexicanus]	78.2946	1032	0	sp|Q6ZQ58|LARP1_MOUSE_La-related_protein_1_OS=Mus_musculus_GN=Larp1_PE=1_SV=3	65.9617	993	0	-	-
unigene_10593	PREDICTED:_Danio_rerio_ribosomal_protein_S6_kinase,_90kDa,_polypeptide_5_(rps6ka5),_mRNA	91.0694	2609	0	PREDICTED:_ribosomal_protein_S6_kinase_alpha-5_[Danio_rerio]	95.7606	802	0	sp|Q5F3L1|KS6A5_CHICK_Ribosomal_protein_S6_kinase_alpha-5_OS=Gallus_gallus_GN=RPS6KA5_PE=2_SV=1	78.8618	738	0	GO:0035066/GO:0016310/GO:0032793/GO:0038123/GO:0070498/GO:0035556/GO:0005737/GO:0043990/GO:0005634/GO:0000287/GO:0000166/GO:0005654/GO:0004674/GO:0016740/GO:0004672/GO:0046872/GO:0005524/GO:0006468/GO:0002755/GO:0033129/GO:0016301/GO:0045892/GO:0051092/GO:0043988/GO:0016772/GO:0043987/GO:0006355/GO:0045944/GO:0005515/GO:0007173	ko04010/ko04668/ko04261/ko04722/ko04713/ko05206/ko05219
unigene_10590	Danio_rerio_eukaryotic_translation_elongation_factor_1_beta_2_(eef1b2),_mRNA_&gt;gi|37681788|gb|AY398339.1|_Danio_rerio_clone_RK121A4C07_eukaryotic_translation_elongation_factor_1_beta_2_(EEF1B2)_mRNA,_complete_cds	91.082	841	0	elongation_factor_1-beta_[Ictalurus_punctatus]_&gt;gi|308323221|gb|ADO28747.1|_elongation_factor_1-beta_[Ictalurus_punctatus]	89.4273	227	1.40797e-122	sp|Q6DET9|EF1B_XENTR_Elongation_factor_1-beta_OS=Xenopus_tropicalis_GN=eef1b_PE=2_SV=3	81.5789	228	2.33031e-112	GO:0005737/GO:0044267/GO:0005853/GO:0005829/GO:0005634/GO:0010467/GO:0005515/GO:0003746/GO:0006414/GO:0006412/GO:0005783	-
unigene_10591	Cyprinus_carpio_genome_assembly_common_carp_genome_,scaffold_LG49	81.6092	174	6.64834e-30	PREDICTED:_interferon-induced_very_large_GTPase_1-like_[Danio_rerio]	65.1786	112	5.16741e-38	-	-	-	-	GO:0005525	-
unigene_10598	Cyprinus_carpio_genome_assembly_common_carp_genome_,scaffold_000002595	85.6974	846	0	gag-pol_fusion_protein_[Rhizophagus_irregularis_DAOM_197198w]	51.4184	282	1.33273e-99	sp|P20825|POL2_DROME_Retrovirus-related_Pol_polyprotein_from_transposon_297_OS=Drosophila_melanogaster_GN=pol_PE=3_SV=1	45.1389	288	1.25343e-78	GO:0016787/GO:0006313/GO:0003676/GO:0004803/GO:0003700/GO:0005634/GO:0006355/GO:0015074/GO:0006278/GO:0004190/GO:0008270/GO:0008152/GO:0003677/GO:0003964/GO:0006508/GO:0046872	-
unigene_10599	Cyprinus_carpio_genome_assembly_common_carp_genome_,scaffold_LG22	80.4656	1976	0	hypothetical_protein_TcasGA2_TC006868_[Tribolium_castaneum]	39.0845	568	7.84527e-112	sp|Q7LHG5|YI31B_YEAST_Transposon_Ty3-I_Gag-Pol_polyprotein_OS=Saccharomyces_cerevisiae_(strain_ATCC_204508_/_S288c)_GN=TY3B-I_PE=3_SV=2	29.4719	587	2.09633e-59	GO:0006310/GO:0016779/GO:0006278/GO:0016746/GO:0015074/GO:0016740/GO:0004190/GO:0008270/GO:0003676/GO:0003677/GO:0003964/GO:0006508/GO:0008233/GO:0046872	-
unigene_121	Cyprinus_carpio_genome_assembly_common_carp_genome_,scaffold_LG30	91.0798	213	1.08834e-73	-	-	-	-	-	-	-	-	-	-
unigene_15418	PREDICTED:_Danio_rerio_scavenger_receptor_class_A,_member_3_(scara3),_transcript_variant_X1,_mRNA	83.2415	2178	0	PREDICTED:_scavenger_receptor_class_A_member_3_isoform_X1_[Danio_rerio]	83.3333	552	0	sp|Q6AZY7|SCAR3_HUMAN_Scavenger_receptor_class_A_member_3_OS=Homo_sapiens_GN=SCARA3_PE=1_SV=1	44.1233	519	4.48019e-113	-	-
unigene_15419	PREDICTED:_Danio_rerio_guanylate_binding_protein_3_(gbp3),_mRNA	77.2436	312	9.92237e-38	PREDICTED:_uncharacterized_protein_LOC100330518_[Danio_rerio]	71.5686	102	2.72403e-39	-	-	-	-	GO:0005634/GO:0003924/GO:0032088/GO:0008152/GO:0000166/GO:0042981/GO:0005525	-
unigene_15410	Danio_rerio_nuclear_receptor_subfamily_2,_group_F,_member_5_(nr2f5),_mRNA_&gt;gi|296420|emb|X70300.1|_B.rerio_svp_46_mRNA_for_steroid_receptor_homologue	89.1383	1648	0	nuclear_receptor_subfamily_2_group_F_member_5_[Danio_rerio]_&gt;gi|6094378|sp|Q06726.1|NR2F5_DANRE_RecName:_Full=Nuclear_receptor_subfamily_2_group_F_member_5;_AltName:_Full=Steroid_receptor_homolog_SVP_46_[Danio_rerio]_&gt;gi|296421|emb|CAA49781.1|_spv_46_[Danio_rerio]_&gt;gi|190339654|gb|AAI62999.1|_Nr2f5_protein_[Danio_rerio]_&gt;gi|190340229|gb|AAI62963.1|_Nuclear_receptor_subfamily_2,_group_…	99.7519	403	0	sp|Q06726|NR2F5_DANRE_Nuclear_receptor_subfamily_2_group_F_member_5_OS=Danio_rerio_GN=nr2f5_PE=2_SV=1	99.7519	403	0	GO:0043565/GO:0032526/GO:0030522/GO:0000122/GO:0003700/GO:0050896/GO:0007601/GO:0003707/GO:0006355/GO:0030900/GO:0008270/GO:0043401/GO:0003677/GO:0001764/GO:0046872/GO:0021796/GO:0005634/GO:0004879/GO:0006351	-
unigene_15411	Danio_rerio_cytochrome_P450,_family_2,_subfamily_X,_polypeptide_7_(cyp2x7),_mRNA	84.3258	1461	0	LOC402847_protein,_partial_[Danio_rerio]	79.6	500	0	sp|P33267|CP2F2_MOUSE_Cytochrome_P450_2F2_OS=Mus_musculus_GN=Cyp2f2_PE=2_SV=1	43.3107	441	1.75675e-111	GO:0005737/GO:0070989/GO:0004497/GO:0019825/GO:0006082/GO:0020037/GO:0006805/GO:0042738/GO:0016705/GO:0016712/GO:0046872/GO:0043231/GO:0005506/GO:0008395/GO:0055114/GO:0016491	-
unigene_15412	Danio_rerio_cytochrome_P450,_family_2,_subfamily_U,_polypeptide_1_(cyp2u1),_mRNA	85.9499	1637	0	cytochrome_P450_2U1_[Danio_rerio]	88.3677	533	0	sp|Q7Z449|CP2U1_HUMAN_Cytochrome_P450_2U1_OS=Homo_sapiens_GN=CYP2U1_PE=1_SV=1	60.8519	493	0	GO:0004497/GO:0016705/GO:0005783/GO:0005789/GO:0006805/GO:0070330/GO:0044281/GO:0016491/GO:0005737/GO:0031090/GO:0016021/GO:0016020/GO:0097267/GO:0005506/GO:0046872/GO:0020037/GO:0055114/GO:0019825/GO:0043231/GO:0006082/GO:0042738/GO:0016712/GO:0019369/GO:0008395	ko00590
unigene_15413	Cyprinus_carpio_genome_assembly_common_carp_genome_,scaffold_000028933	88.5246	488	4.02324e-159	-	-	-	-	-	-	-	-	-	-
unigene_15414	Carassius_auratus_signal_transducer_and_activator_of_transcription_1_(STAT1)_mRNA,_complete_cds	90.3668	2263	0	signal_transducer_and_activator_of_transcription_1_[Carassius_auratus]	87.5173	721	0	sp|Q764M5|STAT1_PIG_Signal_transducer_and_activator_of_transcription_1_OS=Sus_scrofa_GN=STAT1_PE=2_SV=1	60.7542	716	0	GO:0005737/GO:0003700/GO:0005634/GO:0006355/GO:0006351/GO:0004871/GO:0003677/GO:0030097/GO:0007165	-
unigene_15415	Cyprinus_carpio_genome_assembly_common_carp_genome_,scaffold_000003145	85.5153	359	1.79534e-100	ReO_6_[Oryzias_latipes]	52.3364	107	7.56431e-25	-	-	-	-	GO:0016020/GO:0016021/GO:0016706/GO:0005216/GO:0006810/GO:0070588/GO:0005891/GO:0006811/GO:0008168/GO:0005245/GO:0032259/GO:0055085/GO:0055114	-
unigene_15416	PREDICTED:_Danio_rerio_glyoxylate_reductase_1_homolog_(Arabidopsis)_(glyr1),_transcript_variant_X1,_mRNA	92.2238	2109	0	PREDICTED:_putative_oxidoreductase_GLYR1_isoform_X1_[Danio_rerio]	98.4252	508	0	sp|Q5RKN4|GLYR1_DANRE_Putative_oxidoreductase_GLYR1_OS=Danio_rerio_GN=glyr1_PE=2_SV=1	89.3701	508	0	GO:0005737/GO:0050662/GO:0035064/GO:0016616/GO:0005794/GO:0051287/GO:0005634/GO:0005654/GO:0006098/GO:0004616/GO:0003677/GO:0055114/GO:0016491	-
unigene_15417	Cyprinus_carpio_genome_assembly_common_carp_genome_,scaffold_000029073	92.9352	1373	0	uncharacterized_protein_LOC100037365_[Danio_rerio]_&gt;gi|141795306|gb|AAI39609.1|_Zgc:162611_protein_[Danio_rerio]	61.2705	488	0	sp|Q96DM1|PGBD4_HUMAN_PiggyBac_transposable_element-derived_protein_4_OS=Homo_sapiens_GN=PGBD4_PE=2_SV=3	28.3394	554	6.30423e-42	-	-
unigene_19744	Danio_rerio_MIF4G_domain_containing_b_(mif4gdb),_mRNA_&gt;gi|59862008|gb|BC090306.1|_Danio_rerio_MIF4G_domain_containing_b,_mRNA_(cDNA_clone_MGC:110826_IMAGE:7152091),_complete_cds	88.8227	671	0	MIF4G_domain-containing_protein_B_[Danio_rerio]_&gt;gi|82178873|sp|Q5EAQ1.1|M4GDB_DANRE_RecName:_Full=MIF4G_domain-containing_protein_B_[Danio_rerio]_&gt;gi|523309793|pdb|4JHJ|A_Chain_A,_Crystal_Structure_Of_Danio_Rerio_Slip1_In_Complex_With_Dbp5_&gt;gi|523309794|pdb|4JHJ|B_Chain_B,_Crystal_Structure_Of_Danio_Rerio_Slip1_In_Complex_With_Dbp5_&gt;gi|523309797|pdb|4JHK|A_Chain_A,_Crystal_Structure_…	95.045	222	1.05934e-149	sp|Q5EAQ1|M4GDB_DANRE_MIF4G_domain-containing_protein_B_OS=Danio_rerio_GN=mif4gdb_PE=1_SV=1	95.045	222	1.07578e-151	GO:0006417/GO:0005737/GO:0005634/GO:0003723	-
unigene_19745	PREDICTED:_Danio_rerio_extracellular_matrix_protein_1b_(ecm1b),_transcript_variant_X2,_mRNA	85.5868	1457	0	PREDICTED:_extracellular_matrix_protein_1_isoform_X2_[Danio_rerio]	76.9697	495	0	sp|Q16610|ECM1_HUMAN_Extracellular_matrix_protein_1_OS=Homo_sapiens_GN=ECM1_PE=1_SV=2	30.9942	342	9.53773e-37	GO:0006508/GO:0008233/GO:0005576/GO:0005615	-
unigene_19746	PREDICTED:_Danio_rerio_Rho_GTPase_activating_protein_40_(arhgap40),_partial_mRNA	89.7472	712	0	PREDICTED:_rho_GTPase-activating_protein_40_isoform_X2_[Stegastes_partitus]	71.8797	665	0	sp|E9Q6X9|RHG40_MOUSE_Rho_GTPase-activating_protein_40_OS=Mus_musculus_GN=Arhgap40_PE=3_SV=1	42.9553	291	1.1409e-47	GO:0005737/GO:0031083/GO:0050885/GO:0032438/GO:0008089/GO:0007165/GO:0005622/GO:0070527/GO:0048490	-
unigene_19747	Cyprinus_carpio_genome_assembly_common_carp_genome_,scaffold_000004034	96.3198	2364	0	SH3-domain_binding_protein_4_[Danio_rerio]_&gt;gi|528489740|ref|XP_005167637.1|_PREDICTED:_SH3-domain_binding_protein_4_isoform_X1_[Danio_rerio]_&gt;gi|528489742|ref|XP_005167638.1|_PREDICTED:_SH3-domain_binding_protein_4_isoform_X1_[Danio_rerio]_&gt;gi|528489744|ref|XP_005167639.1|_PREDICTED:_SH3-domain_binding_protein_4_isoform_X1_[Danio_rerio]	89.9168	962	0	sp|Q8AXQ3|SH3B4_SERQU_SH3_domain-binding_protein_4_OS=Seriola_quinqueradiata_GN=sh3bp4_PE=2_SV=1	75.3623	966	0	GO:0008285/GO:0016020/GO:0006897/GO:0071230/GO:0030308/GO:0005092/GO:0031410/GO:0005634/GO:0050790/GO:0034260/GO:0070062/GO:0061462/GO:0010508/GO:0042802/GO:0005905/GO:0032007/GO:0017016/GO:0005737/GO:0030136	-
unigene_19740	Cyprinus_carpio_genome_assembly_common_carp_genome_,scaffold_000000049	95	100	4.56183e-35	-	-	-	-	-	-	-	-	-	-
unigene_19741	PREDICTED:_Danio_rerio_regulator_of_G-protein_signaling_20_(rgs20),_transcript_variant_X2,_mRNA	89.1549	1420	0	PREDICTED:_regulator_of_G-protein_signaling_20_isoform_X3_[Danio_rerio]	90.493	284	2.34301e-163	sp|Q9PWA1|RGS20_CHICK_Regulator_of_G-protein_signaling_20_OS=Gallus_gallus_GN=RGS20_PE=2_SV=1	71.1628	215	4.43994e-84	GO:0005737/GO:0038032/GO:0005096/GO:0043547/GO:0005886	-
unigene_19742	Danio_rerio_DnaJ_(Hsp40)_homolog,_subfamily_C,_member_11_(dnajc11),_mRNA_&gt;gi|28461359|gb|BC046897.1|_Danio_rerio_DnaJ_(Hsp40)_homolog,_subfamily_C,_member_11,_mRNA_(cDNA_clone_MGC:55845_IMAGE:3818178),_complete_cds	90.426	2277	0	dnaJ_homolog_subfamily_C_member_11_[Danio_rerio]_&gt;gi|28461360|gb|AAH46897.1|_DnaJ_(Hsp40)_homolog,_subfamily_C,_member_11_[Danio_rerio]	95.7371	563	0	sp|Q5U458|DJC11_MOUSE_DnaJ_homolog_subfamily_C_member_11_OS=Mus_musculus_GN=Dnajc11_PE=2_SV=2	82.9181	562	0	GO:0005743/GO:0070062/GO:0005739/GO:0005515	-
unigene_19743	Danio_rerio_adenosylhomocysteinase-like_2_(ahcyl2),_mRNA_&gt;gi|37747958|gb|BC059517.1|_Danio_rerio_S-adenosylhomocysteine_hydrolase-like_2,_mRNA_(cDNA_clone_MGC:73164_IMAGE:4145939),_complete_cds	90.5031	2127	0	putative_adenosylhomocysteinase_3_[Danio_rerio]_&gt;gi|37747959|gb|AAH59517.1|_S-adenosylhomocysteine_hydrolase-like_2_[Danio_rerio]	94.9239	591	0	sp|A6QLP2|SAHH3_BOVIN_Adenosylhomocysteinase_3_OS=Bos_taurus_GN=AHCYL2_PE=1_SV=1	84.6154	611	0	GO:0016787/GO:0006730/GO:0004013/GO:0033353/GO:0005515/GO:0005829	ko00270
unigene_27222	Danio_rerio_zgc:101810_(zgc:101810),_mRNA_&gt;gi|55715813|gb|BC085445.1|_Danio_rerio_zgc:101810,_mRNA_(cDNA_clone_MGC:101810_IMAGE:7231614),_complete_cds	89.6686	513	0	PREDICTED:_actin-related_protein_2-B-like_[Astyanax_mexicanus]	94.152	171	1.2267e-112	sp|Q7SXW6|ARP2A_DANRE_Actin-related_protein_2-A_OS=Danio_rerio_GN=actr2a_PE=2_SV=1	91.2281	171	9.41308e-110	GO:0005856/GO:0005737/GO:0030833/GO:0000166/GO:0003779/GO:0005885/GO:0034314/GO:0042995/GO:0005524	-
unigene_27223	Ctenopharyngodon_idella_Mx_protein_(Mx)_mRNA,_complete_cds	86.6873	323	9.68019e-93	Mx_[Ctenopharyngodon_idella_x_Squaliobarbus_curriculus]	82.4074	108	5.89626e-51	sp|Q6TKS7|MX_CTEID_Interferon-induced_GTP-binding_protein_Mx_OS=Ctenopharyngodon_idella_GN=mx_PE=2_SV=1	81.4815	108	4.93118e-52	GO:0004252/GO:0005783/GO:0005789/GO:0005737/GO:0009615/GO:0005634/GO:0016020/GO:0045071/GO:0000166/GO:0006508/GO:0048471/GO:0005525/GO:0034342/GO:0045087/GO:0003924/GO:0034340/GO:0003824/GO:0008152/GO:0051607/GO:0005044/GO:0005829/GO:0006898/GO:0002376/GO:0043330/GO:0005515	-
unigene_27220	PREDICTED:_Danio_rerio_inter-alpha-trypsin_inhibitor_heavy_chain_H3-like_(LOC564761),_mRNA	85.9112	653	0	PREDICTED:_inter-alpha-trypsin_inhibitor_heavy_chain_H3-like_[Danio_rerio]	86.6029	209	4.22621e-114	sp|Q61704|ITIH3_MOUSE_Inter-alpha-trypsin_inhibitor_heavy_chain_H3_OS=Mus_musculus_GN=Itih3_PE=1_SV=3	51.6588	211	1.02967e-63	GO:0010951/GO:0030212/GO:0070062/GO:0004867	-
unigene_27221	Cyprinus_carpio_genome_assembly_common_carp_genome_,scaffold_LG34	91.029	379	8.1608e-140	-	-	-	-	-	-	-	-	-	-
unigene_19748	Cyprinus_carpio_genome_assembly_common_carp_genome_,scaffold_000001543	91.6923	325	1.25838e-121	PREDICTED:_B-cell_receptor_CD22_[Danio_rerio]	59.058	276	6.7301e-99	sp|A7LCJ3|SN_PIG_Sialoadhesin_OS=Sus_scrofa_GN=SIGLEC1_PE=1_SV=1	26.9231	260	9.8854e-16	GO:0016021/GO:0016020/GO:0016337	-
unigene_19749	PREDICTED:_Danio_rerio_ankyrin_repeat_and_SAM_domain-containing_protein_3-like_(LOC101884554),_transcript_variant_X1,_mRNA	88.0886	1083	0	PREDICTED:_palmitoyltransferase_akr1-like_isoform_X1_[Danio_rerio]	87.3162	544	0	sp|Q3EC11|ZDHC2_ARATH_Probable_protein_S-acyltransferase_23_OS=Arabidopsis_thaliana_GN=PAT23_PE=2_SV=2	29.5964	223	2.58566e-20	GO:0016787/GO:0000329/GO:0008270/GO:0016491/GO:0016021/GO:0016020/GO:0016740/GO:0015693/GO:0016746/GO:0015095/GO:0019706/GO:0046872/GO:0005524/GO:0005794/GO:0020037/GO:0008152/GO:0006979/GO:0055114/GO:0005622/GO:0016409/GO:0004601/GO:0006396/GO:0007165	-
unigene_27224	Cyprinus_carpio_genome_assembly_common_carp_genome_,scaffold_LG40	83.691	233	2.18682e-49	-	-	-	-	-	-	-	-	-	-
unigene_27225	Cyprinus_carpio_genome_assembly_common_carp_genome_,scaffold_000028849	95.1667	600	0	PREDICTED:_E3_ubiquitin-protein_ligase_TRIM39-like_[Danio_rerio]	72.6115	157	1.12001e-63	sp|Q8C006|TRI35_MOUSE_Tripartite_motif-containing_protein_35_OS=Mus_musculus_GN=Trim35_PE=2_SV=2	25.8065	155	6.36775e-08	GO:0016567/GO:0046872/GO:0004842/GO:0008270/GO:0005622	-
unigene_37096	Cyprinus_carpio_genome_assembly_common_carp_genome_,scaffold_LG40	91.453	117	3.34179e-36	-	-	-	-	-	-	-	-	-	-
unigene_17816	Danio_rerio_popeye_domain_containing_2,_mRNA_(cDNA_clone_MGC:158519_IMAGE:2602337),_complete_cds	84.7185	1492	0	popeye_domain-containing_protein_2_isoform_1_[Danio_rerio]_&gt;gi|34100952|gb|AAQ57588.1|_popeye_2_[Danio_rerio]_&gt;gi|120537688|gb|AAI29265.1|_Popeye_domain_containing_2_[Danio_rerio]_&gt;gi|182890380|gb|AAI64200.1|_Popdc2_protein_[Danio_rerio]	90.5405	370	0	sp|Q9HBU9|POPD2_HUMAN_Popeye_domain-containing_protein_2_OS=Homo_sapiens_GN=POPDC2_PE=2_SV=2	53.2934	334	1.72739e-110	GO:0016787/GO:0006629/GO:0061337/GO:0030552/GO:0042391/GO:0008970/GO:0016020/GO:0052689/GO:0016042/GO:0002080/GO:0002027/GO:0005576/GO:0008152/GO:0051146/GO:0060931/GO:0001947/GO:0070062	-
unigene_17817	Cyprinus_carpio_genome_assembly_common_carp_genome_,scaffold_000001957	91.5129	271	7.11182e-98	PREDICTED:_piezo-type_mechanosensitive_ion_channel_component_2-like_[Oreochromis_niloticus]	41.3043	46	1.78729e-09	sp|P34257|TC3A_CAEEL_Transposable_element_Tc3_transposase_OS=Caenorhabditis_elegans_GN=tc3a_PE=1_SV=1	38.0282	71	4.08382e-06	GO:0004803/GO:0006313/GO:0005215/GO:0016021/GO:0006810/GO:0015074/GO:0003677/GO:0016020/GO:0055085	-
unigene_17814	PREDICTED:_Danio_rerio_plexin_A1b_(LOC795761),_partial_mRNA	92.1847	1126	0	PREDICTED:_plexin-A1,_partial_[Danio_rerio]	98.9333	375	0	sp|Q9UIW2|PLXA1_HUMAN_Plexin-A1_OS=Homo_sapiens_GN=PLXNA1_PE=1_SV=3	84.3085	376	0	GO:0016021/GO:0016020/GO:0005622/GO:0004872/GO:0007275/GO:0007165	-
unigene_17815	Cyprinus_carpio_genome_assembly_common_carp_genome_,scaffold_000000169	87.4739	479	1.36184e-144	phospholipase_A1_member_A_precursor_[Danio_rerio]_&gt;gi|82237356|sp|Q6NYZ4.1|PLA1A_DANRE_RecName:_Full=Phospholipase_A1_member_A;_Flags:_Precursor_[Danio_rerio]_&gt;gi|42542546|gb|AAH66406.1|_Phospholipase_A1_member_A_[Danio_rerio]	89.6	125	2.75336e-71	sp|Q6NYZ4|PLA1A_DANRE_Phospholipase_A1_member_A_OS=Danio_rerio_GN=pla1a_PE=2_SV=1	89.6	125	2.7961e-73	GO:0016787/GO:0006629/GO:0008970/GO:0052689/GO:0016042/GO:0002080/GO:0005576/GO:0008152/GO:0070062	-
unigene_17812	Danio_rerio_pyridoxal_(pyridoxine,_vitamin_B6)_kinase_b_(pdxkb),_mRNA	91.0966	921	0	PREDICTED:_pyridoxal_kinase-like_[Astyanax_mexicanus]	84.5304	362	0	sp|O46560|PDXK_PIG_Pyridoxal_kinase_OS=Sus_scrofa_GN=PDXK_PE=1_SV=1	73.6334	311	7.41538e-163	GO:0005737/GO:0030955/GO:0000287/GO:0070062/GO:0008283/GO:0031402/GO:0016310/GO:0005829/GO:0016301/GO:0008270/GO:0009443/GO:0000166/GO:0046872/GO:0016740/GO:0030170/GO:0008478/GO:0042823/GO:0031403/GO:0005634/GO:0005524/GO:0042803	ko00750
unigene_17813	PREDICTED:_Danio_rerio_plexin-A1-like_(LOC100537276),_transcript_variant_X1,_mRNA	92.4776	1901	0	PREDICTED:_plexin-A1-like_isoform_X1_[Neolamprologus_brichardi]	84.1021	1019	0	sp|Q9UIW2|PLXA1_HUMAN_Plexin-A1_OS=Homo_sapiens_GN=PLXNA1_PE=1_SV=3	79.1232	479	0	GO:0016021/GO:0016020/GO:0005622/GO:0007165/GO:0007275/GO:0004872	-
unigene_17810	Danio_rerio_protein_kinase_C,_iota_(prkci),_mRNA	84.2896	3660	0	protein_kinase_C_iota_type_[Danio_rerio]_&gt;gi|54037714|sp|Q90XF2.2|KPCI_DANRE_RecName:_Full=Protein_kinase_C_iota_type;_AltName:_Full=Atypical_protein_kinase_C-lambda/iota;_Short=aPKC-lambda/iota;_AltName:_Full=Heart_and_soul_protein;_AltName:_Full=nPKC-iota_[Danio_rerio]_&gt;gi|28502762|gb|AAH47164.1|_Prkci_protein_[Danio_rerio]	96.9388	588	0	sp|Q90XF2|KPCI_DANRE_Protein_kinase_C_iota_type_OS=Danio_rerio_GN=prkci_PE=2_SV=2	96.9388	588	0	GO:0016020/GO:0034332/GO:0005886/GO:0045197/GO:0031252/GO:0015630/GO:0043524/GO:0060042/GO:0032869/GO:0035556/GO:0043220/GO:0004697/GO:0007275/GO:0042462/GO:0045177/GO:0035089/GO:0045171/GO:0070062/GO:0031226/GO:0005634/GO:0005543/GO:0000166/GO:0004674/GO:0016740/GO:0004672/GO:0046872/GO:0005524/GO:0005737/GO:0006468/GO:0008078/GO:0051092/GO:0016324/GO:0034351/GO:0016301/GO:0016310/GO:0046903/GO:…	ko04015/ko04390/ko04391/ko04144/ko04530/ko04611/ko04910
unigene_17811	Danio_rerio_aarF_domain_containing_kinase_1_(adck1),_mRNA_&gt;gi|169642694|gb|BC160664.1|_Danio_rerio_zgc:175225,_mRNA_(cDNA_clone_MGC:175225_IMAGE:6790649),_complete_cds	91.1028	1596	0	uncharacterized_aarF_domain-containing_protein_kinase_1_[Danio_rerio]_&gt;gi|169642695|gb|AAI60664.1|_Zgc:175225_protein_[Danio_rerio]	93.0902	521	0	sp|Q5ZMT7|ADCK1_CHICK_Uncharacterized_aarF_domain-containing_protein_kinase_1_OS=Gallus_gallus_GN=ADCK1_PE=2_SV=1	72.6358	497	0	GO:0006468/GO:0016772/GO:0016301/GO:0016310/GO:0005739/GO:0008152/GO:0004672/GO:0005524	-
unigene_17818	Cyprinus_carpio_genome_assembly_common_carp_genome_,scaffold_LG1	83.3333	126	1.69986e-19	-	-	-	-	-	-	-	-	-	-
unigene_17819	Danio_rerio_dedicator_of_cytokinesis_1_(dock1),_mRNA_&gt;gi|157886689|emb|AM888370.1|_Danio_rerio_mRNA_for_dedicator_of_cytokinesis_1_(dock1_gene)	91.001	3956	0	dedicator_of_cytokinesis_protein_1_[Danio_rerio]_&gt;gi|157886690|emb|CAP09642.1|_dedicator_of_cytokinesis_1_[Danio_rerio]	95.7219	1309	0	sp|Q14185|DOCK1_HUMAN_Dedicator_of_cytokinesis_protein_1_OS=Homo_sapiens_GN=DOCK1_PE=1_SV=2	86.6203	1293	0	GO:0005737/GO:0038096/GO:0016477/GO:0006909/GO:0043547/GO:0005096/GO:0005634/GO:0007596/GO:0005085/GO:0017124/GO:0006911/GO:0005654/GO:0002244/GO:0007165/GO:0005515/GO:0007520/GO:0048010/GO:0016020/GO:0007264/GO:0005829/GO:0006915	ko04810/ko04510/ko05131/ko05100
unigene_5278	Cyprinus_carpio_genome_assembly_common_carp_genome_,scaffold_000005799	91.2111	933	0	PREDICTED:_zinc_finger_BED_domain-containing_protein_1-like_[Danio_rerio]	53.3333	300	8.06325e-91	sp|O96006|ZBED1_HUMAN_Zinc_finger_BED_domain-containing_protein_1_OS=Homo_sapiens_GN=ZBED1_PE=1_SV=1	26.5116	215	6.17902e-15	GO:0046983/GO:0003676/GO:0003677	-
unigene_5279	Cyprinus_carpio_genome_assembly_common_carp_genome_,scaffold_LG50	84.1683	499	2.35209e-119	Zgc:114123_[Danio_rerio]	73.0897	301	1.0166e-145	sp|Q52KF3|SPIR1_MOUSE_Protein_spire_homolog_1_OS=Mus_musculus_GN=Spire1_PE=2_SV=1	29.6774	155	1.85923e-07	GO:0003779/GO:0016192/GO:0045010	-
unigene_11243	PREDICTED:_Danio_rerio_zgc:77739_(zgc:77739),_transcript_variant_X1,_mRNA	86.5366	1025	0	PREDICTED:_UPF0462_protein_C4orf33_homolog_isoform_X1_[Danio_rerio]_&gt;gi|528467559|ref|XP_005159861.1|_PREDICTED:_UPF0462_protein_C4orf33_homolog_isoform_X1_[Danio_rerio]	93.9086	197	1.41979e-111	sp|Q6P2T7|CD033_DANRE_UPF0462_protein_C4orf33_homolog_OS=Danio_rerio_GN=zgc:77739_PE=2_SV=1	93.401	197	1.14976e-112	-	-
unigene_11242	Danio_rerio_solute_carrier_family_5_(sodium/multivitamin_and_iodide_cotransporter),_member_6a_(slc5a6a),_mRNA	88.3284	2022	0	sodium-dependent_multivitamin_transporter_[Danio_rerio]	94.56	625	0	sp|O70247|SC5A6_RAT_Sodium-dependent_multivitamin_transporter_OS=Rattus_norvegicus_GN=Slc5a6_PE=2_SV=1	63.9742	619	0	GO:0016020/GO:0005215/GO:0016021/GO:0006810/GO:0055085	ko04977
unigene_11245	Danio_rerio_zgc:56175,_mRNA_(cDNA_clone_MGC:56175_IMAGE:5413185),_complete_cds	88.6261	888	0	Zgc:56175_[Danio_rerio]	88.4615	286	0	sp|Q8TCB7|METL6_HUMAN_Methyltransferase-like_protein_6_OS=Homo_sapiens_GN=METTL6_PE=2_SV=2	73.5507	276	1.78199e-144	GO:0008168/GO:0016740/GO:0032259	-
unigene_11244	Cyprinus_carpio_genome_assembly_common_carp_genome_,scaffold_000000702	91.8567	307	4.93723e-116	PREDICTED:_uncharacterized_protein_LOC101885592_[Danio_rerio]	44.9591	367	1.72491e-74	-	-	-	-	-	ko02020
unigene_11247	Danio_rerio_zgc:163014_(zgc:163014),_mRNA_&gt;gi|141795394|gb|BC139688.1|_Danio_rerio_zgc:163014,_mRNA_(cDNA_clone_MGC:163014_IMAGE:5409629),_complete_cds	83.9666	1316	0	PREDICTED:_kelch_domain-containing_protein_2-like_[Astyanax_mexicanus]	65.8887	557	0	sp|Q6AXB2|RABEK_XENLA_Rab9_effector_protein_with_kelch_motifs_OS=Xenopus_laevis_GN=rabepk_PE=2_SV=1	26.2108	351	2.19683e-22	-	-
unigene_11246	Cyprinus_carpio_genome_assembly_common_carp_genome_,scaffold_000001902	93.6396	283	2.01599e-114	PREDICTED:_uncharacterized_protein_LOC103033392_isoform_X2_[Astyanax_mexicanus]	58.9928	139	3.53206e-46	sp|Q9I931|FUCL1_ANGJA_Fucolectin-1_OS=Anguilla_japonica_PE=2_SV=1	48.6486	148	5.07805e-37	GO:0045088/GO:0005615/GO:0030246/GO:0005509/GO:0042806/GO:0046872/GO:0005576	ko00760
unigene_5270	Danio_rerio_ubiquitin_specific_peptidase_13_(isopeptidase_T-3)_(usp13),_mRNA_&gt;gi|146327001|gb|BC141800.1|_Danio_rerio_wu:fc61g08,_mRNA_(cDNA_clone_MGC:163140_IMAGE:7165771),_complete_cds	94.795	634	0	ubiquitin_carboxyl-terminal_hydrolase_13_[Danio_rerio]_&gt;gi|146327002|gb|AAI41801.1|_Wu:fc61g08_protein_[Danio_rerio]	95.7346	211	2.02606e-145	sp|F1QFS9|UBP13_DANRE_Ubiquitin_carboxyl-terminal_hydrolase_13_OS=Danio_rerio_GN=usp13_PE=2_SV=1	95.7346	211	2.24196e-147	GO:0006914/GO:0016787/GO:0008283/GO:0006508/GO:0008242/GO:0008234/GO:0050821/GO:0006355/GO:0004843/GO:0004197/GO:0008270/GO:0006511/GO:0070536/GO:0008233/GO:0046872/GO:0010506/GO:0036459/GO:0043130	-
unigene_5271	Cyprinus_carpio_genome_assembly_common_carp_genome_,scaffold_000028868	92.3516	876	0	PREDICTED:_putative_protein_FAM200B_[Acyrthosiphon_pisum]	50	212	8.2365e-64	sp|Q6R2W3|SCND3_HUMAN_SCAN_domain-containing_protein_3_OS=Homo_sapiens_GN=ZBED9_PE=2_SV=1	43.6364	220	1.46688e-54	GO:0015074/GO:0003700/GO:0005634/GO:0006355/GO:0003676/GO:0046983	-
unigene_5272	Cyprinus_carpio_genome_assembly_common_carp_genome_,scaffold_000028868	89.4389	606	0	PREDICTED:_LOW_QUALITY_PROTEIN:_protein_FAM200A-like_[Danio_rerio]	51.7588	199	7.69417e-69	sp|Q49AG3|ZBED5_HUMAN_Zinc_finger_BED_domain-containing_protein_5_OS=Homo_sapiens_GN=ZBED5_PE=2_SV=2	40.7035	199	4.60419e-36	GO:0006355/GO:0003700/GO:0005634/GO:0005739/GO:0015074/GO:0003676/GO:0003677/GO:0046983/GO:0046872	-
unigene_5273	Cyprinus_carpio_genome_assembly_common_carp_genome_,scaffold_000028901	88.1874	982	0	-	-	-	-	-	-	-	-	-	-
unigene_5274	Cyprinus_carpio_genome_assembly_common_carp_genome_,scaffold_LG47	92.9487	312	8.92597e-123	-	-	-	-	-	-	-	-	-	-
unigene_5275	Cyprinus_carpio_clone_912417_microsatellite_sequence	89.6825	126	2.05409e-34	-	-	-	-	-	-	-	-	-	-
unigene_5276	Cyprinus_carpio_genome_assembly_common_carp_genome_,scaffold_000000718	94.7826	230	3.32105e-95	unnamed_protein_product_[Oncorhynchus_mykiss]	58.2938	211	4.37258e-59	sp|P29315|RINI_RAT_Ribonuclease_inhibitor_OS=Rattus_norvegicus_GN=Rnh1_PE=1_SV=2	40.6897	145	5.52118e-22	GO:0005524/GO:0000166	-
unigene_5277	-	-	-	-	PREDICTED:_uncharacterized_protein_LOC103911835_[Danio_rerio]	63.2075	106	1.67859e-39	sp|P0CT40|TF29_SCHPO_Transposon_Tf2-9_polyprotein_OS=Schizosaccharomyces_pombe_(strain_972_/_ATCC_24843)_GN=Tf2-9_PE=3_SV=1	47.4747	99	2.12641e-17	GO:0005634/GO:0015074/GO:0004190/GO:0008270/GO:0003676/GO:0006508	-
unigene_27590	Cyprinus_carpio_genome_assembly_common_carp_genome_,scaffold_000002853	96.1616	495	0	PREDICTED:_zinc_finger_BED_domain-containing_protein_1-like_[Maylandia_zebra]	53.9394	165	5.24305e-45	-	-	-	-	GO:0046983/GO:0003676/GO:0003677	-
unigene_27591	Epinephelus_coioides_hemoglobin_subunit_beta-2_mRNA,_complete_cds	88.5135	296	4.11733e-96	hemoglobin_subunit_beta-2_[Epinephelus_coioides]	86.3158	95	1.32983e-55	sp|P83273|HBB2_ANAMI_Hemoglobin_subunit_beta-2_OS=Anarhichas_minor_GN=hbb2_PE=1_SV=1	84.0426	94	3.06364e-56	GO:0005344/GO:0019825/GO:0020037/GO:0006810/GO:0005833/GO:0005506/GO:0046872/GO:0015671	-
unigene_27592	Cyprinus_carpio_genome_assembly_common_carp_genome_,scaffold_000000297	91.7857	280	3.58427e-101	-	-	-	-	-	-	-	-	-	-
unigene_27593	Cyprinus_carpio_genome_assembly_common_carp_genome_,scaffold_000006052	89.5833	96	2.37646e-24	UDP_glucuronosyltransferase_2_family_polypeptide_a4_isoform_1_[Danio_rerio]	87.5	32	1.75263e-10	-	-	-	-	GO:0016757/GO:0052696/GO:0032870/GO:0009813/GO:0016740/GO:0008152/GO:0016758/GO:0015020/GO:0043231	-
unigene_27594	Cyprinus_carpio_genome_assembly_common_carp_genome_,scaffold_LG25	94.824	483	0	PREDICTED:_DNA_replication_ATP-dependent_helicase/nuclease_DNA2_[Danio_rerio]	71.9388	196	1.64734e-72	-	-	-	-	GO:0006284/GO:0000737/GO:0017108/GO:0033567/GO:0005760/GO:0006264/GO:0016890/GO:0043137/GO:0045740/GO:0043142	-
unigene_27595	PREDICTED:_Danio_rerio_calcium_channel,_voltage-dependent,_T_type,_alpha_1I_subunit_(cacna1i),_mRNA	94.8944	568	0	PREDICTED:_voltage-dependent_T-type_calcium_channel_subunit_alpha-1I_[Danio_rerio]	97.8836	189	2.91453e-108	sp|Q9P0X4|CAC1I_HUMAN_Voltage-dependent_T-type_calcium_channel_subunit_alpha-1I_OS=Homo_sapiens_GN=CACNA1I_PE=1_SV=1	91.623	191	1.05547e-103	GO:0005262/GO:0008332/GO:0019228/GO:0005891/GO:0007165/GO:0034765/GO:0007411/GO:0016021/GO:0016020/GO:0006811/GO:0005216/GO:0006810/GO:0006816/GO:0030431/GO:0005886/GO:0086010/GO:0055085/GO:0070588/GO:0070509/GO:0005515/GO:0005245/GO:0005244/GO:0030317	-
unigene_27596	Cyprinus_carpio_genome_assembly_common_carp_genome_,scaffold_000002395	91.0448	67	5.25143e-15	-	-	-	-	-	-	-	-	-	-
unigene_27598	Cyprinus_carpio_genome_assembly_common_carp_genome_,scaffold_LG6	91.7085	1194	0	-	-	-	-	-	-	-	-	-	-
unigene_27599	Cyprinus_carpio_genome_assembly_common_carp_genome_,scaffold_000029072	95.3523	667	0	PREDICTED:_lipoma_HMGIC_fusion_partner-like_3_protein-like_[Astyanax_mexicanus]	86.5772	149	2.32586e-85	sp|Q6DHB5|LHPL3_DANRE_Lipoma_HMGIC_fusion_partner-like_3_protein_OS=Danio_rerio_GN=lhfpl3_PE=2_SV=1	93.617	141	5.45424e-86	GO:0016021/GO:0016020	-
unigene_16149	Cyprinus_carpio_genome_assembly_common_carp_genome_,scaffold_LG25	93.4714	1593	0	PREDICTED:_zinc_finger_protein_451_isoform_X2_[Danio_rerio]	65.2455	774	0	sp|Q9Y4E5|ZN451_HUMAN_Zinc_finger_protein_451_OS=Homo_sapiens_GN=ZNF451_PE=1_SV=2	38.1496	789	4.91871e-161	GO:0046872/GO:0008270/GO:0003676	-
unigene_16148	Danio_rerio_McKusick-Kaufman_syndrome_(mkks),_mRNA_&gt;gi|28278347|gb|BC045401.1|_Danio_rerio_McKusick-Kaufman_syndrome,_mRNA_(cDNA_clone_MGC:55608_IMAGE:2643985),_complete_cds	83.5924	1737	0	mcKusick-Kaufman/Bardet-Biedl_syndromes_putative_chaperonin_[Danio_rerio]_&gt;gi|28278348|gb|AAH45401.1|_McKusick-Kaufman_syndrome_[Danio_rerio]_&gt;gi|182889536|gb|AAI65312.1|_Mkks_protein_[Danio_rerio]	80.9947	563	0	sp|Q9NPJ1|MKKS_HUMAN_McKusick-Kaufman/Bardet-Biedl_syndromes_putative_chaperonin_OS=Homo_sapiens_GN=MKKS_PE=1_SV=1	42.087	575	7.61097e-157	GO:0006457/GO:0060027/GO:0001103/GO:0021766/GO:0001947/GO:0038108/GO:0021987/GO:0005737/GO:0044267/GO:0060296/GO:0031514/GO:0005813/GO:0007368/GO:0051082/GO:0000166/GO:0051877/GO:0005524/GO:0042384/GO:0060271/GO:0050910/GO:0007286/GO:0048839/GO:0046907/GO:0045776/GO:0005622/GO:0043010/GO:0045494	-
unigene_16143	PREDICTED:_Danio_rerio_ATP-binding_cassette_sub-family_D_member_2_(LOC100537809),_mRNA	84.8059	1494	0	PREDICTED:_ATP-binding_cassette_sub-family_D_member_2-like_[Lepisosteus_oculatus]	87.7358	742	0	sp|Q9UBJ2|ABCD2_HUMAN_ATP-binding_cassette_sub-family_D_member_2_OS=Homo_sapiens_GN=ABCD2_PE=1_SV=1	79.0387	749	0	GO:0043231/GO:0042626/GO:0016887/GO:0006635/GO:0016021/GO:0006810/GO:0005777/GO:0005739/GO:0000166/GO:0008152/GO:0000038/GO:0032000/GO:0042760/GO:0055085/GO:0005524/GO:0042803	ko02010/ko04146
unigene_16142	Danio_rerio_GTPase_activating_protein_(SH3_domain)_binding_protein_1_(g3bp1),_mRNA_&gt;gi|28279660|gb|BC045874.1|_Danio_rerio_GTPase_activating_protein_(SH3_domain)_binding_protein_1,_mRNA_(cDNA_clone_MGC:56034_IMAGE:3820030),_complete_cds	92.4088	2055	0	GTPase_activating_protein_(SH3_domain)_binding_protein_1_[Danio_rerio]	92.2594	478	0	sp|Q5RB87|G3BP1_PONAB_Ras_GTPase-activating_protein-binding_protein_1_OS=Pongo_abelii_GN=G3BP1_PE=2_SV=1	64.482	473	2.88244e-135	GO:0090090/GO:0005737/GO:0005925/GO:0044822/GO:0006810/GO:0005622/GO:0003676/GO:0000166/GO:0010494/GO:0003729	-
unigene_16141	PREDICTED:_Danio_rerio_family_with_sequence_similarity_13,_member_A_(fam13a),_transcript_variant_X3,_mRNA	89.3216	1592	0	PREDICTED:_protein_FAM13A_isoform_X3_[Danio_rerio]	93.0962	478	0	sp|Q8HYW0|FA13A_BOVIN_Protein_FAM13A_OS=Bos_taurus_GN=FAM13A_PE=2_SV=1	68.0162	494	0	GO:0007165/GO:0005622	-
unigene_16140	Cyprinus_carpio_genome_assembly_common_carp_genome_,scaffold_LG18	88.4424	2414	0	BTB/POZ_domain-containing_protein_KCTD12_[Danio_rerio]_&gt;gi|28269316|gb|AAM83194.1|_leftover_[Danio_rerio]_&gt;gi|33989498|gb|AAH56335.1|_Potassium_channel_tetramerisation_domain_containing_12.1_[Danio_rerio]_&gt;gi|37595396|gb|AAQ94584.1|_hypothetical_protein_[Danio_rerio]	93.0556	288	1.99252e-175	sp|Q6WVG3|KCD12_MOUSE_BTB/POZ_domain-containing_protein_KCTD12_OS=Mus_musculus_GN=Kctd12_PE=1_SV=1	64.2202	327	1.09959e-114	GO:0021986/GO:0008277/GO:0051260/GO:0048814/GO:0043235	-
unigene_16147	Cyprinus_carpio_genome_assembly_common_carp_genome_,scaffold_000000294	94.7586	725	0	GPI_mannosyltransferase_2_[Danio_rerio]	77.0588	340	0	sp|Q9NUD9|PIGV_HUMAN_GPI_mannosyltransferase_2_OS=Homo_sapiens_GN=PIGV_PE=1_SV=1	47.3837	344	6.73662e-85	GO:0006338/GO:0005634/GO:0003677/GO:0097502/GO:0005789/GO:0016740/GO:0016757/GO:0006506/GO:0016758/GO:0090544/GO:0000030	ko00563
unigene_16146	Danio_rerio_arsA_arsenite_transporter,_ATP-binding,_homolog_1_(bacterial)_(asna1),_mRNA	93.2595	1083	0	ATPase_asna1_[Danio_rerio]_&gt;gi|82184988|sp|Q6IQE5.1|ASNA_DANRE_RecName:_Full=ATPase_asna1;_AltName:_Full=Arsenical_pump-driving_ATPase;_AltName:_Full=Arsenite-stimulated_ATPase_[Danio_rerio]_&gt;gi|47938005|gb|AAH71461.1|_Zgc:86799_[Danio_rerio]	99.4135	341	0	sp|Q6IQE5|ASNA_DANRE_ATPase_asna1_OS=Danio_rerio_GN=asna1_PE=1_SV=1	99.4135	341	0	GO:0005737/GO:0016787/GO:0016887/GO:0045048/GO:0070062/GO:0005634/GO:0006810/GO:0000166/GO:0015105/GO:0008152/GO:0005215/GO:0015698/GO:0046872/GO:0005730/GO:0005524/GO:0005783	-
unigene_16145	Danio_rerio_histone_deacetylase_9b_(hdac9b),_mRNA_&gt;gi|37590921|gb|BC059696.1|_Danio_rerio_histone_deacetylase_9b,_mRNA_(cDNA_clone_MGC:73392_IMAGE:4786589),_complete_cds	88.8635	1751	0	histone_deacetylase_9-B_[Danio_rerio]_&gt;gi|82186899|sp|Q6PBI4.1|HDA9B_DANRE_RecName:_Full=Histone_deacetylase_9-B_[Danio_rerio]_&gt;gi|37590922|gb|AAH59696.1|_Hdac9b_protein_[Danio_rerio]	88.9456	588	0	sp|Q6PBI4|HDA9B_DANRE_Histone_deacetylase_9-B_OS=Danio_rerio_GN=hdac9b_PE=2_SV=1	88.9456	588	0	GO:0016787/GO:0032041/GO:0031078/GO:0034739/GO:0006355/GO:0097372/GO:0070933/GO:0046970/GO:0032129/GO:0061647/GO:0016568/GO:0070932/GO:0005634/GO:0046969/GO:0006351	-
unigene_16144	Danio_rerio_cDNA_clone_IMAGE:2643086	83.5562	2767	0	paladin_[Danio_rerio]_&gt;gi|82177028|sp|Q803E0.1|PALD_DANRE_RecName:_Full=Paladin_[Danio_rerio]_&gt;gi|27882095|gb|AAH44521.1|_Paladin_[Danio_rerio]	83.2757	867	0	sp|Q803E0|PALD_DANRE_Paladin_OS=Danio_rerio_GN=pald1_PE=2_SV=1	83.2757	867	0	GO:0005737/GO:0005829/GO:0001525	-
unigene_26175	Cyprinus_carpio_genome_assembly_common_carp_genome_,scaffold_000028978	94.1032	407	2.45146e-171	PREDICTED:_extracellular_matrix_protein_2_[Danio_rerio]	70.5882	102	3.86414e-26	-	-	-	-	-	-
unigene_26174	Cyprinus_carpio_genome_assembly_common_carp_genome_,scaffold_LG46	87.2	125	3.80664e-30	-	-	-	-	-	-	-	-	-	-
unigene_26177	Cyprinus_carpio_genome_assembly_common_carp_genome_,scaffold_LG10	91.0035	289	2.16457e-104	PREDICTED:_protein_FAM111A-like_[Danio_rerio]	60	100	5.80804e-28	-	-	-	-	GO:0003824/GO:0008152	-
unigene_26176	Cyprinus_carpio_genome_assembly_common_carp_genome_,scaffold_000000753	86.4721	754	0	PREDICTED:_transcription_factor_COE2_isoform_X1_[Danio_rerio]_&gt;gi|528481040|ref|XP_005165676.1|_PREDICTED:_transcription_factor_COE2_isoform_X1_[Danio_rerio]	92.5926	351	0	sp|O93375|COE2_DANRE_Transcription_factor_COE2_OS=Danio_rerio_GN=coe2_PE=2_SV=1	90.9091	352	0	GO:0007399/GO:0005634/GO:0030154/GO:0006355/GO:0006351/GO:0003677/GO:0046983/GO:0046872/GO:0007275	-
unigene_26171	Cyprinus_carpio_genome_assembly_common_carp_genome_,scaffold_000002236	97.2973	148	2.05358e-63	-	-	-	-	-	-	-	-	-	-
unigene_26170	Cyprinus_carpio_genome_assembly_common_carp_genome_,scaffold_000002276	92.0792	101	1.60527e-30	-	-	-	-	-	-	-	-	-	-
unigene_26173	-	-	-	-	endonuclease_domain_containing-like_protein_[Ctenopharyngodon_idella]	55.6561	221	3.04184e-56	-	-	-	-	GO:0016787/GO:0003676/GO:0004519/GO:0090305/GO:0008152/GO:0046872	-
unigene_26172	Cyprinus_carpio_genome_assembly_common_carp_genome_,scaffold_LG8	87.7023	309	4.39404e-92	-	-	-	-	-	-	-	-	-	-
unigene_26179	Cyprinus_carpio_genome_assembly_common_carp_genome_,scaffold_000000366	96.124	387	1.04775e-177	PREDICTED:_NACHT,_LRR_and_PYD_domains-containing_protein_12-like_[Danio_rerio]	57.0312	128	3.04761e-38	-	-	-	-	-	-
unigene_26178	Cyprinus_carpio_genome_assembly_common_carp_genome_,scaffold_000003041	71.6129	310	1.42685e-06	hypothetical_protein_N307_10037,_partial_[Picoides_pubescens]	51.4286	105	4.37114e-15	-	-	-	-	GO:0005089/GO:0008270/GO:0016573/GO:0005057/GO:0006334/GO:0003677/GO:0004402/GO:0006353/GO:0006355/GO:0016740/GO:0007165/GO:0008152/GO:0035023/GO:0035556/GO:0046872/GO:0000786/GO:0005634/GO:0016747	-
unigene_28317	Cyprinus_carpio_genome_assembly_common_carp_genome_,scaffold_000005619	94.9074	432	0	PREDICTED:_uncharacterized_protein_si:dkey-40m6.8_isoform_X2_[Danio_rerio]	77.3481	181	1.52468e-58	-	-	-	-	GO:0006468/GO:0016772/GO:0016301/GO:0016310/GO:0018108/GO:0000166/GO:0016740/GO:0004713/GO:0004672/GO:0005524	-
unigene_28315	Cyprinus_carpio_genome_assembly_common_carp_genome_,scaffold_LG9	92.8177	181	1.1918e-65	PREDICTED:_trichohyalin_isoform_X3_[Danio_rerio]	64.7287	258	5.03557e-88	-	-	-	-	-	-
unigene_28314	-	-	-	-	PREDICTED:_uncharacterized_protein_LOC103381760_[Cynoglossus_semilaevis]	53.202	203	1.62899e-62	sp|O14771|ZN213_HUMAN_Zinc_finger_protein_213_OS=Homo_sapiens_GN=ZNF213_PE=2_SV=2	32.9787	94	1.06644e-08	GO:0015074/GO:0003700/GO:0005634/GO:0006355/GO:0004190/GO:0008270/GO:0003676/GO:0006508/GO:0046872/GO:0006351	-
unigene_5899	PREDICTED:_Danio_rerio_G_protein-coupled_receptor_64_(gpr64),_mRNA	87.4126	858	0	PREDICTED:_G-protein_coupled_receptor_64_[Danio_rerio]	88.8112	286	4.26103e-119	sp|Q8IZP9|GPR64_HUMAN_G-protein_coupled_receptor_64_OS=Homo_sapiens_GN=GPR64_PE=1_SV=2	68.9046	283	4.82592e-80	GO:0004930/GO:0070062/GO:0016021/GO:0016020/GO:0004888/GO:0007166/GO:0005886/GO:0007186/GO:0009986	-
unigene_28311	Cyprinus_carpio_genome_assembly_common_carp_genome_,scaffold_000001513	96.3636	55	2.50674e-14	-	-	-	-	-	-	-	-	-	-
unigene_28310	Cyprinus_carpio_genome_assembly_common_carp_genome_,scaffold_LG36	85.3786	383	1.456e-101	-	-	-	-	-	-	-	-	-	-
unigene_5894	Cyprinus_carpio_genome_assembly_common_carp_genome_,scaffold_LG11	84.127	126	4.63943e-22	-	-	-	-	-	-	-	-	-	-
unigene_5895	Cyprinus_carpio_genome_assembly_common_carp_genome_,scaffold_LG36	80.1619	494	1.00649e-89	-	-	-	-	-	-	-	-	-	-
unigene_5896	PREDICTED:_Danio_rerio_protein_tyrosine_phosphatase,_receptor_type,_E,_b_(ptpreb),_transcript_variant_X1,_mRNA	93.5205	463	0	PREDICTED:_protein_tyrosine_phosphatase,_receptor_type,_E,_b_isoform_X1_[Danio_rerio]	97.4026	154	7.57058e-103	sp|P23469|PTPRE_HUMAN_Receptor-type_tyrosine-protein_phosphatase_epsilon_OS=Homo_sapiens_GN=PTPRE_PE=1_SV=1	71.0692	159	7.19861e-70	GO:0016787/GO:0016791/GO:0016311/GO:0006470/GO:0004725/GO:0004721/GO:0035335	-
unigene_5897	PREDICTED:_Danio_rerio_novel_protein_similar_to_H.sapiens_PIM2,_pim-2_oncogene_(PIM2)_(LOC568359),_ncRNA	76.3158	266	1.35981e-29	PREDICTED:_serine/threonine-protein_kinase_pim-1-like_[Danio_rerio]	59.2857	140	7.61912e-44	sp|Q62070|PIM2_MOUSE_Serine/threonine-protein_kinase_pim-2_OS=Mus_musculus_GN=Pim2_PE=1_SV=1	44.697	132	1.99414e-27	GO:0005737/GO:0007346/GO:0016772/GO:0006468/GO:0004674/GO:0043066/GO:0004672/GO:0046777/GO:0005524	-
unigene_5890	Cyprinus_carpio_genome_assembly_common_carp_genome_,scaffold_LG29	83.1858	113	1.92018e-18	-	-	-	-	-	-	-	-	-	-
unigene_5891	Cyprinus_carpio_genome_assembly_common_carp_genome_,scaffold_LG2	87.619	420	3.7975e-133	PREDICTED:_RNA-directed_DNA_polymerase_from_mobile_element_jockey-like_[Haplochromis_burtoni]	47.6415	212	3.11183e-44	-	-	-	-	GO:0003964/GO:0006278	-
unigene_5892	Cyprinus_carpio_genome_assembly_common_carp_genome_,scaffold_000001042	95.4176	1353	0	PREDICTED:_tudor_domain-containing_protein_6_[Danio_rerio]	77.3128	454	0	sp|O60522|TDRD6_HUMAN_Tudor_domain-containing_protein_6_OS=Homo_sapiens_GN=TDRD6_PE=2_SV=2	31.4607	445	6.5885e-61	GO:0007281/GO:0043186/GO:0005783/GO:0030529	-
unigene_5893	Cyprinus_carpio_genome_assembly_common_carp_genome_,scaffold_000000061	87.7193	57	6.96694e-08	-	-	-	-	-	-	-	-	-	-
unigene_3376	-	-	-	-	pol-like_protein_[Takifugu_rubripes]	46.8085	141	9.11758e-33	-	-	-	-	-	-
unigene_18598	Danio_rerio_galactosylceramidase_a_(galca),_mRNA_&gt;gi|53733372|gb|BC083517.1|_Danio_rerio_galactosylceramidase_a,_mRNA_(cDNA_clone_MGC:92561_IMAGE:2351819),_complete_cds	87.8312	1019	0	RecName:_Full=Galactocerebrosidase;_Short=GALCERase;_AltName:_Full=Galactosylceramidase;_Flags:_Precursor_[Danio_rerio]	87.1875	320	0	sp|Q5SNX7|GALC_DANRE_Galactocerebrosidase_OS=Danio_rerio_GN=galc_PE=2_SV=1	87.1875	320	0	GO:0016787/GO:0005975/GO:0006629/GO:0016798/GO:0016042/GO:0005764/GO:0006683/GO:0004336/GO:0008152/GO:0006665	ko00230
unigene_18599	PREDICTED:_Danio_rerio_si:dkey-21c19.3_(si:dkey-21c19.3),_mRNA	82.8869	3845	0	PREDICTED:_sentrin-specific_protease_1_[Danio_rerio]	85.8696	736	0	sp|Q9P0U3|SENP1_HUMAN_Sentrin-specific_protease_1_OS=Homo_sapiens_GN=SENP1_PE=1_SV=2	67.5758	330	2.99946e-141	GO:0004175/GO:0032435/GO:0097190/GO:0008233/GO:0005925/GO:0008234/GO:0005737/GO:0044267/GO:0005634/GO:0007275/GO:0005654/GO:0010724/GO:0006508/GO:0016787/GO:0006919/GO:0043687/GO:0031965/GO:0016929/GO:0016926/GO:0016925/GO:0045944/GO:0005515	-
unigene_18596	Cyprinus_carpio_genome_assembly_common_carp_genome_,scaffold_LG22	88.2653	980	0	insulin-induced_gene_2_protein_[Danio_rerio]_&gt;gi|23344039|gb|AAN28328.1|_INSIG-2_membrane_protein_[Danio_rerio]_&gt;gi|190336963|gb|AAI62666.1|_Insulin_induced_gene_2_[Danio_rerio]_&gt;gi|190338066|gb|AAI62662.1|_Insulin_induced_gene_2_[Danio_rerio]	92.4779	226	4.12517e-126	sp|Q6PQZ3|INSI2_PIG_Insulin-induced_gene_2_protein_OS=Sus_scrofa_GN=INSIG2_PE=2_SV=2	79.646	226	6.34632e-109	GO:0016126/GO:0032937/GO:0042472/GO:0032933/GO:0042474/GO:0006641/GO:0016021/GO:0016020/GO:0060363/GO:0060021/GO:0045717/GO:0008203/GO:0008202/GO:0006629	-
unigene_18597	Cyprinus_carpio_genome_assembly_common_carp_genome_,scaffold_000001513	94.2156	3544	0	PREDICTED:_AT-rich_interactive_domain-containing_protein_5B_[Danio_rerio]	85.1955	1074	0	sp|E7F888|ARI5B_DANRE_AT-rich_interactive_domain-containing_protein_5B_OS=Danio_rerio_GN=arid5b_PE=3_SV=1	84.9953	1053	0	GO:0030325/GO:0003677/GO:0008585/GO:0008584/GO:0009791/GO:0048008/GO:0060325/GO:0060613/GO:0060612/GO:0000122/GO:0005634/GO:0003713/GO:0001822/GO:0005654/GO:0048644/GO:0000977/GO:0001227/GO:0045892/GO:0060021/GO:0044212/GO:0051091/GO:0006355/GO:0006351/GO:0005515	-
unigene_18594	PREDICTED:_Danio_rerio_tafazzin_(taz),_transcript_variant_X1,_mRNA	89.4207	794	0	PREDICTED:_tafazzin_isoform_X1_[Danio_rerio]	85.4962	262	1.53726e-167	sp|Q6IV77|TAZ_MACMU_Tafazzin_OS=Macaca_mulatta_GN=TAZ_PE=2_SV=1	67.1815	259	4.02334e-128	GO:0032049/GO:0044281/GO:0042407/GO:0008374/GO:0060048/GO:0031224/GO:0005737/GO:0035965/GO:0032981/GO:0007007/GO:0005634/GO:0016020/GO:0007519/GO:0005739/GO:0001947/GO:0016746/GO:0006644/GO:0006936/GO:0031966/GO:0008152/GO:0007507/GO:0005829/GO:0048738/GO:0005743/GO:0045823/GO:0046474/GO:0047184/GO:0016021	ko00564
unigene_18595	Cyprinus_carpio_genome_assembly_common_carp_genome_,scaffold_000001765	92.6794	683	0	PREDICTED:_uncharacterized_protein_wu:fb39e10_[Danio_rerio]	69.697	495	0	sp|A3KNJ8|LYM5B_DANRE_LYR_motif-containing_protein_5B_OS=Danio_rerio_GN=lyrm5b_PE=3_SV=1	88.0952	84	2.54526e-40	GO:0046872/GO:0008270/GO:0005739	-
unigene_18592	Cyprinus_carpio_genome_assembly_common_carp_genome_,scaffold_LG19	88.4956	113	2.04588e-28	-	-	-	-	-	-	-	-	-	-
unigene_18593	Danio_rerio_DEAD_(Asp-Glu-Ala-Asp)_box_polypeptide_51_(ddx51),_mRNA_&gt;gi|49619010|gb|AY648772.1|_Danio_rerio_DEAD/H_box_51_RNA_helicase_mRNA,_complete_cds	86.9737	1520	0	ATP-dependent_RNA_helicase_DDX51_[Danio_rerio]_&gt;gi|82200454|sp|Q6DRI7.1|DDX51_DANRE_RecName:_Full=ATP-dependent_RNA_helicase_DDX51;_AltName:_Full=DEAD_box_protein_51_[Danio_rerio]_&gt;gi|49619011|gb|AAT68090.1|_DEAD/H_box_51_RNA_helicase_[Danio_rerio]	78.4108	667	0	sp|Q6DRI7|DDX51_DANRE_ATP-dependent_RNA_helicase_DDX51_OS=Danio_rerio_GN=ddx51_PE=2_SV=1	78.4108	667	0	GO:0016787/GO:0008152/GO:0005730/GO:0005634/GO:0016020/GO:0042254/GO:0000166/GO:0003723/GO:0003676/GO:0004386/GO:0044822/GO:0005524/GO:0006364	-
unigene_18590	Danio_rerio_SEC22_vesicle_trafficking_protein_homolog_B_(S._cerevisiae),_a_(sec22ba),_mRNA_&gt;gi|28279756|gb|BC046043.1|_Danio_rerio_SEC22_vesicle_trafficking_protein_homolog_B_(S._cerevisiae),_a,_mRNA_(cDNA_clone_MGC:56278_IMAGE:5602379),_complete_cds	84.575	953	0	vesicle-trafficking_protein_SEC22b-A_[Danio_rerio]_&gt;gi|82188561|sp|Q7ZV15.1|S22BA_DANRE_RecName:_Full=Vesicle-trafficking_protein_SEC22b-A;_AltName:_Full=SEC22_vesicle-trafficking_protein_homolog_B-A_[Danio_rerio]_&gt;gi|28279757|gb|AAH46043.1|_SEC22_vesicle_trafficking_protein_homolog_B_(S._cerevisiae),_a_[Danio_rerio]	95.3488	215	1.86448e-129	sp|Q7ZV15|S22BA_DANRE_Vesicle-trafficking_protein_SEC22b-A_OS=Danio_rerio_GN=sec22ba_PE=2_SV=1	95.3488	215	1.89342e-131	GO:0016020/GO:0016021/GO:0006887/GO:0006888/GO:0016192/GO:0005793/GO:0005794/GO:0000149/GO:0006810/GO:0033116/GO:0005789/GO:0048280/GO:0045732/GO:0033043/GO:0019905/GO:0042470/GO:0015031/GO:0005484/GO:0000139/GO:0031201/GO:0005783	ko04130/ko04145/ko05134
unigene_18591	PREDICTED:_Danio_rerio_QKI,_KH_domain_containing,_RNA_binding_b_(qkib),_transcript_variant_X1,_mRNA	89.1111	1800	0	protein_quaking-B_[Danio_rerio]_&gt;gi|82186162|sp|Q6P104.1|QKIB_DANRE_RecName:_Full=Protein_quaking-B;_AltName:_Full=Quaking-related_protein_[Danio_rerio]_&gt;gi|40850982|gb|AAH65344.1|_Zgc:65890_[Danio_rerio]_&gt;gi|48958319|dbj|BAD23948.1|_Qkr_[Danio_rerio]	92.4765	319	0	sp|Q9YH18|QKI_CHICK_Protein_quaking_OS=Gallus_gallus_GN=QKI_PE=2_SV=2	92.0382	314	2.58e-176	GO:0030154/GO:0017124/GO:0010628/GO:0003676/GO:0051028/GO:0007275/GO:0005737/GO:0042552/GO:0005634/GO:0008380/GO:0044822/GO:0006810/GO:0061158/GO:0008366/GO:0007286/GO:0042759/GO:0001570/GO:0042692/GO:0003723/GO:0005515/GO:0006417/GO:0006397/GO:0003729	-
unigene_21332	Cyprinus_carpio_genome_assembly_common_carp_genome_,scaffold_LG6	83.8906	329	5.97146e-75	-	-	-	-	-	-	-	-	-	-
unigene_21333	PREDICTED:_Danio_rerio_ENTH_domain_containing_2_(enthd2),_mRNA	85.7143	1841	0	PREDICTED:_AP-4_complex_accessory_subunit_tepsin_[Danio_rerio]	85.6894	573	0	sp|Q3U3N6|AP4AT_MOUSE_AP-4_complex_accessory_subunit_tepsin_OS=Mus_musculus_GN=Enthd2_PE=2_SV=1	41.3043	598	8.114e-100	-	-
unigene_21330	Danio_rerio_si:dkey-98f17.2,_mRNA_(cDNA_clone_MGC:174591_IMAGE:7150066),_complete_cds	92.5069	2549	0	Si:dkey-98f17.2_protein_[Danio_rerio]	98.5825	776	0	sp|Q8N653|LZTR1_HUMAN_Leucine-zipper-like_transcriptional_regulator_1_OS=Homo_sapiens_GN=LZTR1_PE=1_SV=2	81.7191	826	0	GO:0003700/GO:0009653/GO:0006355	-
unigene_21331	PREDICTED:_Danio_rerio_CD151_antigen,_like_(cd151l),_transcript_variant_X1,_mRNA	89.2336	548	0	CD151_antigen_[Danio_rerio]_&gt;gi|688597213|ref|XP_009291909.1|_PREDICTED:_CD151_antigen_isoform_X1_[Danio_rerio]_&gt;gi|41351246|gb|AAH65859.1|_CD151_antigen,_like_[Danio_rerio]	90.5028	179	1.25626e-83	sp|P61171|CD151_MACMU_CD151_antigen_OS=Macaca_mulatta_GN=CD151_PE=2_SV=1	72.067	179	6.62582e-66	GO:0005178/GO:0016020/GO:0005887/GO:0005829/GO:0016021/GO:0042098/GO:0034329/GO:0030198/GO:0016477/GO:0005515/GO:0005886/GO:0007155/GO:0005925/GO:0031581/GO:0005509	-
unigene_21336	Cyprinus_carpio_genome_assembly_common_carp_genome_,scaffold_LG27	89.1089	1111	0	Zgc:153038_protein_[Danio_rerio]	76.3547	203	1.61805e-105	sp|Q6PIU2|NCEH1_HUMAN_Neutral_cholesterol_ester_hydrolase_1_OS=Homo_sapiens_GN=NCEH1_PE=1_SV=3	54.1284	218	6.05994e-75	GO:0016787/GO:0006629/GO:0017171/GO:0060395/GO:0016021/GO:0016020/GO:0052689/GO:0016042/GO:0006805/GO:0008152/GO:0006470/GO:0005783/GO:0042301/GO:0043231	-
unigene_21337	Cyprinus_carpio_genome_assembly_common_carp_genome_,scaffold_LG22	96.1277	1472	0	transcription_factor_SOX-12_[Danio_rerio]	89.8876	356	8.47753e-173	sp|Q06831|SOX4_MOUSE_Transcription_factor_SOX-4_OS=Mus_musculus_GN=Sox4_PE=1_SV=2	90.5405	74	1.66228e-38	GO:0031018/GO:0021510/GO:0050821/GO:0001077/GO:0005737/GO:0005634/GO:0005739/GO:0005654/GO:0044798/GO:0065004/GO:0045944/GO:0045727/GO:2000761/GO:0000981/GO:0008284/GO:0008285/GO:0001105/GO:0045893/GO:0001046/GO:0035019/GO:0045165/GO:0032993/GO:0003700/GO:0031647/GO:0006355/GO:0000976/GO:0046982	-
unigene_21334	Cyprinus_carpio_genome_assembly_common_carp_genome_,scaffold_LG41	85.8974	312	4.2681e-85	PREDICTED:_CD59_glycoprotein-like_[Danio_rerio]	57.6923	78	3.64926e-21	-	-	-	-	-	-
unigene_21335	Cyprinus_carpio_genome_assembly_common_carp_genome_,scaffold_LG40	93.8757	2188	0	insulin-like_growth_factor_binding_protein_3_[Cyprinus_carpio]_&gt;gi|353255846|gb|AEQ75409.1|_insulin-like_growth_factor-binding_protein_3b_[Cyprinus_carpio]	88.8476	269	1.00246e-142	sp|P17936|IBP3_HUMAN_Insulin-like_growth_factor-binding_protein_3_OS=Homo_sapiens_GN=IGFBP3_PE=1_SV=2	51.6854	267	1.66408e-76	GO:0014912/GO:0019838/GO:0010906/GO:0008160/GO:0048009/GO:0032868/GO:0001649/GO:0043567/GO:0005615/GO:0005634/GO:0044342/GO:0043568/GO:0030916/GO:0045663/GO:0005520/GO:0001968/GO:0008285/GO:0060037/GO:0001558/GO:0030514/GO:0070062/GO:0042472/GO:0031994/GO:0031995/GO:0001501/GO:0005576/GO:0001933/GO:0040008	ko04115/ko05202
unigene_21338	Danio_rerio_malectin_(mlec),_mRNA	84.5967	1649	0	malectin_precursor_[Danio_rerio]_&gt;gi|218526580|sp|A9C3P0.1|MLEC_DANRE_RecName:_Full=Malectin;_Flags:_Precursor_[Danio_rerio]	93.5606	264	5.13255e-154	sp|A9C3P0|MLEC_DANRE_Malectin_OS=Danio_rerio_GN=mlec_PE=3_SV=1	93.5606	264	5.21222e-156	GO:0005975/GO:0005783/GO:0016021/GO:0016020/GO:0030246/GO:0019899/GO:0005789	-
unigene_21339	PREDICTED:_Danio_rerio_talin_1_(tln1),_transcript_variant_X2,_mRNA	91.659	7601	0	PREDICTED:_talin-1_isoform_X2_[Danio_rerio]	95.9448	2466	0	sp|P54939|TLN1_CHICK_Talin-1_OS=Gallus_gallus_GN=TLN1_PE=1_SV=2	85.8127	2467	0	GO:0005856/GO:0005737/GO:0007016/GO:0005200/GO:0042995/GO:0005829/GO:0005158/GO:0001726/GO:0051015/GO:0003779/GO:0005515/GO:0005886/GO:0007155/GO:0016020/GO:0005925/GO:0032587/GO:0030054	ko04015/ko04510/ko04611/ko05166
unigene_2987	Cyprinus_carpio_genome_assembly_common_carp_genome_,scaffold_LG40	96.7391	276	4.25659e-126	unnamed_protein_product_[Oncorhynchus_mykiss]	87.8505	107	1.4516e-58	sp|A2AGL3|RYR3_MOUSE_Ryanodine_receptor_3_OS=Mus_musculus_GN=Ryr3_PE=1_SV=1	71.9626	107	9.36427e-47	GO:0016020/GO:0016021/GO:0005219/GO:0005262/GO:0006874/GO:0005216/GO:0006810/GO:0070588/GO:0005509/GO:0006811/GO:0055085	-
unigene_2986	Zebrafish_DNA_sequence_from_clone_DKEY-181C10_in_linkage_group_15,_complete_sequence	95.0725	345	5.68397e-150	-	-	-	-	-	-	-	-	-	-
unigene_2985	PREDICTED:_Danio_rerio_neuromedin_B_receptor-like_(nmbrl),_transcript_variant_X1,_mRNA	93.3723	513	0	PREDICTED:_neuromedin-B_receptor_isoform_X1_[Danio_rerio]	98.8304	171	1.72293e-119	sp|P28336|NMBR_HUMAN_Neuromedin-B_receptor_OS=Homo_sapiens_GN=NMBR_PE=1_SV=2	76.8293	164	2.03238e-93	GO:0005737/GO:0004930/GO:0016021/GO:0031989/GO:0004946/GO:0007165/GO:0004871/GO:0005886/GO:0007186	-
unigene_13247	Cyprinus_carpio_slc30a5-1_mRNA_for_solute_carrier_family_30_member_5-1,_complete_cds	95.6298	2334	0	PREDICTED:_zinc_transporter_5-like_[Xiphophorus_maculatus]	80.4627	778	0	sp|Q6DG36|ZNT5_DANRE_Zinc_transporter_5_OS=Danio_rerio_GN=slc30a5_PE=2_SV=1	95.6929	534	0	GO:0005730/GO:0016020/GO:0006829/GO:0006824/GO:0005794/GO:0016324/GO:0006812/GO:0016021/GO:0008324/GO:0005634/GO:0006882/GO:0030141/GO:0006811/GO:0071577/GO:0006810/GO:0005385/GO:0010043/GO:0098655/GO:0055085	-
unigene_13246	PREDICTED:_Danio_rerio_MAU2_sister_chromatid_cohesion_factor_(mau2),_mRNA	90.8582	1608	0	PREDICTED:_MAU2_chromatid_cohesion_factor_homolog_[Lepisosteus_oculatus]	96.1538	598	0	sp|B4ZIX8|SCC4_XENLA_MAU2_chromatid_cohesion_factor_homolog_OS=Xenopus_laevis_GN=mau2_PE=1_SV=1	94.9833	598	0	GO:0032116/GO:0000278/GO:0047485/GO:0034088/GO:0005634/GO:0005654/GO:0000785/GO:0007049/GO:0005515/GO:0007059/GO:0007067/GO:0051301	-
unigene_13245	Danio_rerio_PRP19/PSO4_homolog_(S._cerevisiae)_(prp19),_mRNA_&gt;gi|28278497|gb|BC045954.1|_Danio_rerio_PRP19/PSO4_homolog_(S._cerevisiae),_mRNA_(cDNA_clone_MGC:56158_IMAGE:5412680),_complete_cds	91.1111	1575	0	pre-mRNA-processing_factor_19_[Danio_rerio]_&gt;gi|28278498|gb|AAH45954.1|_PRP19/PSO4_homolog_(S._cerevisiae)_[Danio_rerio]_&gt;gi|182890732|gb|AAI65225.1|_Prp19_protein_[Danio_rerio]	96.2376	505	0	sp|Q08E38|PRP19_BOVIN_Pre-mRNA-processing_factor_19_OS=Bos_taurus_GN=PRPF19_PE=2_SV=1	85.1485	505	0	GO:0005811/GO:0000245/GO:0048711/GO:0071006/GO:0000349/GO:0000209/GO:0005737/GO:0005654/GO:0006303/GO:0061630/GO:0005634/GO:0016020/GO:0045665/GO:0045666/GO:0070534/GO:0042802/GO:0016607/GO:0034450/GO:0005515/GO:0071013/GO:0034613/GO:0006974/GO:0005856/GO:0043518/GO:0004842/GO:0008610/GO:0035861/GO:0001833/GO:0010498/GO:0008380/GO:0016567/GO:0005662/GO:0000974/GO:0016874	ko03040/ko04120
unigene_13244	PREDICTED:_Danio_rerio_si:ch211-225g23.1_(si:ch211-225g23.1),_transcript_variant_X1,_mRNA	83.5198	983	0	PREDICTED:_centromere_protein_T_isoform_X1_[Danio_rerio]	74.321	405	5.58481e-162	-	-	-	-	GO:0046982/GO:0051382/GO:0000776/GO:0003677	-
unigene_13243	Cyprinus_carpio_genome_assembly_common_carp_genome_,scaffold_000001042	95.3177	299	2.19577e-130	immunoglobulin_zeta_heavy_chain_[Danio_rerio]	84.252	127	1.39613e-71	sp|P20957|HV02_XENLA_Ig_heavy_chain_V_region_XIG14_(Fragment)_OS=Xenopus_laevis_PE=2_SV=1	54.7826	115	1.36613e-39	GO:0016021	-
unigene_13242	Danio_rerio_multiple_endocrine_neoplasia_type_1,_mRNA_(cDNA_clone_MGC:110510_IMAGE:7165087),_complete_cds	87.6568	1993	0	Men1_protein_[Danio_rerio]	90.7916	619	0	sp|Q9WVR8|MEN1_RAT_Menin_OS=Rattus_norvegicus_GN=Men1_PE=1_SV=1	72.1983	464	0	GO:0018024/GO:0001503/GO:0000785/GO:0003677/GO:0046329/GO:0005737/GO:0043565/GO:0000122/GO:0005634/GO:0000165/GO:0005654/GO:0070412/GO:0051974/GO:0043280/GO:0003690/GO:0016363/GO:0008285/GO:0044212/GO:0032154/GO:0045893/GO:0043234/GO:0000403/GO:0000400/GO:0007420/GO:0047485/GO:0005829/GO:0035097/GO:0003682/GO:0016568	ko05202
unigene_13241	Danio_rerio_delta(4)-desaturase,_sphingolipid_1_(degs1),_mRNA_&gt;gi|31419464|gb|BC053183.1|_Danio_rerio_degenerative_spermatocyte_homolog_1,_lipid_desaturase_(Drosophila),_mRNA_(cDNA_clone_MGC:63989_IMAGE:6792520),_complete_cds	87.0902	976	0	sphingolipid_delta(4)-desaturase_DES1_[Danio_rerio]_&gt;gi|31419465|gb|AAH53183.1|_Degenerative_spermatocyte_homolog_1,_lipid_desaturase_(Drosophila)_[Danio_rerio]	93.808	323	0	sp|Q5F3C1|DEGS1_CHICK_Sphingolipid_delta(4)-desaturase_DES1_OS=Gallus_gallus_GN=DEGS1_PE=2_SV=1	76.4706	323	0	GO:0030148/GO:0006633/GO:0006631/GO:0016020/GO:0006629/GO:0016021/GO:0016705/GO:0005739/GO:0005789/GO:0044281/GO:0005783/GO:0006665/GO:0055114/GO:0016491	ko00600/ko04071
unigene_13240	Cyprinus_carpio_genome_assembly_common_carp_genome_,scaffold_LG3	84.6602	515	4.84106e-135	PREDICTED:_midnolin-B-like_[Danio_rerio]	52.7586	290	3.0374e-68	sp|Q7ZWN4|MIDNA_XENLA_Midnolin-A_OS=Xenopus_laevis_GN=midn-a_PE=2_SV=1	53.5354	198	3.70427e-49	GO:0005730/GO:0005829/GO:0033132/GO:0019900/GO:0046676/GO:0005634	-
unigene_2983	Cyprinus_carpio_genome_assembly_common_carp_genome_,scaffold_LG37	95.1662	331	1.9853e-144	unnamed_protein_product_[Oncorhynchus_mykiss]	42.6667	75	1.02277e-09	sp|Q6QA69|ABHD5_RAT_1-acylglycerol-3-phosphate_O-acyltransferase_ABHD5_OS=Rattus_norvegicus_GN=Abhd5_PE=1_SV=1	37.1795	78	4.17497e-07	GO:0016787/GO:0043231/GO:0006654/GO:0005829/GO:0005811/GO:0051006/GO:0005737/GO:0010891/GO:0016740/GO:0016746/GO:0042171/GO:0008152/GO:0010898/GO:0005634	-
unigene_5456	Cyprinus_carpio_genome_assembly_common_carp_genome_,scaffold_000000534	91.0345	145	5.18097e-44	-	-	-	-	-	-	-	-	-	-
unigene_13249	Danio_rerio_transmembrane_protein_30A,_mRNA_(cDNA_clone_MGC:91877_IMAGE:7038944),_complete_cds	89.4086	1133	0	Transmembrane_protein_30A_[Danio_rerio]_&gt;gi|182890382|gb|AAI64201.1|_Tmem30a_protein_[Danio_rerio]	92.1833	371	0	sp|Q5F362|CC50A_CHICK_Cell_cycle_control_protein_50A_OS=Gallus_gallus_GN=TMEM30A_PE=2_SV=1	79.941	339	2.02125e-176	GO:0005794/GO:0006855/GO:0006810/GO:0005783/GO:0006869/GO:0016324/GO:0031410/GO:0015914/GO:0016020/GO:0036010/GO:0030658/GO:0045332/GO:0005886/GO:0070863/GO:0016021/GO:0010976	-
unigene_13248	Cyprinus_carpio_genome_assembly_common_carp_genome_,scaffold_LG4	90.0181	551	0	aquaporin_1_[Danio_rerio]	87.3077	260	6.16334e-162	sp|P50501|AQPA_PELES_Aquaporin_FA-CHIP_OS=Pelophylax_esculentus_GN=AQPA_PE=2_SV=1	58.5185	270	8.11059e-110	GO:0035378/GO:0035379/GO:0006810/GO:0008519/GO:0009992/GO:0005215/GO:0016021/GO:0016020/GO:0072488/GO:0015250/GO:0006833/GO:0015254/GO:0005887/GO:0015793/GO:0016323/GO:0005372	-
unigene_2981	Cyprinus_carpio_genome_assembly_common_carp_genome_,scaffold_LG43	95.6349	252	5.6355e-109	-	-	-	-	-	-	-	-	-	-
unigene_2980	Cyprinus_carpio_genome_assembly_common_carp_genome_,scaffold_000000481	84.0909	220	7.98716e-51	-	-	-	-	-	-	-	-	-	-
unigene_5459	Cyprinus_carpio_genome_assembly_common_carp_genome_,scaffold_LG40	80.9524	462	8.40183e-91	-	-	-	-	-	-	-	-	-	-
unigene_14043	Cyprinus_carpio_genome_assembly_common_carp_genome_,scaffold_LG17	84.438	347	1.69322e-85	PREDICTED:_uncharacterized_protein_LOC100005096_[Danio_rerio]	65.4867	113	4.99603e-36	-	-	-	-	GO:0007049/GO:0000166/GO:0008270/GO:0046872/GO:0005524/GO:0005525	-
unigene_11305	Danio_rerio_ankyrin_repeat_domain_16_(ankrd16),_mRNA	88.3015	889	0	Ankyrin_repeat_domain_16_[Danio_rerio]	81.8414	391	0	sp|Q499M5|ANR16_RAT_Ankyrin_repeat_domain-containing_protein_16_OS=Rattus_norvegicus_GN=Ankrd16_PE=2_SV=1	55.6701	388	5.42836e-146	-	-
unigene_14736	Cyprinus_carpio_genome_assembly_common_carp_genome_,scaffold_LG33	90.8046	174	1.27495e-56	-	-	-	-	-	-	-	-	-	-
unigene_14737	Danio_rerio_zinc_finger,_DHHC-type_containing_6_(zdhhc6),_mRNA	86.2281	2280	0	palmitoyltransferase_ZDHHC6_[Danio_rerio]_&gt;gi|528496333|ref|XP_005156380.1|_PREDICTED:_palmitoyltransferase_ZDHHC6_isoform_X1_[Danio_rerio]	97.3301	412	0	sp|Q5REH2|ZDHC6_PONAB_Palmitoyltransferase_ZDHHC6_OS=Pongo_abelii_GN=ZDHHC6_PE=3_SV=1	72.9927	411	0	GO:0018345/GO:0016021/GO:0016020/GO:0016740/GO:0016746/GO:0008270/GO:0008152/GO:0019706/GO:0046872/GO:0016409/GO:0005783	-
unigene_14734	Cyprinus_carpio_genome_assembly_common_carp_genome_,scaffold_LG21	87.6652	227	7.99641e-66	PREDICTED:_nuclear_body_protein_SP140-like_isoform_X2_[Danio_rerio]	72.9412	170	4.73047e-63	sp|Q9H930|SP14L_HUMAN_Nuclear_body_protein_SP140-like_protein_OS=Homo_sapiens_GN=SP140L_PE=2_SV=3	39.2157	102	3.45337e-11	GO:0005737/GO:0046872/GO:0006338/GO:0005634/GO:0003682/GO:0006355/GO:0008270/GO:0045182/GO:0003677/GO:0006417/GO:0006959	-
unigene_14735	Cyprinus_carpio_genome_assembly_common_carp_genome_,scaffold_000029034	92.4757	412	1.80541e-160	PREDICTED:_mucin-2-like_[Danio_rerio]	78.6972	568	0	sp|Q5F4A1|G2E3_CHICK_G2/M_phase-specific_E3_ubiquitin-protein_ligase_OS=Gallus_gallus_GN=G2E3_PE=2_SV=1	44.2308	208	1.37128e-47	GO:0005737/GO:0006915/GO:0005730/GO:0004842/GO:0005634/GO:0001824/GO:0007275/GO:0016567/GO:0008270/GO:0008152/GO:0046872/GO:0016874/GO:0000209/GO:2001243	-
unigene_14732	PREDICTED:_Danio_rerio_C3a_anaphylatoxin_chemotactic_receptor-like_(LOC793256),_mRNA	82.9103	1182	0	PREDICTED:_C3a_anaphylatoxin_chemotactic_receptor-like_[Danio_rerio]	81.0398	327	0	sp|P79189|FPR1_MACMU_fMet-Leu-Phe_receptor_(Fragment)_OS=Macaca_mulatta_GN=FPR1_PE=3_SV=1	37.8125	320	3.12071e-59	GO:0004930/GO:0007186/GO:0016021/GO:0004871/GO:0007165	-
unigene_14733	Cyprinus_carpio_mRNA_for_MEF2C,_complete_cds	95.4681	1346	0	myocyte-specific_enhancer_factor_2C_[Danio_rerio]_&gt;gi|194338897|gb|ACF49365.1|_myocyte_enhancer_factor_2cb_[Danio_rerio]_&gt;gi|670610058|gb|AII32480.1|_myocyte_enhancer_factor_2cb_isoform_alpha_1_[Danio_rerio]	96.3283	463	0	sp|Q5R444|MEF2C_PONAB_Myocyte-specific_enhancer_factor_2C_OS=Pongo_abelii_GN=MEF2C_PE=2_SV=1	75.827	393	6.53814e-161	GO:0007507/GO:0055013/GO:0060914/GO:0055007/GO:0005634/GO:0060349/GO:0006355/GO:0003143/GO:0000976/GO:0006351/GO:0060536/GO:0003677/GO:0045944/GO:0046983/GO:0030241	ko04010/ko04022/ko04921/ko05202
unigene_14730	Cyprinus_carpio_genome_assembly_common_carp_genome_,scaffold_000001097	95.671	231	1.33908e-98	PREDICTED:_uncharacterized_protein_si:dkey-27h10.2_isoform_X2_[Danio_rerio]	54.8896	317	1.32097e-70	-	-	-	-	-	-
unigene_14731	Cyprinus_carpio_genome_assembly_common_carp_genome_,scaffold_LG34	81.8713	171	1.18801e-25	PREDICTED:_putative_E3_ubiquitin-protein_ligase_UBR7-like_isoform_X3_[Astyanax_mexicanus]	58.0645	93	1.4588e-15	sp|Q8BU04|UBR7_MOUSE_Putative_E3_ubiquitin-protein_ligase_UBR7_OS=Mus_musculus_GN=Ubr7_PE=1_SV=1	37	100	3.87183e-07	GO:0046872/GO:0016874/GO:0008270/GO:0008152	-
unigene_14738	Danio_rerio_aurora_kinase_A_mRNA,_complete_cds	87.2483	596	0	aurora_kinase_B_[Danio_rerio]_&gt;gi|82237261|sp|Q6NW76.1|AURKB_DANRE_RecName:_Full=Aurora_kinase_B;_AltName:_Full=Serine/threonine_kinase_A;_AltName:_Full=Serine/threonine-protein_kinase_12;_AltName:_Full=Serine/threonine-protein_kinase_aurora-B_[Danio_rerio]_&gt;gi|45709347|gb|AAH67695.1|_Serine/threonine_kinase_a_[Danio_rerio]	81.877	309	0	sp|Q6NW76|AURKB_DANRE_Aurora_kinase_B_OS=Danio_rerio_GN=aurkb_PE=2_SV=1	78.3688	282	2.59712e-166	GO:0036089/GO:0032436/GO:0016310/GO:0043987/GO:0000780/GO:0000226/GO:0035175/GO:0034644/GO:0045171/GO:0031616/GO:0007067/GO:0005815/GO:0002903/GO:0005876/GO:0005737/GO:0032091/GO:0072687/GO:0072686/GO:0000775/GO:1900195/GO:0005634/GO:0000166/GO:0043146/GO:0004674/GO:0016740/GO:0004712/GO:0051301/GO:0004672/GO:0032465/GO:0048471/GO:0046872/GO:0032133/GO:0051297/GO:0005524/GO:0005856/GO:0006468/GO:…	ko04114
unigene_14739	Cyprinus_carpio_genome_assembly_common_carp_genome_,scaffold_LG36	96.2387	771	0	uncharacterized_protein_LOC574425_[Danio_rerio]_&gt;gi|68533941|gb|AAH98892.1|_Zgc:114041_[Danio_rerio]	80.0915	437	3.6389e-177	sp|P53988|MOT2_MESAU_Monocarboxylate_transporter_2_OS=Mesocricetus_auratus_GN=SLC16A7_PE=1_SV=1	34.5455	440	5.65429e-57	GO:0008028/GO:0034220/GO:0016021/GO:0015718/GO:0055085	-
unigene_13457	Cyprinus_carpio_genome_assembly_common_carp_genome_,scaffold_000003182	91.8367	343	7.17639e-131	T-cell_receptor_beta_variable_region_[Ictalurus_punctatus]	53.271	107	2.02907e-27	sp|P01595|KV103_HUMAN_Ig_kappa_chain_V-I_region_Bi_OS=Homo_sapiens_PE=1_SV=1	34.375	96	1.7681e-06	-	-
unigene_23389	Danio_rerio_glycine_N-methyltransferase_(gnmt),_mRNA_&gt;gi|38383073|gb|BC062527.1|_Danio_rerio_glycine_N-methyltransferase,_mRNA_(cDNA_clone_MGC:77856_IMAGE:7002345),_complete_cds	90.6593	910	0	glycine_N-methyltransferase_[Danio_rerio]_&gt;gi|38383074|gb|AAH62527.1|_Glycine_N-methyltransferase_[Danio_rerio]	90.8475	295	0	sp|Q9QXF8|GNMT_MOUSE_Glycine_N-methyltransferase_OS=Mus_musculus_GN=Gnmt_PE=1_SV=3	77.2109	294	5.97249e-167	GO:0005737/GO:0017174/GO:0046498/GO:0005829/GO:0006544/GO:0005977/GO:0051289/GO:0008757/GO:0005542/GO:0006555/GO:0005634/GO:0051262/GO:0016740/GO:0006111/GO:0046655/GO:0008168/GO:0032259/GO:0006730/GO:0046500/GO:1901052/GO:0016594	ko00260
unigene_23388	Cyprinus_carpio_genome_assembly_common_carp_genome_,scaffold_000028948	93.7888	322	2.12228e-131	PREDICTED:_uncharacterized_protein_wu:fc21g02_isoform_X2_[Danio_rerio]_&gt;gi|528468804|ref|XP_005160326.1|_PREDICTED:_uncharacterized_protein_wu:fc21g02_isoform_X2_[Danio_rerio]	50.2155	464	8.22259e-100	-	-	-	-	-	-
unigene_25523	PREDICTED:_Danio_rerio_centrosomal_protein_192kDa_(cep192),_transcript_variant_X3,_mRNA	82.9964	4699	0	PREDICTED:_centrosomal_protein_of_192_kDa_isoform_X2_[Danio_rerio]	69.1149	2723	0	sp|Q8TEP8|CE192_HUMAN_Centrosomal_protein_of_192_kDa_OS=Homo_sapiens_GN=CEP192_PE=1_SV=2	48.832	1327	0	GO:0005813/GO:0051225/GO:0051298	-
unigene_25522	Cyprinus_carpio_genome_assembly_common_carp_genome_,scaffold_LG35	85.5814	215	5.67471e-53	-	-	-	-	-	-	-	-	-	-
unigene_25521	Cyprinus_carpio_genome_assembly_common_carp_genome_,scaffold_LG23	89.2742	4037	0	PREDICTED:_ligand-dependent_nuclear_receptor_corepressor-like_protein_isoform_X1_[Danio_rerio]	72.035	1602	0	sp|Q5ZJK5|LCORL_CHICK_Ligand-dependent_nuclear_receptor_corepressor-like_protein_OS=Gallus_gallus_GN=LCORL_PE=2_SV=2	50.9506	263	8.66817e-67	GO:0003677	ko00310
unigene_25520	Cyprinus_carpio_genome_assembly_common_carp_genome_,scaffold_000000344	82.09	3244	0	PREDICTED:_death-inducer_obliterator_1-like_isoform_X2_[Danio_rerio]	59.7444	939	0	sp|Q8C9B9|DIDO1_MOUSE_Death-inducer_obliterator_1_OS=Mus_musculus_GN=Dido1_PE=1_SV=4	38.0597	670	5.22089e-97	GO:0005634/GO:0046872/GO:0008270/GO:0006351	-
unigene_25527	Cyprinus_carpio_genome_assembly_common_carp_genome_,scaffold_LG43	95.7419	1550	0	PREDICTED:_adenylate_cyclase_type_9_[Stegastes_partitus]	74.8232	1414	0	sp|Q9DGG6|ADCY9_CHICK_Adenylate_cyclase_type_9_OS=Gallus_gallus_GN=ADCY9_PE=2_SV=1	60.5518	1341	0	GO:0016021/GO:0016020/GO:0016849/GO:0006171/GO:0000166/GO:0035556/GO:0009190/GO:0016829	ko00230/ko04015/ko04020/ko04024/ko04022/ko04114/ko04540/ko04611/ko04062/ko04911/ko04923/ko04912/ko04913/ko04915/ko04914/ko04921/ko04918/ko04916/ko04261/ko04270/ko04970/ko04971/ko04972/ko04976/ko04962/ko04961/ko04724/ko04727/ko04725/ko04723/ko04750/ko04713/ko05200/ko05032/ko05414/ko05110/ko05166
unigene_25526	PREDICTED:_Danio_rerio_family_with_sequence_similarity_65,_member_B_(fam65b),_transcript_variant_X1,_mRNA	88.7845	3192	0	PREDICTED:_protein_FAM65B_isoform_X1_[Danio_rerio]	87.7649	1038	0	sp|Q1LU99|FA65B_DANRE_Protein_FAM65B_OS=Danio_rerio_GN=fam65b_PE=2_SV=1	83.8086	1087	0	GO:0005737/GO:0048741/GO:0060171/GO:0016020/GO:0007605/GO:0005886/GO:0042995	-
unigene_10929	Cyprinus_carpio_genome_assembly_common_carp_genome_,scaffold_LG35	93.9394	297	3.4476e-122	PREDICTED:_uncharacterized_protein_si:dkeyp-87a12.1_isoform_X2_[Danio_rerio]	68.7747	253	4.6107e-111	sp|Q3UY96|CFA74_MOUSE_Cilia-_and_flagella-associated_protein_74_OS=Mus_musculus_GN=Cfap74_PE=2_SV=3	39.3443	183	1.07978e-24	-	-
unigene_25524	PREDICTED:_Danio_rerio_dedicator_of_cytokinesis_4b_(dock4b),_transcript_variant_X4,_mRNA	88.8871	6065	0	PREDICTED:_dedicator_of_cytokinesis_protein_4_isoform_X4_[Danio_rerio]	95.4429	1953	0	sp|P59764|DOCK4_MOUSE_Dedicator_of_cytokinesis_protein_4_OS=Mus_musculus_GN=Dock4_PE=1_SV=1	79.5525	1922	0	GO:0032421/GO:0032420/GO:0043547/GO:0005085/GO:0005829/GO:0016020/GO:0030971/GO:0017124/GO:0005737/GO:0048365/GO:0030165/GO:0012505/GO:0060326/GO:0007264	ko04015
unigene_10927	Cyprinus_carpio_genome_assembly_common_carp_genome_,scaffold_LG39	92.0188	213	5.70234e-77	-	-	-	-	-	-	-	-	-	-
unigene_10926	Danio_rerio_alcohol_dehydrogenase,_iron_containing,_1_(adhfe1),_mRNA_&gt;gi|42542625|gb|BC066529.1|_Danio_rerio_alcohol_dehydrogenase,_iron_containing,_1,_mRNA_(cDNA_clone_MGC:77479_IMAGE:6524172),_complete_cds	90.6367	1335	0	hydroxyacid-oxoacid_transhydrogenase,_mitochondrial_[Danio_rerio]_&gt;gi|42542626|gb|AAH66529.1|_Alcohol_dehydrogenase,_iron_containing,_1_[Danio_rerio]	94.4798	471	0	sp|Q6P371|HOT_XENTR_Hydroxyacid-oxoacid_transhydrogenase,_mitochondrial_OS=Xenopus_tropicalis_GN=adhfe1_PE=2_SV=1	73.0337	445	0	GO:0015993/GO:0005739/GO:0055114/GO:0046872/GO:0047988/GO:0016491	-
unigene_25529	PREDICTED:_Danio_rerio_lysine_(K)-specific_demethylase_5Ba_(kdm5ba),_transcript_variant_X2,_mRNA	89.7194	4455	0	lysine-specific_demethylase_5B_[Danio_rerio]_&gt;gi|528494279|ref|XP_005169321.1|_PREDICTED:_lysine-specific_demethylase_5B_isoform_X1_[Danio_rerio]	90.06	1499	0	sp|Q5F3R2|KDM5B_CHICK_Lysine-specific_demethylase_5B_OS=Gallus_gallus_GN=KDM5B_PE=2_SV=1	62.0195	1535	0	GO:0034720/GO:0034721/GO:0006325/GO:0034647/GO:0008270/GO:0003677/GO:0008168/GO:0034648/GO:0016491/GO:0005737/GO:0016706/GO:0005634/GO:0003714/GO:0005654/GO:0048511/GO:0032259/GO:0045892/GO:0055114/GO:0046872/GO:0051213/GO:0003700/GO:0006355/GO:0032453/GO:0006351/GO:0005515/GO:0016568	-
unigene_25528	PREDICTED:_Danio_rerio_si:dkeyp-92c9.3_(si:dkeyp-92c9.3),_transcript_variant_X2,_mRNA	89.7008	3175	0	PREDICTED:_myosin-Ig_isoform_X1_[Danio_rerio]	94.0594	1010	0	sp|Q5ZMC2|MYO1G_CHICK_Unconventional_myosin-Ig_OS=Gallus_gallus_GN=MYO1G_PE=2_SV=1	67.9208	1010	0	GO:0016459/GO:0048306/GO:0010923/GO:0030424/GO:0005903/GO:0002456/GO:0005547/GO:0070062/GO:0043209/GO:0031410/GO:0016020/GO:0005546/GO:0000166/GO:0003779/GO:0043325/GO:0043005/GO:0051641/GO:0043025/GO:0003774/GO:0005524/GO:0000146/GO:0005790/GO:0008289/GO:0051015/GO:0016323/GO:0030898/GO:0008152/GO:0005886/GO:0042995/GO:0072678/GO:0001891/GO:0038096/GO:0030673/GO:0002376/GO:0005516/GO:0005768/GO:…	-
unigene_10923	Cyprinus_carpio_genome_assembly_common_carp_genome_,scaffold_000028934	90.4192	334	3.48809e-117	PREDICTED:_poly_[ADP-ribose]_polymerase_14_[Danio_rerio]	71.5596	109	3.19268e-39	-	-	-	-	GO:0004222/GO:0008152/GO:0016020/GO:0000166/GO:0003676/GO:0006508/GO:0007155/GO:0003950	ko02010
unigene_10922	Danio_rerio_guanidinoacetate_N-methyltransferase,_mRNA_(cDNA_clone_MGC:123136_IMAGE:7263187),_complete_cds	88.1694	803	0	guanidinoacetate_N-methyltransferase_[Danio_rerio]_&gt;gi|90101329|sp|Q71N41.2|GAMT_DANRE_RecName:_Full=Guanidinoacetate_N-methyltransferase_[Danio_rerio]_&gt;gi|77748446|gb|AAI07608.1|_Guanidinoacetate_N-methyltransferase_[Danio_rerio]_&gt;gi|157423079|gb|AAI53602.1|_Gamt_protein_[Danio_rerio]	92.3077	234	1.43491e-161	sp|Q71N41|GAMT_DANRE_Guanidinoacetate_N-methyltransferase_OS=Danio_rerio_GN=gamt_PE=2_SV=2	92.3077	234	1.45718e-163	GO:0030731/GO:0007283/GO:0040014/GO:0006601/GO:0009887/GO:0016740/GO:0008168/GO:0032259/GO:0070062	ko00260/ko00330
unigene_10921	Danio_rerio_manic_fringe_homolog,_mRNA_(cDNA_clone_MGC:158558_IMAGE:8155809),_complete_cds	82.4363	1412	0	beta-1,3-N-acetylglucosaminyltransferase_manic_fringe_[Danio_rerio]_&gt;gi|160113112|sp|Q5YB40.3|MFNG_DANRE_RecName:_Full=Beta-1,3-N-acetylglucosaminyltransferase_manic_fringe;_AltName:_Full=O-fucosylpeptide_3-beta-N-acetylglucosaminyltransferase_[Danio_rerio]_&gt;gi|48686713|gb|AAT46070.1|_manic_fringe_[Danio_rerio]_&gt;gi|116487951|gb|AAI25891.1|_Manic_fringe_homolog_[Danio_rerio]_&gt;gi|182890…	85.7939	359	0	sp|Q5YB40|MFNG_DANRE_Beta-1,3-N-acetylglucosaminyltransferase_manic_fringe_OS=Danio_rerio_GN=mfng_PE=2_SV=3	85.7939	359	0	GO:0007389/GO:0032092/GO:0016757/GO:0005794/GO:0005615/GO:0016021/GO:0016020/GO:0033829/GO:0045747/GO:0016740/GO:0008152/GO:0046872/GO:0007275/GO:0030173/GO:0000139	ko00514/ko04330
unigene_10920	Cyprinus_carpio_genome_assembly_common_carp_genome_,scaffold_LG33	93.8747	1453	0	PREDICTED:_atypical_chemokine_receptor_4_[Danio_rerio]	81.8653	386	0	sp|P35350|ACKR4_BOVIN_Atypical_chemokine_receptor_4_OS=Bos_taurus_GN=ACKR4_PE=2_SV=1	46.0274	365	2.76682e-88	GO:0004930/GO:0016020/GO:0006935/GO:0019956/GO:0005044/GO:0016021/GO:0006898/GO:0070098/GO:0004950/GO:0007165/GO:0004871/GO:0007186	-
unigene_14069	Cyprinus_carpio_genome_assembly_common_carp_genome_,scaffold_000000986	95.1125	1555	0	docking_protein_1_[Danio_rerio]_&gt;gi|44890522|gb|AAH66688.1|_Docking_protein_1b_[Danio_rerio]	87.1304	575	0	sp|Q99704|DOK1_HUMAN_Docking_protein_1_OS=Homo_sapiens_GN=DOK1_PE=1_SV=1	48.6381	257	2.36548e-70	GO:0005737/GO:0005057/GO:0005634/GO:0005158/GO:0007169/GO:0007265/GO:0035556	-
unigene_23381	PREDICTED:_Danio_rerio_family_with_sequence_similarity_21,_member_C_(fam21c),_transcript_variant_X3,_mRNA	84.0462	4325	0	PREDICTED:_WASH_complex_subunit_FAM21C_isoform_X2_[Danio_rerio]	78.3571	1400	0	sp|Q80X08|FAM21_RAT_WASH_complex_subunit_FAM21_OS=Rattus_norvegicus_GN=Fam21_PE=2_SV=1	56.1881	404	6.30956e-97	GO:0016020/GO:0006810/GO:0042147/GO:0005886/GO:0071203/GO:0005768/GO:0005769/GO:0031901	-
unigene_34997	-	-	-	-	PREDICTED:_uncharacterized_protein_LOC101076100,_partial_[Takifugu_rubripes]	42.029	138	1.08011e-18	-	-	-	-	GO:0006508/GO:0004190/GO:0008270/GO:0003676	-
unigene_23380	Danio_rerio_zinc_finger,_AN1-type_domain_4_(zfand4),_mRNA	81.7577	3004	0	AN1-type_zinc_finger_protein_4_[Danio_rerio]	84.1642	682	0	sp|Q86XD8|ZFAN4_HUMAN_AN1-type_zinc_finger_protein_4_OS=Homo_sapiens_GN=ZFAND4_PE=2_SV=2	45.1007	745	7.97858e-145	GO:0046872/GO:0008270	-
unigene_34998	Cyprinus_carpio_genome_assembly_common_carp_genome_,scaffold_LG40	90.2098	429	2.02676e-150	-	-	-	-	-	-	-	-	-	-
unigene_34999	Cyprinus_carpio_genome_assembly_common_carp_genome_,scaffold_000028892	97.2145	359	1.62604e-170	PREDICTED:_collagen_alpha-3(VI)_chain_isoform_X5_[Danio_rerio]	81.0811	111	7.32181e-51	sp|P15989|CO6A3_CHICK_Collagen_alpha-3(VI)_chain_OS=Gallus_gallus_GN=COL6A3_PE=2_SV=2	41.4414	111	1.86771e-19	GO:0010951/GO:0004867	-
unigene_36438	Cyprinus_carpio_genome_assembly_common_carp_genome_,scaffold_000000834	93.2773	357	2.17247e-144	-	-	-	-	-	-	-	-	-	-
unigene_26959	PREDICTED:_Danio_rerio_protein_tyrosine_phosphatase,_receptor_type,_D,_b_(ptprdb),_transcript_variant_X11,_mRNA	90.3024	1918	0	PREDICTED:_protein_tyrosine_phosphatase,_receptor_type,_D_isoform_X3_[Danio_rerio]	95.4315	591	0	sp|Q64487|PTPRD_MOUSE_Receptor-type_tyrosine-protein_phosphatase_delta_OS=Mus_musculus_GN=Ptprd_PE=1_SV=3	72.4739	574	0	GO:0016787/GO:0016791/GO:0016311/GO:0006470/GO:0004725/GO:0004721/GO:0035335	-
unigene_26958	Cyprinus_carpio_genome_assembly_common_carp_genome_,scaffold_LG13	88.4992	1226	0	pol-like_protein_[Danio_rerio]	51.3514	407	1.49419e-145	sp|P14381|YTX2_XENLA_Transposon_TX1_uncharacterized_149_kDa_protein_OS=Xenopus_laevis_PE=3_SV=1	46.8137	408	1.27281e-114	GO:0016779/GO:0006278/GO:0004519/GO:0004527/GO:0090305/GO:0016740/GO:0008152/GO:0003964/GO:0046872	-
unigene_26953	Cyprinus_carpio_genome_assembly_common_carp_genome_,scaffold_000000083	90.1075	465	2.83313e-165	-	-	-	-	-	-	-	-	-	-
unigene_26952	Cyprinus_carpio_genome_assembly_common_carp_genome_,scaffold_LG2	94.852	777	0	PREDICTED:_angiopoietin-related_protein_3_isoform_X1_[Danio_rerio]	96.8553	159	7.2644e-84	sp|Q9R182|ANGL3_MOUSE_Angiopoietin-related_protein_3_OS=Mus_musculus_GN=Angptl3_PE=2_SV=1	57.0423	142	1.07335e-37	GO:0005178/GO:0030335/GO:0070328/GO:0008083/GO:0005615/GO:0048844/GO:0006644/GO:0050996/GO:0007160/GO:0004859/GO:0019915/GO:0004857/GO:0055088/GO:0009986/GO:0055091/GO:0008203	-
unigene_26951	Cyprinus_carpio_genome_assembly_common_carp_genome_,scaffold_000002129	87.6543	486	3.60071e-150	-	-	-	-	-	-	-	-	-	-
unigene_26950	Cyprinus_carpio_genome_assembly_common_carp_genome_,scaffold_LG41	95.0617	162	3.48831e-64	PREDICTED:_protein_very_KIND_[Astyanax_mexicanus]	75.3012	166	2.7531e-78	sp|Q76NI1|VKIND_HUMAN_Protein_very_KIND_OS=Homo_sapiens_GN=KNDC1_PE=2_SV=2	66.875	160	1.89646e-67	GO:0005088/GO:0043547/GO:0051056/GO:0016772/GO:0005085/GO:0005622/GO:0008152/GO:0007264	-
unigene_36435	Cyprinus_carpio_genome_assembly_common_carp_genome_,scaffold_000002720	97.7778	45	5.77396e-11	-	-	-	-	-	-	-	-	-	-
unigene_26956	Cyprinus_carpio_genome_assembly_common_carp_genome_,scaffold_000028917	92.7007	822	0	PREDICTED:_leucine-rich_repeat-containing_protein_4_[Danio_rerio]	85.446	213	3.33093e-114	sp|Q99PH1|LRRC4_MOUSE_Leucine-rich_repeat-containing_protein_4_OS=Mus_musculus_GN=Lrrc4_PE=1_SV=2	57.4074	54	5.96683e-06	GO:0005515	-
unigene_26955	Cyprinus_carpio_genome_assembly_common_carp_genome_,scaffold_LG40	89.8649	296	5.09048e-100	-	-	-	-	-	-	-	-	-	-
unigene_36436	Cyprinus_carpio_genome_assembly_common_carp_genome_,scaffold_LG29	94.7853	326	1.54043e-140	-	-	-	-	-	-	-	-	-	-
unigene_11313	Danio_rerio_proteasome_(prosome,_macropain)_26S_subunit,_non-ATPase,_14_(psmd14),_mRNA_&gt;gi|126631840|gb|BC133929.1|_Danio_rerio_zgc:162272,_mRNA_(cDNA_clone_MGC:162272_IMAGE:8759733),_complete_cds	93.3457	1082	0	26S_proteasome_non-ATPase_regulatory_subunit_14_[Ictalurus_punctatus]_&gt;gi|308322791|gb|ADO28533.1|_26S_proteasome_non-ATPase_regulatory_subunit_14_[Ictalurus_punctatus]	99.6622	296	0	sp|O35593|PSDE_MOUSE_26S_proteasome_non-ATPase_regulatory_subunit_14_OS=Mus_musculus_GN=Psmd14_PE=1_SV=2	98.3108	296	0	GO:0004175/GO:0022624/GO:0090263/GO:0044281/GO:0000502/GO:0008233/GO:0051436/GO:0000209/GO:0008237/GO:0006303/GO:0070628/GO:0000724/GO:0005634/GO:0005654/GO:0016740/GO:0008541/GO:0006508/GO:0003984/GO:0046872/GO:0070536/GO:0016787/GO:0000278/GO:0006281/GO:0061136/GO:0061133/GO:0031145/GO:0006974/GO:0008152/GO:0010950/GO:0070062/GO:0005829/GO:0001878/GO:0005515/GO:0006521	ko03050/ko05169
unigene_15671	-	-	-	-	C-C_motif_chemokine_28_precursor_[Danio_rerio]_&gt;gi|164604917|dbj|BAF98262.1|_chemokine_CCL-C10b_[Danio_rerio]	68.2927	82	3.23336e-32	-	-	-	-	GO:0005125/GO:0006935/GO:0008009/GO:0006955/GO:0005576/GO:0060326/GO:0005615	ko04060/ko04672/ko04062
unigene_8236	PREDICTED:_Danio_rerio_si:ch211-66e2.5_(si:ch211-66e2.5),_mRNA	82.6758	583	2.45846e-136	PREDICTED:_hemicentin-1-like_[Danio_rerio]	81.4815	108	1.02722e-49	sp|A1KZ92|PXDNL_HUMAN_Peroxidasin-like_protein_OS=Homo_sapiens_GN=PXDNL_PE=1_SV=3	37.3913	115	1.0865e-06	GO:0005178/GO:0016337/GO:0016021/GO:0016020/GO:0005887/GO:0007155	-
unigene_11311	Cyprinus_carpio_genome_assembly_common_carp_genome_,scaffold_LG44	78.4067	477	4.1617e-78	unnamed_protein_product_[Oncorhynchus_mykiss]	67.9245	159	7.52779e-71	sp|P0CT40|TF29_SCHPO_Transposon_Tf2-9_polyprotein_OS=Schizosaccharomyces_pombe_(strain_972_/_ATCC_24843)_GN=Tf2-9_PE=3_SV=1	38.8158	152	3.04191e-28	GO:0005634/GO:0015074/GO:0004190/GO:0008270/GO:0003676/GO:0006508	-
unigene_36387	Cyprinus_carpio_genome_assembly_common_carp_genome_,scaffold_LG33	92.233	309	1.91136e-119	PREDICTED:_A-kinase_anchor_protein_6_isoform_X1_[Danio_rerio]	89.2157	102	6.27345e-50	sp|Q13023|AKAP6_HUMAN_A-kinase_anchor_protein_6_OS=Homo_sapiens_GN=AKAP6_PE=1_SV=3	54.3478	92	2.00558e-15	GO:0051018/GO:0048471/GO:0016310/GO:1902261/GO:0060306/GO:1901381/GO:0071320/GO:0034704/GO:0016529/GO:0016301/GO:0005635/GO:0044325/GO:0035556	-
unigene_36386	Cyprinus_carpio_genome_assembly_common_carp_genome_,scaffold_LG31	92.2297	296	2.37277e-113	-	-	-	-	-	-	-	-	-	-
unigene_36385	Cyprinus_carpio_genome_assembly_common_carp_genome_,scaffold_LG11	87.8788	198	2.79147e-56	-	-	-	-	-	-	-	-	-	-
unigene_36384	Cyprinus_carpio_genome_assembly_common_carp_genome_,scaffold_LG35	94.026	385	2.96722e-163	-	-	-	-	-	-	-	-	-	ko00480
unigene_36383	Cyprinus_carpio_genome_assembly_common_carp_genome_,scaffold_000000398	98	150	3.33167e-66	unnamed_protein_product_[Oncorhynchus_mykiss]	96.1538	26	1.40608e-07	sp|O94967|WDR47_HUMAN_WD_repeat-containing_protein_47_OS=Homo_sapiens_GN=WDR47_PE=1_SV=1	88.4615	26	4.17785e-08	GO:0008017	-
unigene_36382	PREDICTED:_Danio_rerio_solute_carrier_family_6_(neutral_amino_acid_transporter),_member_17_(slc6a17),_transcript_variant_X1,_mRNA	90.9434	265	2.14464e-93	PREDICTED:_sodium-dependent_neutral_amino_acid_transporter_SLC6A17-like_[Astyanax_mexicanus]	100	72	6.0721e-31	sp|P31662|S6A17_RAT_Sodium-dependent_neutral_amino_acid_transporter_SLC6A17_OS=Rattus_norvegicus_GN=Slc6a17_PE=1_SV=1	80.5556	72	1.52633e-26	GO:0016020/GO:0005328/GO:0015293/GO:0016021/GO:0006810/GO:0005887/GO:0006836/GO:0055085	-
unigene_36381	Cyprinus_carpio_genome_assembly_common_carp_genome_,scaffold_LG31	79.9145	234	6.61575e-33	-	-	-	-	-	-	-	-	-	-
unigene_36380	Cyprinus_carpio_genome_assembly_common_carp_genome_,scaffold_000028830	87.1795	234	1.49017e-64	-	-	-	-	-	-	-	-	-	-
unigene_23204	Cyprinus_carpio_genome_assembly_common_carp_genome_,scaffold_LG2	93.9821	1562	0	aftiphilin_[Danio_rerio]_&gt;gi|528469313|ref|XP_005160228.1|_PREDICTED:_aftiphilin_isoform_X1_[Danio_rerio]	73.8776	735	0	sp|Q6ULP2|AFTIN_HUMAN_Aftiphilin_OS=Homo_sapiens_GN=AFTPH_PE=1_SV=2	51.5823	316	8.71984e-83	GO:0005829/GO:0030121/GO:0030276	-
unigene_23205	Cyprinus_carpio_genome_assembly_common_carp_genome_,scaffold_000000780	94.3396	265	1.57934e-109	PREDICTED:_Fc_receptor-like_protein_5_[Danio_rerio]	62.1145	227	1.74581e-76	sp|Q9HCK4|ROBO2_HUMAN_Roundabout_homolog_2_OS=Homo_sapiens_GN=ROBO2_PE=1_SV=2	27.5676	185	3.57453e-08	GO:0016020/GO:0005829/GO:0046982	-
unigene_23206	Danio_rerio_sestrin_1_(sesn1),_mRNA_&gt;gi|49900305|gb|BC076550.1|_Danio_rerio_sestrin_1,_mRNA_(cDNA_clone_MGC:91970_IMAGE:7041961),_complete_cds	88.0328	3167	0	sestrin-1_[Danio_rerio]_&gt;gi|49900306|gb|AAH76550.1|_Sestrin_1_[Danio_rerio]_&gt;gi|114440501|gb|ABI74765.1|_sestrin_1_[Danio_rerio]	94.0574	488	0	sp|Q4R6P7|SESN1_MACFA_Sestrin-1_OS=Macaca_fascicularis_GN=SESN1_PE=2_SV=1	76.7206	494	0	GO:0005634/GO:0007368/GO:1901031	ko04115
unigene_23207	Cyprinus_carpio_genome_assembly_common_carp_genome_,scaffold_LG36	80	515	5.58981e-91	unnamed_protein_product_[Oncorhynchus_mykiss]	69.6793	343	0	sp|Q96DM1|PGBD4_HUMAN_PiggyBac_transposable_element-derived_protein_4_OS=Homo_sapiens_GN=PGBD4_PE=2_SV=3	34.3949	314	5.01844e-45	GO:0046872/GO:0008270/GO:0003676/GO:0005622	-
unigene_23200	PREDICTED:_Danio_rerio_hemicentin_1_(hmcn1),_transcript_variant_X1,_mRNA	89.9787	11246	0	PREDICTED:_hemicentin-1_isoform_X1_[Danio_rerio]	93.1679	3747	0	sp|Q96RW7|HMCN1_HUMAN_Hemicentin-1_OS=Homo_sapiens_GN=HMCN1_PE=1_SV=2	66.2763	3757	0	GO:0005604/GO:0070062/GO:0005576/GO:0005938/GO:0030054/GO:0005509	-
unigene_23201	Cyprinus_carpio_genome_assembly_common_carp_genome_,scaffold_LG28	95.549	337	2.63529e-149	PREDICTED:_immunoglobulin-like_domain-containing_receptor_2_isoform_X3_[Astyanax_mexicanus]	77.5061	409	3.05326e-177	sp|B5TVM2|ILDR2_MOUSE_Immunoglobulin-like_domain-containing_receptor_2_OS=Mus_musculus_GN=Ildr2_PE=2_SV=2	46.13	323	1.18571e-48	-	-
unigene_23202	Cyprinus_carpio_genome_assembly_common_carp_genome_,scaffold_LG13	89.0724	787	0	PREDICTED:_RNA-directed_DNA_polymerase_from_mobile_element_jockey-like_[Oryzias_latipes]	41.9231	260	1.83702e-50	-	-	-	-	GO:0003964/GO:0006278/GO:0008270/GO:0046872	-
unigene_36388	Cyprinus_carpio_genome_assembly_common_carp_genome_,scaffold_LG37	93.6275	204	1.44421e-79	-	-	-	-	-	-	-	-	-	-
unigene_19387	Cyprinus_carpio_genome_assembly_common_carp_genome_,scaffold_LG13	90.4248	1389	0	CD81_antigen_[Danio_rerio]_&gt;gi|34783823|gb|AAH57419.1|_CD81_antigen_[Danio_rerio]	82.0513	234	2.97805e-122	sp|Q9N0J9|CD81_SAGOE_CD81_protein_OS=Saguinus_oedipus_GN=CD81_PE=2_SV=1	65.1261	238	5.15706e-95	GO:0008284/GO:0000187/GO:0008104/GO:0070062/GO:0050731/GO:0016021/GO:0016020/GO:0031982/GO:2000145/GO:0043128/GO:0023026/GO:0005887/GO:0006661/GO:0005925/GO:0046488/GO:0001772	ko04662/ko05160/ko05144
unigene_11315	PREDICTED:_Danio_rerio_IQ_motif_containing_C_(iqcc),_transcript_variant_X2,_mRNA	89.1753	194	2.07471e-60	PREDICTED:_IQ_motif_containing_C_isoform_X2_[Danio_rerio]	75.814	215	1.45913e-111	sp|Q2TBI7|IQCC_BOVIN_IQ_domain-containing_protein_C_OS=Bos_taurus_GN=IQCC_PE=2_SV=1	40.678	59	2.04422e-06	-	-
unigene_19380	Cyprinus_carpio_genome_assembly_common_carp_genome_,scaffold_000001099	91.3514	370	1.01765e-137	PREDICTED:_FRAS1-related_extracellular_matrix_protein_1-like_[Danio_rerio]	43.4783	253	7.59465e-66	sp|P22897|MRC1_HUMAN_Macrophage_mannose_receptor_1_OS=Homo_sapiens_GN=MRC1_PE=1_SV=1	28.3019	265	1.31006e-12	-	-
unigene_11314	Cyprinus_carpio_genome_assembly_common_carp_genome_,scaffold_000001954	86.1111	72	5.48933e-10	-	-	-	-	-	-	-	-	-	-
unigene_12652	Cyprinus_carpio_genome_assembly_common_carp_genome_,scaffold_LG13	92.1875	576	0	-	-	-	-	-	-	-	-	-	-
unigene_5142	Cyprinus_carpio_genome_assembly_common_carp_genome_,scaffold_LG35	85.7143	189	1.79365e-43	-	-	-	-	-	-	-	-	-	-
unigene_5901	Cyprinus_carpio_genome_assembly_common_carp_genome_,scaffold_000000311	90.4382	251	1.22112e-85	-	-	-	-	-	-	-	-	-	-
unigene_16808	Cyprinus_carpio_genome_assembly_common_carp_genome_,scaffold_000001650	89.3889	1489	0	biotinidase_precursor_[Danio_rerio]_&gt;gi|112419290|gb|AAI22247.1|_Zgc:153333_[Danio_rerio]	78.2435	501	0	sp|Q5FVF9|BTD_RAT_Biotinidase_OS=Rattus_norvegicus_GN=Btd_PE=2_SV=1	51.497	501	3.44718e-174	GO:0016787/GO:0045177/GO:0070062/GO:0005730/GO:0047708/GO:0005615/GO:0016810/GO:0016811/GO:0006768/GO:0006807/GO:0005576/GO:0043204	ko00780/ko04977
unigene_16809	Danio_rerio_zgc:113232_(zgc:113232),_transcript_variant_1,_mRNA_&gt;gi|61402600|gb|BC091810.1|_Danio_rerio_zgc:113232,_mRNA_(cDNA_clone_MGC:113232_IMAGE:7144271),_complete_cds	85.8018	1796	0	uncharacterized_protein_LOC541546_isoform_1_precursor_[Danio_rerio]_&gt;gi|61402601|gb|AAH91810.1|_Zgc:113232_[Danio_rerio]_&gt;gi|182891984|gb|AAI65639.1|_Zgc:113232_protein_[Danio_rerio]	86.5854	656	0	sp|Q3U962|CO5A2_MOUSE_Collagen_alpha-2(V)_chain_OS=Mus_musculus_GN=Col5a2_PE=1_SV=1	47.0968	155	1.05111e-18	GO:0005201/GO:0005581	-
unigene_16806	Cyprinus_carpio_genome_assembly_common_carp_genome_,scaffold_LG48	94.2042	1156	0	PREDICTED:_apoptosis_regulator_Bcl-2-like_[Danio_rerio]	86.1905	210	2.74134e-120	sp|Q00709|BCL2_CHICK_Apoptosis_regulator_Bcl-2_OS=Gallus_gallus_GN=BCL2_PE=2_SV=1	49.7797	227	1.79564e-63	GO:0018105/GO:0033138/GO:0005783/GO:0033591/GO:0097192/GO:0008584/GO:0032848/GO:0051412/GO:0006808/GO:0014070/GO:0010044/GO:0005737/GO:0043565/GO:0043209/GO:0042981/GO:0016021/GO:0016020/GO:0005739/GO:0043029/GO:0043066/GO:0016248/GO:0002320/GO:0051881/GO:0042802/GO:0042803/GO:0008285/GO:0048709/GO:0008134/GO:0006915/GO:0031965/GO:0031966/GO:0051400/GO:0019903/GO:0051591/GO:0015267/GO:0009408/GO:…	ko04141/ko04064/ko04066/ko04071/ko04151/ko04210/ko04510/ko04261/ko04725/ko04722/ko05200/ko05206/ko05210/ko05215/ko05222/ko05014/ko05152/ko05161/ko05169/ko05145
unigene_16807	Danio_rerio_zgc:171444,_mRNA_(cDNA_clone_MGC:171444_IMAGE:6033844),_complete_cds	89.4837	1046	0	set1/Ash2_histone_methyltransferase_complex_subunit_ASH2_[Danio_rerio]	88.5906	596	0	sp|Q9UBL3|ASH2L_HUMAN_Set1/Ash2_histone_methyltransferase_complex_subunit_ASH2_OS=Homo_sapiens_GN=ASH2L_PE=1_SV=1	90.7937	315	0	GO:0051568/GO:0003677/GO:0008168/GO:0006325/GO:0005634/GO:0005654/GO:0016740/GO:0046872/GO:0042800/GO:0008284/GO:0006974/GO:0043627/GO:0044212/GO:0032259/GO:0035097/GO:0006355/GO:0048188/GO:0045944/GO:0006351/GO:0005515/GO:0030097/GO:0016568	-
unigene_16804	PREDICTED:_Danio_rerio_cyclin_I_family,_member_2_(ccni2),_transcript_variant_X2,_mRNA	82.9766	981	0	PREDICTED:_cyclin-I_[Danio_rerio]_&gt;gi|528514511|ref|XP_005173959.1|_PREDICTED:_cyclin-I_[Danio_rerio]	79.932	294	1.65314e-151	sp|Q9Z2V9|CCNI_MOUSE_Cyclin-I_OS=Mus_musculus_GN=Ccni_PE=2_SV=4	47.9087	263	3.36017e-69	GO:0051726	-
unigene_16805	Cyprinus_carpio_genome_assembly_common_carp_genome_,scaffold_000000035	93.9648	1193	0	PREDICTED:_LOW_QUALITY_PROTEIN:_thymic_stromal_cotransporter_homolog_[Danio_rerio]	84.6682	437	0	sp|Q866G7|TSCOT_CANFA_Thymic_stromal_cotransporter_homolog_OS=Canis_familiaris_GN=SLC46A2_PE=2_SV=1	41.0753	465	9.71852e-100	GO:0045580/GO:0070233/GO:0016021/GO:0043029/GO:0048538/GO:0009986/GO:0055085	-
unigene_16802	PREDICTED:_Danio_rerio_prune_homolog_2_(Drosophila)_(prune2),_transcript_variant_X2,_mRNA	90.6469	1144	0	PREDICTED:_protein_prune_homolog_2_isoform_X1_[Danio_rerio]_&gt;gi|528480473|ref|XP_005165717.1|_PREDICTED:_protein_prune_homolog_2_isoform_X1_[Danio_rerio]	94.3925	321	0	sp|Q0IHU9|PRUN2_XENTR_Protein_prune_homolog_2_OS=Xenopus_tropicalis_GN=Prune2_PE=2_SV=1	67.354	291	3.10508e-108	GO:0005737/GO:0006915/GO:0016462/GO:0008152/GO:0046872	-
unigene_16803	Cyprinus_carpio_genome_assembly_common_carp_genome_,scaffold_000001042	96.9449	1342	0	beta-1,3-galactosyl-O-glycosyl-glycoprotein_beta-1,6-N-acetylglucosaminyltransferase_4_[Danio_rerio]_&gt;gi|33340017|gb|AAQ14484.1|AF300969_1_core_2_beta-1,6-N-acetylglucosaminyltransferase_3_[Danio_rerio]	88.2904	427	0	sp|Q71SG7|GCNT4_DANRE_Beta-1,3-galactosyl-O-glycosyl-glycoprotein_beta-1,6-N-acetylglucosaminyltransferase_4_OS=Danio_rerio_GN=gcnt4_PE=2_SV=2	88.0562	427	0	GO:0005794/GO:0008152/GO:0006486/GO:0048729/GO:0016021/GO:0016020/GO:0000139/GO:0016740/GO:0042403/GO:0016757/GO:0060993/GO:0008375/GO:0002121/GO:0003829/GO:0048872	ko00512
unigene_16800	Cyprinus_carpio_genome_assembly_common_carp_genome_,scaffold_LG32	88.1356	472	8.27052e-150	PREDICTED:_RNA-directed_DNA_polymerase_from_mobile_element_jockey-like_[Strongylocentrotus_purpuratus]	37.4502	251	2.29159e-69	sp|Q03278|PO21_NASVI_Retrovirus-related_Pol_polyprotein_from_type-1_retrotransposable_element_R2_(Fragment)_OS=Nasonia_vitripennis_PE=3_SV=2	41.3793	87	2.59167e-10	GO:0006278/GO:0004519/GO:0090305/GO:0004197/GO:0003964/GO:0006508	-
unigene_16801	PREDICTED:_Danio_rerio_si:ch211-216l23.1_(si:ch211-216l23.1),_transcript_variant_X1,_mRNA	94.4184	5339	0	zinc_finger_protein_423_[Danio_rerio]_&gt;gi|160221305|sp|A1L1R6.1|ZN423_DANRE_RecName:_Full=Zinc_finger_protein_423_[Danio_rerio]_&gt;gi|120537605|gb|AAI29185.1|_Si:ch211-216l23.1_[Danio_rerio]	97.2933	1367	0	sp|A1L1R6|ZN423_DANRE_Zinc_finger_protein_423_OS=Danio_rerio_GN=znf423_PE=2_SV=1	97.2933	1367	0	GO:0043565/GO:0007219/GO:0005515/GO:0007399/GO:0046982/GO:0005634/GO:0030154/GO:0006355/GO:0045892/GO:0006351/GO:0003676/GO:0003677/GO:0042803/GO:0046872/GO:0030513/GO:0007275/GO:0045893	-
unigene_5141	Cyprinus_carpio_genome_assembly_common_carp_genome_,scaffold_000000786	83.8323	167	1.19914e-32	PREDICTED:_uncharacterized_protein_LOC103911417_[Danio_rerio]	46.8085	94	3.30623e-17	-	-	-	-	-	-
unigene_5146	Cyprinus_carpio_genome_assembly_common_carp_genome_,scaffold_000000294	88.5714	245	7.18217e-75	-	-	-	-	-	-	-	-	-	-
unigene_14045	Cyprinus_carpio_genome_assembly_common_carp_genome_,scaffold_000000588	89.172	157	4.06939e-45	PREDICTED:_fibroblast_growth_factor_11_isoform_X1_[Danio_rerio]_&gt;gi|688563642|ref|XP_009301329.1|_PREDICTED:_fibroblast_growth_factor_11_isoform_X1_[Danio_rerio]_&gt;gi|688563646|ref|XP_009301330.1|_PREDICTED:_fibroblast_growth_factor_11_isoform_X1_[Danio_rerio]_&gt;gi|190338191|gb|AAI62946.1|_Fgf11_protein_[Danio_rerio]	96.3563	247	4.03211e-167	-	-	-	-	GO:0008083/GO:0007399/GO:0005576/GO:0007165/GO:0007267/GO:0005102	-
unigene_37356	Cyprinus_carpio_genome_assembly_common_carp_genome_,scaffold_000001078	84.7619	315	2.6255e-73	-	-	-	-	-	-	-	-	-	-
unigene_27440	Cyprinus_carpio_genome_assembly_common_carp_genome_,scaffold_000028863	94.7305	835	0	PREDICTED:_transmembrane_protein_74_[Danio_rerio]_&gt;gi|528504675|ref|XP_005158297.1|_PREDICTED:_transmembrane_protein_74_[Danio_rerio]_&gt;gi|688592214|ref|XP_009290839.1|_PREDICTED:_transmembrane_protein_74_[Danio_rerio]	93.4272	213	7.65235e-115	sp|Q96NL1|TMM74_HUMAN_Transmembrane_protein_74_OS=Homo_sapiens_GN=TMEM74_PE=1_SV=1	56.621	219	1.16794e-55	GO:0006914/GO:0016021	-
unigene_4970	Cyprinus_carpio_genome_assembly_common_carp_genome_,scaffold_000000185	88.3576	481	8.45054e-161	unnamed_protein_product_[Oncorhynchus_mykiss]	39.9177	243	1.15917e-56	sp|O00370|LORF2_HUMAN_LINE-1_retrotransposable_element_ORF2_protein_OS=Homo_sapiens_PE=1_SV=1	29.902	204	5.69006e-21	GO:0006278/GO:0016773/GO:0016772/GO:0016301/GO:0090305/GO:0016740/GO:0016310/GO:0003964/GO:0004519	-
unigene_27441	Cyprinus_carpio_genome_assembly_common_carp_genome_,scaffold_LG31	88.8889	729	0	-	-	-	-	-	-	-	-	-	-
unigene_27946	PREDICTED:_Danio_rerio_collagen,_type_XI,_alpha_1a_(col11a1a),_transcript_variant_X4,_mRNA	91.1422	1287	0	PREDICTED:_collagen_alpha-1(XI)_chain_isoform_X4_[Danio_rerio]	91.8159	391	0	sp|P12107|COBA1_HUMAN_Collagen_alpha-1(XI)_chain_OS=Homo_sapiens_GN=COL11A1_PE=1_SV=4	62.2754	334	4.88433e-123	GO:0005201/GO:0005581	-
unigene_13524	Danio_rerio_RAB,_member_of_RAS_oncogene_family-like_2_(rabl2),_mRNA_&gt;gi|134026319|gb|BC134982.1|_Danio_rerio_si:dkeyp-1h4.2,_mRNA_(cDNA_clone_MGC:162384_IMAGE:7137333),_complete_cds	89.4531	512	0	rab-like_protein_2B_[Danio_rerio]_&gt;gi|94734096|emb|CAK04760.1|_novel_protein_similar_to_vertebrate_RAB,_member_of_RAS_oncogene_family-like_2B_(RABL2B)_[Danio_rerio]_&gt;gi|126632548|emb|CAM56634.1|_novel_protein_similar_to_vertebrate_RAB,_member_of_RAS_oncogene_family-like_2B_(RABL2B)_[Danio_rerio]_&gt;gi|134026320|gb|AAI34983.1|_Si:dkeyp-1h4.2_[Danio_rerio]	91.8182	220	6.25711e-124	sp|Q5R573|RBL2A_PONAB_Rab-like_protein_2A_OS=Pongo_abelii_GN=RABL2A_PE=2_SV=1	82.0988	162	2.44851e-86	GO:0030992/GO:0042384/GO:0007338/GO:0006886/GO:0097225/GO:0003924/GO:0000166/GO:0032482/GO:0019003/GO:0012505/GO:0008152/GO:0007264/GO:0030317/GO:0005525	-
unigene_27447	Cyprinus_carpio_genome_assembly_common_carp_genome_,scaffold_000000470	92.4051	158	9.87924e-55	-	-	-	-	-	-	-	-	-	-
unigene_27944	Cyprinus_carpio_genome_assembly_common_carp_genome_,scaffold_000000379	84.9265	544	2.7582e-140	-	-	-	-	-	-	-	-	-	-
unigene_4974	Cyprinus_carpio_genome_assembly_common_carp_genome_,scaffold_000001094	92.2241	1196	0	PREDICTED:_potassium_channel_subfamily_K_member_10_[Danio_rerio]	91.0979	337	0	sp|Q9JIS4|KCNKA_RAT_Potassium_channel_subfamily_K_member_10_OS=Rattus_norvegicus_GN=Kcnk10_PE=2_SV=1	71.9101	267	1.40367e-126	GO:0005267/GO:0006810/GO:0071805/GO:0016021/GO:0016020/GO:0006811	ko04971
unigene_13523	Danio_rerio_OTU_deubiquitinase_3_(otud3),_mRNA_&gt;gi|45709554|gb|BC067689.1|_Danio_rerio_OTU_domain_containing_3,_mRNA_(cDNA_clone_MGC:85911_IMAGE:6959969),_complete_cds	86.5438	1085	0	OTU_domain-containing_protein_3_[Danio_rerio]_&gt;gi|45709555|gb|AAH67689.1|_OTU_domain_containing_3_[Danio_rerio]	87.6751	357	0	sp|B1AZ99|OTUD3_MOUSE_OTU_domain-containing_protein_3_OS=Mus_musculus_GN=Otud3_PE=3_SV=1	53.0303	396	4.76933e-87	GO:0016787/GO:0044313/GO:0035871/GO:0004843/GO:0006508/GO:0008233/GO:0008234	-
unigene_27941	PREDICTED:_Danio_rerio_si:dkey-63j1.7_(si:dkey-63j1.7),_mRNA	86.7925	371	8.04596e-110	PREDICTED:_CKLF-like_MARVEL_transmembrane_domain-containing_protein_8_[Danio_rerio]	77.7778	135	8.10677e-58	sp|Q6GPN9|MALD1_XENLA_MARVEL_domain-containing_protein_1_OS=Xenopus_laevis_GN=marveld1_PE=2_SV=1	52.9412	136	2.3005e-37	GO:0005737/GO:0005125/GO:0006935/GO:0016021/GO:0016020/GO:0005634/GO:0005615	-
unigene_27940	Cyprinus_carpio_genome_assembly_common_carp_genome_,scaffold_LG42	88.491	391	3.95828e-122	-	-	-	-	-	-	-	-	-	-
unigene_8231	Cyprinus_carpio_genome_assembly_common_carp_genome_,scaffold_000002103	88.8038	1045	0	PREDICTED:_FYVE,_RhoGEF_and_PH_domain-containing_protein_6-like_isoform_X1_[Stegastes_partitus]	54.3689	618	0	sp|Q6ZV73|FGD6_HUMAN_FYVE,_RhoGEF_and_PH_domain-containing_protein_6_OS=Homo_sapiens_GN=FGD6_PE=1_SV=2	58.9537	497	5.83637e-177	GO:0005089/GO:0005737/GO:0001726/GO:0046872/GO:0007010/GO:0043547/GO:0005794/GO:0030027/GO:0005856/GO:0005085/GO:0030036/GO:0031267/GO:0008360/GO:0035023/GO:0046847	-
unigene_23019	Danio_rerio_cystathionine-beta-synthase_b_(cbsb),_mRNA_&gt;gi|58531789|gb|AY880251.1|_Danio_rerio_cystathionine_beta-synthase_(cbs)_mRNA,_complete_cds	90.2542	1652	0	cystathionine-beta-synthase_b_[Danio_rerio]_&gt;gi|58531790|gb|AAW78657.1|_cystathionine_beta-synthase_[Danio_rerio]	90.1695	590	0	sp|P35520|CBS_HUMAN_Cystathionine_beta-synthase_OS=Homo_sapiens_GN=CBS_PE=1_SV=2	78.9168	517	0	GO:0005737/GO:0008652/GO:0001958/GO:0030823/GO:0020037/GO:0021587/GO:0050880/GO:0016829/GO:0004122/GO:0070814/GO:0006535/GO:0019344/GO:0019343/GO:0030170/GO:0043506/GO:0001974/GO:0006801	ko01230/ko00260/ko00270
unigene_13528	Cyprinus_carpio_genome_assembly_common_carp_genome_,scaffold_000028985	86.9458	812	0	rRNA_2&apos;-O-methyltransferase_fibrillarin_[Danio_rerio]_&gt;gi|30353806|gb|AAH51777.1|_Fibrillarin_[Danio_rerio]_&gt;gi|41350972|gb|AAH65610.1|_Fibrillarin_[Danio_rerio]_&gt;gi|49619037|gb|AAT68103.1|_fibrillarin_[Danio_rerio]	96.6245	237	2.05164e-163	sp|P22232|FBRL_XENLA_rRNA_2&apos;-O-methyltransferase_fibrillarin_OS=Xenopus_laevis_GN=fbl_PE=2_SV=1	91.5612	237	3.75669e-157	GO:0008033/GO:0016074/GO:0001649/GO:0005730/GO:1990258/GO:1990259/GO:0005634/GO:0016020/GO:0001652/GO:0070062/GO:0030529/GO:0001651/GO:0016740/GO:0003723/GO:0015030/GO:0008168/GO:0032259/GO:0044822/GO:0006396/GO:0006364	ko03008
unigene_13529	Cyprinus_carpio_IgH_mRNA_for_immunoglobulin_heavy_chain,_complete_cds,_clone:HKI27	93.9799	299	2.45507e-123	immunoglobulin_heavy_chain_[Cyprinus_carpio]	91.0112	89	1.11328e-41	sp|P01764|HV303_HUMAN_Ig_heavy_chain_V-III_region_23_OS=Homo_sapiens_GN=IGHV3-23_PE=1_SV=2	44.5783	83	1.48129e-11	-	-
unigene_28879	Cyprinus_carpio_genome_assembly_common_carp_genome_,scaffold_LG34	94.3396	212	8.63915e-85	PREDICTED:_solute_carrier_family_22_member_7_[Danio_rerio]	88.189	127	5.88475e-71	sp|Q91WU2|S22A7_MOUSE_Solute_carrier_family_22_member_7_OS=Mus_musculus_GN=Slc22a7_PE=1_SV=1	47.1698	106	1.4939e-24	GO:0022857/GO:0016021/GO:0055085	-
unigene_28872	Cyprinus_carpio_genome_assembly_common_carp_genome_,scaffold_000002477	96.2656	241	1.49223e-106	PREDICTED:_multiple_epidermal_growth_factor-like_domains_protein_9_[Danio_rerio]	85.8824	85	4.60367e-45	sp|Q8BH27|MEGF9_MOUSE_Multiple_epidermal_growth_factor-like_domains_protein_9_OS=Mus_musculus_GN=Megf9_PE=2_SV=1	40	95	4.56663e-15	-	-
unigene_28873	Cyprinus_carpio_genome_assembly_common_carp_genome_,scaffold_000000102	91.1111	270	2.86203e-97	-	-	-	-	-	-	-	-	-	-
unigene_28870	Danio_rerio_regulator_of_G-protein_signaling_7_binding_protein_a_(rgs7bpa),_mRNA_&gt;gi|115313709|gb|BC124550.1|_Danio_rerio_regulator_of_G-protein_signaling_7_binding_protein_a,_mRNA_(cDNA_clone_MGC:154140_IMAGE:7046076),_complete_cds	89.8678	454	1.65818e-161	RecName:_Full=Regulator_of_G-protein_signaling_7-binding_protein_A;_AltName:_Full=R7_family-binding_protein_A_[Danio_rerio]	88.7755	98	5.28522e-56	sp|Q08BU8|R7BPA_DANRE_Regulator_of_G-protein_signaling_7-binding_protein_A_OS=Danio_rerio_GN=rgs7bpa_PE=2_SV=2	88.7755	98	5.36726e-58	GO:0005737/GO:0009968/GO:0005634/GO:0016020/GO:0005886/GO:0007186	-
unigene_28871	Cyprinus_carpio_genome_assembly_common_carp_genome_,scaffold_LG20	93.7888	161	1.74253e-60	-	-	-	-	-	-	-	-	-	-
unigene_28876	PREDICTED:_Danio_rerio_CREB_regulated_transcription_coactivator_1_(crtc1),_mRNA	89.8104	422	2.05754e-150	PREDICTED:_CREB-regulated_transcription_coactivator_1_[Danio_rerio]	89.7959	147	6.36451e-41	sp|Q68ED7|CRTC1_MOUSE_CREB-regulated_transcription_coactivator_1_OS=Mus_musculus_GN=Crtc1_PE=1_SV=1	48.4536	97	7.30619e-16	GO:0005737/GO:0051289/GO:0005634/GO:0008140/GO:0032793/GO:0007613/GO:0045944/GO:0043153/GO:0005886/GO:0060081	-
unigene_28877	Cyprinus_carpio_genome_assembly_common_carp_genome_,scaffold_000029075	90.7216	194	1.92766e-63	-	-	-	-	-	-	-	-	-	-
unigene_28875	Cyprinus_carpio_genome_assembly_common_carp_genome_,scaffold_000005483	94.2657	715	0	zic_family_member_2b_[Danio_rerio]_&gt;gi|32141420|gb|AAG35717.2|AF207751_1_zinc_finger_protein_Zic2_[Danio_rerio]_&gt;gi|68534681|gb|AAH98556.1|_Zic_family_member_2_(odd-paired_homolog,_Drosophila)_b_[Danio_rerio]_&gt;gi|213627585|gb|AAI71625.1|_Zic_family_member_2_(odd-paired_homolog,_Drosophila)_b_[Danio_rerio]_&gt;gi|213627587|gb|AAI71629.1|_Zic_family_member_2_(odd-paired_homolog,_Drosophila…	95.4198	131	7.7741e-60	sp|O95409|ZIC2_HUMAN_Zinc_finger_protein_ZIC_2_OS=Homo_sapiens_GN=ZIC2_PE=1_SV=2	49.6855	159	1.18322e-20	GO:0008589/GO:0030154/GO:0048066/GO:0031490/GO:0003676/GO:0003677/GO:0007417/GO:0014032/GO:0005634/GO:1900224/GO:0001841/GO:0001843/GO:0046872/GO:0033278/GO:0042127/GO:0005737/GO:0060059/GO:0048703/GO:0007601/GO:0045892/GO:0045893/GO:0051091/GO:0031290/GO:0009953/GO:0007399/GO:0003700/GO:0021846/GO:0030901/GO:0044782	-
unigene_8123	Danio_rerio_survivin_1_(bir5a)_mRNA,_complete_cds	85.0077	647	1.09484e-180	baculoviral_IAP_repeat-containing_protein_5_[Danio_rerio]_&gt;gi|16508146|gb|AAL18250.1|_survivin_1_[Danio_rerio]_&gt;gi|68085121|gb|AAH56739.2|_Baculoviral_IAP_repeat-containing_5a_[Danio_rerio]	90.1408	142	1.86317e-89	sp|Q28ER3|BIR52_XENTR_Baculoviral_IAP_repeat-containing_protein_5.2_OS=Xenopus_tropicalis_GN=birc5.2_PE=2_SV=2	54.6875	128	2.92715e-44	GO:0031021/GO:0000086/GO:0005814/GO:0090307/GO:0000226/GO:0008270/GO:0007059/GO:0045892/GO:0007067/GO:0001525/GO:0051303/GO:0005876/GO:0005737/GO:0031577/GO:0007346/GO:0005819/GO:0043154/GO:0009966/GO:0005634/GO:0031536/GO:0045766/GO:0043066/GO:0048514/GO:0051301/GO:0046872/GO:0032133/GO:0043027/GO:0042803/GO:0045931/GO:0031503/GO:0015631/GO:0061469/GO:0030182/GO:0001570/GO:0008017/GO:0005881/GO:…	ko04390/ko05200/ko05210/ko05161
unigene_8122	PREDICTED:_Danio_rerio_D4,_zinc_and_double_PHD_fingers,_family_3_(dpf3),_transcript_variant_X2,_mRNA	88.2559	2861	0	PREDICTED:_zinc_finger_protein_DPF3_isoform_X2_[Danio_rerio]	95.5307	358	0	sp|A9LMC0|DPF3_DANRE_Zinc_finger_protein_DPF3_OS=Danio_rerio_GN=dpf3_PE=2_SV=1	96.7105	304	2.88257e-164	GO:0042393/GO:0007399/GO:0055008/GO:0005634/GO:0006355/GO:0071565/GO:0008270/GO:0016514/GO:0046872/GO:0048644/GO:0016568/GO:0006351	-
unigene_8121	Cyprinus_carpio_genome_assembly_common_carp_genome_,scaffold_000028889	95.082	671	0	-	-	-	-	-	-	-	-	-	-
unigene_8120	Cyprinus_carpio_genome_assembly_common_carp_genome_,scaffold_000007018	98	50	8.46679e-14	-	-	-	-	-	-	-	-	-	-
unigene_8127	-	-	-	-	PREDICTED:_uncharacterized_protein_LOC101174226_[Oryzias_latipes]	49.2537	67	2.42061e-09	-	-	-	-	-	-
unigene_8126	Danio_rerio_ubiquitin-conjugating_enzyme_E2D_2_(UBC4/5_homolog,_yeast)_(ube2d2l),_mRNA_&gt;gi|37589808|gb|BC059548.1|_Danio_rerio_ubiquitin-conjugating_enzyme_E2D_2_(UBC4/5_homolog,_yeast),_mRNA_(cDNA_clone_MGC:73200_IMAGE:4789645),_complete_cds	88.5533	629	0	ubiquitin-conjugating_enzyme_E2_D3_[Danio_rerio]_&gt;gi|597763462|ref|XP_007245672.1|_PREDICTED:_ubiquitin-conjugating_enzyme_E2_D2-like_isoform_X3_[Astyanax_mexicanus]_&gt;gi|37589809|gb|AAH59548.1|_Ubiquitin-conjugating_enzyme_E2D_2_(UBC4/5_homolog,_yeast)_[Danio_rerio]_&gt;gi|157423599|gb|AAI53622.1|_Ubiquitin-conjugating_enzyme_E2D_2_(UBC4/5_homolog,_yeast)_[Danio_rerio]	100	131	1.3114e-89	sp|P62840|UB2D2_XENLA_Ubiquitin-conjugating_enzyme_E2_D2_OS=Xenopus_laevis_GN=ube2d2_PE=1_SV=1	97.6923	130	3.86842e-89	GO:0034138/GO:0030509/GO:0070936/GO:0000209/GO:0010008/GO:0070062/GO:0000122/GO:0070979/GO:0004842/GO:0016020/GO:0000166/GO:0005654/GO:0006511/GO:0071456/GO:0035666/GO:0005524/GO:0006464/GO:0002224/GO:0008152/GO:0005886/GO:0016874/GO:0061631/GO:0007179/GO:0043234/GO:0002756/GO:0005829/GO:0000151/GO:0016567/GO:0051865/GO:0005515/GO:0005768	-
unigene_8125	Danio_rerio_neurotrophic_tyrosine_kinase,_receptor,_type_3a_(ntrk3a),_mRNA	90.2633	2393	0	NT-3_growth_factor_receptor_precursor_[Danio_rerio]	93.6139	689	0	sp|Q5IFJ9|NTRK3_MACFA_NT-3_growth_factor_receptor_OS=Macaca_fascicularis_GN=NTRK3_PE=2_SV=1	76.7241	696	0	GO:0006468/GO:0016020/GO:0016772/GO:0016021/GO:0016301/GO:0016310/GO:0016740/GO:0018108/GO:0000166/GO:0004714/GO:0004713/GO:0005887/GO:0004672/GO:0007169/GO:0005524	ko04010/ko04144/ko04210/ko04722/ko04750/ko05200/ko05230/ko05202/ko05216
unigene_8124	Cyprinus_carpio_genome_assembly_common_carp_genome_,scaffold_LG38	76.9376	1058	1.89935e-161	F-env_[Chelonid_herpesvirus_5]	32.1267	221	3.13184e-14	sp|P33498|ENV_AVIR3_Envelope_glycoprotein_(Fragment)_OS=Avian_retrovirus_RPL30_GN=env_PE=2_SV=1	30.7692	182	2.64e-12	GO:0046718/GO:0020002/GO:0016310/GO:0018108/GO:0000166/GO:0019064/GO:0016021/GO:0016020/GO:0004714/GO:0005198/GO:0016740/GO:0019058/GO:0019012/GO:0004672/GO:0019031/GO:0005524/GO:0004713/GO:0006468/GO:0016032/GO:0016301/GO:0033644/GO:0016772/GO:0019062/GO:0019028	-
unigene_8129	Danio_rerio_5&apos;-nucleotidase,_cytosolic_IIIA_(nt5c3a),_mRNA_&gt;gi|32451933|gb|BC054650.1|_Danio_rerio_zgc:66117,_mRNA_(cDNA_clone_MGC:66117_IMAGE:2600194),_complete_cds	84.7324	1644	0	cytosolic_5&apos;-nucleotidase_3_[Danio_rerio]_&gt;gi|32451934|gb|AAH54650.1|_Zgc:66117_[Danio_rerio]	93.125	320	0	sp|Q5ZID6|5NT3A_CHICK_Cytosolic_5&apos;-nucleotidase_3A_OS=Gallus_gallus_GN=NT5C3A_PE=1_SV=3	81.571	331	0	GO:0005737/GO:0016787/GO:0005783/GO:0016311/GO:0008665/GO:0005829/GO:0000287/GO:0008253/GO:0005739/GO:0000166/GO:0006206/GO:0016740/GO:0009117/GO:0006213/GO:0046135/GO:0046872/GO:0046085/GO:0055086/GO:0044281	ko00230/ko00240/ko00760
unigene_8128	PREDICTED:_Poecilia_formosa_serine/threonine-protein_phosphatase_2B_catalytic_subunit_alpha_isoform_(LOC103143385),_transcript_variant_X2,_mRNA	84.8705	965	0	PREDICTED:_serine/threonine-protein_phosphatase_2B_catalytic_subunit_alpha_isoform_isoform_X2_[Stegastes_partitus]	95.5166	513	0	sp|P63329|PP2BA_RAT_Serine/threonine-protein_phosphatase_2B_catalytic_subunit_alpha_isoform_OS=Rattus_norvegicus_GN=Ppp3ca_PE=1_SV=1	88.024	334	0	GO:0048306/GO:0016311/GO:0030801/GO:0051343/GO:0042110/GO:0050804/GO:0030017/GO:0034704/GO:0035690/GO:0021762/GO:0051412/GO:0044325/GO:0030018/GO:0005737/GO:0001975/GO:0008179/GO:0070062/GO:0005634/GO:0016020/GO:0005739/GO:0000922/GO:0005654/GO:0002027/GO:0050998/GO:0005509/GO:0043005/GO:0071333/GO:1901841/GO:0046872/GO:0032516/GO:0016787/GO:0042383/GO:0019722/GO:0048741/GO:0030235/GO:0006606/GO:…	-
unigene_33267	Danio_rerio_ubinuclein_1_(ubn1),_mRNA_&gt;gi|156230831|gb|BC151958.1|_Danio_rerio_zgc:171747,_mRNA_(cDNA_clone_MGC:171747_IMAGE:8108664),_complete_cds	86.0996	482	6.61254e-141	ubinuclein_1_[Danio_rerio]_&gt;gi|156230832|gb|AAI51959.1|_Zgc:171747_protein_[Danio_rerio]	83.4395	157	5.62749e-70	sp|Q4G0F8|UBN1_MOUSE_Ubinuclein-1_OS=Mus_musculus_GN=Ubn1_PE=2_SV=1	41.8301	153	1.60247e-23	GO:0016605/GO:0030216/GO:0006336/GO:0005634/GO:0010923/GO:0008134/GO:0005654/GO:0030054/GO:0003677/GO:0005923/GO:0016568	-
unigene_33266	PREDICTED:_Danio_rerio_tubby_bipartite_transcription_factor_(tub),_transcript_variant_X4,_mRNA	93.8824	425	1.92777e-180	PREDICTED:_tubby_protein_homolog_isoform_X4_[Danio_rerio]	98.5816	141	3.64604e-58	sp|P50607|TUB_HUMAN_Tubby_protein_homolog_OS=Homo_sapiens_GN=TUB_PE=1_SV=1	80	110	1.84632e-46	-	-
unigene_33265	Cyprinus_carpio_genome_assembly_common_carp_genome_,scaffold_000002194	87.5	336	9.69331e-104	PREDICTED:_uncharacterized_protein_LOC103462678_[Poecilia_reticulata]	51.4286	140	2.54803e-36	-	-	-	-	-	-
unigene_33264	-	-	-	-	PREDICTED:_uncharacterized_protein_LOC101167598_[Oryzias_latipes]	48.7395	119	1.9637e-31	-	-	-	-	GO:0004803/GO:0006313/GO:0015074/GO:0004190/GO:0008270/GO:0003676/GO:0003677/GO:0006508/GO:0046872	-
unigene_33263	Zebrafish_DNA_sequence_from_clone_CH211-221F10_in_linkage_group_14,_complete_sequence	85.3333	375	1.11568e-102	reverse_transcriptase_[Oryzias_latipes]	47.1264	87	3.68792e-14	sp|O00370|LORF2_HUMAN_LINE-1_retrotransposable_element_ORF2_protein_OS=Homo_sapiens_PE=1_SV=1	32.1839	87	5.0701e-06	GO:0003964/GO:0006278/GO:0090305/GO:0004519	-
unigene_33262	PREDICTED:_Danio_rerio_papilin,_proteoglycan-like_sulfated_glycoprotein_(papln),_transcript_variant_X6,_mRNA	83.5294	340	3.72605e-82	PREDICTED:_papilin_isoform_X2_[Danio_rerio]	75.2212	113	1.49195e-45	sp|Q9EPX2|PPN_MOUSE_Papilin_OS=Mus_musculus_GN=Papln_PE=2_SV=2	34.4444	90	4.63844e-07	GO:0004222/GO:0031012/GO:0008270/GO:0004867/GO:0010951/GO:0006508/GO:0008233/GO:0005578/GO:0008237	-
unigene_33261	Cyprinus_carpio_genome_assembly_common_carp_genome_,scaffold_000001066	94.6619	281	1.60133e-117	PIH1_domain-containing_protein_2_[Danio_rerio]_&gt;gi|82179761|sp|Q5PRB3.1|PIHD2_DANRE_RecName:_Full=PIH1_domain-containing_protein_2_[Danio_rerio]_&gt;gi|56269309|gb|AAH86728.1|_PIH1_domain_containing_2_[Danio_rerio]	75.4967	151	1.71465e-67	sp|Q5PRB3|PIHD2_DANRE_PIH1_domain-containing_protein_2_OS=Danio_rerio_GN=pih1d2_PE=2_SV=1	75.4967	151	1.74127e-69	-	-
unigene_33260	Cyprinus_carpio_genome_assembly_common_carp_genome_,scaffold_LG18	96.2733	161	6.91544e-67	PREDICTED:_coagulation_factor_IX-like_[Danio_rerio]_&gt;gi|688589399|ref|XP_009290266.1|_PREDICTED:_coagulation_factor_IX-like_[Danio_rerio]	76.3158	152	9.00643e-73	sp|Q804X6|FA9_CHICK_Coagulation_factor_IX_OS=Gallus_gallus_GN=F9_PE=2_SV=1	47.4074	135	4.49283e-32	GO:0016787/GO:0004252/GO:0007596/GO:0003824/GO:0005576/GO:0005509/GO:0006508/GO:0008233/GO:0008236	-
unigene_33269	PREDICTED:_Danio_rerio_oxysterol_binding_protein-like_7_(osbpl7),_transcript_variant_X5,_mRNA	86.4706	340	7.44755e-100	PREDICTED:_oxysterol-binding_protein-related_protein_6-like_isoform_X1_[Astyanax_mexicanus]	85.8696	92	1.34475e-53	sp|Q8BXR9|OSBL6_MOUSE_Oxysterol-binding_protein-related_protein_6_OS=Mus_musculus_GN=Osbpl6_PE=2_SV=1	55.4348	92	8.74246e-30	GO:0006810/GO:0006869	-
unigene_33268	Cyprinus_carpio_genome_assembly_common_carp_genome_,scaffold_LG36	92.3372	261	1.63197e-99	-	-	-	-	-	-	-	-	-	-
unigene_34815	PREDICTED:_Danio_rerio_si:ch211-232m10.6_(si:ch211-232m10.6),_transcript_variant_X2,_mRNA	88.6435	317	7.30179e-104	uncharacterized_protein_LOC572203_precursor_[Danio_rerio]_&gt;gi|148744632|gb|AAI42853.1|_Si:ch211-232m10.6_protein_[Danio_rerio]	93.3962	106	1.11517e-67	sp|Q4V922|GSG1L_DANRE_Germ_cell-specific_gene_1-like_protein_OS=Danio_rerio_GN=gsg1l_PE=2_SV=1	73.913	69	4.99626e-33	GO:0016021	-
unigene_34814	Cyprinus_carpio_genome_assembly_common_carp_genome_,scaffold_000009055	88.1279	219	3.43637e-61	-	-	-	-	-	-	-	-	-	-
unigene_34817	Cyprinus_carpio_genome_assembly_common_carp_genome_,scaffold_LG15	92.1951	205	5.94257e-73	-	-	-	-	-	-	-	-	-	-
unigene_33848	Cyprinus_carpio_genome_assembly_common_carp_genome_,scaffold_000002035	95.2055	292	1.07665e-126	-	-	-	-	-	-	-	-	-	-
unigene_34811	Cyprinus_carpio_genome_assembly_common_carp_genome_,scaffold_LG9	89.5131	267	7.97002e-88	-	-	-	-	-	-	-	-	-	-
unigene_34810	PREDICTED:_Danio_rerio_si:ch211-148f13.1_(si:ch211-148f13.1),_transcript_variant_X3,_mRNA	93.3014	418	3.19074e-173	PREDICTED:_protein_sidekick-2-like_isoform_X3_[Danio_rerio]	100	138	9.24192e-88	sp|Q8AV57|SDK2_CHICK_Protein_sidekick-2_OS=Gallus_gallus_GN=SDK2_PE=2_SV=2	86.2319	138	5.99387e-75	GO:0016021/GO:0016020/GO:0045202/GO:0005886/GO:0007155/GO:0030054	-
unigene_34813	Cyprinus_carpio_genome_assembly_common_carp_genome_,scaffold_000029067	88.3582	335	6.51e-105	Transposable_element_Tc1_transposase_[Salmo_salar]	50	94	3.40376e-17	-	-	-	-	GO:0004803/GO:0006468/GO:0006313/GO:0004674/GO:0016706/GO:0016772/GO:0005634/GO:0004672/GO:0055114/GO:0015074/GO:0016459/GO:0032259/GO:0003676/GO:0003677/GO:0008168/GO:0046872/GO:0003774/GO:0005524	-
unigene_34812	Cyprinus_carpio_genome_assembly_common_carp_genome_,scaffold_000001781	85.6089	271	4.89961e-70	-	-	-	-	-	-	-	-	-	-
unigene_33843	-	-	-	-	PREDICTED:_uncharacterized_protein_LOC103909404_[Danio_rerio]	53.8462	104	7.90206e-33	sp|P04323|POL3_DROME_Retrovirus-related_Pol_polyprotein_from_transposon_17.6_OS=Drosophila_melanogaster_GN=pol_PE=3_SV=1	34.8315	89	1.94011e-08	GO:0004803/GO:0006313/GO:0015074/GO:0004190/GO:0008270/GO:0003676/GO:0003677/GO:0006508/GO:0008233/GO:0046872	-
unigene_33842	Cyprinus_carpio_genome_assembly_common_carp_genome_,scaffold_LG43	93.1298	262	4.41516e-102	-	-	-	-	-	-	-	-	-	-
unigene_33841	Cyprinus_carpio_genome_assembly_common_carp_genome_,scaffold_LG44	90.7801	564	0	pol-like_protein_[Danio_rerio]	66.8571	175	1.7616e-71	-	-	-	-	-	-
unigene_33840	PREDICTED:_Neolamprologus_brichardi_uncharacterized_LOC102799956_(LOC102799956),_mRNA	90.678	354	2.19176e-129	PREDICTED:_uncharacterized_protein_LOC102799956_[Neolamprologus_brichardi]	87.069	116	1.99722e-65	-	-	-	-	-	-
unigene_33847	Cyprinus_carpio_genome_assembly_common_carp_genome_,scaffold_LG20	96.9365	457	0	PREDICTED:_microtubule-associated_tumor_suppressor_candidate_2-like_isoform_X1_[Danio_rerio]	76.5823	158	3.69285e-66	-	-	-	-	-	-
unigene_33846	Danio_rerio_huntingtin_interacting_protein_1_related_b_(hip1rb),_mRNA_&gt;gi|124481670|gb|BC133158.1|_Danio_rerio_zgc:158784,_mRNA_(cDNA_clone_MGC:158784_IMAGE:8107146),_complete_cds	88.0597	469	8.06272e-155	huntingtin-interacting_protein_1-related_protein_[Danio_rerio]_&gt;gi|124481671|gb|AAI33159.1|_Zgc:158784_protein_[Danio_rerio]	86.5385	156	2.30954e-77	sp|Q9JKY5|HIP1R_MOUSE_Huntingtin-interacting_protein_1-related_protein_OS=Mus_musculus_GN=Hip1r_PE=1_SV=2	46.2025	158	5.77997e-32	GO:0030674/GO:0006897/GO:0005543/GO:0030036/GO:0003779/GO:0006413/GO:0003743	-
unigene_33845	Cyprinus_carpio_genome_assembly_common_carp_genome_,scaffold_LG25	94.359	195	1.55137e-77	PREDICTED:_pecanex-like_protein_2_isoform_X1_[Danio_rerio]	93.8272	162	6.57167e-97	sp|A6NKB5|PCX2_HUMAN_Pecanex-like_protein_2_OS=Homo_sapiens_GN=PCNXL2_PE=2_SV=3	43.75	176	1.12675e-30	GO:0016021/GO:0016020	-
unigene_33844	Cyprinus_carpio_genome_assembly_common_carp_genome_,scaffold_000005265	93.2367	207	2.36051e-78	-	-	-	-	-	-	-	-	-	-
unigene_11501	Cyprinus_carpio_genome_assembly_common_carp_genome_,scaffold_LG33	88.3721	860	0	uncharacterized_protein_LOC550490_[Danio_rerio]_&gt;gi|62204401|gb|AAH92887.1|_Zgc:110339_[Danio_rerio]	81.5686	255	4.54395e-120	sp|P21158|CSGA_MYXXA_C-factor_OS=Myxococcus_xanthus_GN=csgA_PE=1_SV=1	45.4545	143	2.41409e-24	GO:0004090/GO:0000166/GO:0055114/GO:0008152/GO:0016491	-
unigene_11506	Danio_rerio_cysteine_and_histidine-rich_domain_(CHORD)_containing_1b_(chordc1b),_mRNA_&gt;gi|31419418|gb|BC053137.1|_Danio_rerio_cysteine_and_histidine-rich_domain_(CHORD)-containing,_zinc_binding_protein_1,_mRNA_(cDNA_clone_MGC:63894_IMAGE:6789895),_complete_cds	90.1768	1018	0	cysteine_and_histidine-rich_domain-containing_protein_1_[Danio_rerio]_&gt;gi|82188263|sp|Q7T3F7.1|CHRD1_DANRE_RecName:_Full=Cysteine_and_histidine-rich_domain-containing_protein_1;_AltName:_Full=CHORD_domain-containing_protein_1;_AltName:_Full=Morgana_[Danio_rerio]_&gt;gi|31419419|gb|AAH53137.1|_Cysteine_and_histidine-rich_domain_(CHORD)-containing,_zinc_binding_protein_1_[Danio_rerio]	89.9676	309	8.97218e-180	sp|Q7T3F7|CHRD1_DANRE_Cysteine_and_histidine-rich_domain-containing_protein_1_OS=Danio_rerio_GN=chordc1_PE=2_SV=1	89.9676	309	0	GO:2000299/GO:1900034/GO:0010824/GO:0008270/GO:0005515/GO:0046872/GO:0051879/GO:0061077/GO:0005509	-
unigene_11507	PREDICTED:_Danio_rerio_ring_finger_protein_144aa_(rnf144aa),_transcript_variant_X1,_mRNA	93.2401	429	1.73439e-176	probable_E3_ubiquitin-protein_ligase_RNF144A-A_[Danio_rerio]_&gt;gi|528506600|ref|XP_005158793.1|_PREDICTED:_probable_E3_ubiquitin-protein_ligase_RNF144A-A_isoform_X1_[Danio_rerio]_&gt;gi|82077364|sp|Q5RFV4.1|R1441_DANRE_RecName:_Full=Probable_E3_ubiquitin-protein_ligase_RNF144A-A;_AltName:_Full=RING_finger_protein_144A-A_[Danio_rerio]	96.0976	205	1.09637e-132	sp|Q5RFV4|R1441_DANRE_Probable_E3_ubiquitin-protein_ligase_RNF144A-A_OS=Danio_rerio_GN=rnf144aa_PE=3_SV=1	97	100	5.57065e-64	GO:0005794/GO:0016021/GO:0016020/GO:0016567/GO:0008270/GO:0008152/GO:0046872/GO:0016874	-
unigene_35140	Cyprinus_carpio_genome_assembly_common_carp_genome_,scaffold_LG9	89.3617	94	8.70091e-23	-	-	-	-	-	-	-	-	-	-
unigene_35141	Cyprinus_carpio_genome_assembly_common_carp_genome_,scaffold_LG4	97.8261	46	1.00129e-11	-	-	-	-	-	-	-	-	-	-
unigene_35142	Cyprinus_carpio_genome_assembly_common_carp_genome_,scaffold_LG22	89.5623	297	7.27676e-99	-	-	-	-	-	-	-	-	-	-
unigene_35143	Cyprinus_carpio_genome_assembly_common_carp_genome_,scaffold_000002361	90.3346	269	2.79354e-93	-	-	-	-	-	-	-	-	-	-
unigene_35144	Cyprinus_carpio_genome_assembly_common_carp_genome_,scaffold_000000182	93.8547	179	2.80053e-66	-	-	-	-	-	-	-	-	-	-
unigene_35145	Cyprinus_carpio_genome_assembly_common_carp_genome_,scaffold_000007746	97.3856	153	2.97758e-66	-	-	-	-	-	-	-	-	-	-
unigene_35146	Cyprinus_carpio_genome_assembly_common_carp_genome_,scaffold_LG46	94.186	258	4.37877e-106	PREDICTED:_uncharacterized_protein_C2orf61_homolog_[Danio_rerio]	78.6408	103	1.08214e-52	sp|Q9DAG5|CB061_MOUSE_Uncharacterized_protein_C2orf61_homolog_OS=Mus_musculus_PE=2_SV=1	44	100	5.41699e-15	-	-
unigene_35147	Cyprinus_carpio_genome_assembly_common_carp_genome_,scaffold_LG14	89.4737	266	3.55163e-86	-	-	-	-	-	-	-	-	-	-
unigene_35148	Cyprinus_carpio_genome_assembly_common_carp_genome_,scaffold_000029017	98.2507	343	2.5874e-168	PREDICTED:_POU_domain,_class_3,_transcription_factor_2_[Poecilia_reticulata]	68.2243	107	2.20536e-32	sp|P79746|PO3F2_DANRE_POU_domain,_class_3,_transcription_factor_2_OS=Danio_rerio_GN=pou3f2_PE=1_SV=1	100	56	1.3543e-29	GO:0008284/GO:0043565/GO:0021979/GO:0050770/GO:0030182/GO:0001105/GO:0003700/GO:0040018/GO:0005634/GO:0006355/GO:0014044/GO:0021869/GO:0006351/GO:0005667/GO:0003677/GO:0014002/GO:0008544/GO:0007275/GO:0042802/GO:0021985	-
unigene_11505	Cyprinus_carpio_genome_assembly_common_carp_genome_,scaffold_LG35	85.7143	392	1.82452e-104	PREDICTED:_protein_strawberry_notch_homolog_2-like_isoform_X1_[Danio_rerio]_&gt;gi|688609289|ref|XP_009294613.1|_PREDICTED:_protein_strawberry_notch_homolog_2-like_isoform_X1_[Danio_rerio]	69.8925	93	1.55847e-30	-	-	-	-	GO:0006355/GO:0050727	-
unigene_11508	PREDICTED:_Danio_rerio_syntaxin_18_(stx18),_transcript_variant_X1,_mRNA	85.7878	971	0	PREDICTED:_syntaxin-18_isoform_X1_[Danio_rerio]	87.1473	319	9.74281e-177	sp|Q4VBI7|STX18_DANRE_Syntaxin-18_OS=Danio_rerio_GN=stx18_PE=2_SV=1	86.9841	315	7.20711e-176	GO:0005794/GO:0016020/GO:0006888/GO:0016192/GO:0090158/GO:1903358/GO:0006886/GO:0006810/GO:0031201/GO:0005789/GO:0061025/GO:0006890/GO:0019904/GO:0005515/GO:1902117/GO:0015031/GO:0005484/GO:0000139/GO:1902953/GO:0016021/GO:0005783	ko04130/ko04145
unigene_11509	Cyprinus_carpio_genome_assembly_common_carp_genome_,scaffold_000000051	94.133	767	0	PREDICTED:_FCH_domain_only_protein_2_isoform_X9_[Danio_rerio]	74.0331	181	1.11108e-64	-	-	-	-	-	-
unigene_37250	Cyprinus_carpio_genome_assembly_common_carp_genome_,scaffold_000000394	84.5771	402	1.50064e-96	-	-	-	-	-	-	-	-	-	-
unigene_28098	Cyprinus_carpio_genome_assembly_common_carp_genome_,scaffold_LG34	94.328	811	0	unnamed_protein_product_[Oncorhynchus_mykiss]	30.4348	207	3.20465e-27	sp|P08548|LIN1_NYCCO_LINE-1_reverse_transcriptase_homolog_OS=Nycticebus_coucang_PE=3_SV=1	28.3654	208	9.42474e-09	GO:0016779/GO:0006278/GO:0005622/GO:0004519/GO:0008146/GO:0006623/GO:0000166/GO:0090305/GO:0016740/GO:0004812/GO:0008152/GO:0006418/GO:0003964/GO:0045053/GO:0046872/GO:0019898/GO:0005524	-
unigene_23013	Cyprinus_carpio_genome_assembly_common_carp_genome_,scaffold_000028848	85.6549	481	6.93778e-132	PREDICTED:_uncharacterized_protein_LOC103908834_[Danio_rerio]_&gt;gi|688588172|ref|XP_009290010.1|_PREDICTED:_uncharacterized_protein_LOC103908834_[Danio_rerio]	64.9025	718	0	sp|P04323|POL3_DROME_Retrovirus-related_Pol_polyprotein_from_transposon_17.6_OS=Drosophila_melanogaster_GN=pol_PE=3_SV=1	36.0934	471	2.17293e-86	GO:0006278/GO:0006355/GO:0003700/GO:0005634/GO:0015074/GO:0004190/GO:0008270/GO:0003676/GO:0003964/GO:0006508/GO:0046872	-
unigene_11302	Cyprinus_carpio_genome_assembly_common_carp_genome_,scaffold_000002290	96.5127	1061	0	PREDICTED:_zinc_finger_protein_36,_C3H1_type-like_2_isoform_X1_[Danio_rerio]	90.7357	367	0	sp|Q7ZXW9|TISDA_XENLA_Zinc_finger_protein_36,_C3H1_type-like_2-A_OS=Xenopus_laevis_GN=zfp36l2-A_PE=2_SV=1	53.6765	272	4.41343e-64	GO:0005737/GO:0000288/GO:0043488/GO:0005634/GO:0060216/GO:0048793/GO:0048103/GO:0039020/GO:0072080/GO:0003723/GO:0003677/GO:0035019/GO:0030097/GO:0006402/GO:0046872/GO:0035925/GO:0007275/GO:1900153	ko05166
unigene_35853	Cyprinus_carpio_genome_assembly_common_carp_genome_,scaffold_000000544	95.7143	140	1.37388e-55	-	-	-	-	-	-	-	-	-	-
unigene_35850	Cyprinus_carpio_genome_assembly_common_carp_genome_,scaffold_000029000	93.9189	148	4.3712e-55	-	-	-	-	-	-	-	-	-	-
unigene_35851	Zebrafish_DNA_sequence_from_clone_CH73-6P15_in_linkage_group_21,_complete_sequence	81.3953	301	6.58165e-60	PREDICTED:_uncharacterized_protein_LOC102230069_[Xiphophorus_maculatus]	60.9195	87	1.28627e-22	-	-	-	-	GO:0016706/GO:0008168/GO:0032259/GO:0055114	-
unigene_35856	Cyprinus_carpio_genome_assembly_common_carp_genome_,scaffold_000000330	81.9484	349	1.72379e-70	reverse_transcriptase-like_protein_[Takifugu_rubripes]	47.619	84	2.46444e-18	-	-	-	-	GO:0003964/GO:0006278	-
unigene_35857	Cyprinus_carpio_genome_assembly_common_carp_genome_,scaffold_000001505	93.7337	383	6.35012e-160	PREDICTED:_exostosin-1-like_[Lepisosteus_oculatus]	61.9718	71	6.62365e-15	-	-	-	-	-	-
unigene_35855	Cyprinus_carpio_genome_assembly_common_carp_genome_,scaffold_LG26	93.0233	258	1.24506e-100	-	-	-	-	-	-	-	-	-	-
unigene_35859	Cyprinus_carpio_genome_assembly_common_carp_genome_,scaffold_000000072	93.6975	238	7.09618e-94	-	-	-	-	-	-	-	-	-	-
unigene_20274	PREDICTED:_Danio_rerio_cerebral_endothelial_cell_adhesion_molecule_(cercam),_mRNA	89.9111	1913	0	PREDICTED:_probable_inactive_glycosyltransferase_25_family_member_3_[Danio_rerio]	94.5854	591	0	sp|A7MB73|GT253_BOVIN_Probable_inactive_glycosyltransferase_25_family_member_3_OS=Bos_taurus_GN=CERCAM_PE=2_SV=1	63.0037	546	0	GO:0050211/GO:0005783/GO:0016020/GO:0005788/GO:0016740/GO:0016757/GO:0007155	ko00310/ko00514
unigene_20275	PREDICTED:_Danio_rerio_solute_carrier_family_25_(mitochondrial_folate_carrier),_member_32a_(slc25a32a),_transcript_variant_X1,_mRNA	89.491	609	0	mitochondrial_folate_transporter/carrier_[Danio_rerio]_&gt;gi|28856134|gb|AAH48057.1|_Solute_carrier_family_25,_member_32a_[Danio_rerio]_&gt;gi|182891228|gb|AAI64127.1|_Slc25a32a_protein_[Danio_rerio]	94.7531	324	0	sp|Q9H2D1|MFTC_HUMAN_Mitochondrial_folate_transporter/carrier_OS=Homo_sapiens_GN=SLC25A32_PE=2_SV=2	71.6814	113	6.36266e-55	GO:0006767/GO:0006810/GO:0015884/GO:0016021/GO:0016020/GO:0005739/GO:0031966/GO:0005743/GO:0006766/GO:0044281/GO:0006839/GO:0046655/GO:0055085/GO:0008517	-
unigene_20276	-	-	-	-	PREDICTED:_LINE-1_type_transposase_domain-containing_protein_1-like_[Latimeria_chalumnae]	39.8305	236	2.28777e-37	sp|O00370|LORF2_HUMAN_LINE-1_retrotransposable_element_ORF2_protein_OS=Homo_sapiens_PE=1_SV=1	29.4479	163	1.8466e-32	GO:0016787/GO:0016779/GO:0006278/GO:0003824/GO:0004518/GO:0004519/GO:0090305/GO:0016740/GO:0006310/GO:0008152/GO:0003964/GO:0046872	-
unigene_20277	PREDICTED:_Danio_rerio_zgc:91897_(zgc:91897),_transcript_variant_X1,_mRNA	92.5889	3036	0	PREDICTED:_importin-11_isoform_X1_[Danio_rerio]	97.3333	975	0	sp|Q9UI26|IPO11_HUMAN_Importin-11_OS=Homo_sapiens_GN=IPO11_PE=1_SV=1	83.6756	974	0	GO:0008565/GO:0005737/GO:0006610/GO:0006886/GO:0006810/GO:0008536/GO:0015031/GO:0005634	-
unigene_20270	Cyprinus_carpio_genome_assembly_common_carp_genome_,scaffold_000000280	92.9978	457	0	PREDICTED:_zinc_finger_protein_418-like_[Astyanax_mexicanus]	76.5677	303	3.63881e-142	sp|Q14591|ZN271_HUMAN_Zinc_finger_protein_271_OS=Homo_sapiens_GN=ZNF271_PE=2_SV=4	50.9804	204	4.12452e-57	GO:0046872/GO:0003676	-
unigene_20271	Cyprinus_carpio_genome_assembly_common_carp_genome_,scaffold_LG21	80.6139	619	3.22554e-125	reverse_transcriptase/ribonuclease_H/putative_methyltransferase,_partial_[Tetraodon_nigroviridis]	56.3492	126	2.06025e-51	-	-	-	-	GO:0090502/GO:0006278/GO:0009007/GO:0004523/GO:0015074/GO:0016740/GO:0006310/GO:0003676/GO:0003677/GO:0003964/GO:0008168/GO:0032259	-
unigene_20272	Danio_rerio_arrestin_domain_containing_3a_(arrdc3a),_mRNA_&gt;gi|108742043|gb|BC117667.1|_Danio_rerio_arrestin_domain_containing_3,_mRNA_(cDNA_clone_MGC:136956_IMAGE:7998246),_complete_cds	93.0029	1372	0	arrestin_domain-containing_protein_3_[Danio_rerio]_&gt;gi|108742044|gb|AAI17668.1|_Arrestin_domain_containing_3_[Danio_rerio]	97.7143	350	0	sp|Q96B67|ARRD3_HUMAN_Arrestin_domain-containing_protein_3_OS=Homo_sapiens_GN=ARRDC3_PE=1_SV=1	86.4407	354	0	GO:0031651/GO:0051443/GO:0005886/GO:0031699/GO:0090327/GO:0060613/GO:0071879/GO:0001659/GO:0005768/GO:0044252/GO:0043588/GO:0007165	-
unigene_20273	Cyprinus_carpio_genome_assembly_common_carp_genome_,scaffold_LG40	97.4895	239	3.26881e-109	PREDICTED:_major_histocompatibility_complex_class_I-related_gene_protein-like_[Danio_rerio]	53.8941	321	3.10566e-108	sp|Q95460|HMR1_HUMAN_Major_histocompatibility_complex_class_I-related_gene_protein_OS=Homo_sapiens_GN=MR1_PE=1_SV=1	29.6417	307	1.84362e-39	GO:0002474/GO:0019882/GO:0042612/GO:0006629/GO:0042605/GO:0016021/GO:0016020/GO:0004435/GO:0001916/GO:0006955/GO:0035556/GO:0007165	-
unigene_20278	PREDICTED:_Danio_rerio_SWI/SNF_related,_matrix_associated,_actin_dependent_regulator_of_chromatin,_subfamily_c,_member_2_(smarcc2),_mRNA	87.1901	4356	0	PREDICTED:_SWI/SNF_complex_subunit_SMARCC2_[Danio_rerio]	94.305	1036	0	sp|Q8TAQ2|SMRC2_HUMAN_SWI/SNF_complex_subunit_SMARCC2_OS=Homo_sapiens_GN=SMARCC2_PE=1_SV=1	78.654	951	0	GO:0021882/GO:0031492/GO:0003677/GO:0000122/GO:0005634/GO:0043044/GO:0003713/GO:0005654/GO:0016514/GO:0000980/GO:0017053/GO:0000790/GO:0045892/GO:0045893/GO:0090544/GO:0043234/GO:0006338/GO:0007399/GO:0006337/GO:0006357/GO:0071565/GO:0006351/GO:0005515/GO:0000978/GO:0003682/GO:0016568/GO:0071564	-
unigene_20279	Cyprinus_carpio_genome_assembly_common_carp_genome_,scaffold_000002154	93.9706	1360	0	PREDICTED:_cyclic_AMP-responsive_element-binding_protein_5-like_isoform_X1_[Danio_rerio]_&gt;gi|688599714|ref|XP_009292465.1|_PREDICTED:_cyclic_AMP-responsive_element-binding_protein_5-like_isoform_X1_[Danio_rerio]	85.3147	429	0	sp|Q02930|CREB5_HUMAN_Cyclic_AMP-responsive_element-binding_protein_5_OS=Homo_sapiens_GN=CREB5_PE=1_SV=3	40.2214	271	5.90202e-40	GO:0043565/GO:0070062/GO:0003700/GO:0005634/GO:0003677/GO:0006355/GO:0001077/GO:0045944/GO:0045893/GO:0003676/GO:0060612/GO:0045444/GO:0046872	ko04668/ko04024/ko04022/ko04151/ko04152/ko04911/ko04922/ko04915/ko04918/ko04261/ko04962/ko04725/ko04728/ko05203/ko05215/ko05016/ko05030/ko05031/ko05034/ko05161
unigene_2977	Cyprinus_carpio_genome_assembly_common_carp_genome_,scaffold_LG8	96.8354	158	5.19902e-67	novel_protein_similar_to_tyrosine_hydroxylase_(th)_[Danio_rerio]	93.2886	149	7.35271e-92	sp|P04177|TY3H_RAT_Tyrosine_3-monooxygenase_OS=Rattus_norvegicus_GN=Th_PE=1_SV=3	69.1781	146	4.52492e-67	GO:0008021/GO:0004497/GO:0030425/GO:0042427/GO:0009635/GO:0016597/GO:0021987/GO:0016491/GO:0005737/GO:0043204/GO:0070848/GO:0005739/GO:0042423/GO:0009072/GO:0043005/GO:0071333/GO:0005506/GO:0046872/GO:0043025/GO:0005790/GO:0007507/GO:0007601/GO:0034617/GO:0008198/GO:0042416/GO:0009898/GO:0055114/GO:0042418/GO:0004510/GO:0004511/GO:0019825/GO:0008199/GO:0016714/GO:0005829/GO:0035094/GO:0005515/GO:…	-
unigene_2974	Cyprinus_carpio_genome_assembly_common_carp_genome_,scaffold_000001448	82.7225	191	6.35168e-32	-	-	-	-	-	-	-	-	-	-
unigene_2975	Cyprinus_carpio_genome_assembly_common_carp_genome_,scaffold_LG13	93.5294	170	1.63705e-63	-	-	-	-	-	-	-	-	-	-
unigene_2972	-	-	-	-	PREDICTED:_uncharacterized_protein_LOC101885994_[Danio_rerio]	50.8065	124	2.87285e-28	-	-	-	-	-	-
unigene_2973	Cyprinus_carpio_genome_assembly_common_carp_genome_,scaffold_LG5	90.6752	311	8.62725e-108	-	-	-	-	-	-	-	-	-	-
unigene_2970	Cyprinus_carpio_genome_assembly_common_carp_genome_,scaffold_LG11	93.2099	324	5.69524e-130	-	-	-	-	-	-	-	-	-	-
unigene_2971	Cyprinus_carpio_clone_653426_microsatellite_sequence	91.7808	146	8.03021e-49	PREDICTED:_NAD(P)_transhydrogenase,_mitochondrial-like_[Lepisosteus_oculatus]	74.7664	107	2.72765e-45	sp|P11024|NNTM_BOVIN_NAD(P)_transhydrogenase,_mitochondrial_OS=Bos_taurus_GN=NNT_PE=1_SV=3	64.486	107	1.75508e-39	GO:0050661/GO:0016020/GO:0015992/GO:0016021/GO:0008746/GO:0008750/GO:0005743/GO:0005739/GO:0072593/GO:0045454/GO:0055114/GO:0016491	-
unigene_2978	Cyprinus_carpio_genome_assembly_common_carp_genome_,scaffold_LG24	92.7978	722	0	PREDICTED:_cannabinoid_receptor_2-like_[Danio_rerio]	80.4167	240	6.20555e-123	sp|Q9QZN9|CNR2_RAT_Cannabinoid_receptor_2_OS=Rattus_norvegicus_GN=Cnr2_PE=1_SV=3	49.5935	246	7.61041e-61	GO:0005887/GO:0006955/GO:0030425/GO:0007165/GO:0004871/GO:0032496/GO:0004930/GO:0043204/GO:0016021/GO:0016020/GO:0043005/GO:0019233/GO:0043025/GO:0038171/GO:0050728/GO:0006954/GO:0005886/GO:0042995/GO:0031234/GO:0004949/GO:0007186/GO:0001975/GO:0033004/GO:0045759/GO:0051001	-
unigene_2979	Cyprinus_carpio_genome_assembly_common_carp_genome_,scaffold_000001058	89.7959	490	2.17085e-171	-	-	-	-	-	-	-	-	-	-
unigene_1815	Cyprinus_carpio_genome_assembly_common_carp_genome_,scaffold_000003264	88.8158	152	7.02456e-43	-	-	-	-	-	-	-	-	-	-
unigene_1407	Cyprinus_carpio_genome_assembly_common_carp_genome_,scaffold_LG2	88.8372	215	2.02452e-63	-	-	-	-	-	-	-	-	-	-
unigene_1406	Cyprinus_carpio_genome_assembly_common_carp_genome_,scaffold_000000326	87.0293	478	1.3223e-143	-	-	-	-	-	-	-	-	-	-
unigene_1405	Cyprinus_carpio_genome_assembly_common_carp_genome_,scaffold_LG4	86.6667	120	1.47392e-24	-	-	-	-	-	-	-	-	-	-
unigene_1404	PREDICTED:_Danio_rerio_hepatocyte_nuclear_factor_4,_gamma_(hnf4g),_transcript_variant_X1,_mRNA	92.5446	617	0	HNF4gamma,_partial_[Danio_rerio]	97.561	205	7.09026e-144	sp|Q14541|HNF4G_HUMAN_Hepatocyte_nuclear_factor_4-gamma_OS=Homo_sapiens_GN=HNF4G_PE=1_SV=3	77.7202	193	6.91779e-106	GO:0043565/GO:0030522/GO:0003700/GO:0005634/GO:0003707/GO:0006355/GO:0045893/GO:0008270/GO:0043401/GO:0003677/GO:0046872/GO:0004879/GO:0006351	-
unigene_1403	Cyprinus_carpio_genome_assembly_common_carp_genome_,scaffold_LG33	82.7068	266	2.59282e-53	-	-	-	-	-	-	-	-	-	-
unigene_1402	Cyprinus_carpio_genome_assembly_common_carp_genome_,scaffold_LG40	81.0056	358	1.33805e-61	-	-	-	-	-	-	-	-	-	-
unigene_1401	PREDICTED:_Danio_rerio_tandem_C2_domains,_nuclear_(tc2n),_mRNA	86.4426	863	0	PREDICTED:_tandem_C2_domains_nuclear_protein_[Danio_rerio]	84.8797	291	7.77116e-157	sp|Q8N9U0|TAC2N_HUMAN_Tandem_C2_domains_nuclear_protein_OS=Homo_sapiens_GN=TC2N_PE=1_SV=2	43.9189	296	1.03073e-58	GO:0030193/GO:0005634/GO:0010468	-
unigene_1400	Cyprinus_carpio_genome_assembly_common_carp_genome_,scaffold_LG44	85.2861	367	4.95005e-96	-	-	-	-	-	-	-	-	-	-
unigene_37179	Cyprinus_carpio_genome_assembly_common_carp_genome_,scaffold_000002104	96.0784	306	8.5506e-138	PREDICTED:_uncharacterized_protein_LOC103045203,_partial_[Astyanax_mexicanus]	62.0253	79	2.56804e-09	-	-	-	-	-	-
unigene_37178	Cyprinus_carpio_genome_assembly_common_carp_genome_,scaffold_000000224	87.9747	158	2.05274e-43	-	-	-	-	-	-	-	-	-	-
unigene_1409	Cyprinus_carpio_genome_assembly_common_carp_genome_,scaffold_LG12	94.4152	949	0	PREDICTED:_uncharacterized_protein_LOC101883771_[Danio_rerio]	92.0382	314	0	-	-	-	-	GO:0015074/GO:0005634/GO:0008270/GO:0003676	-
unigene_1408	Cyprinus_carpio_genome_assembly_common_carp_genome_,scaffold_LG47	86.1496	361	6.01408e-96	-	-	-	-	-	-	-	-	-	-
unigene_37289	Cyprinus_carpio_genome_assembly_common_carp_genome_,scaffold_000002034	92.7273	55	1.42646e-11	-	-	-	-	-	-	-	-	-	-
unigene_37288	Cyprinus_carpio_genome_assembly_common_carp_genome_,scaffold_000000902	92.1296	216	6.30998e-78	-	-	-	-	-	-	-	-	-	-
unigene_37281	Cyprinus_carpio_genome_assembly_common_carp_genome_,scaffold_LG22	79.6154	260	6.69658e-39	-	-	-	-	-	-	-	-	-	-
unigene_37280	Cyprinus_carpio_genome_assembly_common_carp_genome_,scaffold_000000986	93.3775	151	5.46736e-55	-	-	-	-	-	-	-	-	-	-
unigene_37283	Cyprinus_carpio_genome_assembly_common_carp_genome_,scaffold_000001292	91.0112	178	5.07217e-59	-	-	-	-	-	-	-	-	-	-
unigene_37282	Cyprinus_carpio_genome_assembly_common_carp_genome_,scaffold_LG29	88.7967	241	3.0365e-71	-	-	-	-	-	-	-	-	-	-
unigene_37285	Cyprinus_carpio_genome_assembly_common_carp_genome_,scaffold_LG39	90.7801	141	1.70397e-43	-	-	-	-	-	-	-	-	-	-
unigene_37284	Cyprinus_carpio_genome_assembly_common_carp_genome_,scaffold_LG30	85.7143	217	1.7488e-53	-	-	-	-	-	-	-	-	-	-
unigene_37287	Cyprinus_carpio_genome_assembly_common_carp_genome_,scaffold_LG49	90.2834	247	4.15813e-80	-	-	-	-	-	-	-	-	-	-
unigene_37286	Cyprinus_carpio_genome_assembly_common_carp_genome_,scaffold_LG30	93.6652	221	8.2218e-87	-	-	-	-	-	-	-	-	-	-
unigene_34482	Cyprinus_carpio_genome_assembly_common_carp_genome_,scaffold_LG49	97.1963	214	7.80605e-97	-	-	-	-	-	-	-	-	-	-
unigene_34483	Cyprinus_carpio_genome_assembly_common_carp_genome_,scaffold_000000073	94.5274	201	2.66294e-81	-	-	-	-	-	-	-	-	-	-
unigene_34480	Cyprinus_carpio_genome_assembly_common_carp_genome_,scaffold_000001822	82.34	453	6.09118e-96	PREDICTED:_uncharacterized_protein_LOC103909016_[Danio_rerio]	50.3497	143	2.16433e-33	-	-	-	-	GO:0006310/GO:0006278/GO:0009007/GO:0015074/GO:0016740/GO:0003676/GO:0003677/GO:0003964/GO:0008168/GO:0032259	-
unigene_34481	Cyprinus_carpio_genome_assembly_common_carp_genome_,scaffold_000026819	90.5983	234	4.54541e-80	-	-	-	-	-	-	-	-	-	-
unigene_3319	Cyprinus_carpio_genome_assembly_common_carp_genome_,scaffold_000028917	94.4444	108	7.68803e-38	-	-	-	-	-	-	-	-	-	-
unigene_3318	Cyprinus_carpio_genome_assembly_common_carp_genome_,scaffold_000000690	89.8734	237	2.03731e-79	PREDICTED:_uncharacterized_protein_LOC100003022_[Danio_rerio]	38.4615	78	3.35926e-09	-	-	-	-	-	-
unigene_34484	Cyprinus_carpio_genome_assembly_common_carp_genome_,scaffold_000000432	85.2273	352	3.76975e-92	-	-	-	-	-	-	-	-	-	-
unigene_34485	Cyprinus_carpio_genome_assembly_common_carp_genome_,scaffold_LG45	93.5691	311	4.18269e-126	-	-	-	-	-	-	-	-	-	-
unigene_3315	PREDICTED:_Danio_rerio_cytoplasmic_polyadenylation_element_binding_protein_1a_(cpeb1a),_transcript_variant_X2,_mRNA	82.4834	451	2.62583e-101	PREDICTED:_cytoplasmic_polyadenylation_element_binding_protein_1a_isoform_X2_[Danio_rerio]	72.5	200	1.6898e-56	sp|P70166|CPEB1_MOUSE_Cytoplasmic_polyadenylation_element-binding_protein_1_OS=Mus_musculus_GN=Cpeb1_PE=1_SV=1	71.0526	76	9.89587e-31	GO:0045202/GO:0003676/GO:0032869/GO:0051028/GO:0030529/GO:0048168/GO:0030054/GO:0005737/GO:0072687/GO:0000900/GO:0016020/GO:0000166/GO:0003730/GO:0071456/GO:0048471/GO:2000766/GO:0043025/GO:0008285/GO:0030335/GO:0071230/GO:0045211/GO:0014069/GO:0010976/GO:0005886/GO:0007130/GO:0046872/GO:0000932/GO:0045727/GO:0003723/GO:0005515/GO:0017148/GO:0006417/GO:0003729/GO:0035925/GO:0006397	-
unigene_3314	Cyprinus_carpio_genome_assembly_common_carp_genome_,scaffold_000000009	92.5562	712	0	PREDICTED:_angiopoietin-related_protein_7-like_isoform_X1_[Danio_rerio]	96.9231	65	3.78597e-54	sp|P85031|TLLP_PHONI_Techylectin-like_protein_(Fragments)_OS=Phoneutria_nigriventer_PE=1_SV=1	47.1429	70	1.64377e-11	-	-
unigene_3317	Cyprinus_carpio_genome_assembly_common_carp_genome_,scaffold_000000375	94.8889	450	0	-	-	-	-	-	-	-	-	-	-
unigene_3316	Cyprinus_carpio_genome_assembly_common_carp_genome_,scaffold_000023567	85.8086	606	2.40906e-171	PREDICTED:_secretory_phospholipase_A2_receptor-like_[Danio_rerio]	56.4516	124	1.70685e-42	-	-	-	-	GO:0030246	-
unigene_3311	Cyprinus_carpio_genome_assembly_common_carp_genome_,scaffold_000001032	87.7193	171	1.19695e-45	-	-	-	-	-	-	-	-	-	-
unigene_3313	Cyprinus_carpio_genome_assembly_common_carp_genome_,scaffold_000005745	92.0213	188	5.23633e-67	-	-	-	-	-	-	-	-	-	-
unigene_3312	-	-	-	-	PREDICTED:_uncharacterized_protein_LOC100005038_[Danio_rerio]	52.8302	106	5.8113e-25	-	-	-	-	GO:0007049/GO:0000166/GO:0008270/GO:0046872/GO:0005524/GO:0005525	-
unigene_5418	PREDICTED:_Danio_rerio_ring_finger_protein_17_(rnf17),_transcript_variant_X2,_mRNA	88.6364	484	2.93061e-164	Rnf17_protein_[Danio_rerio]	89.441	161	4.97076e-98	sp|Q99MV7|RNF17_MOUSE_RING_finger_protein_17_OS=Mus_musculus_GN=Rnf17_PE=1_SV=2	40.2439	164	4.78737e-33	GO:0046872/GO:0008270	ko00190/ko03018
unigene_4413	Cyprinus_carpio_genome_assembly_common_carp_genome_,scaffold_LG30	94.6708	319	1.15876e-136	-	-	-	-	-	-	-	-	-	-
unigene_4412	-	-	-	-	Transposon_Ty3-I_Gag-Pol_polyprotein,_partial_[Stegodyphus_mimosarum]	64	100	5.22737e-34	sp|P04323|POL3_DROME_Retrovirus-related_Pol_polyprotein_from_transposon_17.6_OS=Drosophila_melanogaster_GN=pol_PE=3_SV=1	39.2157	102	2.74098e-16	GO:0006355/GO:0003700/GO:0005634/GO:0015074/GO:0008270/GO:0003676	-
unigene_5410	Cyprinus_carpio_genome_assembly_common_carp_genome_,scaffold_000001169	89.9225	387	3.98781e-137	unnamed_protein_product_[Oncorhynchus_mykiss]	41.6667	108	1.54357e-18	-	-	-	-	GO:0003964/GO:0006278	-
unigene_5411	PREDICTED:_Danio_rerio_transmembrane_protein_44_(tmem44),_transcript_variant_X2,_mRNA	84.0937	811	0	PREDICTED:_transmembrane_protein_44_isoform_X2_[Danio_rerio]	74.2938	354	4.06015e-167	sp|Q2T9K0|TMM44_HUMAN_Transmembrane_protein_44_OS=Homo_sapiens_GN=TMEM44_PE=2_SV=3	24.4224	303	1.92436e-17	GO:0016021/GO:0016020	-
unigene_5412	Cyprinus_carpio_genome_assembly_common_carp_genome_,scaffold_000005095	88.9831	354	2.4582e-116	PREDICTED:_transmembrane_protein_44_isoform_X3_[Danio_rerio]	77.1186	118	2.49025e-42	-	-	-	-	-	-
unigene_5413	Cyprinus_carpio_genome_assembly_common_carp_genome_,scaffold_000000762	90.0369	271	2.21891e-93	PREDICTED:_uncharacterized_protein_LOC101883929_[Danio_rerio]_&gt;gi|688582484|ref|XP_009305543.1|_PREDICTED:_uncharacterized_protein_LOC101883929_[Danio_rerio]	68.8889	90	1.13717e-34	sp|P20825|POL2_DROME_Retrovirus-related_Pol_polyprotein_from_transposon_297_OS=Drosophila_melanogaster_GN=pol_PE=3_SV=1	34.4444	90	9.85739e-06	GO:0006278/GO:0005634/GO:0015074/GO:0008270/GO:0003676/GO:0003964/GO:0046872	-
unigene_5414	Cyprinus_carpio_genome_assembly_common_carp_genome_,scaffold_000000762	93.3638	437	0	PREDICTED:_uncharacterized_protein_LOC101883929_[Danio_rerio]_&gt;gi|688582484|ref|XP_009305543.1|_PREDICTED:_uncharacterized_protein_LOC101883929_[Danio_rerio]	72.2222	162	5.46476e-76	sp|Q8I7P9|POL5_DROME_Retrovirus-related_Pol_polyprotein_from_transposon_opus_OS=Drosophila_melanogaster_GN=pol_PE=3_SV=1	38.0952	126	1.22471e-18	GO:0015074/GO:0046872/GO:0008270/GO:0003676	-
unigene_5415	Danio_rerio_trh1_protein,_mRNA_(cDNA_clone_MGC:92553_IMAGE:2351885),_complete_cds	81.3438	1399	0	LAG1_longevity_assurance_homolog_4_[Danio_rerio]_&gt;gi|15077841|gb|AAK83375.1|AF395740_1_Trh1_[Danio_rerio]_&gt;gi|49902853|gb|AAH76074.1|_Trh1_protein_[Danio_rerio]	76.6355	428	0	sp|Q3ZBF8|CERS2_BOVIN_Ceramide_synthase_2_OS=Bos_taurus_GN=CERS2_PE=2_SV=1	52.9762	336	1.16401e-105	GO:0030148/GO:0005783/GO:0016021/GO:0016020/GO:0046513/GO:0003677/GO:0050291/GO:0005634	ko00600
unigene_5416	Cyprinus_carpio_genome_assembly_common_carp_genome_,scaffold_000028957	89.3443	122	1.24161e-33	PREDICTED:_probable_ubiquitin_carboxyl-terminal_hydrolase_9_[Danio_rerio]	44.8819	127	2.20418e-26	sp|Q6P8X6|UBP50_MOUSE_Putative_ubiquitin_carboxyl-terminal_hydrolase_50_OS=Mus_musculus_GN=Usp50_PE=2_SV=1	32.5581	129	7.24132e-12	GO:0005737/GO:0016787/GO:0005634/GO:0036459/GO:0004843/GO:0006511/GO:0006508/GO:0008233/GO:0008234	-
unigene_5417	Cyprinus_carpio_genome_assembly_common_carp_genome_,scaffold_000007582	92.9293	198	3.14409e-74	PREDICTED:_uncharacterized_protein_LOC101886501_[Danio_rerio]	49.4505	91	8.26831e-18	-	-	-	-	-	-
unigene_14937	Danio_rerio_zgc:158366_(zgc:158366),_mRNA_&gt;gi|124481871|gb|BC133088.1|_Danio_rerio_zgc:158366,_mRNA_(cDNA_clone_MGC:158366_IMAGE:7064021),_complete_cds	84.9275	690	0	zinc_finger_protein_276_[Danio_rerio]_&gt;gi|124481872|gb|AAI33089.1|_Zgc:158366_protein_[Danio_rerio]	72.807	456	0	sp|Q8CE64|ZN276_MOUSE_Zinc_finger_protein_276_OS=Mus_musculus_GN=Znf276_PE=2_SV=3	47.3384	526	3.71756e-134	GO:0005634/GO:0046872/GO:0008270/GO:0003676	-
unigene_4417	Cyprinus_carpio_genome_assembly_common_carp_genome_,scaffold_LG28	93.1746	630	0	PREDICTED:_uncharacterized_protein_LOC101071133_[Takifugu_rubripes]	66.9856	209	1.66685e-90	-	-	-	-	GO:0015074/GO:0008270/GO:0003676	-
unigene_34738	Cyprinus_carpio_genome_assembly_common_carp_genome_,scaffold_LG46	87.3096	197	6.60784e-53	-	-	-	-	-	-	-	-	-	-
unigene_34739	Cyprinus_carpio_genome_assembly_common_carp_genome_,scaffold_000003004	90.7692	130	5.38516e-39	-	-	-	-	-	-	-	-	-	-
unigene_4415	Cyprinus_carpio_genome_assembly_common_carp_genome_,scaffold_000001736	94.6032	315	1.96614e-134	-	-	-	-	-	-	-	-	-	-
unigene_34730	Cyprinus_carpio_genome_assembly_common_carp_genome_,scaffold_LG43	91.6667	360	1.63685e-136	hypothetical_protein_ETSY2_42830_[Candidatus_Entotheonella_sp._TSY2]	60	145	3.54321e-50	sp|P0CT40|TF29_SCHPO_Transposon_Tf2-9_polyprotein_OS=Schizosaccharomyces_pombe_(strain_972_/_ATCC_24843)_GN=Tf2-9_PE=3_SV=1	40.2878	139	4.03346e-29	GO:0006278/GO:0015074/GO:0004190/GO:0008270/GO:0003676/GO:0003964/GO:0006508	-
unigene_34732	Cyprinus_carpio_genome_assembly_common_carp_genome_,scaffold_000000737	96.6102	59	3.4709e-17	-	-	-	-	-	-	-	-	-	-
unigene_4414	Cyprinus_carpio_genome_assembly_common_carp_genome_,scaffold_000001058	86.2483	749	0	-	-	-	-	-	-	-	-	-	-
unigene_34734	Cyprinus_carpio_genome_assembly_common_carp_genome_,scaffold_LG32	90.0524	382	3.04326e-133	-	-	-	-	-	-	-	-	-	-
unigene_34735	Cyprinus_carpio_genome_assembly_common_carp_genome_,scaffold_LG23	88.6427	361	3.04583e-118	-	-	-	-	-	-	-	-	-	-
unigene_34736	Cyprinus_carpio_genome_assembly_common_carp_genome_,scaffold_000022501	89.5582	249	1.53952e-79	-	-	-	-	-	-	-	-	-	-
unigene_34737	Cyprinus_carpio_genome_assembly_common_carp_genome_,scaffold_000001606	91.4676	293	1.2851e-106	-	-	-	-	-	-	-	-	-	-
unigene_4419	Cyprinus_carpio_genome_assembly_common_carp_genome_,scaffold_000001179	93.9716	282	3.19066e-115	PREDICTED:_receptor-type_tyrosine-protein_phosphatase_mu_isoform_X2_[Stegastes_partitus]	74.3902	164	6.92489e-84	sp|P28828|PTPRM_MOUSE_Receptor-type_tyrosine-protein_phosphatase_mu_OS=Mus_musculus_GN=Ptprm_PE=2_SV=2	53.0488	164	6.96535e-57	-	-
unigene_2194	Cyprinus_carpio_genome_assembly_common_carp_genome_,scaffold_000004962	92.9273	509	0	PREDICTED:_anoctamin-2-like,_partial_[Danio_rerio]	68.6747	83	5.80754e-09	-	-	-	-	GO:0016021/GO:0016020	-
unigene_2195	PREDICTED:_Danio_rerio_anoctamin_2_(ano2),_transcript_variant_X3,_mRNA	90.5465	677	0	PREDICTED:_anoctamin-2_isoform_X2_[Danio_rerio]	93.3628	226	4.43832e-125	sp|Q8CFW1|ANO2_MOUSE_Anoctamin-2_OS=Mus_musculus_GN=Ano2_PE=1_SV=2	75.1111	225	4.99506e-102	GO:0016021/GO:0016020	-
unigene_2196	Cyprinus_carpio_genome_assembly_common_carp_genome_,scaffold_LG32	95.9502	321	6.97213e-144	-	-	-	-	-	-	-	-	-	-
unigene_2197	PREDICTED:_Danio_rerio_NADH_dehydrogenase_(ubiquinone)_1_alpha_subcomplex,_4-like_2_(ndufa4l2),_mRNA	85.2273	264	2.7799e-69	PREDICTED:_NADH_dehydrogenase_[ubiquinone]_1_alpha_subcomplex_subunit_4-like_2_[Danio_rerio]	74.6988	83	7.06842e-41	sp|Q62425|NDUA4_MOUSE_Cytochrome_c_oxidase_subunit_NDUFA4_OS=Mus_musculus_GN=Ndufa4_PE=1_SV=2	60.9756	82	3.60743e-28	GO:0004129/GO:0070062/GO:1902600/GO:0005739/GO:0005751/GO:0005743/GO:0005747/GO:0032403	ko00190/ko05010/ko05012/ko05016/ko04932
unigene_2190	Cyprinus_carpio_genome_assembly_common_carp_genome_,scaffold_LG27	87.766	376	7.95218e-120	PREDICTED:_uncharacterized_protein_LOC101884915_[Danio_rerio]	57.0312	128	5.13315e-35	-	-	-	-	-	-
unigene_2191	Carassius_auratus_chdA_mRNA_for_chordin_A,_complete_cds,_allele:_wt	92.9185	2443	0	chordin_A_[Carassius_auratus]	94.0415	772	0	sp|O57472|CHRD_DANRE_Chordin_OS=Danio_rerio_GN=chd_PE=2_SV=1	84.556	777	0	GO:0001947/GO:2000223/GO:0009953/GO:0043049/GO:0003143/GO:0007368/GO:0048793/GO:0036342/GO:0035162/GO:0008201/GO:0005576/GO:0005515/GO:0009798/GO:0045545/GO:0043009/GO:0001756/GO:0007275/GO:0048264	ko04350
unigene_2192	Cyprinus_carpio_genome_assembly_common_carp_genome_,scaffold_000001776	96.7181	518	0	PREDICTED:_cAMP-specific_3&apos;,5&apos;-cyclic_phosphodiesterase_4D_isoform_X3_[Danio_rerio]	96.7742	93	2.75988e-24	-	-	-	-	GO:0016787/GO:0014911/GO:0004115/GO:0017124/GO:0004112/GO:0008144/GO:0030016/GO:0050900/GO:0005891/GO:0007165/GO:0006198/GO:0044325/GO:0005737/GO:0008081/GO:0016020/GO:0005815/GO:0004114/GO:0032729/GO:0046872/GO:0010469/GO:0005856/GO:0048661/GO:0016324/GO:0006939/GO:0071875/GO:0071872/GO:0008152/GO:0005886/GO:0031698/GO:0002027/GO:0031625/GO:0005829/GO:0034704/GO:0032743/GO:0097110/GO:0045822/GO:…	-
unigene_2193	Cyprinus_carpio_genome_assembly_common_carp_genome_,scaffold_LG18	93.4233	593	0	-	-	-	-	-	-	-	-	-	-
unigene_6482	PREDICTED:_Danio_rerio_protein_unc-13_homolog_B-like_(LOC100535393),_transcript_variant_X9,_mRNA	90.1434	1116	0	PREDICTED:_protein_unc-13_homolog_B-like_isoform_X9_[Danio_rerio]	92.7419	372	0	sp|Q62769|UN13B_RAT_Protein_unc-13_homolog_B_OS=Rattus_norvegicus_GN=Unc13b_PE=1_SV=2	77.4194	372	0	GO:0031594/GO:0060384/GO:0019992/GO:0005829/GO:0016082/GO:0007528/GO:0016081/GO:0048172/GO:0005794/GO:0007268/GO:0035556/GO:0046872/GO:0035249	-
unigene_2198	Cyprinus_carpio_genome_assembly_common_carp_genome_,scaffold_LG48	90.6977	86	3.20897e-22	-	-	-	-	-	-	-	-	-	-
unigene_2199	Cyprinus_carpio_genome_assembly_common_carp_genome_,scaffold_LG18	91.7379	351	2.17631e-134	unnamed_protein_product_[Oncorhynchus_mykiss]	60.6838	117	8.98225e-43	sp|P0CT40|TF29_SCHPO_Transposon_Tf2-9_polyprotein_OS=Schizosaccharomyces_pombe_(strain_972_/_ATCC_24843)_GN=Tf2-9_PE=3_SV=1	41.9355	93	5.53131e-20	GO:0005634/GO:0015074/GO:0004190/GO:0008270/GO:0003676/GO:0006508	-
unigene_6483	PREDICTED:_Danio_rerio_serine/threonine-protein_kinase_BRSK2_(LOC100149571),_transcript_variant_X6,_mRNA	95.1974	1520	0	PREDICTED:_serine/threonine-protein_kinase_BRSK2_isoform_X6_[Danio_rerio]	97.1042	518	0	sp|Q69Z98|BRSK2_MOUSE_Serine/threonine-protein_kinase_BRSK2_OS=Mus_musculus_GN=Brsk2_PE=1_SV=2	90.1186	506	0	-	-
unigene_3614	Cyprinus_carpio_genome_assembly_common_carp_genome_,scaffold_LG16	95.7627	118	4.41207e-45	-	-	-	-	-	-	-	-	-	-
unigene_3615	Cyprinus_carpio_genome_assembly_common_carp_genome_,scaffold_000028832	91.4	500	0	PREDICTED:_zinc-binding_protein_A33-like_[Astyanax_mexicanus]	55.8282	163	2.00847e-55	sp|Q91431|NF7O_XENLA_Nuclear_factor_7,_ovary_OS=Xenopus_laevis_PE=2_SV=1	45.7516	153	1.43815e-32	GO:0046872/GO:0008270/GO:0005622	-
unigene_6224	Danio_rerio_chloride_intracellular_channel_5a_(clic5a),_mRNA	89.0428	794	0	chloride_intracellular_channel_protein_5_[Danio_rerio]_&gt;gi|55250027|gb|AAH85448.1|_Zgc:101827_[Danio_rerio]_&gt;gi|182889444|gb|AAI65102.1|_Zgc:101827_protein_[Danio_rerio]	95.5285	246	6.29236e-156	sp|Q8BXK9|CLIC5_MOUSE_Chloride_intracellular_channel_protein_5_OS=Mus_musculus_GN=Clic5_PE=1_SV=1	78.7755	245	5.33528e-132	GO:0008104/GO:0015629/GO:0060088/GO:0034707/GO:0006821/GO:0005737/GO:0070062/GO:0050885/GO:0016021/GO:0016020/GO:0005815/GO:0002024/GO:0002021/GO:0005254/GO:0032421/GO:0032420/GO:0007605/GO:1902476/GO:0006811/GO:0006810/GO:0005938/GO:0007565/GO:0005856/GO:0005515/GO:0005244	-
unigene_6225	Zebrafish_DNA_sequence_from_clone_DKEY-103C22_in_linkage_group_5,_complete_sequence	81.3063	444	2.19646e-82	-	-	-	-	-	-	-	-	-	-
unigene_6222	Danio_rerio_Ras_association_and_DIL_domains_(radil),_mRNA	92.3208	586	0	ras-associating_and_dilute_domain-containing_protein_[Danio_rerio]_&gt;gi|215275579|sp|A7UA95.1|RADIL_DANRE_RecName:_Full=Ras-associating_and_dilute_domain-containing_protein_[Danio_rerio]_&gt;gi|155573747|gb|ABU24309.1|_Radil_[Danio_rerio]_&gt;gi|213625935|gb|AAI71643.1|_Rap_GTPase_interactor_[Danio_rerio]_&gt;gi|213627607|gb|AAI71671.1|_Rap_GTPase_interactor_[Danio_rerio]	97.973	148	1.52591e-84	sp|A7UA95|RADIL_DANRE_Ras-associating_and_dilute_domain-containing_protein_OS=Danio_rerio_GN=radil_PE=2_SV=1	97.973	148	1.5496e-86	GO:0007155/GO:0001755/GO:0007275/GO:0007165	-
unigene_6223	PREDICTED:_Danio_rerio_glutamate_receptor,_metabotropic_6a_(grm6a),_transcript_variant_X1,_mRNA	90.3153	1332	0	PREDICTED:_glutamate_receptor,_metabotropic_6a_isoform_X1_[Danio_rerio]_&gt;gi|545273594|gb|AGW27138.1|_metabotropic_glutamate_receptor_6a_[Danio_rerio]	95.9459	444	0	sp|O15303|GRM6_HUMAN_Metabotropic_glutamate_receptor_6_OS=Homo_sapiens_GN=GRM6_PE=1_SV=2	74.2794	451	0	GO:0019226/GO:0005783/GO:0007268/GO:0007165/GO:0030425/GO:0005789/GO:0008066/GO:0060041/GO:0004871/GO:0001640/GO:0009584/GO:0050908/GO:0016595/GO:0001662/GO:0004930/GO:0090280/GO:0016021/GO:0016020/GO:0007216/GO:0005509/GO:0007186/GO:0042803/GO:0007626/GO:0005938/GO:0043235/GO:0007605/GO:0050877/GO:0033555/GO:0007601/GO:0050953/GO:0070905/GO:0005887/GO:0005886/GO:0010855/GO:0042995/GO:0031279/GO:…	ko02010
unigene_3613	Cyprinus_carpio_genome_assembly_common_carp_genome_,scaffold_000001154	86.5979	97	6.28602e-19	-	-	-	-	-	-	-	-	-	-
unigene_11898	Danio_rerio_uroporphyrinogen_decarboxylase,_mRNA_(cDNA_clone_MGC:123153_IMAGE:7395305),_complete_cds	90.1929	1244	0	Urod_protein,_partial_[Danio_rerio]	92.0918	392	0	sp|Q9PTS2|DCUP_DANRE_Uroporphyrinogen_decarboxylase_OS=Danio_rerio_GN=urod_PE=2_SV=1	96.206	369	0	GO:0005737/GO:0006783/GO:0006782/GO:0016829/GO:0016831/GO:0006778/GO:0006779/GO:0005829/GO:0004853	ko00860
unigene_11899	Danio_rerio_HAUS_augmin-like_complex,_subunit_6_(haus6),_mRNA_&gt;gi|116487573|gb|BC125861.1|_Danio_rerio_family_with_sequence_similarity_29,_member_A,_mRNA_(cDNA_clone_MGC:153242_IMAGE:7451609),_complete_cds	81.6935	2480	0	HAUS_augmin-like_complex_subunit_6_[Danio_rerio]_&gt;gi|221272000|sp|A0JMF7.1|HAUS6_DANRE_RecName:_Full=HAUS_augmin-like_complex_subunit_6_[Danio_rerio]_&gt;gi|116487574|gb|AAI25862.1|_Family_with_sequence_similarity_29,_member_A_[Danio_rerio]	72.0443	812	0	sp|A0JMF7|HAUS6_DANRE_HAUS_augmin-like_complex_subunit_6_OS=Danio_rerio_GN=haus6_PE=2_SV=1	72.0443	812	0	GO:0005737/GO:0005856/GO:0005819/GO:0005813/GO:0051297/GO:0005815/GO:0051301/GO:0070652/GO:0007067/GO:0005874/GO:0051225/GO:0007049	-
unigene_35469	Cyprinus_carpio_genome_assembly_common_carp_genome_,scaffold_000000083	83.0508	295	4.60925e-63	-	-	-	-	-	-	-	-	-	-
unigene_7119	Cyprinus_carpio_genome_assembly_common_carp_genome_,scaffold_000028950	94.7917	768	0	PREDICTED:_protein_FAM160A1-like_[Astyanax_mexicanus]	56.0086	466	4.70281e-124	sp|Q505K2|F16A1_MOUSE_Protein_FAM160A1_OS=Mus_musculus_GN=Fam160a1_PE=2_SV=2	49.7326	187	8.51957e-36	-	-
unigene_7118	Cyprinus_carpio_genome_assembly_common_carp_genome_,scaffold_000028923	89.9563	229	3.63858e-74	-	-	-	-	-	-	-	-	-	-
unigene_7117	Carassius_auratus_prominin-like_protein_mRNA,_complete_cds	89.2	500	2.32282e-175	prominin-like_protein_[Carassius_auratus]	80.7229	166	1.85725e-62	sp|Q9W735|PRM1A_DANRE_Prominin-1-A_OS=Danio_rerio_GN=prom1a_PE=2_SV=2	32.4841	157	2.1572e-13	GO:0016021	-
unigene_7116	Carassius_auratus_prominin-like_protein_mRNA,_complete_cds	92.1634	906	0	prominin-like_protein_[Carassius_auratus]	82.7243	301	6.81888e-165	sp|Q9W735|PRM1A_DANRE_Prominin-1-A_OS=Danio_rerio_GN=prom1a_PE=2_SV=2	29.2994	314	7.49458e-44	GO:0016021	ko05202
unigene_7115	PREDICTED:_Danio_rerio_actin_binding_LIM_protein_family,_member_3_(ablim3),_transcript_variant_X1,_mRNA	94.8661	896	0	PREDICTED:_actin-binding_LIM_protein_3_isoform_X2_[Danio_rerio]	96.0725	331	0	sp|O94929|ABLM3_HUMAN_Actin-binding_LIM_protein_3_OS=Homo_sapiens_GN=ABLIM3_PE=1_SV=3	80.8081	297	1.63784e-179	GO:0007010/GO:0030036/GO:0003779/GO:0008270/GO:0046872/GO:0006351	ko04360
unigene_7114	Cyprinus_carpio_genome_assembly_common_carp_genome_,scaffold_LG44	76.3636	275	2.66956e-24	-	-	-	-	-	-	-	-	-	-
unigene_11894	Danio_rerio_prospero_homeobox_1b_(prox1b),_mRNA_&gt;gi|254680870|gb|FJ544314.1|_Danio_rerio_prospero-like_protein_Prox1b_mRNA,_complete_cds	87.5645	2324	0	prospero_homeobox_1b_[Danio_rerio]_&gt;gi|254680871|gb|ACT78708.1|_prospero-like_protein_Prox1b_[Danio_rerio]	88.0597	670	0	sp|Q92786|PROX1_HUMAN_Prospero_homeobox_protein_1_OS=Homo_sapiens_GN=PROX1_PE=1_SV=2	68.9441	161	2.83714e-69	GO:0021516/GO:2000979/GO:0060042/GO:0003677/GO:0002088/GO:0046619/GO:0007275/GO:0005737/GO:0043565/GO:0000122/GO:0005634/GO:0003714/GO:0001946/GO:0060836/GO:0000981/GO:0008285/GO:0030240/GO:0050692/GO:0050693/GO:0060214/GO:0001046/GO:0016922/GO:0044212/GO:0007420/GO:0072574/GO:0003705/GO:0006355/GO:0045737/GO:0060849/GO:0060412	-
unigene_7112	Cyprinus_carpio_genome_assembly_common_carp_genome_,scaffold_000001144	94.0799	1402	0	nyctalopin_precursor_[Danio_rerio]_&gt;gi|528490158|ref|XP_005167795.1|_PREDICTED:_nyctalopin_isoform_X1_[Danio_rerio]_&gt;gi|77799100|gb|ABB03696.1|_nyctalopin_[Danio_rerio]_&gt;gi|190337488|gb|AAI63110.1|_Nyctalopin_[Danio_rerio]_&gt;gi|190338264|gb|AAI63107.1|_Nyctalopin_[Danio_rerio]	92.6714	423	0	sp|Q9GZU5|NYX_HUMAN_Nyctalopin_OS=Homo_sapiens_GN=NYX_PE=1_SV=1	56.8579	401	1.79751e-136	GO:0007634/GO:0007601/GO:0005622	-
unigene_7111	Cyprinus_carpio_genome_assembly_common_carp_genome_,scaffold_000003240	93.8182	275	4.88998e-112	-	-	-	-	-	-	-	-	-	-
unigene_7110	Cyprinus_carpio_genome_assembly_common_carp_genome_,scaffold_000000874	94.6804	2331	0	PREDICTED:_zinc_finger_BED_domain-containing_protein_4-like_[Danio_rerio]	52.2305	538	0	sp|O75132|ZBED4_HUMAN_Zinc_finger_BED_domain-containing_protein_4_OS=Homo_sapiens_GN=ZBED4_PE=1_SV=2	28.3673	490	1.99756e-60	GO:0046983/GO:0003676/GO:0003677	ko02010
unigene_35051	Cyprinus_carpio_genome_assembly_common_carp_genome_,scaffold_LG35	93.9394	132	8.00706e-48	-	-	-	-	-	-	-	-	-	-
unigene_30024	Cyprinus_carpio_genome_assembly_common_carp_genome_,scaffold_LG33	92.6335	543	0	Lratb_protein_[Danio_rerio]	89.1304	230	1.26165e-145	sp|Q9BGL2|LRAT_BOVIN_Lecithin_retinol_acyltransferase_OS=Bos_taurus_GN=LRAT_PE=1_SV=1	56.6372	226	1.44266e-87	GO:0006776/GO:0016021/GO:0005791/GO:0005783/GO:0048471/GO:0050896/GO:0016020/GO:0007601/GO:0032370/GO:0005737/GO:0047173/GO:0016740/GO:0016746/GO:0008152/GO:0008374/GO:0042572/GO:0005789/GO:0005768/GO:0005771	ko00830/ko04977
unigene_35057	Cyprinus_carpio_genome_assembly_common_carp_genome_,scaffold_LG48	97.8873	426	0	-	-	-	-	-	-	-	-	-	-
unigene_14978	Danio_rerio_B-cell_CLL/lymphoma_6a,_genome_duplicate_b_(bcl6ab),_mRNA	82.7823	1603	0	B-cell_CLL/lymphoma_6a,_genome_duplicate_b_[Danio_rerio]	78.0037	541	0	sp|Q5ZM39|BCL6_CHICK_B-cell_lymphoma_6_protein_homolog_OS=Gallus_gallus_GN=BCL6_PE=2_SV=1	42.2619	672	2.14191e-134	GO:0051272/GO:0043565/GO:0001227/GO:0046872/GO:0000902/GO:0030183/GO:0042127/GO:0008285/GO:0003700/GO:0005634/GO:0000122/GO:0030036/GO:0030890/GO:0031490/GO:0008104/GO:0000977/GO:0003676/GO:0003677/GO:0003682/GO:0005657/GO:0048821	-
unigene_14979	Cyprinus_carpio_genome_assembly_common_carp_genome_,scaffold_LG13	94.2332	1578	0	PREDICTED:_uncharacterized_protein_LOC100005938_isoform_X1_[Danio_rerio]	66.5579	613	0	sp|Q9UKA4|AKA11_HUMAN_A-kinase_anchor_protein_11_OS=Homo_sapiens_GN=AKAP11_PE=1_SV=1	48	75	7.83208e-08	GO:0005737/GO:0005856/GO:0051018/GO:0016310/GO:0016301/GO:0005777/GO:0005815/GO:0008157/GO:0035556/GO:0010738	-
unigene_10419	Hypophthalmichthys_molitrix_microsatellite_HysdE4709-1_sequence	94.7064	1039	0	PREDICTED:_fas_apoptotic_inhibitory_molecule_2_isoform_X1_[Danio_rerio]_&gt;gi|688537574|ref|XP_009296892.1|_PREDICTED:_fas_apoptotic_inhibitory_molecule_2_isoform_X1_[Danio_rerio]	97.7199	307	0	sp|O88407|LFG2_RAT_Protein_lifeguard_2_OS=Rattus_norvegicus_GN=Faim2_PE=2_SV=1	50.3145	318	9.68938e-105	GO:2001234/GO:0045121/GO:0045202/GO:0016021/GO:0016020/GO:0043066/GO:0021680/GO:0045211/GO:0043523/GO:0043524/GO:0030054/GO:0005886/GO:0006915/GO:0021549/GO:0021681/GO:0002931/GO:0021702/GO:0007417	-
unigene_10418	Danio_rerio_alkB,_alkylation_repair_homolog_3_(E._coli)_(alkbh3),_mRNA_&gt;gi|50417917|gb|BC078351.1|_Danio_rerio_zgc:91935,_mRNA_(cDNA_clone_MGC:91935_IMAGE:7040678),_complete_cds	87.6993	878	0	alpha-ketoglutarate-dependent_dioxygenase_alkB_homolog_3_[Danio_rerio]_&gt;gi|50417918|gb|AAH78351.1|_Zgc:91935_[Danio_rerio]	89.2857	280	0	sp|Q32L00|ALKB3_BOVIN_Alpha-ketoglutarate-dependent_dioxygenase_alkB_homolog_3_OS=Bos_taurus_GN=ALKBH3_PE=2_SV=1	56.338	284	1.00303e-106	GO:0006307/GO:0008198/GO:0051213/GO:0008283/GO:0016706/GO:0005634/GO:0006281/GO:0043734/GO:0005737/GO:0051747/GO:0006974/GO:0035552/GO:0046872/GO:0055114/GO:0016491	-
unigene_35054	Cyprinus_carpio_genome_assembly_common_carp_genome_,scaffold_000029072	84.1026	390	4.31e-92	-	-	-	-	-	-	-	-	-	-
unigene_10413	Danio_rerio_coiled-coil_domain_containing_127b_(ccdc127b),_mRNA	83.939	853	0	Zgc:112105_[Danio_rerio]	83.3962	265	1.51161e-147	sp|Q3TC33|CC127_MOUSE_Coiled-coil_domain-containing_protein_127_OS=Mus_musculus_GN=Ccdc127_PE=2_SV=2	49.6183	262	4.69298e-78	-	-
unigene_10412	Cyprinus_carpio_genome_assembly_common_carp_genome_,scaffold_LG28	87.4539	542	1.96263e-171	PREDICTED:_prolactin_receptor-like_isoform_X1_[Astyanax_mexicanus]	41.4747	217	3.27594e-32	-	-	-	-	-	-
unigene_10411	PREDICTED:_Danio_rerio_cystine/glutamate_transporter-like_(LOC568699),_mRNA	85.3629	1667	0	PREDICTED:_cystine/glutamate_transporter-like_[Danio_rerio]	89.4309	492	0	sp|Q9WTR6|XCT_MOUSE_Cystine/glutamate_transporter_OS=Mus_musculus_GN=Slc7a11_PE=1_SV=1	52.9167	480	1.18868e-175	GO:0016020/GO:0003333/GO:0016021/GO:0015171	-
unigene_10410	PREDICTED:_Danio_rerio_TIA1_cytotoxic_granule-associated_RNA_binding_protein_(tia1),_transcript_variant_X1,_mRNA	92.777	1426	0	unnamed_protein_product_[Oncorhynchus_mykiss]	95.0777	386	0	sp|P31483|TIA1_HUMAN_Nucleolysin_TIA-1_isoform_p40_OS=Homo_sapiens_GN=TIA1_PE=1_SV=3	80.6045	397	0	GO:0005737/GO:0010494/GO:0006915/GO:0005515/GO:0097165/GO:0044822/GO:0042036/GO:0000166/GO:0017091/GO:0008143/GO:0003723/GO:0003676/GO:0017148/GO:0048024/GO:0005654/GO:0005634	-
unigene_10417	PREDICTED:_Danio_rerio_HECT_and_RLD_domain_containing_E3_ubiquitin_protein_ligase_family_member_1_(herc1),_transcript_variant_X1,_mRNA	88.6473	1656	0	PREDICTED:_probable_E3_ubiquitin-protein_ligase_HERC1_isoform_X4_[Danio_rerio]	97.9123	479	0	sp|Q15751|HERC1_HUMAN_Probable_E3_ubiquitin-protein_ligase_HERC1_OS=Homo_sapiens_GN=HERC1_PE=1_SV=2	87.1901	484	0	GO:0050885/GO:0008152/GO:0031175/GO:0016874/GO:0010507/GO:0021702	-
unigene_10416	Cyprinus_carpio_genome_assembly_common_carp_genome_,scaffold_LG31	91.2447	948	0	PREDICTED:_zinc_finger_protein_385D-like_isoform_X1_[Oreochromis_niloticus]	60.6335	442	4.28981e-127	sp|Q6AXX3|Z385D_RAT_Zinc_finger_protein_385D_OS=Rattus_norvegicus_GN=Znf385d_PE=2_SV=1	52.1429	420	4.83971e-102	GO:0046872/GO:0008270/GO:0003676	-
unigene_10415	Danio_rerio_cyclin-dependent_kinase_5_(cdk5),_mRNA_&gt;gi|11493774|gb|AF203736.1|AF203736_Danio_rerio_cyclin-dependent_protein_kinase_5_(cdk5)_mRNA,_complete_cds	91.423	1026	0	cyclin-dependent_kinase_5_[Danio_rerio]_&gt;gi|11493775|gb|AAG35645.1|AF203736_1_cyclin-dependent_protein_kinase_5_[Danio_rerio]	99.6575	292	0	sp|Q00535|CDK5_HUMAN_Cyclin-dependent-like_kinase_5_OS=Homo_sapiens_GN=CDK5_PE=1_SV=3	96.9178	292	0	GO:0021537/GO:0018105/GO:0016310/GO:0007596/GO:0006468/GO:0030425/GO:0021766/GO:0010842/GO:0043025/GO:0043524/GO:0043525/GO:0090314/GO:0031175/GO:0004693/GO:0016572/GO:0051301/GO:0005737/GO:0042995/GO:0030549/GO:0005730/GO:0016020/GO:0000166/GO:0004674/GO:0016740/GO:0030054/GO:0005886/GO:0004672/GO:0021954/GO:1903421/GO:0046875/GO:0005524/GO:2000273/GO:0005856/GO:0060059/GO:0030182/GO:0030027/GO:…	ko04360/ko05010/ko05030
unigene_10414	Cyprinus_carpio_genome_assembly_common_carp_genome_,scaffold_000000153	91.1913	1385	0	LOC100006078_protein_[Danio_rerio]	85.1852	378	0	sp|Q9WUT7|CCR9_MOUSE_C-C_chemokine_receptor_type_9_OS=Mus_musculus_GN=Ccr9_PE=2_SV=1	46.3576	302	8.60956e-82	GO:0006954/GO:0004930/GO:0005044/GO:0006935/GO:0042119/GO:0019956/GO:0015026/GO:0016021/GO:0016020/GO:0070098/GO:0004950/GO:0006898/GO:0007165/GO:0004871/GO:0006955/GO:0016494/GO:0007186/GO:0016493	ko04060/ko04672/ko04062
unigene_6442	Cyprinus_carpio_genome_assembly_common_carp_genome_,scaffold_LG47	93.4247	730	0	PREDICTED:_T-lymphoma_invasion_and_metastasis-inducing_protein_2_isoform_X3_[Danio_rerio]	83.3333	48	4.42939e-26	-	-	-	-	-	-
unigene_18625	PREDICTED:_Danio_rerio_death-domain_associated_protein_(daxx),_transcript_variant_X1,_mRNA	81.8079	1770	0	PREDICTED:_death_domain-associated_protein_6_isoform_X2_[Danio_rerio]	68.3246	764	0	sp|Q5TJE1|DAXX_CANFA_Death_domain-associated_protein_6_OS=Canis_familiaris_GN=DAXX_PE=3_SV=1	50.6024	332	6.51298e-102	GO:2001235/GO:0042393/GO:0097190/GO:0005737/GO:0016605/GO:0070603/GO:0030521/GO:0005634/GO:0003714/GO:0000281/GO:0005654/GO:0031396/GO:0042803/GO:0050681/GO:0008134/GO:0006915/GO:0019901/GO:0045892/GO:1901216/GO:0030295/GO:0000792/GO:0031625/GO:0047485/GO:0006338/GO:0006334/GO:0005730/GO:0006355/GO:0006351/GO:0002039/GO:0005829/GO:0016568	ko04010/ko05014/ko05168
unigene_6440	Cyprinus_carpio_genome_assembly_common_carp_genome_,scaffold_000007116	89.8833	514	1.78403e-178	-	-	-	-	-	-	-	-	-	-
unigene_6441	Cyprinus_carpio_genome_assembly_common_carp_genome_,scaffold_000000840	90.625	64	4.47945e-13	-	-	-	-	-	-	-	-	-	-
unigene_18620	Cyprinus_carpio_genome_assembly_common_carp_genome_,scaffold_000000526	91.8206	379	8.05078e-142	-	-	-	-	-	-	-	-	-	-
unigene_18621	Cyprinus_carpio_genome_assembly_common_carp_genome_,scaffold_LG35	81.6042	1147	0	PREDICTED:_uncharacterized_protein_LOC103909801_[Danio_rerio]	40.2941	340	1.14821e-46	-	-	-	-	-	-
unigene_18622	PREDICTED:_Danio_rerio_ADAM_metallopeptidase_with_thrombospondin_type_1_motif,_2_(adamts2),_mRNA	89.832	2203	0	PREDICTED:_A_disintegrin_and_metalloproteinase_with_thrombospondin_motifs_2_[Danio_rerio]	92.7431	689	0	sp|P79331|ATS2_BOVIN_A_disintegrin_and_metalloproteinase_with_thrombospondin_motifs_2_OS=Bos_taurus_GN=ADAMTS2_PE=1_SV=1	66.6667	657	0	GO:0004222/GO:0043588/GO:0030324/GO:0007229/GO:0007283/GO:0031012/GO:0030199/GO:0008270/GO:0016485/GO:0006508/GO:0008233/GO:0005578/GO:0008237	-
unigene_18623	Cyprinus_carpio_genome_assembly_common_carp_genome_,scaffold_LG28	91.6352	3443	0	PREDICTED:_protocadherin-12_[Danio_rerio]	86.9863	1168	0	sp|Q9NPG4|PCD12_HUMAN_Protocadherin-12_OS=Homo_sapiens_GN=PCDH12_PE=1_SV=1	43.7607	1170	0	GO:0070062/GO:0005977/GO:0060711/GO:0016021/GO:0016020/GO:0005509/GO:0005911/GO:0005886/GO:0007155/GO:0007156/GO:0016339	-
unigene_24942	PREDICTED:_Danio_rerio_DENN/MADD_domain_containing_3a_(dennd3a),_transcript_variant_X4,_mRNA	82.19	2274	0	PREDICTED:_DENN_domain-containing_protein_3_isoform_X2_[Danio_rerio]	79.2053	755	0	sp|A2RT67|DEND3_MOUSE_DENN_domain-containing_protein_3_OS=Mus_musculus_GN=Dennd3_PE=2_SV=2	49.0347	777	0	GO:0044257/GO:0008333/GO:0017112	-
unigene_24943	Danio_rerio_CTS_telomere_maintenance_complex_component_1_(ctc1),_mRNA_&gt;gi|116487571|gb|BC125854.1|_Danio_rerio_zgc:153125,_mRNA_(cDNA_clone_MGC:153125_IMAGE:7295339),_complete_cds	83.2707	1064	0	CST_complex_subunit_CTC1_[Danio_rerio]_&gt;gi|147640187|sp|A0JMF1.1|CTC1_DANRE_RecName:_Full=CST_complex_subunit_CTC1;_AltName:_Full=Conserved_telomere_maintenance_component_1_[Danio_rerio]_&gt;gi|116487572|gb|AAI25855.1|_Zgc:153125_[Danio_rerio]	73.9583	864	0	sp|A0JMF1|CTC1_DANRE_CST_complex_subunit_CTC1_OS=Danio_rerio_GN=ctc1_PE=2_SV=1	72.7768	551	0	GO:0000723/GO:0006974/GO:0051276/GO:0005515/GO:0070188/GO:0048146/GO:0005634/GO:0048539/GO:0010389/GO:0000781/GO:0000784/GO:0048538/GO:0045740/GO:0003677/GO:0048536/GO:0005694/GO:0003697/GO:0010833	-
unigene_24940	Astatotilapia_burtoni_clone_BAC_26M7_platelet-derived_growth_factor_receptor_beta_a_(pdgfrba)_and_colony-stimulating_factor_1_receptor_a_(csf1ra)_genes,_complete_cds	82.976	3965	0	reverse_transcriptase,_partial_[Clarias_batrachus]	31.9149	1222	6.66006e-180	sp|O00370|LORF2_HUMAN_LINE-1_retrotransposable_element_ORF2_protein_OS=Homo_sapiens_PE=1_SV=1	32.4898	1225	9.37013e-171	GO:0030308/GO:0090200/GO:0090305/GO:0003677/GO:0007275/GO:0005737/GO:0005730/GO:0032197/GO:0005739/GO:0016740/GO:0005507/GO:0005524/GO:0016787/GO:0006289/GO:0003824/GO:0008152/GO:0003964/GO:0006310/GO:0016779/GO:0006278/GO:0007569/GO:0046872/GO:0004518/GO:0004519/GO:0000737/GO:0000733/GO:0005515/GO:0097252/GO:0005634	-
unigene_24941	PREDICTED:_Danio_rerio_phosphatidylinositol-3,4,5-trisphosphate-dependent_Rac_exchange_factor_1_(prex1),_mRNA	90.1065	5448	0	PREDICTED:_phosphatidylinositol_3,4,5-trisphosphate-dependent_Rac_exchanger_1_protein_[Danio_rerio]	94.4513	1622	0	sp|Q8TCU6|PREX1_HUMAN_Phosphatidylinositol_3,4,5-trisphosphate-dependent_Rac_exchanger_1_protein_OS=Homo_sapiens_GN=PREX1_PE=1_SV=3	68.2042	1626	0	GO:0005089/GO:0005737/GO:0038092/GO:0043547/GO:0030217/GO:1900026/GO:0045785/GO:0005829/GO:0005543/GO:0005085/GO:0072593/GO:0035023/GO:0030593/GO:0035556/GO:0007186/GO:0043231	ko04062
unigene_24946	Cyprinus_carpio_genome_assembly_common_carp_genome_,scaffold_LG32	91.556	1054	0	CD226_antigen_precursor_[Danio_rerio]_&gt;gi|120538217|gb|AAI29469.1|_Zgc:158817_[Danio_rerio]_&gt;gi|165993217|emb|CAP71920.1|_zgc:158817_[Danio_rerio]	80.2326	344	0	sp|Q8K4F0|CD226_MOUSE_CD226_antigen_OS=Mus_musculus_GN=Cd226_PE=2_SV=1	32.8767	219	9.63728e-24	GO:0005178/GO:0060369/GO:0009897/GO:0009986/GO:0016020/GO:0019901/GO:0001816/GO:0002860/GO:0045954/GO:0033005/GO:0005515/GO:0007155/GO:0050839/GO:0016021/GO:0002891	ko04514
unigene_24947	PREDICTED:_Danio_rerio_rotatin_(rttn),_transcript_variant_X2,_mRNA	89.9945	5437	0	PREDICTED:_rotatin_isoform_X2_[Danio_rerio]	90.0951	1787	0	sp|Q86VV8|RTTN_HUMAN_Rotatin_OS=Homo_sapiens_GN=RTTN_PE=1_SV=3	49.7199	1428	0	GO:0036064/GO:0007368/GO:0005856/GO:0005737/GO:0005929/GO:0042995/GO:0007275	-
unigene_24944	Danio_rerio_laminin,_alpha_4_(lama4),_mRNA	85.2	2000	0	laminin_subunit_alpha-4_precursor_[Danio_rerio]_&gt;gi|61744145|gb|AAX55656.1|_laminin_alpha_4_[Danio_rerio]	83.0479	584	0	sp|Q61001|LAMA5_MOUSE_Laminin_subunit_alpha-5_OS=Mus_musculus_GN=Lama5_PE=1_SV=4	34.5763	590	2.71929e-98	GO:0016203/GO:0005606/GO:0030334/GO:0030155/GO:0048514/GO:0045995/GO:0030903/GO:0007155/GO:0005102	ko00730
unigene_24945	Cyprinus_carpio_genome_assembly_common_carp_genome_,scaffold_LG28	88.4583	3509	0	beta_2a_adrenergic_receptor_[Cyprinus_carpio]	85.7506	393	0	sp|Q8UUY8|ADRB2_ONCMY_Beta-2_adrenergic_receptor_OS=Oncorhynchus_mykiss_GN=adrb2_PE=2_SV=1	61.25	400	1.17289e-135	GO:0007171/GO:0051380/GO:0008333/GO:0019899/GO:0006940/GO:0007165/GO:0004871/GO:0005887/GO:0042312/GO:0045986/GO:0004930/GO:0004935/GO:0016021/GO:0016020/GO:0002024/GO:0002027/GO:0007166/GO:0007189/GO:0007186/GO:0002028/GO:0042803/GO:0032811/GO:0043235/GO:0016324/GO:0015459/GO:0002032/GO:0043410/GO:0071875/GO:0004941/GO:0005886/GO:0001993/GO:0043434/GO:0008179/GO:0043473/GO:0031649/GO:0006898/GO:…	ko04020/ko04024/ko04022/ko04080/ko04144/ko04923/ko04261/ko04970
unigene_6998	Cyprinus_carpio_genome_assembly_common_carp_genome_,scaffold_000002516	85.1406	249	5.39765e-59	-	-	-	-	-	-	-	-	-	-
unigene_6999	Cyprinus_carpio_genome_assembly_common_carp_genome_,scaffold_LG32	92.3423	222	1.46256e-82	-	-	-	-	-	-	-	-	-	-
unigene_6990	Cyprinus_carpio_genome_assembly_common_carp_genome_,scaffold_LG38	83.5503	845	0	-	-	-	-	-	-	-	-	-	-
unigene_6991	PREDICTED:_Danio_rerio_ring_finger_protein_34b_(rnf34b),_transcript_variant_X2,_mRNA_&gt;gi|688575541|ref|XM_009305671.1|_PREDICTED:_Danio_rerio_E3_ubiquitin-protein_ligase_RNF34-like_(LOC103911786),_transcript_variant_X2,_mRNA	89.0355	985	0	PREDICTED:_uncharacterized_protein_LOC568879_isoform_X2_[Danio_rerio]_&gt;gi|688575542|ref|XP_009303946.1|_PREDICTED:_E3_ubiquitin-protein_ligase_RNF34-like_isoform_X2_[Danio_rerio]	91.8089	293	1.95279e-122	sp|Q5NVC7|RNF34_PONAB_E3_ubiquitin-protein_ligase_RNF34_OS=Pongo_abelii_GN=RNF34_PE=2_SV=2	76.9737	152	1.77574e-61	GO:1902042/GO:1901981/GO:0008270/GO:0070936/GO:0061630/GO:0005737/GO:0016567/GO:0016874/GO:0005634/GO:0016020/GO:0035872/GO:0070417/GO:0042787/GO:1901797/GO:0046872/GO:0016607/GO:0006915/GO:2000374/GO:0012505/GO:0008152/GO:0005886/GO:0004842/GO:0031625/GO:0005829/GO:2001271/GO:0005515/GO:0043161/GO:0002039	-
unigene_6992	Cyprinus_carpio_genome_assembly_common_carp_genome_,scaffold_000000050	94.6565	262	6.73752e-110	TCR-alpha_V_segment_II-47_[Danio_rerio]	78.5714	98	2.0486e-48	-	-	-	-	GO:0016021/GO:0016020	-
unigene_6993	Cyprinus_carpio_genome_assembly_common_carp_genome_,scaffold_000000040	93.0966	507	0	PREDICTED:_ryanodine_receptor_3-like_[Danio_rerio]	84.7826	276	1.30209e-93	sp|Q15413|RYR3_HUMAN_Ryanodine_receptor_3_OS=Homo_sapiens_GN=RYR3_PE=1_SV=3	48.5294	272	1.71794e-53	GO:0016020/GO:0005219/GO:0005262/GO:0006874/GO:0005216/GO:0006810/GO:0070588/GO:0055085/GO:0005509/GO:0006811/GO:0016021	-
unigene_6994	Cyprinus_carpio_clone_623671_microsatellite_sequence	89.1213	478	1.25035e-163	ryanodine_receptor_3-like_protein,_partial_[Rhodeus_ocellatus_ocellatus]	70.0935	214	1.87121e-90	sp|Q9TS33|RYR3_RABIT_Ryanodine_receptor_3_OS=Oryctolagus_cuniculus_PE=1_SV=1	69.2708	192	4.73362e-71	GO:0016020/GO:0005219/GO:0005262/GO:0006874/GO:0016021/GO:0006810/GO:0070588/GO:0055085/GO:0005509/GO:0005515/GO:0006811/GO:0034599/GO:0008345/GO:0005216/GO:0031443	-
unigene_6995	Cyprinus_carpio_genome_assembly_common_carp_genome_,scaffold_LG2	95.881	437	0	PREDICTED:_cyclin-dependent_kinase_inhibitor_2A-like_[Danio_rerio]	79.2	125	2.03128e-56	sp|O77617|CDN2A_MONDO_Cyclin-dependent_kinase_inhibitor_2A_OS=Monodelphis_domestica_GN=CDKN2A_PE=2_SV=1	49.2537	134	1.78679e-27	GO:0005737/GO:0016310/GO:0005634/GO:0016301/GO:0007049	ko04110/ko04115/ko05200/ko05206/ko05203/ko05212/ko05214/ko05220/ko05218/ko05219/ko05223/ko05166
unigene_6996	-	-	-	-	PREDICTED:_fibrillin-2,_partial_[Danio_rerio]	37.6712	146	6.20416e-12	-	-	-	-	-	-
unigene_6997	Zebrafish_DNA_sequence_from_clone_DKEY-156C23,_complete_sequence	81.6742	442	2.08558e-91	PREDICTED:_uncharacterized_protein_LOC100535115_isoform_X3_[Danio_rerio]	69.697	132	5.63048e-56	-	-	-	-	GO:0016021/GO:0005432/GO:0016020/GO:0006816/GO:0035725/GO:0003676/GO:0007154/GO:0055085	-
unigene_15599	Danio_rerio_novel_protein_similar_to_vertebrate_solute_carrier_family_6_(neurotransmitter_transporter,_taurine),_member_6_(SLC6A6)_(LOC556480),_mRNA	89.6661	629	0	sodium-_and_chloride-dependent_taurine_transporter_[Danio_rerio]	92.3445	209	2.16927e-133	sp|Q00589|SC6A6_CANFA_Sodium-_and_chloride-dependent_taurine_transporter_OS=Canis_familiaris_GN=SLC6A6_PE=1_SV=2	78.4689	209	1.21504e-106	GO:0016020/GO:0005328/GO:0015293/GO:0015849/GO:0016021/GO:0006810/GO:0015734/GO:0005368/GO:0005369/GO:0005887/GO:0006836/GO:0055085	-
unigene_15598	Cyprinus_carpio_genome_assembly_common_carp_genome_,scaffold_LG12	94.1463	410	7.01304e-175	zinc_finger_and_BTB_domain-containing_protein_45_[Danio_rerio]_&gt;gi|41944553|gb|AAH65986.1|_Zgc:76872_[Danio_rerio]	66.4474	456	3.25782e-143	sp|Q96K62|ZBT45_HUMAN_Zinc_finger_and_BTB_domain-containing_protein_45_OS=Homo_sapiens_GN=ZBTB45_PE=2_SV=1	72	125	6.42424e-51	GO:0005634/GO:0006355/GO:0006351/GO:0003676/GO:0003677/GO:0046872	-
unigene_15595	Uncultured_bacterium_clone_157_16S_ribosomal_RNA_gene,_partial_sequence	95.3353	343	1.32482e-151	hypothetical_protein_[Collinsella_aerofaciens]_&gt;gi|133774810|gb|EBA38630.1|_hypothetical_protein_COLAER_02284_[Collinsella_aerofaciens_ATCC_25986]_&gt;gi|133775023|gb|EBA38843.1|_hypothetical_protein_COLAER_01925_[Collinsella_aerofaciens_ATCC_25986]_&gt;gi|133775241|gb|EBA39061.1|_hypothetical_protein_COLAER_01671_[Collinsella_aerofaciens_ATCC_25986]	70.4545	132	7.66168e-51	-	-	-	-	-	-
unigene_15594	Cyprinus_carpio_genome_assembly_common_carp_genome_,scaffold_000000701	86.0324	988	0	PREDICTED:_coiled-coil_domain-containing_protein_134_[Stegastes_partitus]	92.8571	210	5.01491e-119	sp|Q28F39|CC134_XENTR_Coiled-coil_domain-containing_protein_134_OS=Xenopus_tropicalis_GN=ccdc134_PE=2_SV=1	70.1923	208	4.14796e-85	GO:0016020	-
unigene_15597	Danio_rerio_transmembrane_emp24_protein_transport_domain_containing_5_(tmed5),_mRNA_&gt;gi|32451892|gb|BC054575.1|_Danio_rerio_transmembrane_emp24_protein_transport_domain_containing_5,_mRNA_(cDNA_clone_MGC:63936_IMAGE:6791119),_complete_cds	84.507	994	0	transmembrane_emp24_domain-containing_protein_5_precursor_[Danio_rerio]_&gt;gi|32451893|gb|AAH54575.1|_Transmembrane_emp24_protein_transport_domain_containing_5_[Danio_rerio]	91.3242	219	3.23138e-128	sp|Q9Y3A6|TMED5_HUMAN_Transmembrane_emp24_domain-containing_protein_5_OS=Homo_sapiens_GN=TMED5_PE=1_SV=1	72.7273	198	7.54316e-92	GO:0070971/GO:0006810/GO:0005793/GO:0005801/GO:0016021/GO:0016020/GO:0090161	-
unigene_15596	PREDICTED:_Danio_rerio_GTPase_IMAP_family_member_4-like_(LOC101884429),_mRNA	80	1860	0	PREDICTED:_GTPase_IMAP_family_member_8-like_[Pundamilia_nyererei]	42.4691	810	0	sp|Q8ND71|GIMA8_HUMAN_GTPase_IMAP_family_member_8_OS=Homo_sapiens_GN=GIMAP8_PE=2_SV=2	25.4335	692	2.3308e-38	GO:0005525	-
unigene_15591	Cyprinus_carpio_genome_assembly_common_carp_genome_,scaffold_LG34	86.481	1975	0	membrane-associated_progesterone_receptor_component_2_[Danio_rerio]_&gt;gi|31418224|gb|AAH53415.1|_Progesterone_receptor_membrane_component_2_[Danio_rerio]	95.6522	184	2.61751e-85	sp|O15173|PGRC2_HUMAN_Membrane-associated_progesterone_receptor_component_2_OS=Homo_sapiens_GN=PGRMC2_PE=1_SV=1	82.0896	134	5.72999e-70	GO:0020037/GO:0016021/GO:0016020/GO:0008289/GO:0003707/GO:0012505/GO:0043401/GO:0005496	-
unigene_15590	Cyprinus_carpio_genome_assembly_common_carp_genome_,scaffold_LG6	86.3132	2433	0	Rho_GDP_dissociation_inhibitor_gamma_[Hypophthalmichthys_molitrix]	96.1538	182	2.87842e-116	sp|Q61599|GDIR2_MOUSE_Rho_GDP-dissociation_inhibitor_2_OS=Mus_musculus_GN=Arhgdib_PE=2_SV=3	76.9663	178	1.94204e-93	GO:0005737/GO:0050790/GO:0070062/GO:0005094	ko04962/ko04722
unigene_15593	Cyprinus_carpio_genome_assembly_common_carp_genome_,scaffold_LG46	95.2381	63	1.60345e-17	-	-	-	-	-	-	-	-	-	ko03410
unigene_15592	Cyprinus_carpio_genome_assembly_common_carp_genome_,scaffold_000003386	86.2944	197	9.82767e-52	-	-	-	-	-	-	-	-	-	-
unigene_17999	Cyprinus_carpio_genome_assembly_common_carp_genome_,scaffold_000001187	93.5897	390	5.80644e-162	-	-	-	-	-	-	-	-	-	-
unigene_17998	Cyprinus_carpio_genome_assembly_common_carp_genome_,scaffold_LG32	84.0456	1053	0	PREDICTED:_sodium_channel_modifier_1_isoform_X1_[Danio_rerio]_&gt;gi|126360403|sp|Q2YDS5.1|SCNM1_DANRE_RecName:_Full=Sodium_channel_modifier_1_[Danio_rerio]_&gt;gi|82414846|gb|AAI10092.1|_Sodium_channel_modifier_1_[Danio_rerio]	76.0504	238	7.2117e-110	sp|Q2YDS5|SCNM1_DANRE_Sodium_channel_modifier_1_OS=Danio_rerio_GN=scnm1_PE=2_SV=1	76.0504	238	7.32364e-112	GO:0016607/GO:0005634/GO:0019899/GO:0046872/GO:0008380/GO:0006397	-
unigene_17993	PREDICTED:_Danio_rerio_kinesin_family_member_20Ba_(kif20ba),_transcript_variant_X3,_mRNA	83.2953	3071	0	PREDICTED:_kinesin-like_protein_KIF20B_isoform_X2_[Danio_rerio]	77.9544	1447	0	sp|Q96Q89|KI20B_HUMAN_Kinesin-like_protein_KIF20B_OS=Homo_sapiens_GN=KIF20B_PE=1_SV=3	41.3043	874	7.09795e-157	GO:0008017/GO:0007018/GO:0000166/GO:0005524/GO:0008152/GO:0007088/GO:0005874/GO:0003777	-
unigene_17992	Danio_rerio_family_with_sequence_similarity_133,_member_B_(fam133b),_mRNA_&gt;gi|118764328|gb|BC128660.1|_Danio_rerio_zgc:153800,_mRNA_(cDNA_clone_MGC:153800_IMAGE:8354570),_complete_cds	90.2208	317	7.30689e-111	PREDICTED:_protein_FAM133-like_[Astyanax_mexicanus]	86.9048	84	1.66618e-35	sp|Q5ZLM8|F133_CHICK_Protein_FAM133_OS=Gallus_gallus_GN=FAM133_PE=2_SV=1	81.9277	83	2.12413e-32	GO:0044822	-
unigene_17991	Cyprinus_carpio_genome_assembly_common_carp_genome_,scaffold_000029069	85.2308	650	2.62069e-180	Wu:fi13g07_protein,_partial_[Danio_rerio]	75.6545	382	1.81607e-167	sp|Q5FVG8|GRAM3_RAT_GRAM_domain-containing_protein_3_OS=Rattus_norvegicus_GN=Gramd3_PE=2_SV=1	50.7692	130	2.55207e-33	-	-
unigene_17990	PREDICTED:_Danio_rerio_trafficking_protein_particle_complex_12_(trappc12),_transcript_variant_X1,_mRNA	89.9069	1397	0	PREDICTED:_trafficking_protein_particle_complex_subunit_12_isoform_X1_[Danio_rerio]	81.6062	772	0	sp|Q8K2L8|TPC12_MOUSE_Trafficking_protein_particle_complex_subunit_12_OS=Mus_musculus_GN=Trappc12_PE=1_SV=2	56.5841	767	0	-	-
unigene_17997	Cyprinus_carpio_genome_assembly_common_carp_genome_,scaffold_000010434	93.4911	169	6.25055e-62	PREDICTED:_protein_phosphatase_1_regulatory_subunit_3E-like_[Danio_rerio]	84.3648	307	6.41346e-174	-	-	-	-	GO:0005975/GO:0005977	-
unigene_17996	PREDICTED:_Danio_rerio_si:ch211-121a2.3_(si:ch211-121a2.3),_mRNA	84.4371	906	0	NAD-dependent_protein_deacylase_sirtuin-5,_mitochondrial_[Danio_rerio]_&gt;gi|82183274|sp|Q6DHI5.1|SIR5_DANRE_RecName:_Full=NAD-dependent_protein_deacylase_sirtuin-5,_mitochondrial;_AltName:_Full=Regulatory_protein_SIR2_homolog_5;_Flags:_Precursor_[Danio_rerio]_&gt;gi|49901247|gb|AAH75987.1|_Sirtuin_(silent_mating_type_information_regulation_2_homolog)_5_(S._cerevisiae)_[Danio_rerio]	89.1803	305	0	sp|Q309B1|TR16L_HUMAN_Tripartite_motif-containing_protein_16-like_protein_OS=Homo_sapiens_GN=TRIM16L_PE=2_SV=3	30.0633	316	1.81856e-33	GO:0006476/GO:0008270/GO:0036049/GO:0036048/GO:0036047/GO:0035556/GO:0005737/GO:0005634/GO:0005739/GO:0016740/GO:0005759/GO:0005758/GO:0046872/GO:0016787/GO:2000378/GO:0016757/GO:0036054/GO:0036055/GO:0005829/GO:0005622/GO:0034979/GO:0070403	ko03040
unigene_17995	PREDICTED:_Danio_rerio_component_of_oligomeric_golgi_complex_1_(cog1),_transcript_variant_X2,_mRNA	87.9846	2863	0	PREDICTED:_conserved_oligomeric_Golgi_complex_subunit_1_isoform_X2_[Danio_rerio]	91.309	932	0	sp|Q9Z160|COG1_MOUSE_Conserved_oligomeric_Golgi_complex_subunit_1_OS=Mus_musculus_GN=Cog1_PE=1_SV=3	58.3756	985	0	GO:0008277/GO:0004871/GO:0035556/GO:0005737/GO:0043547/GO:0009968/GO:0005834/GO:0005634/GO:0016020/GO:0032403/GO:0007186/GO:0005794/GO:0038032/GO:0017119/GO:0005096/GO:0006810/GO:0007601/GO:0007603/GO:0005886/GO:0043627/GO:0007399/GO:0016056/GO:0000139/GO:0007212/GO:0015031	-
unigene_17994	Cyprinus_carpio_genome_assembly_common_carp_genome_,scaffold_000029018	90.1316	760	0	coiled-coil_domain-containing_protein_86_[Danio_rerio]	73.8676	287	2.71826e-72	sp|Q9H6F5|CCD86_HUMAN_Coiled-coil_domain-containing_protein_86_OS=Homo_sapiens_GN=CCDC86_PE=1_SV=1	65.8333	120	1.01792e-15	GO:0005515/GO:0005730/GO:0044822/GO:0005654/GO:0016032/GO:0005634	-
unigene_15629	PREDICTED:_Danio_rerio_cell_division_cycle_associated_7a_(cdca7a),_transcript_variant_X1,_mRNA	81.6011	1424	0	PREDICTED:_cell_division_cycle-associated_protein_7_isoform_X1_[Danio_rerio]	80.9524	399	0	sp|Q32PH1|CDCA7_BOVIN_Cell_division_cycle-associated_protein_7_OS=Bos_taurus_GN=CDCA7_PE=2_SV=1	55.1724	319	6.38472e-93	GO:0042127/GO:0006468/GO:0016772/GO:0005634/GO:0005737/GO:0000166/GO:0004674/GO:0051301/GO:0048538/GO:0004672/GO:0005524	-
unigene_15628	Cyprinus_carpio_genome_assembly_common_carp_genome_,scaffold_LG30	82.7586	667	5.29364e-156	transposase_[Nuttalliella_namaqua]	61.3982	329	2.80969e-144	sp|P03934|TC1A_CAEEL_Transposable_element_Tc1_transposase_OS=Caenorhabditis_elegans_GN=tc1a_PE=3_SV=1	40.458	262	1.79551e-55	GO:0004803/GO:0006313/GO:0016192/GO:0045010/GO:0003779/GO:0015074/GO:0016459/GO:0003677/GO:0003774/GO:0005524	-
unigene_15623	PREDICTED:_Danio_rerio_breast_cancer_anti-estrogen_resistance_3_(bcar3),_transcript_variant_X3,_mRNA	86.6175	2847	0	PREDICTED:_breast_cancer_anti-estrogen_resistance_protein_3_isoform_X3_[Danio_rerio]	87.9813	857	0	sp|Q58DL5|BCAR3_BOVIN_Breast_cancer_anti-estrogen_resistance_protein_3_OS=Bos_taurus_GN=BCAR3_PE=2_SV=2	55.7847	873	0	GO:0033138/GO:0043547/GO:0005085/GO:0007165/GO:0002089/GO:0007264	-
unigene_15622	PREDICTED:_Danio_rerio_lysyl-tRNA_synthetase_(kars),_transcript_variant_X1,_mRNA	89.4152	2069	0	lysine--tRNA_ligase_[Danio_rerio]_&gt;gi|49900533|gb|AAH76028.1|_Lysyl-tRNA_synthetase_[Danio_rerio]	93.5216	602	0	sp|Q99MN1|SYK_MOUSE_Lysine--tRNA_ligase_OS=Mus_musculus_GN=Kars_PE=1_SV=1	82.9225	568	0	GO:0004824/GO:0005737/GO:0017101/GO:0004812/GO:0006430/GO:0016597/GO:0015966/GO:0005739/GO:0000166/GO:0015630/GO:0003676/GO:0006418/GO:0000049/GO:0046872/GO:0016874/GO:0006412/GO:0005524	ko00970
unigene_15621	Cyprinus_carpio_proteasome_activator_subunit_2_mRNA,_complete_cds	94.4696	1103	0	proteasome_activator_subunit_2_[Cyprinus_carpio]	96.7213	244	2.4567e-137	sp|Q5E9G3|PSME2_BOVIN_Proteasome_activator_complex_subunit_2_OS=Bos_taurus_GN=PSME2_PE=1_SV=3	59.8361	244	9.42617e-87	GO:0000502/GO:0016020/GO:0008537/GO:0070062	ko03050/ko04612
unigene_15620	Cyprinus_carpio_genome_assembly_common_carp_genome_,scaffold_LG31	94.4866	1977	0	rapunzel_5_[Danio_rerio]_&gt;gi|158254121|gb|AAI53976.1|_Zgc:171577_protein_[Danio_rerio]	92.112	393	0	-	-	-	-	-	ko01230/ko00340
unigene_15627	Danio_rerio_DnaJ_(Hsp40)_homolog,_subfamily_C,_member_1_(dnajc1),_mRNA_&gt;gi|116487776|gb|BC125818.1|_Danio_rerio_zgc:152779,_mRNA_(cDNA_clone_MGC:152779_IMAGE:8157526),_complete_cds	87.0332	1928	0	dnaJ_homolog_subfamily_C_member_1_precursor_[Danio_rerio]_&gt;gi|116487777|gb|AAI25819.1|_Zgc:152779_[Danio_rerio]	87.9473	531	0	sp|Q61712|DNJC1_MOUSE_DnaJ_homolog_subfamily_C_member_1_OS=Mus_musculus_GN=Dnajc1_PE=1_SV=1	58.1888	519	1.04974e-171	GO:0016020/GO:0043022/GO:0006457/GO:0031090/GO:0032781/GO:0005634/GO:0051087/GO:0031965/GO:0045861/GO:0005788/GO:0005789/GO:0001671/GO:0005515/GO:0003677/GO:0006417/GO:0050708/GO:0005886/GO:0003682/GO:0005783/GO:0016021/GO:0043231	ko04141
unigene_15626	Cyprinus_carpio_genome_assembly_common_carp_genome_,scaffold_LG28	87.4028	643	0	Unknown_(protein_for_IMAGE:6523990)_[Danio_rerio]	73.6264	91	5.014e-39	-	-	-	-	GO:0050660/GO:0046983/GO:0045454/GO:0055114/GO:0016491	-
unigene_15625	Danio_rerio_ceroid-lipofuscinosis,_neuronal_6a_(cln6a),_mRNA_&gt;gi|53734673|gb|BC083427.1|_Danio_rerio_ceroid-lipofuscinosis,_neuronal_6,_late_infantile,_variant,_mRNA_(cDNA_clone_MGC:103565_IMAGE:7242005),_complete_cds	90.1053	950	0	ceroid-lipofuscinosis,_neuronal_6a_[Danio_rerio]_&gt;gi|53734674|gb|AAH83427.1|_Ceroid-lipofuscinosis,_neuronal_6,_late_infantile,_variant_[Danio_rerio]_&gt;gi|182890332|gb|AAI64062.1|_Cln6_protein_[Danio_rerio]	94.898	294	0	sp|Q5JZQ8|CLN6_CANFA_Ceroid-lipofuscinosis_neuronal_protein_6_homolog_OS=Canis_familiaris_GN=CLN6_PE=2_SV=1	72.1254	287	7.54835e-141	GO:0031987/GO:0001573/GO:0044265/GO:0030203/GO:0043231/GO:0005634/GO:0016020/GO:0007601/GO:0005788/GO:0007042/GO:0007040/GO:0045862/GO:0008203/GO:0005783/GO:0042803	-
unigene_15624	Cyprinus_carpio_genome_assembly_common_carp_genome_,scaffold_000028874	81.1429	350	3.79354e-67	PREDICTED:_uncharacterized_protein_LOC103911649_[Danio_rerio]	46.0094	213	1.04599e-50	-	-	-	-	GO:0006310/GO:0015074/GO:0003677	-
unigene_27415	Oryzias_latipes_anosmin-1.1_(kal1.1),_mRNA_&gt;gi|88595353|dbj|AB191203.1|_Oryzias_latipes_kal1.1_mRNA_for_anosmin-1.1,_complete_cds	78.7154	794	1.2801e-140	PREDICTED:_anosmin-1-like_[Cynoglossus_semilaevis]	76.7123	292	2.85312e-152	sp|P33005|KALM_CHICK_Anosmin-1_OS=Gallus_gallus_GN=KAL1_PE=2_SV=2	70.3297	273	4.96945e-137	GO:0005201/GO:0016020/GO:0006935/GO:0005615/GO:0009986/GO:0005886/GO:0006928/GO:0010951/GO:0010466/GO:0005578/GO:0030414/GO:0004867/GO:0007155/GO:0007411/GO:0008201/GO:0005576	ko02010
unigene_27414	Cyprinus_carpio_genome_assembly_common_carp_genome_,scaffold_000002356	94.4056	429	0	PREDICTED:_fibrinogen_alpha_chain-like_[Danio_rerio]	77.5362	138	7.72855e-58	sp|P14448|FIBA_CHICK_Fibrinogen_alpha_chain_OS=Gallus_gallus_GN=FGA_PE=1_SV=4	29.8507	134	4.68139e-12	GO:0009897/GO:0045921/GO:0007599/GO:0007596/GO:0007160/GO:0007165/GO:1902042/GO:0031091/GO:0070062/GO:0072377/GO:0072562/GO:0005198/GO:0009986/GO:0031982/GO:2000352/GO:0090277/GO:0005938/GO:0050839/GO:0030168/GO:0005615/GO:0051258/GO:0030674/GO:0050714/GO:0005577/GO:0005576/GO:0005102	-
unigene_27417	Cyprinus_carpio_genome_assembly_common_carp_genome_,scaffold_000029020	93.7097	620	0	PREDICTED:_zinc_finger_homeobox_protein_4_isoform_X2_[Danio_rerio]	95.7143	140	1.31388e-84	sp|Q86UP3|ZFHX4_HUMAN_Zinc_finger_homeobox_protein_4_OS=Homo_sapiens_GN=ZFHX4_PE=1_SV=1	82.0896	134	5.537e-74	GO:0043565/GO:0005634/GO:0006355/GO:0008270/GO:0003676/GO:0003677/GO:0046872	-
unigene_27416	Cyprinus_carpio_genome_assembly_common_carp_genome_,scaffold_000015926	85.8491	318	6.28746e-86	-	-	-	-	-	-	-	-	-	-
unigene_27411	Oryza_sativa_Japonica_Group_Os10g0330000_(Os10g0330000)_mRNA,_complete_cds	99.5699	465	0	hypothetical_protein_OsI_33098_[Oryza_sativa_Indica_Group]	97.4026	154	9.57092e-45	-	-	-	-	GO:0009617/GO:0009738/GO:0005575/GO:0009409/GO:0009408	-
unigene_27410	Cyprinus_carpio_genome_assembly_common_carp_genome_,scaffold_000029045	92.4342	304	2.42771e-118	-	-	-	-	-	-	-	-	-	-
unigene_27413	Zebrafish_DNA_sequence_from_clone_CH211-132F19_in_linkage_group_17,_complete_sequence	87.1681	452	4.89928e-142	PREDICTED:_adenylate_cyclase_type_8_isoform_X1_[Danio_rerio]	88.806	134	4.62281e-75	sp|P40145|ADCY8_HUMAN_Adenylate_cyclase_type_8_OS=Homo_sapiens_GN=ADCY8_PE=1_SV=1	58.4615	130	9.39888e-38	GO:0005886/GO:0004016/GO:0007165/GO:0034199/GO:0035556/GO:0008543/GO:0003091/GO:0016021/GO:0016020/GO:0016849/GO:0000166/GO:0046872/GO:0006171/GO:0005524/GO:0007173/GO:0007268/GO:0048011/GO:0055085/GO:0009190/GO:0007193/GO:0008294/GO:0016829/GO:0044281	-
unigene_27412	Cyprinus_carpio_genome_assembly_common_carp_genome_,scaffold_LG35	91.1704	487	0	-	-	-	-	-	-	-	-	-	-
unigene_27419	Cyprinus_carpio_genome_assembly_common_carp_genome_,scaffold_000001599	84.2173	773	0	olfactory_receptor_class_A_related_1_[Danio_rerio]_&gt;gi|190337130|gb|AAI63621.1|_Zgc:194316_protein_[Danio_rerio]	82.9384	211	3.27184e-112	sp|Q8WN92|VN1R1_GORGO_Vomeronasal_type-1_receptor_1_OS=Gorilla_gorilla_gorilla_GN=VN1R1_PE=3_SV=1	34.6535	202	1.77786e-27	GO:0016021/GO:0007186/GO:0016503	-
unigene_27418	Cyprinus_carpio_genome_assembly_common_carp_genome_,scaffold_LG18	91.6129	310	1.99486e-115	PREDICTED:_uncharacterized_protein_LOC103911757_[Danio_rerio]	64.0625	128	4.07718e-49	-	-	-	-	GO:0016021/GO:0004872	-
unigene_25303	Zebrafish_DNA_sequence_from_clone_CH211-117G3_in_linkage_group_6,_complete_sequence	87.2195	3208	0	PREDICTED:_uncharacterized_protein_LOC101884727_[Danio_rerio]	91.0464	927	0	-	-	-	-	GO:0015074/GO:0008270/GO:0003676	-
unigene_25302	Cyprinus_carpio_genome_assembly_common_carp_genome_,scaffold_LG5	86.1538	260	3.71612e-66	PREDICTED:_uncharacterized_protein_LOC102303653_[Haplochromis_burtoni]	65.3992	263	2.88717e-115	-	-	-	-	GO:0046872	-
unigene_17663	Cyprinus_carpio_genome_assembly_common_carp_genome_,scaffold_000001862	92.8354	1312	0	PREDICTED:_voltage-dependent_P/Q-type_calcium_channel_subunit_alpha-1A_isoform_X4_[Danio_rerio]	86.3454	249	1.99891e-77	sp|O00555|CAC1A_HUMAN_Voltage-dependent_P/Q-type_calcium_channel_subunit_alpha-1A_OS=Homo_sapiens_GN=CACNA1A_PE=1_SV=2	72.5275	91	1.59158e-09	GO:0016020/GO:0016021/GO:0005262/GO:0005216/GO:0006810/GO:0070588/GO:0006816/GO:0005891/GO:0006811/GO:0034765/GO:0005245/GO:0005244/GO:0055085	-
unigene_25300	Ctenopharyngodon_idella_protein_inhibitor_of_activated_STAT-4_(pias4)_mRNA,_complete_cds	93.4052	1577	0	protein_inhibitor_of_activated_STAT-4_[Ctenopharyngodon_idella]	97.0297	505	0	sp|Q9JM05|PIAS4_MOUSE_E3_SUMO-protein_ligase_PIAS4_OS=Mus_musculus_GN=Pias4_PE=1_SV=2	59.2255	439	4.12905e-163	GO:0008022/GO:1990234/GO:1902231/GO:0061665/GO:0046872/GO:0008270/GO:0003677/GO:0007275/GO:0005737/GO:0016605/GO:0016925/GO:0000122/GO:0005634/GO:0003714/GO:0019789/GO:0007259/GO:0005654/GO:0016363/GO:0033235/GO:1902174/GO:0032480/GO:0045892/GO:0008152/GO:0060339/GO:0016874/GO:0031625/GO:0016055/GO:0032088/GO:0006355/GO:0006351/GO:0005515	ko04120/ko04630/ko04064
unigene_25307	Danio_rerio_TAL1_(SCL)_interrupting_locus,_mRNA_(cDNA_clone_MGC:191758_IMAGE:100060067),_complete_cds	83.0054	559	1.50549e-138	RecName:_Full=SCL-interrupting_locus_protein_homolog_[Danio_rerio]	83.0964	1266	0	sp|Q8JGS1|STIL_DANRE_SCL-interrupting_locus_protein_homolog_OS=Danio_rerio_GN=stil_PE=1_SV=2	76.1111	180	8.62497e-83	GO:0005737/GO:0007224/GO:0070050/GO:0007275/GO:0007052/GO:0005515/GO:0010171/GO:0051225	-
unigene_17664	Cyprinus_carpio_genome_assembly_common_carp_genome_,scaffold_LG50	87.1921	406	1.19208e-123	PREDICTED:_voltage-dependent_P/Q-type_calcium_channel_subunit_alpha-1A-like_[Takifugu_rubripes]	96.875	32	1.13606e-08	-	-	-	-	GO:0016020/GO:0016021/GO:0005262/GO:0005216/GO:0006810/GO:0070588/GO:0006816/GO:0005891/GO:0006811/GO:0034765/GO:0005245/GO:0005244/GO:0055085	-
unigene_17667	Danio_rerio_mutS_homolog_2_(E._coli)_(msh2),_mRNA_&gt;gi|28278395|gb|BC044370.1|_Danio_rerio_mutS_homolog_2_(E._coli),_mRNA_(cDNA_clone_MGC:55333_IMAGE:2601031),_complete_cds	88.9669	2991	0	DNA_mismatch_repair_protein_Msh2_[Danio_rerio]_&gt;gi|28278396|gb|AAH44370.1|_MutS_homolog_2_(E._coli)_[Danio_rerio]	94.8718	936	0	sp|Q5XXB5|MSH2_CHLAE_DNA_mismatch_repair_protein_Msh2_OS=Chlorocebus_aethiops_GN=MSH2_PE=2_SV=1	72.098	939	0	GO:0000287/GO:0019901/GO:0032143/GO:0045190/GO:0006298/GO:0030983/GO:0043524/GO:0003677/GO:0000228/GO:0007049/GO:0010165/GO:0001701/GO:0031573/GO:0006301/GO:0005634/GO:0006281/GO:0000166/GO:0005654/GO:0030183/GO:0032138/GO:0032137/GO:0003690/GO:0019237/GO:0005524/GO:0019724/GO:0032139/GO:0000403/GO:0045128/GO:0006974/GO:0006311/GO:0043531/GO:0016020/GO:0043570/GO:0042771/GO:0008094/GO:0000400/GO:…	ko03430/ko05200/ko05210
unigene_17666	PREDICTED:_Danio_rerio_calcium_channel,_voltage-dependent,_P/Q_type,_alpha_1A_subunit,_a_(cacna1aa),_transcript_variant_X5,_mRNA	90.7692	650	0	PREDICTED:_voltage-dependent_P/Q-type_calcium_channel_subunit_alpha-1A_isoform_X1_[Danio_rerio]	94.1718	326	1.07218e-169	sp|O00555|CAC1A_HUMAN_Voltage-dependent_P/Q-type_calcium_channel_subunit_alpha-1A_OS=Homo_sapiens_GN=CACNA1A_PE=1_SV=2	62.3318	223	8.28665e-45	GO:0005262/GO:0008331/GO:0030425/GO:0005891/GO:0044281/GO:0007270/GO:0034765/GO:0048265/GO:0005737/GO:0032353/GO:0016021/GO:0016020/GO:0055085/GO:0046872/GO:0043025/GO:0006811/GO:0050877/GO:0005216/GO:0006810/GO:0050796/GO:0021750/GO:0019905/GO:0021679/GO:0005886/GO:0016049/GO:0042995/GO:0006006/GO:0070588/GO:0005515/GO:0005245/GO:0005244/GO:0005634	-
unigene_17668	Cyprinus_carpio_genome_assembly_common_carp_genome_,scaffold_LG6	91.7443	2362	0	Chromobox_homolog_4_(Pc_class_homolog,_Drosophila)_[Danio_rerio]	78.8845	502	0	sp|O55187|CBX4_MOUSE_E3_SUMO-protein_ligase_CBX4_OS=Mus_musculus_GN=Cbx4_PE=1_SV=2	43.4234	555	4.33918e-89	GO:0016607/GO:0044212/GO:0016604/GO:0035064/GO:0031519/GO:0016925/GO:0000122/GO:0035102/GO:0005634/GO:0006355/GO:0051219/GO:0032183/GO:0019899/GO:0003727/GO:0045892/GO:0006351/GO:0005515/GO:0003682/GO:0016874/GO:0016568	-
unigene_25309	Cyprinus_carpio_genome_assembly_common_carp_genome_,scaffold_LG23	84.1847	1018	0	PREDICTED:_ras-related_protein_Rab-19_isoform_X2_[Danio_rerio]	82.0513	234	8.81775e-124	sp|A4D1S5|RAB19_HUMAN_Ras-related_protein_Rab-19_OS=Homo_sapiens_GN=RAB19_PE=2_SV=2	64.3836	219	5.07528e-86	GO:0005622/GO:0070062/GO:0006886/GO:0016020/GO:0003924/GO:0006913/GO:0000166/GO:0007165/GO:0008152/GO:0015031/GO:0007264/GO:0005525	-
unigene_25308	Danio_rerio_protein_phosphatase_1,_regulatory_subunit_10_(ppp1r10),_transcript_variant_1,_mRNA	86.2769	3250	0	PREDICTED:_serine/threonine-protein_phosphatase_1_regulatory_subunit_10-like_isoform_X1_[Astyanax_mexicanus]_&gt;gi|597771352|ref|XP_007249457.1|_PREDICTED:_serine/threonine-protein_phosphatase_1_regulatory_subunit_10-like_isoform_X2_[Astyanax_mexicanus]	85.6025	639	0	sp|Q6GLQ4|PP1RA_XENLA_Serine/threonine-protein_phosphatase_1_regulatory_subunit_10_OS=Xenopus_laevis_GN=ppp1r10_PE=2_SV=1	59.9681	627	3.00575e-171	GO:0005634/GO:0044822/GO:0004864/GO:0006351/GO:0003677/GO:0000785/GO:0046872/GO:0072357/GO:0043086/GO:0003723	-
unigene_12019	Cyprinus_carpio_genome_assembly_common_carp_genome_,scaffold_LG48	88	325	3.77716e-97	PREDICTED:_uncharacterized_protein_LOC100695163_isoform_X1_[Oreochromis_niloticus]	49.652	431	2.41939e-129	-	-	-	-	GO:0008152/GO:0016567/GO:0004842/GO:0015074/GO:0003676/GO:0003677/GO:0016874	-
unigene_12018	Cyprinus_carpio_genome_assembly_common_carp_genome_,scaffold_000001716	96.2617	107	1.03152e-40	-	-	-	-	-	-	-	-	-	-
unigene_21811	PREDICTED:_Danio_rerio_threonine--tRNA_ligase,_cytoplasmic-like_(LOC100333765),_partial_mRNA	86.4048	993	0	PREDICTED:_regulation_of_nuclear_pre-mRNA_domain-containing_protein_2_[Danio_rerio]	68.4449	881	0	sp|A2RTX5|SYTC2_HUMAN_Probable_threonine--tRNA_ligase_2,_cytoplasmic_OS=Homo_sapiens_GN=TARSL2_PE=1_SV=1	52.5847	561	0	GO:0006435/GO:0005737/GO:0004812/GO:0004829/GO:0000166/GO:0043039/GO:0016876/GO:0006418/GO:0016591/GO:0016874/GO:0005524	-
unigene_8458	Cyprinus_carpio_genome_assembly_common_carp_genome_,scaffold_LG8	97.8261	46	9.81946e-12	-	-	-	-	-	-	-	-	-	-
unigene_21817	Danio_rerio_U2_small_nuclear_RNA_auxiliary_factor_2b_(u2af2b),_mRNA_&gt;gi|41389015|gb|BC065869.1|_Danio_rerio_U2_small_nuclear_RNA_auxiliary_factor_2b,_mRNA_(cDNA_clone_MGC:77804_IMAGE:7001400),_complete_cds	90.9468	1447	0	U2_small_nuclear_RNA_auxiliary_factor_2b_[Danio_rerio]_&gt;gi|41389016|gb|AAH65869.1|_U2_small_nuclear_RNA_auxiliary_factor_2b_[Danio_rerio]	93.6975	476	0	sp|P26368|U2AF2_HUMAN_Splicing_factor_U2AF_65_kDa_subunit_OS=Homo_sapiens_GN=U2AF2_PE=1_SV=4	84.5041	484	0	GO:0019899/GO:0003676/GO:0048025/GO:0030529/GO:0016607/GO:0005654/GO:0005634/GO:0000166/GO:0070742/GO:0010467/GO:0019013/GO:0006366/GO:0006369/GO:0008380/GO:0006406/GO:0033120/GO:0005515/GO:0031124/GO:0044822/GO:0046660/GO:0000398/GO:0003723/GO:0000974/GO:0005681/GO:0006397	ko03040
unigene_21816	Cyprinus_carpio_genome_assembly_common_carp_genome_,scaffold_LG28	93.2606	2567	0	toll-like_receptor_1_[Ctenopharyngodon_idella]	82.4873	788	0	sp|Q6TNU3|INT10_DANRE_Integrator_complex_subunit_10_OS=Danio_rerio_GN=ints10_PE=2_SV=1	88.5584	437	0	GO:0016180/GO:0002755/GO:0045410/GO:0050707/GO:0042088/GO:0042496/GO:0045087/GO:0034150/GO:0032039/GO:0002376/GO:0004888/GO:0007165/GO:0006954/GO:0006955/GO:0002224/GO:0016020/GO:0005634/GO:0016021	-
unigene_21815	PREDICTED:_Danio_rerio_spondin_1b_(spon1b),_transcript_variant_X1,_mRNA	86.7095	3115	0	Spon1b_protein_[Danio_rerio]	92.528	803	0	sp|Q9W770|SPON1_CHICK_Spondin-1_OS=Gallus_gallus_GN=SPON1_PE=2_SV=1	72.6115	785	0	GO:0005576/GO:0005615/GO:0031012	-
unigene_21814	-	-	-	-	PREDICTED:_uncharacterized_protein_LOC101885345_[Danio_rerio]_&gt;gi|688540823|ref|XP_009297368.1|_PREDICTED:_uncharacterized_protein_LOC101885345_[Danio_rerio]	37.2093	129	6.79455e-16	sp|O08600|NUCG_MOUSE_Endonuclease_G,_mitochondrial_OS=Mus_musculus_GN=Endog_PE=2_SV=1	35.514	107	4.64137e-14	GO:0016787/GO:0001701/GO:0003676/GO:0004518/GO:0034612/GO:0006309/GO:0043065/GO:0046677/GO:0005739/GO:0008152/GO:0046872	-
unigene_12011	Ctenopharyngodon_idella_Smad3_mRNA,_complete_cds	94.4737	380	1.48441e-162	Smad3_[Ctenopharyngodon_idella]	98.9399	283	0	sp|P84023|SMAD3_CHICK_Mothers_against_decapentaplegic_homolog_3_OS=Gallus_gallus_GN=SMAD3_PE=2_SV=1	82.8125	128	1.29127e-60	GO:0007492/GO:0048617/GO:0032909/GO:0090263/GO:0005518/GO:0042110/GO:0035413/GO:0003677/GO:0001649/GO:0051894/GO:0005737/GO:0043565/GO:0005637/GO:0005634/GO:0005654/GO:0070412/GO:0003690/GO:0030878/GO:0042802/GO:0008285/GO:0030335/GO:0005667/GO:0006919/GO:0019901/GO:0000790/GO:0001102/GO:0005886/GO:0050678/GO:0007179/GO:0071144/GO:0043234/GO:0043235/GO:0031625/GO:0030618/GO:0003700/GO:0005622/GO:…	-
unigene_12010	Danio_rerio_protein_tyrosine_phosphatase,_receptor_type,_f_polypeptide_(PTPRF),_interacting_protein_(liprin),_alpha_4_(ppfia4),_mRNA	89.1762	2282	0	liprin-alpha-4_[Danio_rerio]	94.9934	759	0	sp|O75334|LIPA2_HUMAN_Liprin-alpha-2_OS=Homo_sapiens_GN=PPFIA2_PE=1_SV=2	64.8294	762	0	GO:0048786	-
unigene_12013	Cyprinus_carpio_genome_assembly_common_carp_genome_,scaffold_LG5	99.2424	132	3.49046e-59	PREDICTED:_microsomal_glutathione_S-transferase_1-like_[Astyanax_mexicanus]	82.906	117	6.38044e-55	sp|P79382|MGST1_PIG_Microsomal_glutathione_S-transferase_1_OS=Sus_scrofa_GN=MGST1_PE=2_SV=3	59.8291	117	1.32471e-37	GO:0004364/GO:0006749/GO:0005739/GO:0005743/GO:0016740/GO:0055114/GO:0008152/GO:0071449/GO:0004602	ko00480/ko00980/ko00982/ko05204
unigene_12012	Cyprinus_carpio_genome_assembly_common_carp_genome_,scaffold_000000385	88.2353	187	7.16463e-54	-	-	-	-	-	-	-	-	-	-
unigene_12015	Cyprinus_carpio_genome_assembly_common_carp_genome_,scaffold_000000192	94.4954	218	7.77026e-89	PREDICTED:_uncharacterized_protein_LOC100137114_isoform_X1_[Danio_rerio]	70	110	5.56062e-50	sp|Q96LD4|TRI47_HUMAN_Tripartite_motif-containing_protein_47_OS=Homo_sapiens_GN=TRIM47_PE=1_SV=2	30.4762	105	7.42149e-11	GO:0035556/GO:0046872/GO:0008270/GO:0005622	-
unigene_12014	Danio_rerio_homeobox_B7a_(hoxb7a),_mRNA	84.6847	1221	0	homeobox_protein_Hox-B7a_[Danio_rerio]_&gt;gi|60392411|sp|Q8AWY9.1|HXB7A_DANRE_RecName:_Full=Homeobox_protein_Hox-B7a;_Short=Hox-B7_[Danio_rerio]_&gt;gi|26984635|emb|CAD59112.1|_SI:dZ254O17.2_(homeo_box_protein_B7a)_[Danio_rerio]_&gt;gi|190338728|gb|AAI63357.1|_Homeo_box_B7a_[Danio_rerio]_&gt;gi|190339800|gb|AAI63361.1|_Homeo_box_B7a_[Danio_rerio]	94.8598	214	1.79297e-129	sp|Q8AWY9|HXB7A_DANRE_Homeobox_protein_Hox-B7a_OS=Danio_rerio_GN=hoxb7a_PE=2_SV=1	94.8598	214	1.8208e-131	GO:0005737/GO:0043565/GO:0009952/GO:0048704/GO:0003700/GO:0005634/GO:0030099/GO:0090190/GO:0006355/GO:0006351/GO:0003677/GO:0007275	-
unigene_12017	Danio_rerio_zgc:136363,_mRNA_(cDNA_clone_MGC:136363_IMAGE:8105578),_complete_cds	86.6667	735	0	Zgc:136363_[Danio_rerio]	84.6473	241	4.8776e-148	sp|Q7T012|HDHD3_DANRE_Haloacid_dehalogenase-like_hydrolase_domain-containing_protein_3_OS=Danio_rerio_GN=hdhd3_PE=2_SV=1	83.4711	242	1.4365e-146	GO:0016311/GO:0016787/GO:0005739/GO:0008967/GO:0008152	-
unigene_8454	Cyprinus_carpio_genome_assembly_common_carp_genome_,scaffold_000002330	88.6154	1300	0	PREDICTED:_sterile_alpha_motif_domain-containing_protein_9-like_[Astyanax_mexicanus]	46.9602	477	1.24072e-125	sp|Q69Z37|SAM9L_MOUSE_Sterile_alpha_motif_domain-containing_protein_9-like_OS=Mus_musculus_GN=Samd9l_PE=1_SV=2	28.0835	527	3.25892e-36	GO:0042176/GO:0035726/GO:0002244/GO:0005515/GO:0048536/GO:0017145/GO:0005769/GO:0034058	-
unigene_28096	Cyprinus_carpio_genome_assembly_common_carp_genome_,scaffold_000001417	94.723	379	2.34579e-164	-	-	-	-	-	-	-	-	-	-
unigene_26452	Cyprinus_carpio_genome_assembly_common_carp_genome_,scaffold_LG5	95.157	1115	0	PREDICTED:_transmembrane_protein_132C-like_[Danio_rerio]	96.1722	418	0	sp|Q8N3T6|T132C_HUMAN_Transmembrane_protein_132C_OS=Homo_sapiens_GN=TMEM132C_PE=2_SV=3	48.0984	447	5.00057e-115	GO:0016021	-
unigene_26453	Cyprinus_carpio_genome_assembly_common_carp_genome_,scaffold_000003727	96.5409	318	5.22252e-145	-	-	-	-	-	-	-	-	-	-
unigene_26450	Cyprinus_carpio_genome_assembly_common_carp_genome_,scaffold_LG27	92.3664	131	1.31833e-43	-	-	-	-	-	-	-	-	-	-
unigene_26451	Oryza_glaberrima_plastid,_complete_genome	100	802	0	F0F1-type_ATP_synthase,_beta_subunit_[Medicago_truncatula]	94.958	119	1.32923e-94	sp|P0C2Z3|ATPE_ORYSJ_ATP_synthase_epsilon_chain,_chloroplastic_OS=Oryza_sativa_subsp._japonica_GN=atpE_PE=3_SV=1	100	137	2.45631e-81	GO:0045261/GO:0009535/GO:0016820/GO:0015992/GO:0046933/GO:0046034/GO:0006810/GO:0015991/GO:0000166/GO:0033178/GO:0015986/GO:0046961/GO:0005886/GO:0009536/GO:0016020/GO:0009579/GO:0006754/GO:0006811/GO:0005524/GO:0009507	-
unigene_26456	PREDICTED:_Danio_rerio_protein_NLRC3_(LOC100332268),_mRNA	100	34	1.63138e-06	-	-	-	-	-	-	-	-	-	-
unigene_26457	-	-	-	-	PREDICTED:_arachidonate_5-lipoxygenase_[Danio_rerio]	64.7541	122	3.29326e-46	sp|P09917|LOX5_HUMAN_Arachidonate_5-lipoxygenase_OS=Homo_sapiens_GN=ALOX5_PE=1_SV=2	55.814	129	1.7239e-40	GO:0005737/GO:0016363/GO:0004051/GO:0005615/GO:0051213/GO:0002540/GO:0005641/GO:0005635/GO:0016702/GO:0005634/GO:0006691/GO:0031965/GO:0019370/GO:0006954/GO:0005506/GO:0046872/GO:0005829/GO:0055114/GO:0016491	-
unigene_26454	Cyprinus_carpio_genome_assembly_common_carp_genome_,scaffold_000028993	95.9959	974	0	Transposase_[Dicentrarchus_labrax]	44.4444	189	2.21063e-69	sp|Q6R2W3|SCND3_HUMAN_SCAN_domain-containing_protein_3_OS=Homo_sapiens_GN=ZBED9_PE=2_SV=1	28.1481	135	9.2875e-23	GO:0046983/GO:0003676	-
unigene_21153	PREDICTED:_Danio_rerio_family_with_sequence_similarity_149,_member_B1_(fam149b1),_transcript_variant_X1,_mRNA	86.1933	2028	0	PREDICTED:_protein_FAM149B1_isoform_X1_[Danio_rerio]	85.5639	665	0	sp|A1L253|F149B_DANRE_Protein_FAM149B1_OS=Danio_rerio_GN=fam149b1_PE=2_SV=1	79.6258	481	0	-	-
unigene_26458	Cyprinus_carpio_genome_assembly_common_carp_genome_,scaffold_000002446	90.9091	363	2.45428e-134	PREDICTED:_single-minded_homolog_2_[Astyanax_mexicanus]	50.4348	115	6.84209e-08	-	-	-	-	-	-
unigene_26459	Cyprinus_carpio_genome_assembly_common_carp_genome_,scaffold_000000244	86.0335	716	0	-	-	-	-	-	-	-	-	-	-
unigene_21158	PREDICTED:_Danio_rerio_pyruvate_dehydrogenase_kinase,_isozyme_2a_(pdk2a),_mRNA	88.0952	1512	0	PREDICTED:_[Pyruvate_dehydrogenase_(acetyl-transferring)]_kinase_isozyme_2,_mitochondrial_[Danio_rerio]	94.3765	409	0	sp|Q9JK42|PDK2_MOUSE_[Pyruvate_dehydrogenase_(acetyl-transferring)]_kinase_isozyme_2,_mitochondrial_OS=Mus_musculus_GN=Pdk2_PE=1_SV=2	73.5294	408	0	GO:0016310/GO:0010906/GO:0042593/GO:0004672/GO:0072332/GO:0005737/GO:0005967/GO:0006885/GO:0010565/GO:0005739/GO:0000166/GO:0005654/GO:0016740/GO:0006111/GO:0005759/GO:0005524/GO:0042803/GO:0008286/GO:0016301/GO:0034614/GO:0004740/GO:0005975/GO:0044237/GO:0005515/GO:0031670/GO:0010510/GO:0006006/GO:0044281	-
unigene_21159	Cyprinus_carpio_genome_assembly_common_carp_genome_,scaffold_LG3	95.3846	325	3.25127e-143	T_cell_antigen_receptor_alpha_chain_VJC_region_[Cyprinus_carpio]	84.2593	108	2.29115e-57	sp|P06323|TVA3_MOUSE_T-cell_receptor_alpha_chain_V_region_CTL-F3_OS=Mus_musculus_PE=1_SV=1	34.1176	85	2.24899e-07	GO:0016020	-
unigene_20449	Danio_rerio_SEC63_homolog_(S._cerevisiae)_(sec63),_mRNA_&gt;gi|49901094|gb|BC076198.1|_Danio_rerio_SEC63-like_(S._cerevisiae),_mRNA_(cDNA_clone_MGC:92718_IMAGE:7075645),_complete_cds	90.9091	2431	0	translocation_protein_SEC63_homolog_[Danio_rerio]_&gt;gi|49901095|gb|AAH76198.1|_SEC63-like_(S._cerevisiae)_[Danio_rerio]	94.8966	725	0	sp|Q8VHE0|SEC63_MOUSE_Translocation_protein_SEC63_homolog_OS=Mus_musculus_GN=Sec63_PE=2_SV=4	71.1354	731	0	GO:0008565/GO:0016020/GO:0010259/GO:0042552/GO:0005783/GO:0030968/GO:0044822/GO:0006810/GO:0006620/GO:0006614/GO:0005622/GO:0015031/GO:0006807/GO:0001889/GO:0031204/GO:0072001/GO:0005789/GO:0016021	ko03060/ko04141
unigene_28506	PREDICTED:_Danio_rerio_cadherin,_EGF_LAG_seven-pass_G-type_receptor_3_(celsr3),_transcript_variant_X3,_mRNA	88.8218	331	5.83918e-110	PREDICTED:_cadherin_EGF_LAG_seven-pass_G-type_receptor_3_isoform_X1_[Danio_rerio]	93.6364	110	1.49964e-61	sp|Q91ZI0|CELR3_MOUSE_Cadherin_EGF_LAG_seven-pass_G-type_receptor_3_OS=Mus_musculus_GN=Celsr3_PE=2_SV=2	52.0408	98	9.69356e-24	GO:0004930/GO:0007156/GO:0004871/GO:0008152/GO:0016021/GO:0016020/GO:1902358/GO:0015116/GO:0003824/GO:0004888/GO:0008271/GO:0005509/GO:0007166/GO:0008272/GO:0007155/GO:0005886/GO:0046872/GO:0007186/GO:0055085/GO:0007165	-
unigene_28507	Cyprinus_carpio_genome_assembly_common_carp_genome_,scaffold_000025620	94.3049	597	0	PREDICTED:_glycerophosphodiester_phosphodiesterase_domain-containing_protein_5-like_isoform_X2_[Danio_rerio]	88.7755	196	1.01738e-108	sp|Q3KTM2|GDPD5_CHICK_Glycerophosphodiester_phosphodiesterase_domain-containing_protein_5_OS=Gallus_gallus_GN=GDPD5_PE=1_SV=1	54.359	195	1.11187e-58	GO:0008889/GO:0006071/GO:0006629/GO:0008081	-
unigene_28504	Cyprinus_carpio_genome_assembly_common_carp_genome_,scaffold_000001624	88.3721	215	3.2568e-62	-	-	-	-	-	-	-	-	-	-
unigene_28505	Cyprinus_carpio_genome_assembly_common_carp_genome_,scaffold_LG18	94.9799	498	0	-	-	-	-	-	-	-	-	-	-
unigene_28502	Cyprinus_carpio_genome_assembly_common_carp_genome_,scaffold_000001004	87.1671	413	3.23784e-123	-	-	-	-	-	-	-	-	-	-
unigene_28503	Danio_rerio_synapsin_III_mRNA,_complete_cds	86.2069	377	1.94387e-110	synapsin_III_[Danio_rerio]	87.5969	129	4.43493e-78	sp|O70441|SYN3_RAT_Synapsin-3_OS=Rattus_norvegicus_GN=Syn3_PE=1_SV=1	70.3125	128	1.62264e-62	GO:0008152/GO:0003824/GO:0007269/GO:0005524/GO:0008021	ko02010
unigene_28500	Cyprinus_carpio_genome_assembly_common_carp_genome_,scaffold_LG27	93.8104	517	0	novel_protein_similar_to_vertebrate_sorbin_and_SH3_domain_containing_2_(SORBS2)_[Danio_rerio]	80	95	1.06568e-40	sp|Q3UTJ2|SRBS2_MOUSE_Sorbin_and_SH3_domain-containing_protein_2_OS=Mus_musculus_GN=Sorbs2_PE=1_SV=2	52.7027	74	2.28062e-10	GO:0007155/GO:0007015/GO:0016477	-
unigene_28501	Cyprinus_carpio_genome_assembly_common_carp_genome_,scaffold_000000083	86.692	263	9.68677e-72	-	-	-	-	-	-	-	-	-	-
unigene_6451	PREDICTED:_Danio_rerio_osteoclast_stimulating_factor_1_(ostf1),_transcript_variant_X1,_mRNA	91.3357	831	0	osteoclast-stimulating_factor_1_[Danio_rerio]_&gt;gi|688553233|ref|XP_009299439.1|_PREDICTED:_osteoclast-stimulating_factor_1_isoform_X1_[Danio_rerio]_&gt;gi|82203611|sp|Q6TGW5.1|OSTF1_DANRE_RecName:_Full=Osteoclast-stimulating_factor_1_[Danio_rerio]_&gt;gi|37681893|gb|AAQ97824.1|_osteoclast_stimulating_factor_1_[Danio_rerio]_&gt;gi|148725732|emb|CAN88794.1|_osteoclast_stimulating_factor_1_[Danio…	97.549	204	5.15795e-134	sp|Q6TGW5|OSTF1_DANRE_Osteoclast-stimulating_factor_1_OS=Danio_rerio_GN=ostf1_PE=2_SV=1	97.549	204	5.23802e-136	GO:0005737/GO:0017124/GO:0070062	-
unigene_28509	Cyprinus_carpio_genome_assembly_common_carp_genome_,scaffold_LG9	94.1267	647	0	-	-	-	-	-	-	-	-	-	-
unigene_20448	-	-	-	-	RecName:_Full=Receptor-type_tyrosine-protein_phosphatase_C;_AltName:_Full=Leukocyte_common_antigen;_AltName:_CD_antigen=CD45;_Flags:_Precursor_[Cyprinus_carpio]_&gt;gi|7106471|dbj|BAA92179.1|_CD45_[Cyprinus_carpio]	35.5401	287	7.1518e-45	sp|Q9IBD8|PTPRC_CYPCA_Receptor-type_tyrosine-protein_phosphatase_C_OS=Cyprinus_carpio_GN=ptprc_PE=2_SV=1	35.5401	287	7.26281e-47	GO:0009897/GO:0016791/GO:0016311/GO:0006470/GO:0044770/GO:0006469/GO:0035335/GO:0005925/GO:0070062/GO:0016021/GO:0016020/GO:0051209/GO:0002244/GO:0030183/GO:2000648/GO:0048539/GO:0016787/GO:0050852/GO:0050853/GO:0050855/GO:0050857/GO:0045577/GO:0042100/GO:0042102/GO:0019901/GO:0043395/GO:0005887/GO:0005886/GO:0046641/GO:0008201/GO:0051607/GO:0051726/GO:0004725/GO:0004721/GO:0071944/GO:0030217/GO:…	-
unigene_21109	Cyprinus_carpio_genome_assembly_common_carp_genome_,scaffold_LG30	95.6874	2342	0	kelch-like_protein_11_[Danio_rerio]_&gt;gi|28277814|gb|AAH45881.1|_Kelch-like_11_(Drosophila)_[Danio_rerio]	98.38	679	0	sp|Q8CE33|KLH11_MOUSE_Kelch-like_protein_11_OS=Mus_musculus_GN=Klhl11_PE=2_SV=1	75	640	0	GO:0046912/GO:0044262/GO:0003824/GO:0003878/GO:0048037/GO:0008152/GO:0004775/GO:0005524	-
unigene_21108	Cyprinus_carpio_genome_assembly_common_carp_genome_,scaffold_000001761	85.3234	402	1.38438e-108	-	-	-	-	-	-	-	-	-	-
unigene_21105	Cyprinus_carpio_genome_assembly_common_carp_genome_,scaffold_000000749	95.7491	1435	0	fucose-1-phosphate_guanylyltransferase_[Danio_rerio]	84.4948	574	0	sp|O14772|FPGT_HUMAN_Fucose-1-phosphate_guanylyltransferase_OS=Homo_sapiens_GN=FPGT_PE=1_SV=2	53.0225	579	0	GO:0005737/GO:0016779/GO:0003824/GO:0016772/GO:0000166/GO:0047341/GO:0016740/GO:0008152/GO:0006004/GO:0005525	ko00051/ko00520
unigene_21104	PREDICTED:_Danio_rerio_FtsJ_RNA_methyltransferase_homolog_1_(E._coli)_(ftsj1),_transcript_variant_X1,_mRNA	89.7939	1019	0	FtsJ_homolog_1_(E._coli)_[Danio_rerio]	95.0464	323	0	sp|Q9UET6|TRM7_HUMAN_Putative_tRNA_(cytidine(32)/guanosine(34)-2&apos;-O)-methyltransferase_OS=Homo_sapiens_GN=FTSJ1_PE=1_SV=2	77.7397	292	8.76899e-145	GO:0005737/GO:0030488/GO:0008033/GO:0001510/GO:0016740/GO:0002128/GO:0008175/GO:0002181/GO:0008168/GO:0032259	-
unigene_21107	Danio_rerio_GRB10_interacting_GYF_protein_2_(gigfy2),_mRNA_&gt;gi|68534530|gb|BC098603.1|_Danio_rerio_zgc:111944,_mRNA_(cDNA_clone_MGC:111944_IMAGE:3816445),_complete_cds	88.2992	3222	0	PERQ_amino_acid-rich_with_GYF_domain-containing_protein_2_[Danio_rerio]_&gt;gi|122064902|sp|Q4KME6.1|PERQ2_DANRE_RecName:_Full=PERQ_amino_acid-rich_with_GYF_domain-containing_protein_2;_AltName:_Full=Trinucleotide_repeat-containing_gene_15_protein_[Danio_rerio]_&gt;gi|68534531|gb|AAH98603.1|_Zgc:111944_[Danio_rerio]	87.1762	772	0	sp|Q4KME6|PERQ2_DANRE_PERQ_amino_acid-rich_with_GYF_domain-containing_protein_2_OS=Danio_rerio_GN=gigyf2_PE=2_SV=1	86.5285	772	0	GO:0016787/GO:0036459/GO:0006511/GO:0006508/GO:0008233/GO:0008234	-
unigene_21106	PREDICTED:_Astyanax_mexicanus_ubiquitin_specific_peptidase_47_(usp47),_transcript_variant_X2,_mRNA	85.1581	2594	0	PREDICTED:_ubiquitin_carboxyl-terminal_hydrolase_47_isoform_X2_[Astyanax_mexicanus]	93.7136	859	0	sp|Q96K76|UBP47_HUMAN_Ubiquitin_carboxyl-terminal_hydrolase_47_OS=Homo_sapiens_GN=USP47_PE=1_SV=3	80.0895	894	0	GO:0030307/GO:0034644/GO:0008233/GO:0042981/GO:0008234/GO:0005737/GO:0043161/GO:0005634/GO:0004843/GO:0006511/GO:0071987/GO:0006508/GO:0016579/GO:0016787/GO:0006284/GO:0061136/GO:0043066/GO:0006974/GO:0010972/GO:0045892/GO:0035520/GO:0036459/GO:0042493/GO:0043154/GO:0004197/GO:0019005	-
unigene_21101	PREDICTED:_Danio_rerio_stromal_antigen_2a_(stag2a),_transcript_variant_X1,_mRNA	89.229	4410	0	PREDICTED:_cohesin_subunit_SA-2_isoform_X2_[Danio_rerio]	93.5382	1269	0	sp|Q8N3U4|STAG2_HUMAN_Cohesin_subunit_SA-2_OS=Homo_sapiens_GN=STAG2_PE=1_SV=3	75.1773	1269	0	GO:0019827/GO:0045111/GO:0015629/GO:0005730/GO:0005634/GO:0016020/GO:0032876/GO:0005886/GO:0000785/GO:0003682/GO:0007062	ko04110/ko04111/ko04113
unigene_21100	PREDICTED:_Danio_rerio_si:ch73-93k15.2_(si:ch73-93k15.2),_transcript_variant_X3,_mRNA	86.4499	1845	0	PREDICTED:_GRAM_domain-containing_protein_1C_isoform_X1_[Danio_rerio]_&gt;gi|528519826|ref|XP_005162786.1|_PREDICTED:_GRAM_domain-containing_protein_1C_isoform_X1_[Danio_rerio]	90.02	501	0	sp|Q8IYS0|GRM1C_HUMAN_GRAM_domain-containing_protein_1C_OS=Homo_sapiens_GN=GRAMD1C_PE=1_SV=2	44.2913	508	9.1989e-97	GO:0016021/GO:0016020	-
unigene_21103	PREDICTED:_Danio_rerio_transmembrane_protein_120B_(tmem120b),_transcript_variant_X1,_mRNA	92.1606	1046	0	PREDICTED:_transmembrane_protein_120B_isoform_X1_[Danio_rerio]_&gt;gi|123889161|sp|Q1LY80.1|T120B_DANRE_RecName:_Full=Transmembrane_protein_120B_[Danio_rerio]_&gt;gi|94732490|emb|CAK10778.1|_novel_protein_(zgc:110614)_[Danio_rerio]	94.4954	327	0	sp|Q1LY80|T120B_DANRE_Transmembrane_protein_120B_OS=Danio_rerio_GN=tmem120b_PE=2_SV=1	94.4954	327	0	GO:0016021/GO:0016020	-
unigene_21102	Cyprinus_carpio_genome_assembly_common_carp_genome_,scaffold_LG20	86.7397	2828	0	alpha-_and_gamma-adaptin-binding_protein_p34_[Danio_rerio]_&gt;gi|49900619|gb|AAH76147.1|_Zgc:92663_[Danio_rerio]	91.2621	309	0	sp|Q6PD74|AAGAB_HUMAN_Alpha-_and_gamma-adaptin-binding_protein_p34_OS=Homo_sapiens_GN=AAGAB_PE=1_SV=1	57.5163	306	2.47128e-107	GO:0005737/GO:0005634/GO:0000166/GO:0007264/GO:0005525	-
unigene_24168	PREDICTED:_Danio_rerio_si:dkey-217d24.6_(si:dkey-217d24.6),_transcript_variant_X3,_mRNA	81.0148	2365	0	PREDICTED:_protein_Wiz_isoform_X2_[Danio_rerio]	70.187	909	0	sp|O88286|WIZ_MOUSE_Protein_Wiz_OS=Mus_musculus_GN=Wiz_PE=1_SV=2	37.8601	243	1.06848e-28	GO:0016310/GO:0005634/GO:0046872/GO:0016301/GO:0003677	ko00860
unigene_24169	PREDICTED:_Danio_rerio_membrane_associated_guanylate_kinase,_WW_and_PDZ_domain_containing_3a_(magi3a),_transcript_variant_X2,_mRNA	85.9178	3650	0	PREDICTED:_membrane-associated_guanylate_kinase,_WW_and_PDZ_domain-containing_protein_3_isoform_X2_[Danio_rerio]	86.8812	1212	0	sp|Q5F488|MAGI3_CHICK_Membrane-associated_guanylate_kinase,_WW_and_PDZ_domain-containing_protein_3_OS=Gallus_gallus_GN=MAGI3_PE=2_SV=1	64.959	976	0	GO:0016310/GO:0016301/GO:0005109/GO:0032947/GO:0005911/GO:0043507/GO:0046328/GO:0007165	ko04015/ko04530
unigene_12909	Cyprinus_carpio_genome_assembly_common_carp_genome_,scaffold_LG1	93.0451	1596	0	transcription_factor_jun-B_[Danio_rerio]_&gt;gi|31419519|gb|AAH53234.1|_Jun_B_proto-oncogene_[Danio_rerio]	91.1043	326	0	sp|P79703|JUNB_CYPCA_Transcription_factor_jun-B_OS=Cyprinus_carpio_GN=junb_PE=2_SV=1	65.6442	326	1.92229e-141	GO:0043565/GO:0001570/GO:0031101/GO:0051726/GO:0003700/GO:0033687/GO:0006357/GO:0030316/GO:0071277/GO:0045597/GO:0006355/GO:0060047/GO:0006351/GO:0003677/GO:0009987/GO:0005634/GO:0001649/GO:0000977	ko04668/ko04380
unigene_12908	PREDICTED:_Danio_rerio_ring_finger_protein_111_(rnf111),_transcript_variant_X3,_mRNA	88.5756	4823	0	PREDICTED:_E3_ubiquitin-protein_ligase_Arkadia_isoform_X2_[Danio_rerio]	92.7606	1036	0	sp|Q5R476|RN111_PONAB_E3_ubiquitin-protein_ligase_Arkadia_OS=Pongo_abelii_GN=RNF111_PE=2_SV=1	52.8791	1042	4.96629e-179	GO:0046872/GO:0016874/GO:0008270/GO:0008152	-
unigene_12903	PREDICTED:_Danio_rerio_probable_E3_ubiquitin-protein_ligase_HERC1_(LOC567670),_mRNA	90.3822	3192	0	PREDICTED:_probable_E3_ubiquitin-protein_ligase_HERC1_[Danio_rerio]	97.7987	954	0	sp|Q15751|HERC1_HUMAN_Probable_E3_ubiquitin-protein_ligase_HERC1_OS=Homo_sapiens_GN=HERC1_PE=1_SV=2	64.3299	970	0	-	ko03440
unigene_24161	Cyprinus_carpio_genome_assembly_common_carp_genome_,scaffold_LG44	90.0677	443	1.19784e-152	PREDICTED:_ataxin-7-like_protein_1_[Danio_rerio]	70.8783	649	0	sp|Q9ULK2|AT7L1_HUMAN_Ataxin-7-like_protein_1_OS=Homo_sapiens_GN=ATXN7L1_PE=1_SV=3	58.5586	111	7.69393e-30	-	-
unigene_12901	PREDICTED:_Danio_rerio_si:dkey-208b23.5_(si:dkey-208b23.5),_transcript_variant_X5,_mRNA	81.6494	3662	0	PREDICTED:_sperm-associated_antigen_17_isoform_X1_[Danio_rerio]	70.6074	922	0	sp|Q5S003|SPG17_MOUSE_Sperm-associated_antigen_17_OS=Mus_musculus_GN=Spag17_PE=1_SV=2	35.7143	742	2.2179e-103	-	-
unigene_24163	Danio_rerio_CTD_(carboxy-terminal_domain,_RNA_polymerase_II,_polypeptide_A)_phosphatase,_subunit_1_(ctdp1),_mRNA_&gt;gi|49618914|gb|AY648724.1|_Danio_rerio_RNA_polymerase_II_CTD_phosphatase_mRNA,_complete_cds	86.9673	2816	0	RNA_polymerase_II_subunit_A_C-terminal_domain_phosphatase_[Danio_rerio]_&gt;gi|49618915|gb|AAT68042.1|_RNA_polymerase_II_CTD_phosphatase_[Danio_rerio]	85.1519	889	0	sp|Q9Y5B0|CTDP1_HUMAN_RNA_polymerase_II_subunit_A_C-terminal_domain_phosphatase_OS=Homo_sapiens_GN=CTDP1_PE=1_SV=3	55.914	930	0	GO:0015629/GO:0016311/GO:0006470/GO:0007067/GO:0005815/GO:0050434/GO:0007049/GO:0005856/GO:0005819/GO:0005813/GO:0005634/GO:0008420/GO:0000922/GO:0005654/GO:0010467/GO:0051301/GO:0006366/GO:0006368/GO:0016787/GO:0016032/GO:0051233/GO:0010458/GO:0030496/GO:0004721/GO:0005737/GO:0005515/GO:0003899	-
unigene_24164	Cyprinus_carpio_genome_assembly_common_carp_genome_,scaffold_LG45	90.3311	1903	0	lactosylceramide_1,3-N-acetyl-beta-D-glucosaminyltransferase_A_precursor_[Danio_rerio]_&gt;gi|82188276|sp|Q7T3S5.1|B3G5A_DANRE_RecName:_Full=Lactosylceramide_1,3-N-acetyl-beta-D-glucosaminyltransferase_A;_AltName:_Full=Lactotriaosylceramide_synthase_A;_Short=Lc(3)Cer_synthase_A;_Short=Lc3_synthase_A;_AltName:_Full=UDP-GlcNAc:beta-Gal_beta-1,3-N-acetylglucosaminyltransferase_5A;_Short=BGnT-5A;_Sho…	88.2507	383	0	sp|Q7T3S5|B3G5A_DANRE_Lactosylceramide_1,3-N-acetyl-beta-D-glucosaminyltransferase_A_OS=Danio_rerio_GN=b3gnt5a_PE=2_SV=1	88.2507	383	0	GO:0005794/GO:0008457/GO:0047256/GO:0006486/GO:0016021/GO:0016020/GO:0000139/GO:0016740/GO:0008378/GO:0016757/GO:0005622/GO:0007417	ko00601
unigene_24165	PREDICTED:_Danio_rerio_integrin_alpha-X-like_(LOC563715),_mRNA	82.2785	790	0	PREDICTED:_zinc_finger_BED_domain-containing_protein_1-like_[Pundamilia_nyererei]	69.8895	362	7.78031e-177	sp|Q3V0T4|ITAD_MOUSE_Integrin_alpha-D_OS=Mus_musculus_GN=Itgad_PE=2_SV=1	43.346	263	9.10448e-55	GO:0050798/GO:0034113/GO:0016021/GO:0016020/GO:0008305/GO:0003676/GO:0003677/GO:0007155/GO:0046983/GO:0046872/GO:0007229	-
unigene_24166	PREDICTED:_Danio_rerio_max_interactor_1,_dimerization_protein_(mxi1),_transcript_variant_X1,_mRNA	88.7405	1048	0	PREDICTED:_max-interacting_protein_1-like_isoform_X1_[Maylandia_zebra]_&gt;gi|548429576|ref|XP_005743691.1|_PREDICTED:_max-interacting_protein_1-like_isoform_X1_[Pundamilia_nyererei]_&gt;gi|554841918|ref|XP_005931368.1|_PREDICTED:_max-interacting_protein_1-like_isoform_X1_[Haplochromis_burtoni]_&gt;gi|583991354|ref|XP_006790859.1|_PREDICTED:_max-interacting_protein_1-like_isoform_X1_[Neolamprolog…	76.7606	284	1.99436e-112	sp|P50541|MXI1_DANRE_Max-interacting_protein_1_OS=Danio_rerio_GN=mxi1_PE=2_SV=1	87.9397	199	3.69213e-79	GO:0005737/GO:0008285/GO:0003714/GO:0005730/GO:0005634/GO:0000122/GO:0006355/GO:0006351/GO:0005515/GO:0003677/GO:0046983/GO:0042994	-
unigene_24167	Danio_rerio_si:ch211-234g24.1,_mRNA_(cDNA_clone_MGC:162734_IMAGE:5603919),_complete_cds	83.2439	2423	0	protein_phosphatase_1_regulatory_subunit_37_[Danio_rerio]	79.4504	837	0	sp|Q1L994|PPR37_DANRE_Protein_phosphatase_1_regulatory_subunit_37_OS=Danio_rerio_GN=ppp1r37_PE=2_SV=1	79.092	837	0	GO:0010923/GO:0019902/GO:0004864	-
unigene_14501	Cyprinus_carpio_mRNA_for_mineralocorticoid_receptor_(mr_gene)	95.175	2715	0	mineralocorticoid_receptor_[Cyprinus_carpio]	95.3028	809	0	sp|Q9N0W8|MCR_SAISC_Mineralocorticoid_receptor_OS=Saimiri_sciureus_GN=NR3C2_PE=2_SV=1	57.8873	710	0	GO:0043565/GO:0007588/GO:0003700/GO:0005634/GO:0006883/GO:0003707/GO:0006355/GO:0008270/GO:0043401/GO:0003677/GO:0005496/GO:0046872/GO:0006351	ko04960
unigene_14503	Danio_rerio_mitochondrial_carrier_homolog_2,_mRNA_(cDNA_clone_MGC:63711_IMAGE:2601706),_complete_cds	88.125	1760	0	mitochondrial_carrier_homolog_2_[Danio_rerio]_&gt;gi|5815349|gb|AAD52648.1|AF176010_1_mitochondrial_carrier_homolog_2_[Danio_rerio]_&gt;gi|32766561|gb|AAH55216.1|_Mitochondrial_carrier_homolog_2_[Danio_rerio]	93	300	0	sp|Q5R5M0|MTCH2_PONAB_Mitochondrial_carrier_homolog_2_OS=Pongo_abelii_GN=MTCH2_PE=2_SV=2	70	300	3.61666e-150	GO:0070585/GO:0006810/GO:0070062/GO:0016021/GO:0016020/GO:0005739/GO:0005743/GO:0005741/GO:0097284/GO:0005634/GO:1902108	-
unigene_14502	Cyprinus_carpio_mRNA_for_mineralocorticoid_receptor_(mr_gene)	94.5588	680	0	mineralocorticoid_receptor_[Rutilus_rutilus]	90.9091	165	4.9742e-96	sp|P22199|MCR_RAT_Mineralocorticoid_receptor_OS=Rattus_norvegicus_GN=Nr3c2_PE=1_SV=1	35.6643	143	3.38358e-14	GO:0043565/GO:0003700/GO:0005634/GO:0003707/GO:0006355/GO:0008270/GO:0043401/GO:0003677/GO:0046872/GO:0006351	-
unigene_14505	Cyprinus_carpio_genome_assembly_common_carp_genome_,scaffold_LG36	93.2412	651	0	PREDICTED:_uncharacterized_protein_LOC102076597_[Oreochromis_niloticus]	85.2761	163	2.05184e-92	-	-	-	-	-	-
unigene_14504	Cyprinus_carpio_mRNA_for_CXC_chemokine_receptor-2,_complete_cds	90.8213	1242	0	CXC_chemokine_receptor-2_[Cyprinus_carpio]	88.0117	342	0	sp|P21109|CXCR1_RABIT_C-X-C_chemokine_receptor_type_1_OS=Oryctolagus_cuniculus_GN=CXCR1_PE=2_SV=2	47.4926	339	1.4464e-99	GO:0046540/GO:0004930/GO:0000245/GO:0016021/GO:0016020/GO:0070098/GO:0005682/GO:0004950/GO:0007165/GO:0004871/GO:0007067/GO:0007186/GO:0016494/GO:0005681/GO:0006935	ko04060/ko04144/ko04062/ko05120
unigene_14507	PREDICTED:_Danio_rerio_Fanconi_anemia,_complementation_group_D2_(fancd2),_transcript_variant_X2,_mRNA	89.2604	4367	0	PREDICTED:_Fanconi_anemia_group_D2_protein_isoform_X1_[Danio_rerio]_&gt;gi|528482877|ref|XP_005166085.1|_PREDICTED:_Fanconi_anemia_group_D2_protein_isoform_X1_[Danio_rerio]_&gt;gi|190338470|gb|AAI63598.1|_Fancd2_protein_[Danio_rerio]	91.777	1435	0	sp|Q9BXW9|FACD2_HUMAN_Fanconi_anemia_group_D2_protein_OS=Homo_sapiens_GN=FANCD2_PE=1_SV=2	53.9118	1406	0	GO:0005794/GO:0070182/GO:0043231/GO:0006281/GO:0005634/GO:0010332/GO:0007129/GO:0006974/GO:0000793/GO:0007049/GO:0005515/GO:0071203/GO:0005654/GO:0007276	ko03460
unigene_14506	Danio_rerio_solute_carrier_family_25_(mitochondrial_carrier;_phosphate_carrier),_member_24_(slc25a24),_mRNA_&gt;gi|51874079|gb|BC078435.1|_Danio_rerio_zgc:92470,_mRNA_(cDNA_clone_MGC:92470_IMAGE:7044234),_complete_cds	88.4032	1647	0	calcium-binding_mitochondrial_carrier_protein_SCaMC-1_[Danio_rerio]_&gt;gi|82234517|sp|Q66L49.1|SCMC1_DANRE_RecName:_Full=Calcium-binding_mitochondrial_carrier_protein_SCaMC-1;_AltName:_Full=Small_calcium-binding_mitochondrial_carrier_protein_1;_AltName:_Full=Solute_carrier_family_25_member_24_[Danio_rerio]_&gt;gi|51874080|gb|AAH78435.1|_Zgc:92470_[Danio_rerio]	91.8239	477	0	sp|Q66L49|SCMC1_DANRE_Calcium-binding_mitochondrial_carrier_protein_SCaMC-1_OS=Danio_rerio_GN=slc25a24_PE=2_SV=1	91.8239	477	0	GO:0005737/GO:0005347/GO:0010941/GO:0015867/GO:0016021/GO:0006810/GO:0071277/GO:0016020/GO:0005743/GO:0005739/GO:0005509/GO:0006839/GO:0034599/GO:0046872/GO:0055085	-
unigene_14509	Cyprinus_carpio_genome_assembly_common_carp_genome_,scaffold_000001485	94.8113	212	4.47317e-86	-	-	-	-	-	-	-	-	-	-
unigene_14508	PREDICTED:_Danio_rerio_wu:fb16f03_(wu:fb16f03),_mRNA	83.9897	1168	0	PREDICTED:_eukaryotic_translation_initiation_factor_4_gamma_1-like_isoform_X5_[Astyanax_mexicanus]_&gt;gi|597767772|ref|XP_007247731.1|_PREDICTED:_eukaryotic_translation_initiation_factor_4_gamma_1-like_isoform_X6_[Astyanax_mexicanus]	72.213	601	0	sp|Q04637|IF4G1_HUMAN_Eukaryotic_translation_initiation_factor_4_gamma_1_OS=Homo_sapiens_GN=EIF4G1_PE=1_SV=4	62.9268	410	1.57136e-160	GO:0006413/GO:0003723/GO:0003743	ko02020
unigene_7166	Cyprinus_carpio_genome_assembly_common_carp_genome_,scaffold_LG27	87.5	192	9.59912e-52	-	-	-	-	-	-	-	-	-	-
unigene_7167	Danio_rerio_ribosomal_protein_L35,_mRNA_(cDNA_clone_MGC:66402_IMAGE:5915198),_complete_cds	91.5612	474	0	60S_ribosomal_protein_L35_[Danio_rerio]_&gt;gi|73917284|sp|Q8JHJ1.3|RL35_DANRE_RecName:_Full=60S_ribosomal_protein_L35_[Danio_rerio]_&gt;gi|21105411|gb|AAM34649.1|AF506205_1_60S_ribosomal_protein_L35_[Danio_rerio]_&gt;gi|33585502|gb|AAH55640.1|_Ribosomal_protein_L35_[Danio_rerio]	95.935	123	7.87561e-60	sp|Q8JHJ1|RL35_DANRE_60S_ribosomal_protein_L35_OS=Danio_rerio_GN=rpl35_PE=2_SV=3	95.935	123	7.99786e-62	GO:0000184/GO:0022625/GO:0019083/GO:0006614/GO:0009790/GO:0007275/GO:0005737/GO:0044267/GO:0005730/GO:0016020/GO:0030529/GO:0003735/GO:0019058/GO:0030218/GO:0044822/GO:0005840/GO:0051726/GO:0005829/GO:0005622/GO:0016032/GO:0006415/GO:0006414/GO:0006413/GO:0006412/GO:0003729	ko03010
unigene_7164	PREDICTED:_Danio_rerio_SH3-domain_GRB2-like_(endophilin)_interacting_protein_1_(sgip1),_transcript_variant_X6,_mRNA	87.2304	2365	0	PREDICTED:_SH3-containing_GRB2-like_protein_3-interacting_protein_1_isoform_X6_[Danio_rerio]	97.1129	381	0	sp|Q9BQI5|SGIP1_HUMAN_SH3-containing_GRB2-like_protein_3-interacting_protein_1_OS=Homo_sapiens_GN=SGIP1_PE=1_SV=2	88.5246	305	0	-	-
unigene_31759	Cyprinus_carpio_genome_assembly_common_carp_genome_,scaffold_000010353	91.3043	92	1.12103e-25	-	-	-	-	-	-	-	-	-	-
unigene_31758	Cyprinus_carpio_genome_assembly_common_carp_genome_,scaffold_LG9	78.2609	230	4.18619e-25	-	-	-	-	-	-	-	-	-	-
unigene_31751	Cyprinus_carpio_genome_assembly_common_carp_genome_,scaffold_000001567	90.9434	265	1.67226e-94	-	-	-	-	-	-	-	-	-	-
unigene_31750	-	-	-	-	PREDICTED:_uncharacterized_protein_LOC103909605_[Danio_rerio]	55.6604	106	1.46011e-30	-	-	-	-	-	-
unigene_31753	Cyprinus_carpio_genome_assembly_common_carp_genome_,scaffold_000000045	93.8967	213	1.3394e-84	-	-	-	-	-	-	-	-	-	-
unigene_31752	Cyprinus_carpio_genome_assembly_common_carp_genome_,scaffold_LG10	95.9135	416	0	unnamed_protein_product_[Oncorhynchus_mykiss]	95.6522	138	3.29576e-80	sp|Q5E9L2|BRNP1_BOVIN_BMP/retinoic_acid-inducible_neural-specific_protein_1_OS=Bos_taurus_GN=BRINP1_PE=2_SV=1	89.8551	138	7.69949e-76	GO:0045930/GO:0045786/GO:0005737/GO:0007050/GO:0071300/GO:0045666/GO:0005515/GO:0008219/GO:0007049	-
unigene_31755	Cyprinus_carpio_genome_assembly_common_carp_genome_,scaffold_000000591	87.1921	203	2.97585e-53	-	-	-	-	-	-	-	-	-	-
unigene_31754	Cyprinus_carpio_genome_assembly_common_carp_genome_,scaffold_000028876	93.7158	366	1.03028e-152	PREDICTED:_uncharacterized_protein_LOC101884915_[Danio_rerio]	63.9344	122	4.53937e-49	-	-	-	-	GO:0015074/GO:0008270/GO:0003676	ko02010
unigene_31757	Cyprinus_carpio_genome_assembly_common_carp_genome_,scaffold_LG45	96.2121	132	1.74094e-51	PREDICTED:_pleckstrin_homology_domain-containing_family_G_member_6_isoform_X2_[Danio_rerio]	76.087	138	6.18109e-61	sp|Q8R0J1|PKHG6_MOUSE_Pleckstrin_homology_domain-containing_family_G_member_6_OS=Mus_musculus_GN=Plekhg6_PE=2_SV=2	39.7059	136	5.88628e-20	GO:0005089/GO:0007369/GO:0043534/GO:0035023/GO:0001525	-
unigene_31756	Cyprinus_carpio_genome_assembly_common_carp_genome_,scaffold_000008060	86.8365	471	1.18884e-138	-	-	-	-	-	-	-	-	-	-
unigene_20476	Cyprinus_carpio_genome_assembly_common_carp_genome_,scaffold_000028935	92.5818	1712	0	TPA:_zinc_finger_protein_[Ciona_intestinalis]	52.9605	608	0	sp|O75132|ZBED4_HUMAN_Zinc_finger_BED_domain-containing_protein_4_OS=Homo_sapiens_GN=ZBED4_PE=1_SV=2	28.9764	635	5.67275e-70	GO:0005737/GO:0005634/GO:0003676/GO:0003677/GO:0046983	-
unigene_20477	PREDICTED:_Danio_rerio_DLC1_Rho_GTPase_activating_protein_(dlc1),_transcript_variant_X3,_mRNA	89.6373	2702	0	PREDICTED:_rho_GTPase-activating_protein_7_isoform_X3_[Danio_rerio]	91.6667	1128	0	sp|Q9R0Z9|RHG07_MOUSE_Rho_GTPase-activating_protein_7_OS=Mus_musculus_GN=Dlc1_PE=1_SV=2	56.5415	879	0	GO:0051056/GO:0035023/GO:0021575/GO:0005901/GO:0030336/GO:0007165/GO:0048041/GO:0005925/GO:0030054/GO:0005737/GO:0005634/GO:0016020/GO:0001843/GO:0008285/GO:0042169/GO:0006919/GO:0005096/GO:0008289/GO:0008360/GO:0030036/GO:0032956/GO:0007264/GO:0005829/GO:0005622/GO:0030900/GO:0005515	-
unigene_20474	Cyprinus_carpio_genome_assembly_common_carp_genome_,scaffold_LG23	94.9791	956	0	interferon-induced_protein_with_tetratricopeptide_repeats_[Danio_rerio]	76.5823	474	0	sp|Q13325|IFIT5_HUMAN_Interferon-induced_protein_with_tetratricopeptide_repeats_5_OS=Homo_sapiens_GN=IFIT5_PE=1_SV=1	38.2911	316	1.09591e-69	GO:0045177/GO:0000049/GO:0051607/GO:0015629/GO:0044822/GO:0003727/GO:0003723/GO:0042981/GO:0032587/GO:0005525	-
unigene_25487	Danio_rerio_TATA_element_modulatory_factor_1_(tmf1),_mRNA_&gt;gi|50417101|gb|BC077134.1|_Danio_rerio_TATA_element_modulatory_factor_1,_mRNA_(cDNA_clone_MGC:100899_IMAGE:7143294),_complete_cds	86.6191	3647	0	TATA_element_modulatory_factor_[Danio_rerio]_&gt;gi|50417102|gb|AAH77134.1|_TATA_element_modulatory_factor_1_[Danio_rerio]	86.9718	1136	0	sp|P82094|TMF1_HUMAN_TATA_element_modulatory_factor_OS=Homo_sapiens_GN=TMF1_PE=1_SV=2	59.0235	1147	0	-	-
unigene_25480	Cyprinus_carpio_genome_assembly_common_carp_genome_,scaffold_LG8	94.0594	101	8.42718e-34	Transposable_element_P_transposase,_partial_[Stegodyphus_mimosarum]	28.8136	531	8.04058e-67	sp|O43422|P52K_HUMAN_52_kDa_repressor_of_the_inhibitor_of_the_protein_kinase_OS=Homo_sapiens_GN=PRKRIR_PE=1_SV=2	55.102	49	7.66014e-10	GO:0004803/GO:0006313/GO:0043565/GO:0003700/GO:0016310/GO:0005634/GO:0006355/GO:0016301/GO:0006950/GO:0008285/GO:0015074/GO:0016740/GO:0006310/GO:0003676/GO:0003677/GO:0046983/GO:0046872/GO:0007165	-
unigene_25481	Cyprinus_carpio_genome_assembly_common_carp_genome_,scaffold_000000336	94.5344	494	0	TC1-like_transposase_[Cyprinus_carpio]	67.1053	76	1.27402e-32	sp|Q04202|TCB2_CAEBR_Transposable_element_Tcb2_transposase_OS=Caenorhabditis_briggsae_PE=3_SV=1	41.0256	78	1.47002e-13	GO:0004803/GO:0006468/GO:0006313/GO:0004674/GO:0016772/GO:0004672/GO:0000166/GO:0003779/GO:0015074/GO:0016459/GO:0003677/GO:0003774/GO:0005524	-
unigene_20470	Cyprinus_carpio_genome_assembly_common_carp_genome_,scaffold_LG23	93.5759	1292	0	PREDICTED:_UHRF1-binding_protein_1_[Danio_rerio]	79.1916	1336	0	sp|Q6BDS2|URFB1_HUMAN_UHRF1-binding_protein_1_OS=Homo_sapiens_GN=UHRF1BP1_PE=1_SV=1	42.9671	1429	0	GO:0042826/GO:0042802	-
unigene_20471	Cyprinus_carpio_genome_assembly_common_carp_genome_,scaffold_LG29	87.3259	718	0	PREDICTED:_RNA-directed_DNA_polymerase_from_mobile_element_jockey-like_[Haplochromis_burtoni]	35	280	7.30314e-36	-	-	-	-	GO:0006278/GO:0008270/GO:0003964/GO:0035556/GO:0046872	-
unigene_25488	-	-	-	-	PREDICTED:_uncharacterized_protein_LOC103911272_[Danio_rerio]	75.2294	109	1.91629e-46	-	-	-	-	GO:0015074/GO:0005634/GO:0008270/GO:0003676	-
unigene_25489	Zebrafish_DNA_sequence_from_clone_CH211-227G18_in_linkage_group_20,_complete_sequence	83.8443	3392	0	PREDICTED:_uncharacterized_protein_LOC101884727_[Danio_rerio]	60.2339	342	0	-	-	-	-	GO:0015074/GO:0003700/GO:0005634/GO:0006355/GO:0008270/GO:0003676/GO:0046872/GO:0006351	-
unigene_20478	Cyprinus_carpio_genome_assembly_common_carp_genome_,scaffold_LG40	87.2283	368	1.22873e-107	-	-	-	-	-	-	-	-	-	-
unigene_20479	Cyprinus_carpio_genome_assembly_common_carp_genome_,scaffold_LG49	85.6125	702	0	PREDICTED:_uncharacterized_protein_LOC100331538_[Danio_rerio]	60.8108	222	6.41673e-64	-	-	-	-	-	-
unigene_33447	Danio_rerio_MAM_and_LDL_receptor_class_A_domain_containing_1_(malrd1),_mRNA_&gt;gi|512126383|gb|KC843482.1|_Danio_rerio_Diet1_(Diet1)_mRNA,_complete_cds	86.8531	715	0	MAM_and_LDL-receptor_class_A_domain-containing_protein_1_precursor_[Danio_rerio]_&gt;gi|512126384|gb|AGN95665.1|_Diet1_[Danio_rerio]	83.1933	238	8.93122e-136	sp|Q5VYJ5|MALR1_HUMAN_MAM_and_LDL-receptor_class_A_domain-containing_protein_1_OS=Homo_sapiens_GN=MALRD1_PE=3_SV=3	45.3782	238	1.73987e-61	GO:0016020	-
unigene_33446	Cyprinus_carpio_genome_assembly_common_carp_genome_,scaffold_000028848	89.3082	318	1.3235e-107	PREDICTED:_uncharacterized_protein_LOC103909904_[Danio_rerio]	73.6111	144	1.06199e-66	sp|Q6P9G9|ZN449_HUMAN_Zinc_finger_protein_449_OS=Homo_sapiens_GN=ZNF449_PE=1_SV=3	35.443	79	6.43617e-11	GO:0006355/GO:0003700/GO:0005634/GO:0015074/GO:0004190/GO:0008270/GO:0003676/GO:0006508/GO:0046872/GO:0006351	-
unigene_33445	Cyprinus_carpio_genome_assembly_common_carp_genome_,scaffold_000001870	93.0657	274	1.32381e-105	-	-	-	-	-	-	-	-	-	-
unigene_33444	Cyprinus_carpio_genome_assembly_common_carp_genome_,scaffold_000002870	86.7987	303	5.00494e-86	-	-	-	-	-	-	-	-	-	-
unigene_33443	Cyprinus_carpio_genome_assembly_common_carp_genome_,scaffold_000000475	86.8852	366	3.12947e-103	-	-	-	-	-	-	-	-	-	-
unigene_33442	Cyprinus_carpio_genome_assembly_common_carp_genome_,scaffold_000005690	88.651	467	3.30031e-155	PREDICTED:_slit_homolog_2_protein-like_[Danio_rerio]	89.6552	116	9.05723e-52	-	-	-	-	GO:0016787/GO:0004180/GO:0008152/GO:0006508	-
unigene_33441	Cyprinus_carpio_genome_assembly_common_carp_genome_,scaffold_LG5	91.6905	349	3.58501e-132	-	-	-	-	-	-	-	-	-	-
unigene_33440	Cyprinus_carpio_genome_assembly_common_carp_genome_,scaffold_000000047	96.4427	253	2.56223e-113	PREDICTED:_uncharacterized_protein_LOC100496506_[Xenopus_(Silurana)_tropicalis]	62	100	3.57103e-37	-	-	-	-	GO:0003676	-
unigene_33449	Cyprinus_carpio_genome_assembly_common_carp_genome_,scaffold_000028848	97.3684	190	5.82687e-85	-	-	-	-	-	-	-	-	-	-
unigene_33448	Cyprinus_carpio_genome_assembly_common_carp_genome_,scaffold_LG18	91.5094	106	3.58537e-31	-	-	-	-	-	-	-	-	-	-
unigene_13647	PREDICTED:_Danio_rerio_cGMP-dependent_protein_kinase_1-like_(LOC100535807),_transcript_variant_X1,_mRNA	86.9565	2116	0	PREDICTED:_cGMP-dependent_protein_kinase_1-like_[Danio_rerio]	81.9648	682	0	sp|P00516|KGP1_BOVIN_cGMP-dependent_protein_kinase_1_OS=Bos_taurus_GN=PRKG1_PE=1_SV=2	47.0016	617	0	GO:0016310/GO:0007596/GO:0016358/GO:0030036/GO:0019934/GO:0001764/GO:0007165/GO:0004692/GO:0045986/GO:0043087/GO:0060087/GO:0005737/GO:0000166/GO:0004674/GO:0016740/GO:0004672/GO:0005524/GO:0005794/GO:0006468/GO:0016301/GO:0090331/GO:0003824/GO:0008152/GO:0005886/GO:0030553/GO:0016772/GO:0005829/GO:0030900/GO:0005515/GO:0005246	-
unigene_30936	Cyprinus_carpio_genome_assembly_common_carp_genome_,scaffold_000003149	92.517	294	2.51078e-114	heat_shock_transcription_factor_5_[Danio_rerio]	72.4138	87	5.73551e-35	sp|Q4G112|HSF5_HUMAN_Heat_shock_factor_protein_5_OS=Homo_sapiens_GN=HSF5_PE=2_SV=2	53.8462	91	1.2075e-23	GO:0043565/GO:0003700/GO:0034605/GO:0006355/GO:0006357/GO:0006351/GO:0003677/GO:0005634	-
unigene_30937	-	-	-	-	PREDICTED:_uncharacterized_protein_LOC101164984_[Oryzias_latipes]	44.4444	162	1.08556e-34	-	-	-	-	GO:0043531/GO:0015074/GO:0007165/GO:0003676/GO:0008270	-
unigene_30934	Cyprinus_carpio_genome_assembly_common_carp_genome_,scaffold_LG3	94.4649	271	1.11234e-111	-	-	-	-	-	-	-	-	-	-
unigene_30935	Cyprinus_carpio_genome_assembly_common_carp_genome_,scaffold_LG18	97	100	2.75879e-38	-	-	-	-	-	-	-	-	-	-
unigene_30932	Cyprinus_carpio_genome_assembly_common_carp_genome_,scaffold_000028892	97.6351	296	1.36869e-140	-	-	-	-	-	-	-	-	-	-
unigene_30933	-	-	-	-	PREDICTED:_G2/M_phase-specific_E3_ubiquitin-protein_ligase-like_[Latimeria_chalumnae]	39.8148	108	2.28715e-18	sp|Q5F4A1|G2E3_CHICK_G2/M_phase-specific_E3_ubiquitin-protein_ligase_OS=Gallus_gallus_GN=G2E3_PE=2_SV=1	32.7434	113	2.62956e-12	GO:0016874/GO:0004842/GO:0008270/GO:0008152/GO:0016567	-
unigene_30931	PREDICTED:_Danio_rerio_WNK_lysine_deficient_protein_kinase_2_(wnk2),_transcript_variant_X4,_mRNA	86.911	382	9.03638e-115	PREDICTED:_serine/threonine-protein_kinase_WNK2_isoform_X8_[Danio_rerio]	80.3468	173	2.67372e-61	-	-	-	-	-	-
unigene_30938	Cyprinus_carpio_genome_assembly_common_carp_genome_,scaffold_000000073	94.8837	215	1.74846e-88	-	-	-	-	-	-	-	-	-	-
unigene_30939	Cyprinus_carpio_genome_assembly_common_carp_genome_,scaffold_000001047	91.4557	316	3.3722e-117	-	-	-	-	-	-	-	-	-	-
unigene_29668	Cyprinus_carpio_genome_assembly_common_carp_genome_,scaffold_LG22	95.6621	438	0	PREDICTED:_docking_protein_3_[Danio_rerio]	69.7674	129	2.73457e-47	-	-	-	-	GO:0005158	-
unigene_29669	PREDICTED:_Danio_rerio_testis_expressed_14_(tex14),_mRNA	79.0017	581	6.29425e-97	PREDICTED:_inactive_serine/threonine-protein_kinase_TEX14_[Danio_rerio]	69.2708	192	1.02556e-64	-	-	-	-	-	-
unigene_29664	-	-	-	-	PREDICTED:_uncharacterized_protein_LOC795570_isoform_X1_[Danio_rerio]	48.9051	137	1.72436e-34	-	-	-	-	-	-
unigene_29665	-	-	-	-	PREDICTED:_HMG_domain-containing_protein_3-like_[Astyanax_mexicanus]	70.3704	108	7.83898e-48	-	-	-	-	GO:0036459/GO:0006511/GO:0006508/GO:0046872/GO:0008234	-
unigene_29667	Cyprinus_carpio_genome_assembly_common_carp_genome_,scaffold_000028979	92.7731	595	0	-	-	-	-	-	-	-	-	-	-
unigene_29661	PREDICTED:_Pelodiscus_sinensis_RNA-directed_DNA_polymerase_from_mobile_element_jockey-like_(LOC102452870),_mRNA	87.0445	247	5.13431e-69	PREDICTED:_craniofacial_development_protein_2-like_[Manacus_vitellinus]	75.7576	66	3.06451e-46	-	-	-	-	GO:0006278/GO:0004519/GO:0090305/GO:0003964/GO:0046872	-
unigene_29662	PREDICTED:_Danio_rerio_pantothenate_kinase_1a_(pank1a),_transcript_variant_X2,_mRNA	90.1408	426	2.97237e-154	PREDICTED:_pantothenate_kinase_1-like_[Maylandia_zebra]	97.5207	121	1.0364e-77	sp|Q8K4K6|PANK1_MOUSE_Pantothenate_kinase_1_OS=Mus_musculus_GN=Pank1_PE=1_SV=1	91.7355	121	1.1846e-72	GO:0005737/GO:0006767/GO:0006766/GO:0015937/GO:0016310/GO:0005829/GO:0016301/GO:0005634/GO:0000166/GO:0016740/GO:0071944/GO:0001878/GO:0044281/GO:0015939/GO:0009108/GO:0030118/GO:0004594/GO:0055037/GO:0005524	-
unigene_29663	Zebrafish_DNA_sequence_from_clone_DKEY-72P6_in_linkage_group_10,_complete_sequence	87.395	238	5.21605e-69	PREDICTED:_hephaestin-like_protein_1_[Danio_rerio]	84.9315	73	7.44018e-66	sp|Q6MZM0|HPHL1_HUMAN_Hephaestin-like_protein_1_OS=Homo_sapiens_GN=HEPHL1_PE=2_SV=2	56.338	71	1.59049e-38	GO:0005507/GO:0006879/GO:0004322/GO:0006825/GO:0006826/GO:0005886/GO:0046872/GO:0055114/GO:0016491	-
unigene_36196	Cyprinus_carpio_genome_assembly_common_carp_genome_,scaffold_LG32	92.6407	231	2.58834e-87	-	-	-	-	-	-	-	-	-	-
unigene_9194	Cyprinus_carpio_genome_assembly_common_carp_genome_,scaffold_LG13	90.2564	195	1.94337e-62	PREDICTED:_GTPase_IMAP_family_member_4-like_[Danio_rerio]	48.2456	114	9.00322e-22	-	-	-	-	-	-
unigene_9197	PREDICTED:_Danio_rerio_sex_comb_on_midleg-like_4_(Drosophila)_(scml4),_transcript_variant_X2,_mRNA	83.815	1903	0	PREDICTED:_sex_comb_on_midleg-like_protein_4_isoform_X2_[Danio_rerio]_&gt;gi|528511911|ref|XP_005160829.1|_PREDICTED:_sex_comb_on_midleg-like_protein_4_isoform_X2_[Danio_rerio]_&gt;gi|688602789|ref|XP_009293062.1|_PREDICTED:_sex_comb_on_midleg-like_protein_4_isoform_X2_[Danio_rerio]	92.5837	418	0	sp|Q8N228|SCML4_HUMAN_Sex_comb_on_midleg-like_protein_4_OS=Homo_sapiens_GN=SCML4_PE=1_SV=2	58.4856	383	1.45027e-132	GO:0003677	-
unigene_9196	Cyprinus_carpio_genome_assembly_common_carp_genome_,scaffold_000005834	92.4502	1457	0	PREDICTED:_beta-1,3-galactosyltransferase_4_[Danio_rerio]	84.6774	372	0	sp|A8MXE2|YI036_HUMAN_Putative_UDP-GlcNAc:betaGal_beta-1,3-N-acetylglucosaminyltransferase_LOC100288842_OS=Homo_sapiens_PE=5_SV=2	34.5515	301	1.30018e-55	GO:0005794/GO:0006486/GO:0016021/GO:0016020/GO:0016740/GO:0008378/GO:0016757	ko00514/ko00604
unigene_9191	Cyprinus_carpio_genome_assembly_common_carp_genome_,scaffold_LG49	91.152	1684	0	gag-like_protein_[Danio_rerio]	34.192	427	2.98973e-61	sp|P14380|YTX1_XENLA_Transposon_TX1_uncharacterized_82_kDa_protein_OS=Xenopus_laevis_PE=4_SV=1	35.1759	199	1.63792e-31	GO:0046872/GO:0008270/GO:0003676/GO:0000166	-
unigene_36193	Cyprinus_carpio_genome_assembly_common_carp_genome_,scaffold_LG48	96.8903	611	0	PREDICTED:_uncharacterized_protein_si:ch211-37e10.2_[Danio_rerio]	92.6108	203	7.65197e-131	-	-	-	-	GO:0016021/GO:0005509/GO:0003676/GO:0008270	-
unigene_9193	PREDICTED:_Danio_rerio_syntaxin-binding_protein_4-like_(LOC563388),_transcript_variant_X1,_mRNA	90.279	2222	0	PREDICTED:_syntaxin-binding_protein_4-like_isoform_X1_[Danio_rerio]	92.8169	710	0	sp|Q6ZWJ1|STXB4_HUMAN_Syntaxin-binding_protein_4_OS=Homo_sapiens_GN=STXBP4_PE=1_SV=2	35.2018	446	1.10337e-70	-	-
unigene_9192	Cyprinus_carpio_genome_assembly_common_carp_genome_,scaffold_000000739	93.8748	1502	0	cyclic_nucleotide-gated_olfactory_channel_[Danio_rerio]_&gt;gi|112791583|gb|ABI22055.1|_cyclic_nucleotide-gated_channel_CNGA5_[Danio_rerio]	90.3974	604	0	sp|Q62398|CNGA2_MOUSE_Cyclic_nucleotide-gated_olfactory_channel_OS=Mus_musculus_GN=Cnga2_PE=2_SV=2	74.7009	585	0	GO:0030553/GO:0042391/GO:0006810/GO:0016021/GO:0005887/GO:0071805/GO:0006813/GO:0005216/GO:0005222/GO:0007603/GO:0055085/GO:0034220/GO:0005249/GO:0006811/GO:0016020/GO:0005223/GO:0007608	ko04024
unigene_9199	Cyprinus_carpio_genome_assembly_common_carp_genome_,scaffold_000000515	93.3526	346	5.82112e-140	-	-	-	-	-	-	-	-	-	-
unigene_9198	PREDICTED:_Danio_rerio_brain-specific_angiogenesis_inhibitor_3_(bai3),_transcript_variant_X4,_mRNA	93.2508	5171	0	PREDICTED:_brain-specific_angiogenesis_inhibitor_3_isoform_X3_[Danio_rerio]	96.7158	1492	0	sp|Q80ZF8|BAI3_MOUSE_Brain-specific_angiogenesis_inhibitor_3_OS=Mus_musculus_GN=Bai3_PE=1_SV=2	76.0884	1539	0	GO:0004930/GO:0004871/GO:0016021/GO:0016020/GO:0004888/GO:0007165/GO:0007166/GO:0005886/GO:0007186/GO:0016525	-
unigene_36198	Cyprinus_carpio_genome_assembly_common_carp_genome_,scaffold_000028821	93.0481	374	1.00672e-147	PREDICTED:_kinesin-like_protein_KIF26B_[Danio_rerio]	81.1475	122	8.52526e-55	-	-	-	-	-	-
unigene_36199	Cyprinus_carpio_genome_assembly_common_carp_genome_,scaffold_LG18	86.4353	317	2.06995e-86	-	-	-	-	-	-	-	-	-	-
unigene_32479	Cyprinus_carpio_genome_assembly_common_carp_genome_,scaffold_LG1	97.7778	405	0	somatostatin_receptor_type_1_subtype_A_[Carassius_auratus]	100	136	1.21002e-88	sp|P30873|SSR1_MOUSE_Somatostatin_receptor_type_1_OS=Mus_musculus_GN=Sstr1_PE=1_SV=1	86.6667	135	5.21866e-80	GO:0060125/GO:0007268/GO:0007165/GO:0004871/GO:0005737/GO:0004930/GO:0007586/GO:0016021/GO:0016020/GO:0042923/GO:0007215/GO:0038038/GO:0007166/GO:0043005/GO:0004994/GO:0007186/GO:0007187/GO:0042803/GO:0008285/GO:0030217/GO:0071392/GO:0038039/GO:0007584/GO:0007218/GO:0038170/GO:0007283/GO:0005887/GO:0005886/GO:0007267/GO:0021549/GO:0030900/GO:0005515/GO:0046982	-
unigene_32478	Cyprinus_carpio_genome_assembly_common_carp_genome_,scaffold_LG47	85.7143	203	2.81129e-51	-	-	-	-	-	-	-	-	-	-
unigene_32471	Cyprinus_carpio_genome_assembly_common_carp_genome_,scaffold_000010199	97.3837	344	7.26839e-164	-	-	-	-	-	-	-	-	-	-
unigene_32470	Cyprinus_carpio_genome_assembly_common_carp_genome_,scaffold_LG10	74.8792	414	4.8579e-42	PREDICTED:_uncharacterized_protein_LOC101730459_[Xenopus_(Silurana)_tropicalis]	50	144	3.56885e-36	-	-	-	-	GO:0006355/GO:0003700/GO:0005634/GO:0015074/GO:0008270/GO:0003676/GO:0046872	ko00860
unigene_32473	Cyprinus_carpio_genome_assembly_common_carp_genome_,scaffold_LG24	89.3271	431	1.58589e-146	-	-	-	-	-	-	-	-	-	-
unigene_32472	Cyprinus_carpio_clone_197812_microsatellite_sequence	93.9314	379	3.41156e-158	-	-	-	-	-	-	-	-	-	-
unigene_32475	Danio_rerio_proprotein_convertase_subtilisin/kexin_type_2_(pcsk2),_mRNA_&gt;gi|209981346|gb|FJ373315.1|_Danio_rerio_prohormone_convertase_2_(pcsk2)_mRNA,_complete_cds	90.2174	368	3.8346e-132	unnamed_protein_product_[Oncorhynchus_mykiss]	97.561	123	7.29805e-80	sp|P28841|NEC2_RAT_Neuroendocrine_convertase_2_OS=Rattus_norvegicus_GN=Pcsk2_PE=1_SV=1	96.748	123	2.17619e-77	GO:0004252/GO:0008233/GO:0008236/GO:0016787/GO:0006508	-
unigene_32474	Cyprinus_carpio_genome_assembly_common_carp_genome_,scaffold_000001618	96.9359	359	7.56525e-169	PREDICTED:_desmin_isoform_X1_[Danio_rerio]	89.0756	119	3.49674e-56	sp|P02542|DESM_CHICK_Desmin_OS=Gallus_gallus_GN=DES_PE=1_SV=1	60.9756	123	9.50076e-34	GO:0006936/GO:0005198/GO:0060047/GO:0045214/GO:0060538/GO:0005882	-
unigene_32477	Cyprinus_carpio_genome_assembly_common_carp_genome_,scaffold_000001108	83.5766	274	1.65607e-56	-	-	-	-	-	-	-	-	-	-
unigene_32476	Cyprinus_carpio_genome_assembly_common_carp_genome_,scaffold_000007571	88	300	9.37977e-93	unnamed_protein_product_[Oncorhynchus_mykiss]	52.9412	51	9.46599e-07	-	-	-	-	GO:0003676	-
unigene_29598	Cyprinus_carpio_genome_assembly_common_carp_genome_,scaffold_LG18	92.4883	213	1.71648e-78	-	-	-	-	-	-	-	-	-	-
unigene_29599	Cyprinus_carpio_genome_assembly_common_carp_genome_,scaffold_000005619	85.2941	374	2.20742e-95	-	-	-	-	-	-	-	-	-	-
unigene_29592	Danio_rerio_sulfatase_2,_mRNA_(cDNA_clone_MGC:193095_IMAGE:100060718),_complete_cds	89.8396	374	3.87998e-132	sulfatase_2a_precursor_[Danio_rerio]_&gt;gi|28279577|gb|AAH45403.1|_Sulfatase_2_[Danio_rerio]_&gt;gi|182890734|gb|AAI65233.1|_Sulf2_protein_[Danio_rerio]	93.5484	124	9.8193e-78	sp|Q8IWU5|SULF2_HUMAN_Extracellular_sulfatase_Sulf-2_OS=Homo_sapiens_GN=SULF2_PE=1_SV=1	78.2258	124	9.93052e-64	GO:0005783/GO:0030201/GO:0016787/GO:0008484/GO:0005615/GO:0060384/GO:0003094/GO:0001822/GO:0008449/GO:0005509/GO:0002063/GO:0046872/GO:0004065/GO:0005795/GO:0005794/GO:0048706/GO:0032836/GO:0009986/GO:0003824/GO:0008152/GO:0005886/GO:0035860/GO:0006790	-
unigene_29593	Cyprinus_carpio_genome_assembly_common_carp_genome_,scaffold_LG9	95.2055	292	4.68521e-126	cytochrome_P450,_family_1,_subfamily_D,_polypeptide_1_[Danio_rerio]_&gt;gi|55249637|gb|AAH85648.1|_Zgc:92205_[Danio_rerio]	86.4865	111	9.31542e-62	sp|P05176|CP1A1_RABIT_Cytochrome_P450_1A1_OS=Oryctolagus_cuniculus_GN=CYP1A1_PE=2_SV=1	55.5556	99	3.89958e-35	GO:0004497/GO:0070330/GO:0005783/GO:0005789/GO:0016491/GO:0020037/GO:0050665/GO:0016020/GO:0009636/GO:0070576/GO:0005506/GO:0046872/GO:0009308/GO:0016705/GO:0009404/GO:0055114/GO:0046483/GO:0043231/GO:0071407/GO:0016712/GO:0031090/GO:0017144	-
unigene_29590	Cyprinus_carpio_genome_assembly_common_carp_genome_,scaffold_LG13	87.0879	364	1.35273e-106	-	-	-	-	-	-	-	-	-	-
unigene_29591	Cyprinus_carpio_genome_assembly_common_carp_genome_,scaffold_000000719	91.0026	778	0	PREDICTED:_muscarinic_acetylcholine_receptor_M1_[Danio_rerio]	89.6	125	2.54512e-71	sp|P08482|ACM1_RAT_Muscarinic_acetylcholine_receptor_M1_OS=Rattus_norvegicus_GN=Chrm1_PE=1_SV=1	74.4681	94	2.7377e-37	GO:0008284/GO:0007205/GO:0016907/GO:0030425/GO:0008144/GO:0007165/GO:0004871/GO:0007274/GO:0030054/GO:0004930/GO:0043679/GO:0007213/GO:0016021/GO:0016020/GO:0007186/GO:0032279/GO:0046541/GO:0008283/GO:0090316/GO:0006464/GO:0043270/GO:0045211/GO:0014069/GO:0005887/GO:0005886/GO:0004435/GO:0040012/GO:0007399/GO:0050890/GO:0007207/GO:0001696/GO:0045202	-
unigene_29596	Cyprinus_carpio_genome_assembly_common_carp_genome_,scaffold_000001936	90.7801	141	1.99295e-43	-	-	-	-	-	-	-	-	-	-
unigene_29597	Cyprinus_carpio_genome_assembly_common_carp_genome_,scaffold_000005827	92.9825	456	0	-	-	-	-	-	-	-	-	-	-
unigene_29594	Cyprinus_carpio_genome_assembly_common_carp_genome_,scaffold_000000339	94.3218	317	2.48197e-133	PREDICTED:_uncharacterized_protein_LOC102076896_[Oreochromis_niloticus]	50.7692	65	3.65521e-09	-	-	-	-	-	-
unigene_9443	Cyprinus_carpio_genome_assembly_common_carp_genome_,scaffold_LG2	89.8678	227	9.99742e-71	PREDICTED:_lymphocyte_antigen_6F-like_[Danio_rerio]	62.5	104	3.82449e-34	-	-	-	-	-	-
unigene_9442	Danio_rerio_asparagine-linked_glycosylation_5_(dolichyl-phosphate_beta-glucosyltransferase)_(alg5),_mRNA_&gt;gi|112418937|gb|BC122259.1|_Danio_rerio_asparagine-linked_glycosylation_5_homolog_(yeast,_dolichyl-phosphate_beta-glucosyltransferase),_mRNA_(cDNA_clone_MGC:153378_IMAGE:8107421),_complete_cds	86.1154	1282	0	dolichyl-phosphate_beta-glucosyltransferase_[Danio_rerio]_&gt;gi|112418938|gb|AAI22260.1|_Asparagine-linked_glycosylation_5_homolog_(yeast,_dolichyl-phosphate_beta-glucosyltransferase)_[Danio_rerio]_&gt;gi|182890356|gb|AAI64125.1|_Alg5_protein_[Danio_rerio]	89.4737	323	0	sp|Q9Y673|ALG5_HUMAN_Dolichyl-phosphate_beta-glucosyltransferase_OS=Homo_sapiens_GN=ALG5_PE=1_SV=1	76.4085	284	2.86241e-162	GO:0016757/GO:0007368/GO:0016020/GO:0016740/GO:0008152	ko00510
unigene_9441	Danio_rerio_family_with_sequence_similarity_53,_member_B_(fam53b),_mRNA_&gt;gi|42542469|gb|BC066405.1|_Danio_rerio_family_with_sequence_similarity_53,_member_B,_mRNA_(cDNA_clone_MGC:77156_IMAGE:6961348),_complete_cds	81.6463	899	0	protein_FAM53B_[Danio_rerio]_&gt;gi|42542470|gb|AAH66405.1|_Family_with_sequence_similarity_53,_member_B_[Danio_rerio]	69.9739	383	8.14424e-157	sp|Q8BGR5|FA53B_MOUSE_Protein_FAM53B_OS=Mus_musculus_GN=Fam53b_PE=2_SV=1	36.0277	433	5.31612e-48	GO:0048675/GO:0031101	-
unigene_9440	Danio_rerio_nucleotide_binding_protein_2_(MinD_homolog,_E._coli)_(nubp2),_mRNA_&gt;gi|77567601|gb|BC107506.1|_Danio_rerio_zgc:123336,_mRNA_(cDNA_clone_MGC:123336_IMAGE:7400044),_complete_cds	88.7237	807	0	cytosolic_Fe-S_cluster_assembly_factor_nubp2_[Danio_rerio]_&gt;gi|123899773|sp|Q3B7Q7.1|NUBP2_DANRE_RecName:_Full=Cytosolic_Fe-S_cluster_assembly_factor_nubp2;_AltName:_Full=Nucleotide-binding_protein_2;_Short=NBP_2_[Danio_rerio]_&gt;gi|77567602|gb|AAI07507.1|_Zgc:123336_[Danio_rerio]	92.8839	267	3.51684e-166	sp|Q3B7Q7|NUBP2_DANRE_Cytosolic_Fe-S_cluster_assembly_factor_nubp2_OS=Danio_rerio_GN=nubp2_PE=2_SV=1	92.8839	267	3.57143e-168	GO:0005737/GO:0051539/GO:0000166/GO:0051536/GO:0016226/GO:0031616/GO:0046872/GO:0005634/GO:0005524	-
unigene_9447	Cyprinus_carpio_genome_assembly_common_carp_genome_,scaffold_000000240	90.3759	1330	0	uncharacterized_protein_LOC568780_[Danio_rerio]_&gt;gi|118341584|gb|AAI27588.1|_Zgc:158343_[Danio_rerio]	71.9626	214	6.82273e-97	sp|P46694|IEX1_MOUSE_Radiation-inducible_immediate-early_gene_IEX-1_OS=Mus_musculus_GN=Ier3_PE=2_SV=1	39.7849	93	1.03403e-06	GO:0001562/GO:0050728/GO:0006282/GO:0008630/GO:0003085/GO:2000377/GO:0043066/GO:0046822/GO:0007095/GO:2001020/GO:1901029/GO:0005634	-
unigene_9446	Danio_rerio_ATP_synthase,_H+_transporting,_mitochondrial_Fo_complex,_subunit_B1_(atp5f1),_mRNA_&gt;gi|53734441|gb|BC083308.1|_Danio_rerio_ATP_synthase,_H+_transporting,_mitochondrial_F0_complex,_subunit_b,_isoform_1,_mRNA_(cDNA_clone_MGC:101887_IMAGE:7254103),_complete_cds	86.8367	980	0	ATP_synthase_F(0)_complex_subunit_B1,_mitochondrial_[Danio_rerio]_&gt;gi|53734442|gb|AAH83308.1|_ATP_synthase,_H+_transporting,_mitochondrial_F0_complex,_subunit_b,_isoform_1_[Danio_rerio]_&gt;gi|182892156|gb|AAI65938.1|_Atp5f1_protein_[Danio_rerio]	89.2857	252	5.04923e-154	sp|Q5RFH9|AT5F1_PONAB_ATP_synthase_F(0)_complex_subunit_B1,_mitochondrial_OS=Pongo_abelii_GN=ATP5F1_PE=2_SV=1	58.8933	253	4.13895e-91	GO:0016020/GO:0015986/GO:0070062/GO:0046933/GO:0005634/GO:0000276/GO:0005739/GO:0005743/GO:0005753/GO:0021762/GO:0016887/GO:0015078	ko00190/ko05010/ko05012/ko05016
unigene_9445	Cyprinus_carpio_genome_assembly_common_carp_genome_,scaffold_LG16	88.7324	213	3.24059e-65	PREDICTED:_C-type_lectin_domain_family_4_member_E-like_isoform_X1_[Danio_rerio]	71.6157	229	9.79809e-99	-	-	-	-	GO:0030246	-
unigene_9444	PREDICTED:_Danio_rerio_finTRIM_family,_member_56_(ftr56),_mRNA	87.0523	363	4.98197e-111	finTRIM_family_protein_[Danio_rerio]	81.6667	120	8.18962e-52	sp|Q14134|TRI29_HUMAN_Tripartite_motif-containing_protein_29_OS=Homo_sapiens_GN=TRIM29_PE=1_SV=2	46.5753	73	2.34261e-15	GO:0035556/GO:0046872/GO:0008270/GO:0005622	-
unigene_9449	Danio_rerio_tetratricopeptide_repeat_domain_25_(ttc25),_mRNA_&gt;gi|29835241|gb|BC051126.1|_Danio_rerio_tetratricopeptide_repeat_domain_25,_mRNA_(cDNA_clone_MGC:56362_IMAGE:5604364),_complete_cds	87.8469	1045	0	tetratricopeptide_repeat_protein_25_[Danio_rerio]_&gt;gi|82241307|sp|Q7ZU45.1|TTC25_DANRE_RecName:_Full=Tetratricopeptide_repeat_protein_25;_Short=TPR_repeat_protein_25_[Danio_rerio]_&gt;gi|29835242|gb|AAH51126.1|_Tetratricopeptide_repeat_domain_25_[Danio_rerio]	86.533	349	0	sp|Q7ZU45|TTC25_DANRE_Tetratricopeptide_repeat_protein_25_OS=Danio_rerio_GN=ttc25_PE=2_SV=1	86.533	349	0	GO:0005737	-
unigene_9448	Danio_rerio_chromatin_modifying_protein_4B,_mRNA_(cDNA_clone_MGC:86922_IMAGE:6905963),_complete_cds	85.7923	915	0	RecName:_Full=Charged_multivesicular_body_protein_4c;_AltName:_Full=Chromatin-modifying_protein_4c;_Short=CHMP4c_[Danio_rerio]_&gt;gi|47940429|gb|AAH71537.1|_Chromatin_modifying_protein_4B_[Danio_rerio]	86.1607	224	1.486e-70	sp|Q6IQ73|CHM4C_DANRE_Charged_multivesicular_body_protein_4c_OS=Danio_rerio_GN=chmp4c_PE=2_SV=1	86.1607	224	1.50907e-72	GO:1902188/GO:0009898/GO:0005737/GO:0070062/GO:0005634/GO:0016020/GO:0051260/GO:0032466/GO:0031902/GO:0042802/GO:0042803/GO:0050792/GO:0006810/GO:0006620/GO:1901215/GO:0007034/GO:0009838/GO:0005829/GO:0030496/GO:1902902/GO:0000815/GO:0015031/GO:0005768	ko03010
unigene_34138	Cyprinus_carpio_genome_assembly_common_carp_genome_,scaffold_LG42	95.8199	311	3.1542e-137	-	-	-	-	-	-	-	-	-	-
unigene_34139	Cyprinus_carpio_genome_assembly_common_carp_genome_,scaffold_000001417	93.2432	444	1.03334e-180	-	-	-	-	-	-	-	-	-	-
unigene_34132	Cyprinus_carpio_genome_assembly_common_carp_genome_,scaffold_000001788	90.678	236	1.69957e-80	-	-	-	-	-	-	-	-	-	-
unigene_34133	Cyprinus_carpio_genome_assembly_common_carp_genome_,scaffold_LG3	97.1311	488	0	uncharacterized_protein_LOC503529_[Danio_rerio]_&gt;gi|58702002|gb|AAH90187.1|_Zgc:113691_[Danio_rerio]	95.6522	161	4.21306e-104	-	-	-	-	-	-
unigene_34130	Cyprinus_carpio_genome_assembly_common_carp_genome_,scaffold_000000738	96.5278	288	5.61931e-130	fidgetin_[Danio_rerio]_&gt;gi|82228849|sp|Q503S1.1|FIGN_DANRE_RecName:_Full=Fidgetin_[Danio_rerio]_&gt;gi|63102384|gb|AAH95207.1|_Fidgetin_[Danio_rerio]_&gt;gi|182891042|gb|AAI64798.1|_Fign_protein_[Danio_rerio]	91.954	87	1.59152e-16	sp|Q503S1|FIGN_DANRE_Fidgetin_OS=Danio_rerio_GN=fign_PE=2_SV=1	91.954	87	1.61623e-18	GO:0005737/GO:0010569/GO:0007049/GO:0016363/GO:0005815/GO:0005634/GO:0005856/GO:0008568/GO:0031122/GO:0008022/GO:0005524/GO:0008152/GO:0007067/GO:0000166/GO:0005874/GO:0051301	-
unigene_34131	Cyprinus_carpio_genome_assembly_common_carp_genome_,scaffold_LG38	90.2542	236	4.13775e-80	-	-	-	-	-	-	-	-	-	-
unigene_34136	Cyprinus_carpio_genome_assembly_common_carp_genome_,scaffold_LG41	92.9348	184	2.01025e-68	PREDICTED:_dynein_intermediate_chain_2,_axonemal_[Danio_rerio]	86.2745	51	3.17273e-24	sp|Q16960|DYI3_HELCR_Dynein_intermediate_chain_3,_ciliary_OS=Heliocidaris_crassispina_PE=2_SV=1	74.5098	51	1.75194e-22	GO:0005737/GO:0042384/GO:0030030/GO:0005856/GO:0005858/GO:0005930/GO:0008152/GO:0005929/GO:0030286/GO:0042995/GO:0005874/GO:0003774/GO:0003777	-
unigene_34137	Cyprinus_carpio_genome_assembly_common_carp_genome_,scaffold_000028876	94.4251	287	1.69171e-120	PREDICTED:_ankyrin_repeat_domain-containing_protein_33B_[Danio_rerio]	78.481	79	6.25334e-22	-	-	-	-	-	-
unigene_34135	Danio_rerio_solute_carrier_family_28_(concentrative_nucleoside_transporter),_member_1_(slc28a1),_mRNA_&gt;gi|124481813|gb|BC133170.1|_Danio_rerio_si:dkey-24l11.1,_mRNA_(cDNA_clone_MGC:158842_IMAGE:7899872),_complete_cds	88.9968	309	1.22185e-101	sodium/nucleoside_cotransporter_1_[Danio_rerio]_&gt;gi|124481814|gb|AAI33171.1|_Si:dkey-24l11.1_protein_[Danio_rerio]	81.25	96	3.45566e-44	sp|Q9MZT2|S28A1_RABIT_Sodium/nucleoside_cotransporter_1_OS=Oryctolagus_cuniculus_GN=SLC28A1_PE=2_SV=1	46.5347	101	9.04151e-18	GO:0006810/GO:0005337/GO:0016020/GO:0005415/GO:0005887/GO:1901642/GO:0001882	-
unigene_8718	Danio_rerio_moesin_a_(msna),_mRNA_&gt;gi|51858462|gb|BC081551.1|_Danio_rerio_radixin,_mRNA_(cDNA_clone_MGC:85640_IMAGE:6805517),_complete_cds	90.8318	2236	0	moesin_[Danio_rerio]_&gt;gi|51858463|gb|AAH81551.1|_Radixin_[Danio_rerio]	94.9914	579	0	sp|P26038|MOES_HUMAN_Moesin_OS=Homo_sapiens_GN=MSN_PE=1_SV=3	82.2107	579	0	GO:0007492/GO:0005200/GO:0019898/GO:0030175/GO:0005902/GO:0010628/GO:0061028/GO:0005737/GO:0045177/GO:0042995/GO:0070062/GO:0006928/GO:0072562/GO:0003779/GO:2000401/GO:0022614/GO:0005856/GO:0016324/GO:0016323/GO:0019901/GO:0007159/GO:0005886/GO:0050839/GO:0008092/GO:0072554/GO:0050900/GO:0003725/GO:0005515/GO:0001931/GO:0005102	ko04810/ko04670/ko05205/ko05162
unigene_8719	Cyprinus_carpio_genome_assembly_common_carp_genome_,scaffold_000028874	86.5169	89	5.79901e-15	tandem-repeat_galectin-9_[Rhodeus_uyekii]	48.8673	309	1.70887e-90	sp|O08573|LEG9_MOUSE_Galectin-9_OS=Mus_musculus_GN=Lgals9_PE=1_SV=1	34.5133	339	3.95089e-50	GO:0005737/GO:0007157/GO:0016936/GO:0030246/GO:0005576	-
unigene_8714	Cyprinus_carpio_genome_assembly_common_carp_genome_,scaffold_LG3	85.5405	740	0	PREDICTED:_complement_C1q-like_protein_2_[Danio_rerio]	51.8519	216	5.68471e-61	sp|Q9BXI9|C1QT6_HUMAN_Complement_C1q_tumor_necrosis_factor-related_protein_6_OS=Homo_sapiens_GN=C1QTNF6_PE=1_SV=3	33.3333	111	6.16842e-10	-	-
unigene_8715	PREDICTED:_Danio_rerio_thymidine_kinase_1,_soluble_(tk1),_transcript_variant_X1,_mRNA	83.6526	783	0	thymidine_kinase_cytosolic_[Ictalurus_furcatus]	83.9827	231	1.15665e-140	sp|P04047|KITH_CHICK_Thymidine_kinase,_cytosolic_OS=Gallus_gallus_GN=TK1_PE=1_SV=1	67.9825	228	1.94475e-104	GO:0048565/GO:0051289/GO:0016310/GO:0009165/GO:0001889/GO:0008270/GO:0004797/GO:0019206/GO:0005737/GO:0006139/GO:0006206/GO:0009636/GO:0000166/GO:0016740/GO:0046688/GO:0046872/GO:0042802/GO:0009157/GO:0016301/GO:0014856/GO:0046104/GO:0005829/GO:0051414/GO:0005524/GO:0060138/GO:0071897/GO:0044281	ko00240/ko00983
unigene_8716	Cyprinus_carpio_genome_assembly_common_carp_genome_,scaffold_LG15	84.3931	173	6.42474e-38	-	-	-	-	-	-	-	-	-	-
unigene_8717	Danio_rerio_high_mobility_group_box_3b_(hmgb3b),_mRNA_&gt;gi|62202669|gb|BC093186.1|_Danio_rerio_high-mobility_group_box_3b,_mRNA_(cDNA_clone_MGC:112073_IMAGE:7414878),_complete_cds	83.1418	1044	0	Hmgb3b_protein_[Danio_rerio]	88.8889	162	6.74032e-88	sp|Q32L31|HMGB3_BOVIN_High_mobility_group_protein_B3_OS=Bos_taurus_GN=HMGB3_PE=2_SV=2	72	150	2.49981e-65	GO:0006310/GO:0006338/GO:0005634/GO:0006355/GO:0008301/GO:0003677/GO:0003690/GO:0003682/GO:0005694/GO:0044822	-
unigene_8710	Cyprinus_carpio_genome_assembly_common_carp_genome_,scaffold_000028926	86.9388	245	3.2421e-66	interleukin_8_[Cyprinus_carpio]	68.3673	98	4.12827e-38	sp|P10145|IL8_HUMAN_Interleukin-8_OS=Homo_sapiens_GN=CXCL8_PE=1_SV=1	48.3871	62	3.77992e-10	GO:0042127/GO:0070098/GO:0005125/GO:0042119/GO:0030155/GO:0045091/GO:0060326/GO:0032496/GO:0001525/GO:0044267/GO:0005615/GO:0090023/GO:0008009/GO:0045744/GO:0007186/GO:0005153/GO:0008285/GO:0030593/GO:0006935/GO:0019722/GO:0050930/GO:0006954/GO:0006955/GO:0045236/GO:0031623/GO:0005576/GO:0002237/GO:0005515/GO:0034976	ko04064/ko04060/ko04620/ko04621/ko04622/ko04062/ko05200/ko05202/ko05219/ko05323/ko04932/ko05120/ko05132/ko05131/ko05133/ko05134/ko05164/ko05161/ko05160/ko05146/ko05144/ko05142
unigene_8711	-	-	-	-	PREDICTED:_protein_NLRC3-like,_partial_[Danio_rerio]	48.5714	70	4.22148e-06	-	-	-	-	-	-
unigene_8712	Cyprinus_carpio_genome_assembly_common_carp_genome_,scaffold_000001769	95.3846	65	1.34571e-18	PREDICTED:_uncharacterized_protein_LOC103373504,_partial_[Stegastes_partitus]	53.6082	97	1.97058e-21	-	-	-	-	GO:0015074/GO:0004190/GO:0003676/GO:0006508	-
unigene_8713	Cyprinus_carpio_genome_assembly_common_carp_genome_,scaffold_LG4	91.2442	217	1.93369e-74	-	-	-	-	-	-	-	-	-	-
unigene_2356	Cyprinus_carpio_genome_assembly_common_carp_genome_,scaffold_000029035	94.6367	578	0	-	-	-	-	-	-	-	-	-	-
unigene_2357	Cyprinus_carpio_genome_assembly_common_carp_genome_,scaffold_LG20	89.7321	224	1.07487e-70	-	-	-	-	-	-	-	-	-	-
unigene_2355	Cyprinus_carpio_genome_assembly_common_carp_genome_,scaffold_000028944	90.1235	972	0	PREDICTED:_UDP_glucuronosyltransferase_5_family,_polypeptide_E1_isoform_X1_[Danio_rerio]	89.4545	275	4.20042e-172	sp|P36514|UD2C1_RABIT_UDP-glucuronosyltransferase_2C1_(Fragment)_OS=Oryctolagus_cuniculus_GN=UGT2C1_PE=2_SV=1	50.9434	265	7.59107e-99	GO:0016757/GO:0052696/GO:0032870/GO:0009813/GO:0016740/GO:0008152/GO:0016758/GO:0015020/GO:0043231	ko00908
unigene_2352	Cyprinus_carpio_genome_assembly_common_carp_genome_,scaffold_000006966	94.206	466	0	PREDICTED:_alpha-2B_adrenergic_receptor-like_[Danio_rerio]	87.0968	155	2.59434e-87	sp|Q90WY5|ADA2B_DANRE_Alpha-2B_adrenergic_receptor_OS=Danio_rerio_GN=adra2b_PE=3_SV=1	82.0513	156	5.19386e-82	GO:0016021/GO:0019229/GO:0006940/GO:0007165/GO:0004871/GO:0001525/GO:0004930/GO:0004936/GO:0004935/GO:0004938/GO:0016020/GO:0000165/GO:0045666/GO:0071883/GO:0007186/GO:0032811/GO:0035625/GO:0071875/GO:0005886/GO:0030168/GO:0051602/GO:0051379/GO:0007194	-
unigene_2350	Cyprinus_carpio_genome_assembly_common_carp_genome_,scaffold_LG35	85.9213	483	4.01085e-139	PREDICTED:_uncharacterized_protein_LOC100535670_[Danio_rerio]	48.6339	183	1.06434e-32	-	-	-	-	-	-
unigene_2351	Cyprinus_carpio_genome_assembly_common_carp_genome_,scaffold_LG33	86.4745	451	1.31383e-128	-	-	-	-	-	-	-	-	-	-
unigene_2358	PREDICTED:_Danio_rerio_neurofascin-like_(LOC559590),_transcript_variant_X2,_mRNA	89.4422	502	3.85949e-178	PREDICTED:_neurofascin-like_[Danio_rerio]_&gt;gi|528517704|ref|XP_005162160.1|_PREDICTED:_neurofascin-like_[Danio_rerio]	91.6168	167	1.86865e-96	sp|O42414|NFASC_CHICK_Neurofascin_OS=Gallus_gallus_GN=NFASC_PE=1_SV=1	49.162	179	2.71604e-48	GO:0019226/GO:0050808/GO:0042552/GO:0007422/GO:0007411	-
unigene_2359	Cyprinus_carpio_genome_assembly_common_carp_genome_,scaffold_LG27	95.8944	341	1.27765e-153	PREDICTED:_semaphorin-4G_[Danio_rerio]	78.4884	172	9.45415e-87	sp|Q64151|SEM4C_MOUSE_Semaphorin-4C_OS=Mus_musculus_GN=Sema4c_PE=1_SV=1	45.6522	138	1.11071e-34	GO:0016020/GO:0004872/GO:0007275	-
unigene_319	Cyprinus_carpio_genome_assembly_common_carp_genome_,scaffold_000029013	85.7143	63	1.0766e-06	-	-	-	-	-	-	-	-	-	-
unigene_318	Zebrafish_DNA_sequence_from_clone_CH211-120C15_in_linkage_group_4,_complete_sequence	86.8852	244	4.9823e-70	PREDICTED:_LINE-1_type_transposase_domain-containing_protein_1-like_[Xenopus_(Silurana)_tropicalis]	51.9231	52	1.49825e-06	-	-	-	-	-	-
unigene_317	Cyprinus_carpio_genome_assembly_common_carp_genome_,scaffold_LG36	88.9968	618	0	-	-	-	-	-	-	-	-	-	-
unigene_316	Cyprinus_carpio_genome_assembly_common_carp_genome_,scaffold_LG23	93.4911	169	2.32481e-63	-	-	-	-	-	-	-	-	-	-
unigene_315	Cyprinus_carpio_genome_assembly_common_carp_genome_,scaffold_000028889	95.1673	807	0	-	-	-	-	-	-	-	-	-	-
unigene_314	C.commersoni_mRNA_for_Na(+)/K(+)_ATPase_alpha_subunit	91.8256	367	1.35577e-141	Na,K-ATPase_alpha_subunit_isoform_1c/i_[Salmo_salar]_&gt;gi|56553793|gb|AAV97941.1|_Na,K-ATPase_alpha_subunit_isoform_1c/ii_[Salmo_salar]	93.4426	122	1.27873e-78	sp|P25489|AT1A1_CATCO_Sodium/potassium-transporting_ATPase_subunit_alpha-1_OS=Catostomus_commersonii_GN=atp1a1_PE=2_SV=1	95.9016	122	7.27965e-76	GO:0005887/GO:0042538/GO:0007368/GO:0016020/GO:0030916/GO:0048840/GO:0000166/GO:0005391/GO:0035725/GO:0046872/GO:0005524/GO:0016787/GO:0006813/GO:0006811/GO:0006810/GO:0035051/GO:0035050/GO:0006814/GO:0008152/GO:0005886/GO:0003143/GO:0007420/GO:0016021	-
unigene_313	Danio_rerio_ATPase,_Na+/K+_transporting,_alpha_1b_polypeptide_(atp1a1b),_mRNA_&gt;gi|11067031|gb|AY008375.1|_Danio_rerio_Na+/K+_ATPase_alpha_subunit_isoform_7_(atp1a1b)_mRNA,_complete_cds	91.7184	483	0	Na+/K+_transporting_ATPase_subunit_alpha-1,_partial_[Clarias_batrachus]	86.9565	161	1.634e-89	sp|P25489|AT1A1_CATCO_Sodium/potassium-transporting_ATPase_subunit_alpha-1_OS=Catostomus_commersonii_GN=atp1a1_PE=2_SV=1	91.9255	161	3.75446e-89	GO:1903416/GO:0051087/GO:0016791/GO:0005887/GO:0071383/GO:0030916/GO:0016323/GO:0045989/GO:0043548/GO:0010107/GO:0086064/GO:0006883/GO:0030955/GO:0070062/GO:0016021/GO:0016020/GO:0086009/GO:0048840/GO:0000166/GO:0005391/GO:0016324/GO:0035725/GO:0046872/GO:0043531/GO:0005524/GO:0030315/GO:0016787/GO:0042383/GO:0042470/GO:0006813/GO:0051117/GO:0006811/GO:0006810/GO:0035051/GO:0035050/GO:0006814/GO:…	-
unigene_312	PREDICTED:_Danio_rerio_partitioning_defective_3_homolog_(LOC101882999),_mRNA	88.6121	281	2.52363e-88	PREDICTED:_partitioning_defective_3_homolog_[Danio_rerio]	90.2174	92	2.88724e-39	sp|Q9Z340|PARD3_RAT_Partitioning_defective_3_homolog_OS=Rattus_norvegicus_GN=Pard3_PE=1_SV=1	74.0385	104	2.27818e-32	GO:0007409/GO:0060341/GO:0005080/GO:0007163/GO:0000226/GO:0003383/GO:0031643/GO:0005923/GO:0030054/GO:0005737/GO:0045177/GO:0005819/GO:0016020/GO:0005546/GO:0005547/GO:0051301/GO:0005856/GO:0006461/GO:0032970/GO:0008289/GO:0044295/GO:0019903/GO:0005913/GO:0005938/GO:0005911/GO:0005886/GO:0051642/GO:0007179/GO:0043234/GO:0005829/GO:0007205/GO:0032266/GO:0044319/GO:0005515/GO:0005912	-
unigene_311	PREDICTED:_Danio_rerio_collagen,_type_XII,_alpha_1a_(col12a1a),_transcript_variant_X3,_mRNA	87.0056	708	0	PREDICTED:_collagen_alpha-1(XII)_chain_isoform_X2_[Danio_rerio]	90.2128	235	1.24682e-134	sp|Q60847|COCA1_MOUSE_Collagen_alpha-1(XII)_chain_OS=Mus_musculus_GN=Col12a1_PE=2_SV=3	52.521	238	1.55284e-69	GO:0005615/GO:0070062/GO:0031012/GO:0035987/GO:0031982	-
unigene_310	PREDICTED:_Danio_rerio_collagen,_type_XII,_alpha_1a_(col12a1a),_transcript_variant_X3,_mRNA	86.911	573	2.7097e-180	PREDICTED:_collagen_alpha-1(XII)_chain_isoform_X2_[Danio_rerio]	89.1753	194	2.95415e-92	sp|Q99715|COCA1_HUMAN_Collagen_alpha-1(XII)_chain_OS=Homo_sapiens_GN=COL12A1_PE=1_SV=2	59.0674	193	1.53372e-56	-	-
unigene_8417	Cyprinus_carpio_genome_assembly_common_carp_genome_,scaffold_000001428	81.1502	626	5.20578e-138	PREDICTED:_uncharacterized_protein_LOC103911931_[Danio_rerio]	76.2376	101	3.80762e-72	sp|Q7LHG5|YI31B_YEAST_Transposon_Ty3-I_Gag-Pol_polyprotein_OS=Saccharomyces_cerevisiae_(strain_ATCC_204508_/_S288c)_GN=TY3B-I_PE=3_SV=2	50	100	9.84074e-41	GO:0019013/GO:0005634/GO:0015074/GO:0004190/GO:0008270/GO:0003676/GO:0006508	-
unigene_8416	Cyprinus_carpio_genome_assembly_common_carp_genome_,scaffold_LG4	94.0048	417	5.28782e-176	PREDICTED:_uncharacterized_protein_LOC103036703_[Astyanax_mexicanus]	57.2816	103	3.94867e-22	-	-	-	-	GO:0003676	-
unigene_12057	Cyprinus_carpio_genome_assembly_common_carp_genome_,scaffold_LG30	92.4188	277	1.86032e-105	Ubiquinone_biosynthesis_protein_COQ7_homolog_[Salmo_salar]_&gt;gi|209732764|gb|ACI67251.1|_Ubiquinone_biosynthesis_protein_COQ7_homolog_[Salmo_salar]	72.4444	225	1.86486e-97	sp|Q99807|COQ7_HUMAN_5-demethoxyubiquinone_hydroxylase,_mitochondrial_OS=Homo_sapiens_GN=COQ7_PE=1_SV=3	72.4719	178	1.60972e-79	GO:0070584/GO:0006744/GO:0005634/GO:0016020/GO:0034599/GO:0005739/GO:0005743/GO:0001701/GO:0044281/GO:0022904/GO:0001841/GO:0008340/GO:0022008/GO:0046872/GO:0006979/GO:0055114	ko00130
unigene_35265	PREDICTED:_Danio_rerio_si:dkeyp-51b7.3_(si:dkeyp-51b7.3),_transcript_variant_X1,_mRNA	91.3253	415	1.16003e-157	PREDICTED:_fibrinogen_C_domain-containing_protein_1_[Danio_rerio]_&gt;gi|528487264|ref|XP_005166963.1|_PREDICTED:_fibrinogen_C_domain-containing_protein_1_[Danio_rerio]	100	117	1.36637e-65	sp|Q0P4P2|FBCD1_XENTR_Fibrinogen_C_domain-containing_protein_1_OS=Xenopus_tropicalis_GN=fibcd1_PE=2_SV=1	62.069	116	3.60935e-31	GO:0046872/GO:0016021/GO:0016020/GO:0008061	-
unigene_35264	PREDICTED:_Danio_rerio_adherens_junctions_associated_protein_1_(ajap1),_transcript_variant_X2,_mRNA	95.5145	379	6.24297e-170	PREDICTED:_adherens_junction-associated_protein_1_[Danio_rerio]_&gt;gi|688567643|ref|XP_009302201.1|_PREDICTED:_adherens_junction-associated_protein_1_[Danio_rerio]	99.1597	119	4.0311e-80	sp|Q0IIY7|AJAP1_XENTR_Adherens_junction-associated_protein_1_OS=Xenopus_tropicalis_GN=ajap1_PE=2_SV=1	75.6303	119	6.25756e-63	GO:0016324/GO:0016021/GO:0016020/GO:0016323/GO:0005912/GO:0005886/GO:0007155/GO:0030054	-
unigene_35267	Cyprinus_carpio_genome_assembly_common_carp_genome_,scaffold_000005491	92.2078	154	6.99654e-53	-	-	-	-	-	-	-	-	-	-
unigene_35266	Cyprinus_carpio_genome_assembly_common_carp_genome_,scaffold_LG48	97.8378	370	5.96069e-180	-	-	-	-	-	-	-	-	-	-
unigene_35261	Cyprinus_carpio_genome_assembly_common_carp_genome_,scaffold_000010409	93.3518	361	1.29028e-146	-	-	-	-	-	-	-	-	-	-
unigene_35263	Cyprinus_carpio_genome_assembly_common_carp_genome_,scaffold_LG36	95.9091	220	1.37082e-94	-	-	-	-	-	-	-	-	-	-
unigene_35262	Cyprinus_carpio_genome_assembly_common_carp_genome_,scaffold_LG37	90.6015	266	1.01508e-91	-	-	-	-	-	-	-	-	-	-
unigene_8413	PREDICTED:_Danio_rerio_potassium_voltage-gated_channel,_subfamily_H_(eag-related),_member_4b_(kcnh4b),_mRNA	83.2526	1857	0	PREDICTED:_potassium_voltage-gated_channel_subfamily_H_member_4-like_[Danio_rerio]	78.1095	603	0	sp|Q9UQ05|KCNH4_HUMAN_Potassium_voltage-gated_channel_subfamily_H_member_4_OS=Homo_sapiens_GN=KCNH4_PE=2_SV=1	37.8788	330	7.13363e-43	GO:0042391/GO:0016021/GO:0005887/GO:0005249/GO:0071805/GO:0006813/GO:0000155/GO:0005216/GO:0006810/GO:0034220/GO:0007165/GO:0004871/GO:0000160/GO:0006811/GO:0016020/GO:0055085/GO:0023014	-
unigene_35269	Cyprinus_carpio_genome_assembly_common_carp_genome_,scaffold_LG19	92.1384	318	1.22914e-121	-	-	-	-	-	-	-	-	-	-
unigene_35268	Cyprinus_carpio_genome_assembly_common_carp_genome_,scaffold_000000820	87.747	253	4.74313e-76	alkaline_phosphatase,_tissue-nonspecific_isozyme_precursor_[Danio_rerio]_&gt;gi|408905267|gb|AFU97158.1|_alkaline_phosphatase_[Danio_rerio]	68	75	1.08291e-26	sp|Q92058|PPBT_CHICK_Alkaline_phosphatase,_tissue-nonspecific_isozyme_OS=Gallus_gallus_GN=ALPL_PE=2_SV=1	64.1026	39	2.0728e-10	GO:0016787/GO:0065010/GO:0016020/GO:0016791/GO:0070062/GO:0004035/GO:0016462/GO:0016311/GO:0071407/GO:0001958/GO:0031012/GO:0003824/GO:0046677/GO:0008152/GO:0005886/GO:0033280/GO:0003006/GO:0001649	-
unigene_8412	Cyprinus_carpio_genome_assembly_common_carp_genome_,scaffold_000001210	82.1086	313	6.46523e-61	-	-	-	-	-	-	-	-	-	-
unigene_12053	Cyprinus_carpio_genome_assembly_common_carp_genome_,scaffold_000005133	92.7403	978	0	PREDICTED:_uncharacterized_protein_LOC103038511_[Astyanax_mexicanus]	56.3725	204	2.96991e-54	-	-	-	-	-	-
unigene_27768	Cyprinus_carpio_genome_assembly_common_carp_genome_,scaffold_000000414	90.2222	225	1.77642e-73	-	-	-	-	-	-	-	-	-	-
unigene_12059	Cyprinus_carpio_genome_assembly_common_carp_genome_,scaffold_000016094	93.8144	582	0	PREDICTED:_UPF0598_protein_C8orf82_homolog_isoform_X1_[Danio_rerio]_&gt;gi|688603752|ref|XP_009293291.1|_PREDICTED:_UPF0598_protein_C8orf82_homolog_isoform_X2_[Danio_rerio]	78.0347	173	3.25246e-93	sp|Q642A4|CH082_RAT_UPF0598_protein_C8orf82_homolog_OS=Rattus_norvegicus_PE=2_SV=1	64.7436	156	9.75947e-61	GO:0005856/GO:0007165/GO:0005622	-
unigene_12058	Danio_rerio_phosphofructokinase,_muscle_a_(pfkma),_mRNA_&gt;gi|51859262|gb|BC081652.1|_Danio_rerio_phosphofructokinase,_muscle_a,_mRNA_(cDNA_clone_MGC:92344_IMAGE:7055775),_complete_cds	91.1071	1653	0	ATP-dependent_6-phosphofructokinase,_muscle_type_[Danio_rerio]_&gt;gi|51859263|gb|AAH81652.1|_Phosphofructokinase,_muscle_a_[Danio_rerio]	94.9091	550	0	sp|P08237|PFKAM_HUMAN_ATP-dependent_6-phosphofructokinase,_muscle_type_OS=Homo_sapiens_GN=PFKM_PE=1_SV=2	78.9474	551	0	GO:0032024/GO:0008022/GO:0016310/GO:0046716/GO:0042593/GO:0044281/GO:0003872/GO:0006096/GO:0005737/GO:0005945/GO:0008443/GO:0070061/GO:0000166/GO:0046835/GO:0016740/GO:0042802/GO:0042803/GO:0016324/GO:0016301/GO:0070062/GO:0051259/GO:0005975/GO:0097228/GO:0005829/GO:0005524/GO:0006002	ko01200/ko01230/ko00010/ko00030/ko00051/ko00052/ko00680/ko03018/ko04152/ko05230
unigene_11700	Danio_rerio_aldolase_b,_fructose-bisphosphate_(aldob),_mRNA_&gt;gi|37595411|gb|AY394965.1|_Danio_rerio_clone_RK057A3G05_aldolase_B_fructose-bisphosphate_mRNA,_complete_cds	90.7666	1148	0	fructose-bisphosphate_aldolase_B_[Danio_rerio]_&gt;gi|82213364|sp|Q8JH71.1|ALDOB_DANRE_RecName:_Full=Fructose-bisphosphate_aldolase_B;_AltName:_Full=Liver-type_aldolase_[Danio_rerio]_&gt;gi|22671691|gb|AAN04477.1|_aldolase_B_[Danio_rerio]_&gt;gi|37595412|gb|AAQ94592.1|_aldolase_B_fructose-bisphosphate_[Danio_rerio]_&gt;gi|38541740|gb|AAH62830.1|_Aldolase_b,_fructose-bisphosphate_[Danio_rerio]	93.1319	364	0	sp|Q8JH71|ALDOB_DANRE_Fructose-bisphosphate_aldolase_B_OS=Danio_rerio_GN=aldob_PE=2_SV=1	93.1319	364	0	GO:0061609/GO:0001889/GO:0044281/GO:0006096/GO:0006094/GO:0005737/GO:0070062/GO:0070061/GO:0016829/GO:0030388/GO:0005815/GO:0006116/GO:0032781/GO:0042802/GO:0005856/GO:0034451/GO:0051117/GO:0003824/GO:0070072/GO:0005975/GO:0008092/GO:0005829/GO:0004332/GO:0006000	ko01200/ko01230/ko00010/ko00030/ko00051/ko00710/ko00680
unigene_30160	Cyprinus_carpio_genome_assembly_common_carp_genome_,scaffold_000002194	100	36	6.55269e-08	-	-	-	-	-	-	-	-	-	-
unigene_11702	Cyprinus_carpio_genome_assembly_common_carp_genome_,scaffold_LG7	96.8288	473	0	PREDICTED:_uncharacterized_protein_si:dkey-242h9.3_isoform_X1_[Danio_rerio]	86.4368	435	0	-	-	-	-	-	-
unigene_30162	Cyprinus_carpio_genome_assembly_common_carp_genome_,scaffold_LG13	92.9787	470	0	PREDICTED:_solute_carrier_family_45_member_4-like_[Danio_rerio]	85.8974	156	6.97391e-85	sp|Q5BKX6|S45A4_HUMAN_Solute_carrier_family_45_member_4_OS=Homo_sapiens_GN=SLC45A4_PE=1_SV=2	52.5	160	1.06625e-38	GO:0016021/GO:0055085	-
unigene_11704	Hypophthalmichthys_molitrix_small_nuclear_ribonucleoprotein_polypeptide_A_mRNA,_complete_cds	89.9008	1109	0	small_nuclear_ribonucleoprotein_polypeptide_A_[Hypophthalmichthys_molitrix]	97.1698	106	2.80522e-63	sp|Q2KIR1|SNRPA_BOVIN_U1_small_nuclear_ribonucleoprotein_A_OS=Bos_taurus_GN=SNRPA_PE=2_SV=1	87.7358	106	1.37875e-56	GO:0005737/GO:0005515/GO:0005730/GO:0044822/GO:0005634/GO:0000398/GO:0030529/GO:0005654/GO:0017069/GO:0010467/GO:0019013/GO:0003723/GO:0003676/GO:0005685/GO:0000166/GO:0008380/GO:0005681/GO:0006397	ko03040
unigene_11705	Danio_rerio_serine_incorporator_1_(serinc1),_mRNA	91.6266	1457	0	Serinc1_protein,_partial_[Danio_rerio]	94.1423	478	0	sp|Q7TNK0|SERC1_RAT_Serine_incorporator_1_OS=Rattus_norvegicus_GN=Serinc1_PE=1_SV=1	76.4069	462	0	GO:0070062/GO:0016020/GO:0006658/GO:0005789/GO:0015825/GO:0015194/GO:0006665	-
unigene_11706	Danio_rerio_protein_phosphatase_1,_catalytic_subunit,_alpha_isozyme_a_(ppp1caa),_mRNA	91.1151	2251	0	protein_phosphatase_1,_catalytic_subunit,_alpha_[Danio_rerio]_&gt;gi|47124952|gb|AAH70008.1|_Zgc:85729_[Danio_rerio]_&gt;gi|159155263|gb|AAI54764.1|_Zgc:85729_[Danio_rerio]	100	331	0	sp|P62138|PP1A_RAT_Serine/threonine-protein_phosphatase_PP1-alpha_catalytic_subunit_OS=Rattus_norvegicus_GN=Ppp1ca_PE=1_SV=1	90.303	330	0	GO:0032922/GO:0016791/GO:0042587/GO:0016311/GO:0006470/GO:0048754/GO:0044281/GO:0030324/GO:0001525/GO:0072357/GO:0007143/GO:0007049/GO:0005737/GO:0005925/GO:0070062/GO:0005730/GO:0005981/GO:0005634/GO:0000164/GO:0005739/GO:0005654/GO:0048511/GO:0051301/GO:0043005/GO:0070688/GO:0043021/GO:0046872/GO:2001241/GO:0016787/GO:0043153/GO:0070262/GO:0044822/GO:0019901/GO:0042752/GO:0008152/GO:0005886/GO:…	ko03015/ko04390/ko04024/ko04022/ko04810/ko04113/ko04114/ko04510/ko04611/ko04910/ko04921/ko04261/ko04270/ko04728/ko04720/ko04750/ko05205/ko05031/ko05034/ko05168
unigene_11707	Zebrafish_DNA_sequence_from_clone_CH211-24O10_in_linkage_group_15,_complete_sequence	82.3529	595	8.85805e-134	PREDICTED:_uncharacterized_protein_LOC102082168_[Oreochromis_niloticus]	74.4681	376	0	-	-	-	-	GO:0033227/GO:0016021/GO:0015074/GO:0051033/GO:0003676	-
unigene_11708	Cyprinus_carpio_genome_assembly_common_carp_genome_,scaffold_LG33	88.9429	823	0	ribonuclease_H1_isoform_1_[Danio_rerio]	80.9365	299	8.64698e-172	sp|O70338|RNH1_MOUSE_Ribonuclease_H1_OS=Mus_musculus_GN=Rnaseh1_PE=2_SV=1	51.7606	284	1.25727e-91	GO:0090502/GO:0005634/GO:0000287/GO:0004523/GO:0006264/GO:0005739/GO:0003676/GO:0042803	ko03030
unigene_11709	Cyprinus_carpio_genome_assembly_common_carp_genome_,scaffold_000006368	99.1463	820	0	transposase_(putative)_[Drosophila_hydei]	41.791	201	6.57915e-52	sp|P35072|TCB1_CAEBR_Transposable_element_Tcb1_transposase_OS=Caenorhabditis_briggsae_PE=3_SV=1	37.8641	206	6.93346e-36	GO:0004803/GO:0006313/GO:0016192/GO:0045010/GO:0043565/GO:0006355/GO:0003779/GO:0015074/GO:0003677	-
unigene_27760	-	-	-	-	PREDICTED:_uncharacterized_protein_LOC103909904_[Danio_rerio]	78.2178	101	3.37113e-50	-	-	-	-	GO:0006355/GO:0003700/GO:0005634/GO:0015074/GO:0004190/GO:0008270/GO:0003676/GO:0006508/GO:0046872/GO:0006351	-
unigene_16730	Cyprinus_carpio_genome_assembly_common_carp_genome_,scaffold_000001171	94.0828	338	6.88789e-142	PREDICTED:_finTRIM_family,_member_14_isoform_X1_[Danio_rerio]	61.9926	271	6.37512e-104	sp|Q8R2Q0|TRI29_MOUSE_Tripartite_motif-containing_protein_29_OS=Mus_musculus_GN=Trim29_PE=2_SV=1	30.303	165	1.39596e-14	GO:0035556/GO:0046872/GO:0008270/GO:0005622	-
unigene_16731	Cyprinus_carpio_genome_assembly_common_carp_genome_,scaffold_LG32	96	175	3.41792e-73	PREDICTED:_39S_ribosomal_protein_L53,_mitochondrial-like_[Astyanax_mexicanus]	82.243	107	1.19143e-58	sp|Q2HJF1|RM53_BOVIN_39S_ribosomal_protein_L53,_mitochondrial_OS=Bos_taurus_GN=MRPL53_PE=1_SV=1	53.7736	106	2.6786e-33	GO:0005743/GO:0005840/GO:0005739/GO:0030529	-
unigene_16732	PREDICTED:_Aptenodytes_forsteri_nicotinamide_nucleotide_transhydrogenase_(NNT),_mRNA	76.7896	461	1.05521e-64	DTW_domain-containing_protein_1_[Danio_rerio]	84.4898	245	2.18879e-148	sp|P11024|NNTM_BOVIN_NAD(P)_transhydrogenase,_mitochondrial_OS=Bos_taurus_GN=NNT_PE=1_SV=3	88.8889	153	2.52377e-91	GO:0050661/GO:0016020/GO:0072593/GO:1902600/GO:0051287/GO:0016021/GO:0008746/GO:0008750/GO:0005743/GO:0006099/GO:0005739/GO:0005746/GO:0003957/GO:0015992/GO:0044237/GO:0044281/GO:0045454/GO:0055114/GO:0016491	-
unigene_16733	Cyprinus_carpio_genome_assembly_common_carp_genome_,scaffold_LG5	92.1241	419	4.87132e-162	short-chain_specific_acyl-CoA_dehydrogenase,_mitochondrial_[Danio_rerio]_&gt;gi|50925422|gb|AAH79521.1|_Acyl-Coenzyme_A_dehydrogenase,_C-2_to_C-3_short_chain_[Danio_rerio]	94.0887	406	0	sp|Q147U1|ZN846_HUMAN_Zinc_finger_protein_846_OS=Homo_sapiens_GN=ZNF846_PE=1_SV=2	40.708	113	1.20622e-20	GO:0050660/GO:0003676/GO:0016627/GO:0005739/GO:0005622/GO:0006355/GO:0016740/GO:0032259/GO:0008152/GO:0003995/GO:0008168/GO:0046872/GO:0005634/GO:0055114/GO:0016491	-
unigene_1199	Cyprinus_carpio_genome_assembly_common_carp_genome_,scaffold_LG25	89.726	438	2.89286e-155	TPA:_transposase_domain-containing_protein_[Danio_rerio]	34.058	138	5.01578e-13	-	-	-	-	-	-
unigene_1198	Cyprinus_carpio_genome_assembly_common_carp_genome_,scaffold_LG45	91.3462	312	2.2914e-115	-	-	-	-	-	-	-	-	-	-
unigene_16736	Cyprinus_carpio_genome_assembly_common_carp_genome_,scaffold_LG34	84.2787	2239	0	pol-like_protein_[Danio_rerio]	55.5205	634	0	sp|P14381|YTX2_XENLA_Transposon_TX1_uncharacterized_149_kDa_protein_OS=Xenopus_laevis_PE=3_SV=1	36.9668	1055	0	GO:0016779/GO:0006278/GO:0004519/GO:0090305/GO:0016740/GO:0008152/GO:0003964/GO:0046872	-
unigene_16737	PREDICTED:_Danio_rerio_si:dkeyp-117b8.1_(si:dkeyp-117b8.1),_transcript_variant_X1,_mRNA	86.4686	4072	0	PREDICTED:_symplekin_isoform_X1_[Danio_rerio]	93.0254	1104	0	sp|Q92797|SYMPK_HUMAN_Symplekin_OS=Homo_sapiens_GN=SYMPK_PE=1_SV=2	72.8417	1112	0	GO:0005737/GO:0016020/GO:0005634/GO:0005856/GO:0005654/GO:0030054/GO:0005515/GO:0005886/GO:0007155/GO:0006378/GO:0005923/GO:0035307/GO:0006397	ko03015/ko04530
unigene_16738	Cyprinus_carpio_genome_assembly_common_carp_genome_,scaffold_LG20	91.358	81	1.30791e-20	-	-	-	-	-	-	-	-	-	-
unigene_1194	Cyprinus_carpio_genome_assembly_common_carp_genome_,scaffold_000010071	88.417	259	1.47863e-80	-	-	-	-	-	-	-	-	-	-
unigene_1197	Cyprinus_carpio_genome_assembly_common_carp_genome_,scaffold_000000718	80.1394	287	7.33943e-44	-	-	-	-	-	-	-	-	-	-
unigene_1196	Cyprinus_carpio_genome_assembly_common_carp_genome_,scaffold_LG8	88.3582	335	1.61316e-105	-	-	-	-	-	-	-	-	-	-
unigene_1191	Cyprinus_carpio_genome_assembly_common_carp_genome_,scaffold_000001513	89.1566	166	5.76128e-50	-	-	-	-	-	-	-	-	-	-
unigene_1190	PREDICTED:_Danio_rerio_tripartite_motif_containing_55b_(trim55b),_transcript_variant_X1,_mRNA	86.4997	1637	0	tripartite_motif-containing_protein_55_[Danio_rerio]_&gt;gi|89130609|gb|AAI14284.1|_Tripartite_motif-containing_55b_[Danio_rerio]	87.6011	371	0	sp|Q5PQN5|TRI55_RAT_Tripartite_motif-containing_protein_55_OS=Rattus_norvegicus_GN=Trim55_PE=2_SV=1	68.9024	328	1.36151e-165	GO:0046872/GO:0008270/GO:0042802/GO:0005622	-
unigene_1193	Cyprinus_carpio_genome_assembly_common_carp_genome_,scaffold_LG10	94.0299	201	2.24753e-78	PREDICTED:_coiled-coil_domain-containing_protein_141_[Danio_rerio]	76.9492	295	5.83612e-141	sp|Q6ZP82|CC141_HUMAN_Coiled-coil_domain-containing_protein_141_OS=Homo_sapiens_GN=CCDC141_PE=1_SV=2	37.6712	292	1.03961e-52	GO:0005737/GO:0005856/GO:0005515/GO:0005815	-
unigene_1192	PREDICTED:_Danio_rerio_solute_carrier_family_1_(glial_high_affinity_glutamate_transporter),_member_3b_(slc1a3b),_transcript_variant_X2,_mRNA	89.0117	1447	0	solute_carrier_family_1_(glial_high_affinity_glutamate_transporter),_member_3b_[Danio_rerio]_&gt;gi|528492742|ref|XP_005169222.1|_PREDICTED:_solute_carrier_family_1_(glial_high_affinity_glutamate_transporter),_member_3b_isoform_X1_[Danio_rerio]_&gt;gi|528492744|ref|XP_005169223.1|_PREDICTED:_solute_carrier_family_1_(glial_high_affinity_glutamate_transporter),_member_3b_isoform_X1_[Danio_rerio]_&g…	96.9432	458	0	sp|O57321|EAA1_AMBTI_Excitatory_amino_acid_transporter_1_OS=Ambystoma_tigrinum_GN=SLC1A3_PE=2_SV=1	77.4678	466	0	GO:0089711/GO:0009416/GO:0031223/GO:0016597/GO:0016595/GO:0043205/GO:0050885/GO:0016021/GO:0016020/GO:0017153/GO:0043025/GO:0009986/GO:0048667/GO:0009449/GO:0015293/GO:0005313/GO:0006810/GO:0005314/GO:0006835/GO:0005886/GO:0042995/GO:0055085/GO:0042493/GO:0006537	ko04724/ko05014
unigene_3908	Cyprinus_carpio_genome_assembly_common_carp_genome_,scaffold_000004425	90.1818	275	1.8626e-92	-	-	-	-	-	-	-	-	-	-
unigene_3909	Cyprinus_carpio_genome_assembly_common_carp_genome_,scaffold_LG7	94.0171	117	1.88846e-40	-	-	-	-	-	-	-	-	-	-
unigene_3900	-	-	-	-	PREDICTED:_cytosolic_phospholipase_A2_zeta-like_[Danio_rerio]_&gt;gi|688594323|ref|XP_009291305.1|_PREDICTED:_cytosolic_phospholipase_A2_zeta-like_[Danio_rerio]	79.4118	34	6.07937e-08	-	-	-	-	GO:0009395/GO:0004620/GO:0008152	-
unigene_3901	Cyprinus_carpio_genome_assembly_common_carp_genome_,scaffold_000001805	90.4891	368	1.71545e-130	-	-	-	-	-	-	-	-	-	-
unigene_3902	Cyprinus_carpio_genome_assembly_common_carp_genome_,scaffold_000000712	94.3853	1033	0	-	-	-	-	-	-	-	-	-	-
unigene_3903	PREDICTED:_Danio_rerio_uncharacterized_LOC101884923_(LOC101884923),_transcript_variant_X2,_mRNA	88.7634	1682	0	PREDICTED:_uncharacterized_protein_LOC101884923_isoform_X1_[Danio_rerio]	95.8435	409	0	sp|Q5RD73|DUS3_PONAB_Dual_specificity_protein_phosphatase_3_OS=Pongo_abelii_GN=DUSP3_PE=2_SV=1	27.2727	165	2.00181e-06	GO:0016791/GO:0050868/GO:0016311/GO:0006470/GO:0050860/GO:0000188/GO:0043508/GO:0046329/GO:0035335/GO:0043409/GO:0005737/GO:0070062/GO:0005634/GO:0033549/GO:0045931/GO:0016787/GO:0008138/GO:0001772/GO:0005861/GO:0016773/GO:0016772/GO:0004725/GO:0004721/GO:0070373/GO:0005829	-
unigene_3905	Cyprinus_carpio_genome_assembly_common_carp_genome_,scaffold_000000820	89.2416	567	0	-	-	-	-	-	-	-	-	-	-
unigene_3906	PREDICTED:_Danio_rerio_proline_rich_Gla_(G-carboxyglutamic_acid)_4_(transmembrane)_(prrg4),_transcript_variant_X1,_mRNA	84.1287	901	0	transmembrane_gamma-carboxyglutamic_acid_protein_4_precursor_[Danio_rerio]_&gt;gi|528508541|ref|XP_005170023.1|_PREDICTED:_transmembrane_gamma-carboxyglutamic_acid_protein_4_isoform_X1_[Danio_rerio]_&gt;gi|62203335|gb|AAH92813.1|_Zgc:110234_[Danio_rerio]	83.5	200	7.47306e-97	sp|Q9BZD6|TMG4_HUMAN_Transmembrane_gamma-carboxyglutamic_acid_protein_4_OS=Homo_sapiens_GN=PRRG4_PE=1_SV=1	44.4444	189	1.80622e-36	GO:0016021/GO:0005576/GO:0005509	-
unigene_3907	PREDICTED:_Danio_rerio_neuritin_1-like_(nrn1l),_mRNA	89.5251	716	0	PREDICTED:_neuritin-like_protein_[Danio_rerio]	93.1677	161	3.86112e-70	sp|Q496H8|NRN1L_HUMAN_Neuritin-like_protein_OS=Homo_sapiens_GN=NRN1L_PE=2_SV=2	42.0561	107	6.20123e-23	GO:0007399	-
unigene_25435	PREDICTED:_Danio_rerio_solute_carrier_family_20_(phosphate_transporter),_member_2_(slc20a2),_transcript_variant_X1,_mRNA	87.881	2723	0	PREDICTED:_sodium-dependent_phosphate_transporter_2_isoform_X1_[Danio_rerio]_&gt;gi|528488033|ref|XP_005167226.1|_PREDICTED:_sodium-dependent_phosphate_transporter_2_isoform_X1_[Danio_rerio]	95.0151	662	0	sp|Q95L97|S20A2_FELCA_Sodium-dependent_phosphate_transporter_2_OS=Felis_catus_GN=SLC20A2_PE=1_SV=1	77.2247	663	0	GO:0006817/GO:0016020/GO:0005315/GO:0055085	-
unigene_25434	PREDICTED:_Danio_rerio_leucine-rich_repeat_containing_G_protein-coupled_receptor_4_(lgr4),_mRNA	88.8007	3652	0	PREDICTED:_leucine-rich_repeat-containing_G-protein_coupled_receptor_4_[Danio_rerio]_&gt;gi|519882065|sp|E7FE13.1|LGR4_DANRE_RecName:_Full=Leucine-rich_repeat-containing_G-protein_coupled_receptor_4;_Flags:_Precursor_[Danio_rerio]	93.6148	971	0	sp|E7FE13|LGR4_DANRE_Leucine-rich_repeat-containing_G-protein_coupled_receptor_4_OS=Danio_rerio_GN=lgr4_PE=2_SV=1	93.6148	971	0	GO:0048565/GO:0061290/GO:0090263/GO:0007165/GO:0004871/GO:0007275/GO:0001649/GO:2001013/GO:0004930/GO:0016021/GO:0016020/GO:0030282/GO:0007186/GO:0035239/GO:0034122/GO:0090190/GO:0007283/GO:0045892/GO:0045893/GO:0005887/GO:0005886/GO:0036335/GO:0050710/GO:0016055/GO:0030539/GO:0050673/GO:0004888/GO:0046849/GO:0005515/GO:0016500/GO:0001942	ko04080
unigene_25437	Cyprinus_carpio_genome_assembly_common_carp_genome_,scaffold_000000716	100	34	1.18823e-06	Gnl3l_protein,_partial_[Danio_rerio]	92.5859	553	0	-	-	-	-	GO:0005737/GO:0005794/GO:0016757/GO:0006486/GO:0005730/GO:0005634/GO:0097503/GO:0016021/GO:0016020/GO:0003924/GO:0042254/GO:0005739/GO:0000166/GO:0016740/GO:0005615/GO:0008152/GO:0001665/GO:0008373/GO:0044822/GO:0030173/GO:0005525	ko00040/ko00500
unigene_18707	Zebrafish_DNA_sequence_from_clone_DKEY-201G16_in_linkage_group_4,_complete_sequence	86.9748	238	1.46729e-66	PREDICTED:_NACHT,_LRR_and_PYD_domains-containing_protein_12-like_isoform_X6_[Astyanax_mexicanus]	55.7576	165	4.08924e-47	-	-	-	-	GO:0046872/GO:0008270/GO:0005524/GO:0000166	-
unigene_18706	PREDICTED:_Danio_rerio_uncharacterized_LOC557028_(LOC557028),_transcript_variant_X2,_mRNA	89.6966	1747	0	uncharacterized_protein_LOC557028_[Danio_rerio]_&gt;gi|528468265|ref|XP_005160005.1|_PREDICTED:_uncharacterized_protein_LOC557028_isoform_X1_[Danio_rerio]_&gt;gi|528468267|ref|XP_005160006.1|_PREDICTED:_uncharacterized_protein_LOC557028_isoform_X1_[Danio_rerio]_&gt;gi|528468271|ref|XP_005160008.1|_PREDICTED:_uncharacterized_protein_LOC557028_isoform_X1_[Danio_rerio]_&gt;gi|94732695|emb|CAK10813.1…	91.7431	436	0	sp|Q5SF07|IF2B2_MOUSE_Insulin-like_growth_factor_2_mRNA-binding_protein_2_OS=Mus_musculus_GN=Igf2bp2_PE=1_SV=1	67.5381	459	0	GO:0000166/GO:0003723/GO:0003676/GO:0003729	-
unigene_18705	PREDICTED:_Danio_rerio_ataxin_2_(atxn2),_transcript_variant_X7,_mRNA	89.134	4215	0	PREDICTED:_ataxin-2_isoform_X7_[Danio_rerio]	87.7885	1040	0	sp|Q99700|ATX2_HUMAN_Ataxin-2_OS=Homo_sapiens_GN=ATXN2_PE=1_SV=2	69.967	303	2.6291e-127	GO:0005737/GO:0008022/GO:0016020/GO:0040015/GO:0048872/GO:0005154/GO:0044822/GO:0005802/GO:0034063/GO:0005634/GO:0005794/GO:0030529/GO:0048812/GO:0002091/GO:0050905/GO:0048471/GO:0005844/GO:0010494/GO:0021702/GO:0033962	-
unigene_18704	Cyprinus_carpio_genome_assembly_common_carp_genome_,scaffold_LG42	92	525	0	-	-	-	-	-	-	-	-	-	-
unigene_18703	Cyprinus_carpio_genome_assembly_common_carp_genome_,scaffold_000028985	92.1296	216	1.40023e-79	uncharacterized_protein_LOC768125_[Danio_rerio]_&gt;gi|115528178|gb|AAI24787.1|_Zgc:153990_[Danio_rerio]	85.0144	347	0	-	-	-	-	GO:0003682/GO:0005634/GO:0006915	-
unigene_18702	Cyprinus_carpio_genome_assembly_common_carp_genome_,scaffold_LG19	94.4056	286	1.94708e-118	F-box_only_protein_2_[Danio_rerio]_&gt;gi|165970365|gb|AAI58199.1|_Zgc:175088_protein_[Danio_rerio]	82.4859	177	7.40441e-104	sp|Q17QK6|FBX2_BOVIN_F-box_only_protein_2_OS=Bos_taurus_GN=FBXO2_PE=2_SV=1	56.6667	180	5.05993e-66	GO:0001948/GO:0001540/GO:0070062/GO:0043197/GO:0005829/GO:0030246/GO:0031146/GO:0006511/GO:0006516/GO:0019005/GO:0030433/GO:0031396	ko04141/ko04120
unigene_18701	Cyprinus_carpio_genome_assembly_common_carp_genome_,scaffold_LG21	91.9192	396	1.26553e-149	PREDICTED:_cyclin-dependent_kinase_11B_isoform_X5_[Astyanax_mexicanus]	92.4829	439	0	sp|Q90837|ERG_CHICK_Transcriptional_regulator_Erg_OS=Gallus_gallus_GN=ERG_PE=2_SV=1	72.8155	103	8.33843e-42	GO:0043565/GO:0006468/GO:0007224/GO:0003700/GO:0016772/GO:0005634/GO:0003677/GO:0006355/GO:0004674/GO:0060217/GO:0004672/GO:0001525/GO:0005524	-
unigene_18700	Danio_rerio_thromboxane_A_synthase_1_(platelet,_cytochrome_P450,_family_5,_subfamily_A),_mRNA_(cDNA_clone_MGC:136708_IMAGE:7990749),_complete_cds	85.9914	1856	0	thromboxane-A_synthase_[Danio_rerio]_&gt;gi|37681955|gb|AAQ97855.1|_thromboxane_A_synthase_1_[Danio_rerio]_&gt;gi|92098267|gb|AAI15234.1|_Thromboxane_A_synthase_1_(platelet,_cytochrome_P450,_family_5,_subfamily_A)_[Danio_rerio]	87.2727	550	0	sp|Q2PG45|THAS_MACFA_Thromboxane-A_synthase_OS=Macaca_fascicularis_GN=TBXAS1_PE=2_SV=2	49.3124	509	1.70205e-177	GO:0004497/GO:0020037/GO:0016705/GO:0004796/GO:0005506/GO:0046872/GO:0055114/GO:0016491	ko00590/ko04611
unigene_25431	Cyprinus_carpio_genome_assembly_common_carp_genome_,scaffold_000007129	90.3955	531	0	PREDICTED:_T-lymphocyte_surface_antigen_Ly-9-like_[Danio_rerio]	57.1429	322	3.90508e-106	-	-	-	-	GO:0003964/GO:0016021/GO:0006278/GO:0004872	ko04650
unigene_18709	PREDICTED:_Danio_rerio_im:7140483_(im:7140483),_mRNA	78.1585	1401	0	PREDICTED:_peroxisome_proliferator-activated_receptor_gamma_coactivator-related_protein_1_[Danio_rerio]	56.366	754	0	sp|Q6NZN1|PPRC1_MOUSE_Peroxisome_proliferator-activated_receptor_gamma_coactivator-related_protein_1_OS=Mus_musculus_GN=Pprc1_PE=1_SV=1	60.5839	137	1.87374e-44	GO:0051091/GO:0008134/GO:0030374/GO:0001104/GO:0045944/GO:0003676/GO:0006366/GO:0000166/GO:0005634	ko05120
unigene_18708	Cyprinus_carpio_genome_assembly_common_carp_genome_,scaffold_LG29	85.1724	290	7.01344e-71	PREDICTED:_uncharacterized_protein_LOC101887055_[Danio_rerio]_&gt;gi|688607765|ref|XP_009294264.1|_PREDICTED:_uncharacterized_protein_LOC101887055_[Danio_rerio]_&gt;gi|688607770|ref|XP_009294265.1|_PREDICTED:_uncharacterized_protein_LOC101887055_[Danio_rerio]	62.6006	1615	0	-	-	-	-	GO:0015074/GO:0000166/GO:0008270/GO:0003676/GO:0005524	ko00190
unigene_25433	PREDICTED:_Danio_rerio_sortilin-related_VPS10_domain_containing_receptor_2_(sorcs2),_transcript_variant_X1,_mRNA	90.9385	3708	0	PREDICTED:_VPS10_domain-containing_receptor_SorCS2_isoform_X1_[Danio_rerio]	94.7323	1158	0	sp|Q96PQ0|SORC2_HUMAN_VPS10_domain-containing_receptor_SorCS2_OS=Homo_sapiens_GN=SORCS2_PE=1_SV=3	68.0712	1068	0	GO:0016021/GO:0016020	-
unigene_25432	Cyprinus_carpio_genome_assembly_common_carp_genome_,scaffold_000000712	83.7037	270	2.22776e-56	PREDICTED:_poly_[ADP-ribose]_polymerase_10-like_[Lepisosteus_oculatus]	48.1002	1237	0	-	-	-	-	GO:0006471/GO:0070212/GO:0070213/GO:0010629/GO:0010847/GO:0003676/GO:0003950/GO:0005737/GO:0005730/GO:0005634/GO:0045071/GO:0000166/GO:0005654/GO:1900045/GO:0016740/GO:0070530/GO:0005794/GO:0016757/GO:0008152/GO:0033159/GO:0032088/GO:0005515/GO:0048147	-
unigene_17463	Cyprinus_carpio_genome_assembly_common_carp_genome_,scaffold_000028855	85.2778	720	0	PREDICTED:_uncharacterized_protein_LOC102079437_[Oreochromis_niloticus]	42.963	135	1.84115e-32	-	-	-	-	GO:0090502/GO:0006278/GO:0004523/GO:0008270/GO:0003676/GO:0003964	-
unigene_17462	Danio_rerio_coenzyme_Q6_monooxygenase_(coq6),_mRNA_&gt;gi|112419157|gb|BC122260.1|_Danio_rerio_zgc:153379,_mRNA_(cDNA_clone_MGC:153379_IMAGE:8107569),_complete_cds	87.5296	1692	0	RecName:_Full=Ubiquinone_biosynthesis_monooxygenase_COQ6;_AltName:_Full=Coenzyme_Q10_monooxygenase_6_[Danio_rerio]	91.9753	486	0	sp|F1RAX8|COQ6_DANRE_Ubiquinone_biosynthesis_monooxygenase_COQ6,_mitochondrial_OS=Danio_rerio_GN=coq6_PE=2_SV=1	91.9753	486	0	GO:0005794/GO:0004497/GO:0050660/GO:0016709/GO:0044550/GO:0042995/GO:0005739/GO:0008152/GO:0006744/GO:0055114/GO:0016491	ko00130
unigene_17461	Cyprinus_carpio_mRNA_for_mitogen-activated_protein_kinase_(p38),_complete_cds	92.8763	1488	0	PREDICTED:_mitogen-activated_protein_kinase_14A_isoform_X1_[Danio_rerio]	95.0139	361	0	sp|Q90336|MK14A_CYPCA_Mitogen-activated_protein_kinase_14A_OS=Cyprinus_carpio_GN=mapk14a_PE=1_SV=1	93.6288	361	0	GO:0006954/GO:0043651/GO:0016791/GO:0015643/GO:0016311/GO:0009636/GO:0007596/GO:0045909/GO:0090181/GO:0002539/GO:0010628/GO:0044281/GO:0007166/GO:0048010/GO:0035556/GO:0001525/GO:0007275/GO:0033885/GO:0005737/GO:0000902/GO:0006629/GO:0090400/GO:0070062/GO:0051525/GO:0000922/GO:0005634/GO:0000287/GO:0005777/GO:0016740/GO:0005739/GO:0000166/GO:0004301/GO:0004674/GO:0002244/GO:0045663/GO:0004672/GO:…	ko04015/ko04010/ko04011/ko04370/ko04668/ko04068/ko04071/ko04550/ko04611/ko04620/ko04621/ko04622/ko04660/ko04664/ko04670/ko04912/ko04914/ko04917/ko04261/ko04728/ko04723/ko04722/ko04750/ko04380/ko05205/ko05014/ko05120/ko05132/ko05131/ko05133/ko05152/ko05164/ko05160/ko05169/ko05145/ko05140/ko05142
unigene_17460	Danio_rerio_AFG3-like_AAA_ATPase_2_(afg3l2),_mRNA_&gt;gi|161612072|gb|BC155655.1|_Danio_rerio_si:ch211-12e1.4,_mRNA_(cDNA_clone_MGC:172331_IMAGE:7047113),_complete_cds	85.0788	3237	0	AFG3-like_protein_2_[Danio_rerio]_&gt;gi|161612073|gb|AAI55656.1|_Si:ch211-12e1.4_protein_[Danio_rerio]	93.875	800	0	sp|Q2KJI7|AFG32_BOVIN_AFG3-like_protein_2_OS=Bos_taurus_GN=AFG3L2_PE=2_SV=1	80.2296	784	0	GO:0060013/GO:0016265/GO:0042552/GO:0004222/GO:0040014/GO:0005743/GO:0016021/GO:0016020/GO:0048747/GO:0007528/GO:0042407/GO:0005739/GO:0008270/GO:0007409/GO:0021675/GO:0006508/GO:0007005/GO:0005524	-
unigene_17467	Cyprinus_carpio_genome_assembly_common_carp_genome_,scaffold_000026315	96.1373	233	1.40433e-100	-	-	-	-	-	-	-	-	-	-
unigene_17466	PREDICTED:_Danio_rerio_peroxisomal_biogenesis_factor_12_(pex12),_transcript_variant_X1,_mRNA	87.6404	1068	0	PREDICTED:_peroxisome_assembly_protein_12_isoform_X1_[Danio_rerio]	93.1429	350	0	sp|O00623|PEX12_HUMAN_Peroxisome_assembly_protein_12_OS=Homo_sapiens_GN=PEX12_PE=1_SV=1	60.1671	359	3.0188e-143	GO:0008022/GO:0007031/GO:0016558/GO:0006625/GO:0016021/GO:0016020/GO:0005777/GO:0005779/GO:0005778/GO:0008270/GO:0005515/GO:0046872	ko04146
unigene_17465	PREDICTED:_Danio_rerio_si:dkey-11j8.1_(si:dkey-11j8.1),_transcript_variant_X1,_mRNA	79.7955	2836	0	PREDICTED:_mis18-binding_protein_1_isoform_X1_[Danio_rerio]	68.3577	1163	0	sp|Q6P0N0|M18BP_HUMAN_Mis18-binding_protein_1_OS=Homo_sapiens_GN=MIS18BP1_PE=1_SV=1	46.2617	214	9.36063e-47	GO:0005634/GO:0003682/GO:0003677	-
unigene_17464	Cyprinus_carpio_genome_assembly_common_carp_genome_,scaffold_000007531	92.8865	731	0	PREDICTED:_zinc_finger_BED_domain-containing_protein_1-like_[Oreochromis_niloticus]	62.1849	476	0	sp|O96006|ZBED1_HUMAN_Zinc_finger_BED_domain-containing_protein_1_OS=Homo_sapiens_GN=ZBED1_PE=1_SV=1	30.7958	289	7.16247e-31	GO:0046983/GO:0003676/GO:0003677	-
unigene_17469	Danio_rerio_Down_syndrome_critical_region_3_(dscr3),_mRNA_&gt;gi|50370033|gb|BC075958.1|_Danio_rerio_zgc:92243,_mRNA_(cDNA_clone_MGC:92243_IMAGE:7052661),_complete_cds	84.4172	815	0	Down_syndrome_critical_region_protein_3_[Danio_rerio]_&gt;gi|50370034|gb|AAH75958.1|_Zgc:92243_[Danio_rerio]	79.288	309	2.41066e-174	sp|O14972|DSCR3_HUMAN_Down_syndrome_critical_region_protein_3_OS=Homo_sapiens_GN=DSCR3_PE=2_SV=1	70.8738	309	1.75023e-161	GO:0008565/GO:0006886/GO:0005768/GO:0005634	-
unigene_17468	Danio_rerio_LIM_and_senescent_cell_antigen-like_domains_1_(lims1),_mRNA_&gt;gi|63102542|gb|BC095840.1|_Danio_rerio_LIM_and_senescent_cell_antigen-like_domains_1,_mRNA_(cDNA_clone_MGC:112533_IMAGE:7420747),_complete_cds	91.2698	1134	0	LIM_and_senescent_cell_antigen-like-containing_domain_protein_1_[Danio_rerio]_&gt;gi|63102543|gb|AAH95840.1|_LIM_and_senescent_cell_antigen-like_domains_1_[Danio_rerio]_&gt;gi|182890440|gb|AAI64372.1|_Lims1_protein_[Danio_rerio]	99.4048	336	0	sp|P48059|LIMS1_HUMAN_LIM_and_senescent_cell_antigen-like-containing_domain_protein_1_OS=Homo_sapiens_GN=LIMS1_PE=1_SV=4	96	325	0	GO:2000346/GO:0007160/GO:0007163/GO:0010628/GO:0008270/GO:0005925/GO:0051896/GO:0030054/GO:0051894/GO:0043547/GO:1900026/GO:0016020/GO:0030018/GO:0043009/GO:0046872/GO:0010811/GO:0051291/GO:0019901/GO:0045892/GO:0005911/GO:0005886/GO:0048471/GO:0043234/GO:0014704/GO:0050678/GO:0007569/GO:0005829/GO:0060047/GO:0005515	-
unigene_5991	Clarias_batrachus_retinol-binding_protein_mRNA,_complete_cds	98.855	786	0	retinol-binding_protein_[Clarias_batrachus]	100	192	3.14933e-139	sp|P24774|RET4A_ONCMY_Retinol-binding_protein_4-A_OS=Oncorhynchus_mykiss_GN=rbp4a_PE=1_SV=2	82.2857	175	1.57412e-105	GO:0032526/GO:0005615/GO:0005215/GO:0006810/GO:0019841/GO:0036094/GO:0005576/GO:0001889/GO:0060417/GO:0005501	-
unigene_5990	Cyprinus_carpio_genome_assembly_common_carp_genome_,scaffold_LG41	87.315	473	2.08813e-139	-	-	-	-	-	-	-	-	-	-
unigene_5993	Cyprinus_carpio_genome_assembly_common_carp_genome_,scaffold_000000392	84.1975	405	3.28992e-98	-	-	-	-	-	-	-	-	-	-
unigene_5992	Cyprinus_carpio_genome_assembly_common_carp_genome_,scaffold_000028849	90.5556	180	1.22323e-56	PREDICTED:_piggyBac_transposable_element-derived_protein_4-like_[Astyanax_mexicanus]	43.4109	258	1.01156e-53	sp|Q96DM1|PGBD4_HUMAN_PiggyBac_transposable_element-derived_protein_4_OS=Homo_sapiens_GN=PGBD4_PE=2_SV=3	31.1111	135	5.00408e-07	-	-
unigene_5995	PREDICTED:_Danio_rerio_polymerase_(DNA_directed),_theta_(polq),_mRNA	90.268	709	0	novel_protein_similar_to_humna_DNA-directed_polymerase_theta_(POLQ)_[Danio_rerio]	93.6709	237	2.0614e-138	sp|O75417|DPOLQ_HUMAN_DNA_polymerase_theta_OS=Homo_sapiens_GN=POLQ_PE=1_SV=2	67.8862	246	8.66762e-99	GO:0016779/GO:0071897/GO:0006281/GO:0003887/GO:0016740/GO:0006260/GO:0006261/GO:0003676/GO:0003677/GO:0043142/GO:0005524	ko00230/ko00240/ko03030/ko03410/ko03420/ko03440
unigene_5994	PREDICTED:_Danio_rerio_polymerase_(DNA_directed),_theta_(polq),_mRNA	87.056	2055	0	PREDICTED:_DNA_polymerase_theta_[Danio_rerio]	84.1874	683	0	sp|Q8CGS6|DPOLQ_MOUSE_DNA_polymerase_theta_OS=Mus_musculus_GN=Polq_PE=1_SV=2	59.132	553	0	GO:0006974/GO:0016779/GO:0071897/GO:0006281/GO:0005654/GO:0000166/GO:0003887/GO:0016740/GO:0006260/GO:0006261/GO:0003676/GO:0003677/GO:0043142/GO:0003684/GO:0005524	-
unigene_5997	Cyprinus_carpio_genome_assembly_common_carp_genome_,scaffold_LG29	87.2852	291	1.38149e-86	PREDICTED:_uncharacterized_protein_LOC799904_isoform_X1_[Danio_rerio]_&gt;gi|528510701|ref|XP_005170188.1|_PREDICTED:_uncharacterized_protein_LOC799904_isoform_X1_[Danio_rerio]	59.364	283	4.58343e-98	sp|Q9I928|FUCL4_ANGJA_Fucolectin-4_OS=Anguilla_japonica_PE=2_SV=1	45.2514	179	3.34463e-30	GO:0046872/GO:0030246	-
unigene_19071	Cyprinus_carpio_genome_assembly_common_carp_genome_,scaffold_000007669	95.4286	1225	0	PREDICTED:_protein_FAM196A_[Danio_rerio]	89.5918	490	0	sp|Q6ZSG2|F196A_HUMAN_Protein_FAM196A_OS=Homo_sapiens_GN=FAM196A_PE=2_SV=1	47.3581	511	9.56017e-124	-	-
unigene_5999	Cyprinus_carpio_genome_assembly_common_carp_genome_,scaffold_LG3	94.1784	1065	0	PREDICTED:_occludin/ELL_domain-containing_protein_1_[Danio_rerio]_&gt;gi|688537005|ref|XP_009296811.1|_PREDICTED:_occludin/ELL_domain-containing_protein_1_[Danio_rerio]	75.5179	531	0	sp|Q3UZP0|MALD2_MOUSE_MARVEL_domain-containing_protein_2_OS=Mus_musculus_GN=Marveld2_PE=1_SV=1	44.6247	493	3.93022e-112	GO:0005737/GO:0005923/GO:0007605/GO:0031410/GO:0016021/GO:0016020/GO:0070830/GO:0016323/GO:0016324/GO:0045216/GO:0033010/GO:0005886/GO:0043220/GO:0061028/GO:0030054	ko00190
unigene_5998	Cyprinus_carpio_genome_assembly_common_carp_genome_,scaffold_LG28	86.5014	363	1.75827e-101	PREDICTED:_dedicator_of_cytokinesis_protein_10_isoform_X2_[Danio_rerio]	95.4545	44	3.64439e-16	-	-	-	-	-	-
unigene_19078	Cyprinus_carpio_genome_assembly_common_carp_genome_,scaffold_000000793	87.3786	1648	0	PREDICTED:_out_at_first_protein_homolog_[Danio_rerio]	91.1765	272	3.23018e-166	sp|Q71SY6|OAF_CHICK_Out_at_first_protein_homolog_OS=Gallus_gallus_GN=oaf_PE=2_SV=1	64.7541	244	7.83957e-111	GO:0070062	-
unigene_19079	PREDICTED:_Stegastes_partitus_cysteine_rich_transmembrane_BMP_regulator_1_(chordin-like)_(crim1),_mRNA	75.1217	1849	0	PREDICTED:_cysteine-rich_motor_neuron_1_protein_[Stegastes_partitus]	68.3128	729	0	sp|Q8AWW5|CRIM1_CHICK_Cysteine-rich_motor_neuron_1_protein_OS=Gallus_gallus_GN=CRIM1_PE=2_SV=1	40.285	772	3.94512e-174	GO:0016021/GO:0016706/GO:0004857/GO:0016020/GO:0001558/GO:0004867/GO:0010951/GO:0008168/GO:0005520/GO:0032259/GO:0043086/GO:0055114/GO:0005576	-
unigene_15233	Danio_rerio_excision_repair_cross-complementing_rodent_repair_deficiency,_complementation_group_8,_mRNA_(cDNA_clone_MGC:173776_IMAGE:7223543),_complete_cds	89.0551	1471	0	Excision_repair_cross-complementing_rodent_repair_deficiency,_complementation_group_8_[Danio_rerio]	95	400	0	sp|Q5BIM8|ERCC8_BOVIN_DNA_excision_repair_protein_ERCC-8_OS=Bos_taurus_GN=ERCC8_PE=2_SV=1	72.25	400	0	GO:0010165/GO:0006283/GO:0000109/GO:0009411/GO:0043161/GO:0005634/GO:0006289/GO:0006974/GO:0016567/GO:0051865/GO:0006979/GO:0032403/GO:0043234/GO:0045739/GO:0016363/GO:0004842/GO:0000209/GO:0031464	ko04120/ko03420
unigene_15234	Cyprinus_carpio_genome_assembly_common_carp_genome_,scaffold_LG5	88.4507	355	3.92895e-116	PREDICTED:_SRSF_protein_kinase_2-like_isoform_X5_[Danio_rerio]	82.3729	295	3.5559e-157	sp|P78362|SRPK2_HUMAN_SRSF_protein_kinase_2_OS=Homo_sapiens_GN=SRPK2_PE=1_SV=3	66.1111	180	1.92326e-57	GO:0000245/GO:0016310/GO:0010628/GO:0043525/GO:0048024/GO:0035556/GO:0001525/GO:0005737/GO:0045787/GO:0005730/GO:0005634/GO:0000287/GO:0045070/GO:0045071/GO:0000166/GO:0005654/GO:0004674/GO:0016740/GO:0071889/GO:0004672/GO:0008380/GO:0005524/GO:0008284/GO:0006468/GO:0044822/GO:0016301/GO:0016772/GO:0005515	-
unigene_7739	Cyprinus_carpio_genome_assembly_common_carp_genome_,scaffold_000000658	93.1232	349	1.27531e-141	PREDICTED:_gastrula_zinc_finger_protein_XlCGF49.1-like_[Danio_rerio]	65.5172	116	4.05088e-48	sp|P18744|ZO20_XENLA_Oocyte_zinc_finger_protein_XlCOF20_(Fragment)_OS=Xenopus_laevis_PE=3_SV=1	55.1724	116	2.14639e-41	GO:0003700/GO:0006355/GO:0046872/GO:0003676	-
unigene_7738	Cyprinus_carpio_genome_assembly_common_carp_genome_,scaffold_LG43	93.1929	617	0	-	-	-	-	-	-	-	-	-	-
unigene_7737	Cyprinus_carpio_genome_assembly_common_carp_genome_,scaffold_000000700	91.7258	423	4.16376e-164	secreted_immunoglobulin_domain_1_precursor_[Danio_rerio]_&gt;gi|27573296|gb|AAM97764.1|_secreted_immunoglobulin_domain_1_protein_[Danio_rerio]	77.2358	123	2.23063e-53	-	-	-	-	-	-
unigene_7736	Cyprinus_carpio_genome_assembly_common_carp_genome_,scaffold_LG42	85.6021	382	8.93906e-101	-	-	-	-	-	-	-	-	-	-
unigene_7735	Cyprinus_carpio_genome_assembly_common_carp_genome_,scaffold_LG39	82.7451	510	6.064e-122	-	-	-	-	-	-	-	-	-	-
unigene_7734	Cyprinus_carpio_genome_assembly_common_carp_genome_,scaffold_000002307	77.5934	241	3.74437e-28	-	-	-	-	-	-	-	-	-	-
unigene_7733	Cyprinus_carpio_genome_assembly_common_carp_genome_,scaffold_000000798	94.6746	169	4.07061e-66	-	-	-	-	-	-	-	-	-	-
unigene_7732	Cyprinus_carpio_genome_assembly_common_carp_genome_,scaffold_000002664	88.8535	314	1.5365e-100	-	-	-	-	-	-	-	-	-	-
unigene_7731	Danio_rerio_phosphatase_domain_containing,_paladin_1b_(pald1b),_mRNA_&gt;gi|141795816|gb|BC139564.1|_Danio_rerio_zgc:162303,_mRNA_(cDNA_clone_MGC:162303_IMAGE:8774795),_complete_cds	92.5065	387	3.01803e-153	paladin_[Danio_rerio]_&gt;gi|141795817|gb|AAI39565.1|_Zgc:162303_protein_[Danio_rerio]	89.9225	129	9.11826e-69	sp|Q803E0|PALD_DANRE_Paladin_OS=Danio_rerio_GN=pald1_PE=2_SV=1	66.6667	132	6.21971e-52	GO:0005737/GO:0005829/GO:0001525	-
unigene_7730	PREDICTED:_Danio_rerio_phosphatase_domain_containing,_paladin_1b_(pald1b),_transcript_variant_X3,_mRNA	88.6053	1685	0	PREDICTED:_paladin_isoform_X2_[Danio_rerio]	84.1509	530	0	sp|Q803E0|PALD_DANRE_Paladin_OS=Danio_rerio_GN=pald1_PE=2_SV=1	61.5094	530	0	GO:0005737/GO:0005829/GO:0001525	ko00520/ko00531/ko01501
unigene_15235	PREDICTED:_Danio_rerio_zgc:162985_(zgc:162985),_transcript_variant_X3,_mRNA	86.8182	880	0	integrin-linked_kinase-associated_serine/threonine_phosphatase_2C_[Danio_rerio]	89.4198	293	0	sp|Q9H0C8|ILKAP_HUMAN_Integrin-linked_kinase-associated_serine/threonine_phosphatase_2C_OS=Homo_sapiens_GN=ILKAP_PE=1_SV=1	66.6667	288	6.24055e-144	GO:0016787/GO:0006470/GO:0007229/GO:0016301/GO:0004722/GO:0004721/GO:0003824/GO:0016310/GO:0046872	-
unigene_1631	Danio_rerio_sarcoendoplasmic_reticulum_calcium_ATPase_(serca)_mRNA,_complete_cds	92.3611	432	1.18932e-172	Atp2a1_protein_[Danio_rerio]	94.4056	143	1.35409e-86	sp|P70083|AT2A1_MAKNI_Sarcoplasmic/endoplasmic_reticulum_calcium_ATPase_1_OS=Makaira_nigricans_GN=atp2a1_PE=2_SV=2	82.5175	143	2.43326e-77	GO:0005783/GO:0005789/GO:0006942/GO:0045988/GO:0016021/GO:0016020/GO:0031674/GO:0009612/GO:0000166/GO:0033017/GO:0005509/GO:0048471/GO:0046872/GO:0005524/GO:0016787/GO:0005793/GO:0006874/GO:0006811/GO:0006810/GO:0006816/GO:0008152/GO:0070588/GO:0031448/GO:0016529/GO:0005388/GO:0031673	-
unigene_3291	Cyprinus_carpio_genome_assembly_common_carp_genome_,scaffold_000010059	89.5204	563	0	-	-	-	-	-	-	-	-	-	-
unigene_3292	Cyprinus_carpio_genome_assembly_common_carp_genome_,scaffold_000000401	92.4198	343	5.86245e-135	-	-	-	-	-	-	-	-	-	-
unigene_3293	Cyprinus_carpio_genome_assembly_common_carp_genome_,scaffold_LG39	89.2308	130	3.45934e-36	-	-	-	-	-	-	-	-	-	-
unigene_3294	Cyprinus_carpio_genome_assembly_common_carp_genome_,scaffold_000028848	83.3766	385	3.97402e-89	-	-	-	-	-	-	-	-	-	-
unigene_3295	Cyprinus_carpio_genome_assembly_common_carp_genome_,scaffold_LG35	83.3729	421	1.04781e-99	hypothetical_protein_HPHPH44_0900,_partial_[Helicobacter_pylori_Hp_H-44]	44.5652	184	2.75772e-16	-	-	-	-	-	-
unigene_3296	PREDICTED:_Danio_rerio_eph_receptor_A4a_(epha4a),_transcript_variant_X4,_mRNA	93.0818	636	0	epha4a_[Danio_rerio]	97.1264	174	2.1963e-117	sp|P54764|EPHA4_HUMAN_Ephrin_type-A_receptor_4_OS=Homo_sapiens_GN=EPHA4_PE=1_SV=1	79.3103	174	6.12518e-95	GO:0097155/GO:0048710/GO:0016310/GO:0018108/GO:0031901/GO:0030175/GO:0007155/GO:0046777/GO:0008045/GO:0007169/GO:0007275/GO:0030054/GO:0005737/GO:0043679/GO:0042995/GO:0043204/GO:0008347/GO:0016021/GO:0016020/GO:0016740/GO:0000166/GO:0004714/GO:0004713/GO:0004672/GO:0030424/GO:0005005/GO:0046875/GO:0005524/GO:0005004/GO:0006468/GO:0009988/GO:0016301/GO:0044295/GO:0007628/GO:2001108/GO:0014069/GO:…	ko00540
unigene_3297	Cyprinus_carpio_genome_assembly_common_carp_genome_,scaffold_LG39	89.1892	74	1.12458e-15	-	-	-	-	-	-	-	-	-	-
unigene_3298	Zea_mays_clone_1276971_hypothetical_protein_mRNA,_complete_cds	100	887	0	TPA:_27-kDa_zein_protein_[Zea_mays]	100	123	1.76565e-29	sp|P04706|GLU2_MAIZE_Glutelin-2_OS=Zea_mays_PE=1_SV=1	100	109	5.46262e-27	GO:0005773/GO:0016020/GO:0045735	-
unigene_3299	Cyprinus_carpio_genome_assembly_common_carp_genome_,scaffold_LG23	94.6746	169	7.74178e-67	-	-	-	-	-	-	-	-	-	-
unigene_1670	Cyprinus_carpio_genome_assembly_common_carp_genome_,scaffold_000001195	85.0877	228	3.9911e-55	-	-	-	-	-	-	-	-	-	-
unigene_1671	Danio_rerio_baculoviral_IAP_repeat-containing_5B,_mRNA_(cDNA_clone_MGC:123152_IMAGE:7219964),_complete_cds	88.0899	445	2.65953e-146	baculoviral_IAP_repeat_containing_5b_[Danio_rerio]_&gt;gi|16508148|gb|AAL18251.1|_survivin_2_[Danio_rerio]	94.5312	128	1.41025e-85	sp|Q28H51|BIR51_XENTR_Baculoviral_IAP_repeat-containing_protein_5.1_OS=Xenopus_tropicalis_GN=birc5.1_PE=2_SV=1	50	162	7.69737e-51	GO:0008536/GO:0043523/GO:0004869/GO:0007067/GO:0051225/GO:0051301/GO:0005737/GO:0005819/GO:0030953/GO:0009966/GO:0005634/GO:0045132/GO:0007080/GO:0005876/GO:0046872/GO:0032133/GO:0005856/GO:0006468/GO:0030182/GO:0001570/GO:0043066/GO:0019901/GO:0045892/GO:0007059/GO:0022008/GO:0004842/GO:0000775/GO:0000777/GO:0043234/GO:0007507/GO:0007049/GO:0005694/GO:0030496/GO:0051311/GO:0016567/GO:0090307/GO:…	ko04390/ko05200/ko05210/ko05161
unigene_1672	Cyprinus_carpio_genome_assembly_common_carp_genome_,scaffold_000000397	96.371	496	0	-	-	-	-	-	-	-	-	-	-
unigene_1673	Cyprinus_carpio_genome_assembly_common_carp_genome_,scaffold_000000652	86.0031	1286	0	PREDICTED:_uncharacterized_protein_LOC101883359_isoform_X1_[Danio_rerio]_&gt;gi|688545172|ref|XP_009298104.1|_PREDICTED:_uncharacterized_protein_LOC101883359_isoform_X1_[Danio_rerio]_&gt;gi|688545176|ref|XP_009298105.1|_PREDICTED:_uncharacterized_protein_LOC101883359_isoform_X1_[Danio_rerio]_&gt;gi|688545180|ref|XP_009298106.1|_PREDICTED:_uncharacterized_protein_LOC101883359_isoform_X1_[Danio_rer…	35.5491	346	2.89823e-42	sp|P36508|ZNF76_HUMAN_Zinc_finger_protein_76_OS=Homo_sapiens_GN=ZNF76_PE=2_SV=2	29.0076	131	7.57131e-06	GO:0046872	-
unigene_1674	Cyprinus_carpio_genome_assembly_common_carp_genome_,scaffold_000015832	81.1715	239	8.94817e-38	-	-	-	-	-	-	-	-	-	-
unigene_1675	Cyprinus_carpio_genome_assembly_common_carp_genome_,scaffold_000000529	91.4209	373	3.41272e-140	PREDICTED:_melanocortin-2_receptor_aCCessory_protein_2B_[Danio_rerio]_&gt;gi|550540814|sp|P0DM64.1|MRP2B_DANRE_RecName:_Full=Melanocortin-2_receptor_accessory_protein_2B;_Short=zMRAP2b_[Danio_rerio]	71.3568	199	7.74522e-71	sp|P0DM64|MRP2B_DANRE_Melanocortin-2_receptor_accessory_protein_2B_OS=Danio_rerio_GN=mrap2b_PE=1_SV=1	71.3568	199	7.86545e-73	GO:0007631/GO:0016020/GO:0005783/GO:0048589/GO:0030819/GO:0031781/GO:0031780/GO:0016021/GO:0031782/GO:0040008/GO:0034394/GO:0005789/GO:0030818/GO:0006112/GO:0005794/GO:0005886/GO:0070996/GO:0097009/GO:0031783/GO:0042802	-
unigene_1676	PREDICTED:_Danio_rerio_sorting_nexin-8_(LOC799225),_transcript_variant_X1,_mRNA	87.0968	1488	0	PREDICTED:_sorting_nexin-8_isoform_X1_[Danio_rerio]	91.8269	416	0	sp|Q8CFD4|SNX8_MOUSE_Sorting_nexin-8_OS=Mus_musculus_GN=Snx8_PE=2_SV=1	53.8847	399	1.09286e-135	GO:0006897/GO:0035091/GO:0006886/GO:0016050/GO:0019898/GO:0030904/GO:0042802/GO:0031901/GO:0005768/GO:0034498	-
unigene_1677	Cyprinus_carpio_genome_assembly_common_carp_genome_,scaffold_LG14	82.25	400	2.19851e-81	-	-	-	-	-	-	-	-	-	-
unigene_1678	Cyprinus_carpio_genome_assembly_common_carp_genome_,scaffold_LG48	90.6511	1198	0	Pol_polyprotein_[Dicentrarchus_labrax]	55.3628	634	0	sp|P0CT39|TF26_SCHPO_Transposon_Tf2-6_polyprotein_OS=Schizosaccharomyces_pombe_(strain_972_/_ATCC_24843)_GN=Tf2-6_PE=3_SV=1	33.3333	660	8.98864e-116	GO:0019013/GO:0005634/GO:0015074/GO:0004190/GO:0008270/GO:0003676/GO:0006508	-
unigene_1679	Cyprinus_carpio_genome_assembly_common_carp_genome_,scaffold_LG35	95.6311	412	0	PREDICTED:_rab15_effector_protein_[Danio_rerio]_&gt;gi|688616629|ref|XP_009296220.1|_PREDICTED:_rab15_effector_protein_[Danio_rerio]	78.1022	137	2.15123e-74	sp|Q6BDI9|REP15_HUMAN_Rab15_effector_protein_OS=Homo_sapiens_GN=REP15_PE=1_SV=4	30.3704	135	2.94157e-12	GO:0048471/GO:0001881/GO:0055037/GO:0033572/GO:0010008	-
unigene_37328	Cyprinus_carpio_genome_assembly_common_carp_genome_,scaffold_LG29	93.8967	213	1.3394e-84	-	-	-	-	-	-	-	-	-	-
unigene_37329	Cyprinus_carpio_genome_assembly_common_carp_genome_,scaffold_000028925	94.8936	235	1.94514e-98	-	-	-	-	-	-	-	-	-	-
unigene_14343	Danio_rerio_vacuolar_protein_sorting_72_homolog_(S._cerevisiae)_(vps72),_mRNA	84.8282	1048	0	vacuolar_protein_sorting-associated_protein_72_homolog_[Danio_rerio]	85.1351	370	0	sp|Q6GNJ8|VPS72_XENLA_Vacuolar_protein_sorting-associated_protein_72_homolog_OS=Xenopus_laevis_GN=vps72_PE=2_SV=1	57.377	366	1.08848e-125	GO:0043234/GO:0005634/GO:0006355/GO:0006351/GO:0003677/GO:0035019/GO:0016568	-
unigene_14342	Danio_rerio_tRNA_aspartic_acid_methyltransferase_1,_mRNA_(cDNA_clone_MGC:136961_IMAGE:7998523),_complete_cds	85.834	1193	0	TRNA_aspartic_acid_methyltransferase_1_[Danio_rerio]	84.5953	383	0	sp|O14717|TRDMT_HUMAN_tRNA_(cytosine(38)-C(5))-methyltransferase_OS=Homo_sapiens_GN=TRDMT1_PE=1_SV=1	59.1837	392	6.63481e-142	GO:0005737/GO:0006306/GO:0030488/GO:0003677/GO:0016740/GO:0008175/GO:0008168/GO:0032259	-
unigene_14341	Cyprinus_carpio_genome_assembly_common_carp_genome_,scaffold_LG27	91.481	763	0	yae1_domain-containing_protein_1_[Danio_rerio]_&gt;gi|31419538|gb|AAH53249.1|_Zgc:64095_[Danio_rerio]	77.3756	221	4.58411e-99	sp|Q9NRH1|YAED1_HUMAN_Yae1_domain-containing_protein_1_OS=Homo_sapiens_GN=YAE1D1_PE=2_SV=1	29.3269	208	3.24022e-22	-	-
unigene_14340	Cyprinus_carpio_cERK2_mRNA_for_extracellular_signal_regulated_protein_kinase_2,_complete_cds	94.3942	1659	0	extracellular_signal_regulated_protein_kinase_2_[Cyprinus_carpio]	98.2808	349	0	sp|P46196|MK01_BOVIN_Mitogen-activated_protein_kinase_1_OS=Bos_taurus_GN=MAPK1_PE=2_SV=3	94.2529	348	0	GO:0018107/GO:0018105/GO:0051493/GO:0019901/GO:0016310/GO:0007596/GO:0009887/GO:0000189/GO:0010800/GO:0038127/GO:0003677/GO:0008353/GO:0032496/GO:0005815/GO:0007049/GO:0005737/GO:0005654/GO:0005819/GO:0070062/GO:0005634/GO:0007369/GO:0000165/GO:0005739/GO:0000166/GO:0030335/GO:0004674/GO:0016740/GO:0030168/GO:0045893/GO:0004672/GO:0001784/GO:0005856/GO:0006468/GO:0015630/GO:0032872/GO:0032839/GO:…	ko04014/ko04015/ko04010/ko04013/ko04012/ko04350/ko04370/ko04668/ko04066/ko04068/ko04071/ko04024/ko04022/ko04151/ko04150/ko04810/ko04114/ko04510/ko04520/ko04540/ko04550/ko04611/ko04620/ko04621/ko04650/ko04660/ko04662/ko04664/ko04666/ko04062/ko04910/ko04912/ko04915/ko04914/ko04917/ko04921/ko04919/ko04916/ko04261/ko04270/ko04960/ko04724/ko04725/ko04726/ko04720/ko04730/ko04723/ko04722/ko04320/ko04360…
unigene_14347	PREDICTED:_Danio_rerio_olfactomedin_1b_(olfm1b),_transcript_variant_X1,_mRNA	90.5502	836	0	PREDICTED:_olfactomedin_1b_isoform_X1_[Danio_rerio]	99.3464	153	2.35049e-99	sp|Q9IAK4|NOE1_CHICK_Noelin_OS=Gallus_gallus_GN=OLFM1_PE=2_SV=1	86.9281	153	6.78159e-88	GO:0051259/GO:0001540/GO:0005615/GO:0007399/GO:0007409/GO:1902003/GO:0060041/GO:1902430/GO:0045202/GO:0005515/GO:2001223/GO:0032281/GO:0007275/GO:0030054/GO:0005576	-
unigene_14346	Danio_rerio_zinc_finger_protein_207,_a_(znf207a),_mRNA_&gt;gi|41107571|gb|BC065456.1|_Danio_rerio_zinc_finger_protein_207,_a,_mRNA_(cDNA_clone_MGC:77832_IMAGE:7001771),_complete_cds	89.4002	1934	0	zinc_finger_protein_207_[Danio_rerio]_&gt;gi|41107572|gb|AAH65456.1|_Zinc_finger_protein_207,_a_[Danio_rerio]	89.5425	153	3.05829e-61	sp|Q7ZXV8|ZN207_XENLA_BUB3-interacting_and_GLEBS_motif-containing_protein_ZNF207_OS=Xenopus_laevis_GN=znf207_PE=1_SV=1	94.8454	97	4.34756e-57	GO:0044822/GO:0050821/GO:0007049/GO:0000070/GO:0005730/GO:0008017/GO:0005694/GO:0005634/GO:0000776/GO:0008201/GO:0008608/GO:0051983/GO:0005515/GO:0007094/GO:0007059/GO:0007067/GO:0046872/GO:0005874/GO:0000775/GO:0051301/GO:0000777	-
unigene_14345	Cyprinus_carpio_genome_assembly_common_carp_genome_,scaffold_LG13	86.0979	633	1.76266e-176	PREDICTED:_uncharacterized_protein_LOC101885667_[Danio_rerio]_&gt;gi|688563003|ref|XP_009301189.1|_PREDICTED:_uncharacterized_protein_LOC101885667_[Danio_rerio]	53.7143	350	6.46563e-113	sp|Q9D780|SLAF9_MOUSE_SLAM_family_member_9_OS=Mus_musculus_GN=Slamf9_PE=2_SV=2	30.2817	142	8.47654e-07	GO:0016021/GO:0004872	ko00730
unigene_3129	Cyprinus_carpio_genome_assembly_common_carp_genome_,scaffold_LG41	93.3036	224	8.48281e-87	-	-	-	-	-	-	-	-	-	-
unigene_3126	Cyprinus_carpio_genome_assembly_common_carp_genome_,scaffold_000028934	90.9091	143	3.00619e-45	PREDICTED:_uncharacterized_protein_LOC101732058_[Xenopus_(Silurana)_tropicalis]	37.6623	154	1.07127e-25	sp|Q9NUD5|ZCHC3_HUMAN_Zinc_finger_CCHC_domain-containing_protein_3_OS=Homo_sapiens_GN=ZCCHC3_PE=1_SV=1	28.2258	124	3.24815e-06	GO:0008270/GO:0003676	-
unigene_3127	Cyprinus_carpio_genome_assembly_common_carp_genome_,scaffold_000003083	80.8743	183	5.7449e-29	-	-	-	-	-	-	-	-	-	-
unigene_14349	Cyprinus_carpio_genome_assembly_common_carp_genome_,scaffold_LG11	93.6405	1541	0	PREDICTED:_zinc_finger_BED_domain-containing_protein_1-like_[Oreochromis_niloticus]	53.4799	273	1.31644e-103	sp|O96006|ZBED1_HUMAN_Zinc_finger_BED_domain-containing_protein_1_OS=Homo_sapiens_GN=ZBED1_PE=1_SV=1	29.4118	85	9.19319e-06	GO:0046983/GO:0003676/GO:0003677	ko03420
unigene_3125	Cyprinus_carpio_genome_assembly_common_carp_genome_,scaffold_000000346	88.8889	162	1.25933e-47	-	-	-	-	-	-	-	-	-	-
unigene_3122	Cyprinus_carpio_genome_assembly_common_carp_genome_,scaffold_000001088	93.7143	175	1.7357e-66	PREDICTED:_RNA-directed_DNA_polymerase_from_mobile_element_jockey-like_[Pundamilia_nyererei]	47.5806	124	1.17956e-22	-	-	-	-	GO:0003964/GO:0006278	-
unigene_3123	Cyprinus_carpio_genome_assembly_common_carp_genome_,scaffold_LG12	90.4523	199	7.60753e-67	-	-	-	-	-	-	-	-	-	-
unigene_3120	Cyprinus_carpio_genome_assembly_common_carp_genome_,scaffold_LG31	92.1875	320	9.2459e-123	-	-	-	-	-	-	-	-	-	-
unigene_3121	Cyprinus_carpio_genome_assembly_common_carp_genome_,scaffold_000029035	92.8571	56	2.79742e-12	-	-	-	-	-	-	-	-	-	-
unigene_34679	Cyprinus_carpio_genome_assembly_common_carp_genome_,scaffold_LG41	87.234	188	7.94771e-49	-	-	-	-	-	-	-	-	-	-
unigene_34678	Cyprinus_carpio_genome_assembly_common_carp_genome_,scaffold_LG32	97.1698	106	5.86737e-41	PREDICTED:_leucine-rich_repeat_and_IQ_domain-containing_protein_1_isoform_X2_[Danio_rerio]	66.9291	127	7.60988e-45	sp|Q96JM4|LRIQ1_HUMAN_Leucine-rich_repeat_and_IQ_domain-containing_protein_1_OS=Homo_sapiens_GN=LRRIQ1_PE=2_SV=3	41.6667	120	4.59115e-08	-	-
unigene_34675	-	-	-	-	PREDICTED:_uncharacterized_protein_LOC101882462_[Danio_rerio]	36.3636	110	1.11344e-09	-	-	-	-	-	-
unigene_34674	PREDICTED:_Danio_rerio_si:ch1073-349o24.2_(si:ch1073-349o24.2),_mRNA	84.4262	366	6.58282e-95	PREDICTED:_coiled-coil_domain-containing_protein_108_[Danio_rerio]	79.3388	121	1.32562e-56	sp|Q6ZU64|CC108_HUMAN_Coiled-coil_domain-containing_protein_108_OS=Homo_sapiens_GN=CCDC108_PE=1_SV=2	47.4576	118	1.72524e-31	-	-
unigene_34677	Cyprinus_carpio_genome_assembly_common_carp_genome_,scaffold_LG21	90.884	362	2.89417e-133	-	-	-	-	-	-	-	-	-	-
unigene_34676	Cyprinus_carpio_genome_assembly_common_carp_genome_,scaffold_000028850	91.9386	521	0	-	-	-	-	-	-	-	-	-	-
unigene_34671	Cyprinus_carpio_genome_assembly_common_carp_genome_,scaffold_LG42	93.8017	242	1.12333e-96	-	-	-	-	-	-	-	-	-	-
unigene_34670	PREDICTED:_Danio_rerio_solute_carrier_family_8_(sodium/calcium_exchanger),_member_2a_(slc8a2a),_transcript_variant_X8,_mRNA	90.4632	367	2.95556e-133	PREDICTED:_sodium/calcium_exchanger_2_isoform_X6_[Danio_rerio]	97.541	122	2.15976e-73	sp|P48768|NAC2_RAT_Sodium/calcium_exchanger_2_OS=Rattus_norvegicus_GN=Slc8a2_PE=2_SV=1	84.4262	122	3.08645e-65	GO:0002244/GO:0005432/GO:0016020/GO:0070588/GO:0006816/GO:0055085/GO:0035725/GO:0030001/GO:0015368/GO:0007154/GO:0016021	-
unigene_34673	PREDICTED:_Danio_rerio_5&apos;-nucleotidase,_cytosolic_IA_(nt5c1a),_transcript_variant_X1,_mRNA	92.2764	246	9.88047e-93	cytosolic_5&apos;-nucleotidase_1A_[Danio_rerio]_&gt;gi|190338976|gb|AAI63382.1|_Si:dkey-255n2.1_[Danio_rerio]_&gt;gi|190338978|gb|AAI63385.1|_Si:dkey-255n2.1_[Danio_rerio]	95.0617	81	1.12726e-46	sp|A3KFX0|5NT1A_MOUSE_Cytosolic_5&apos;-nucleotidase_1A_OS=Mus_musculus_GN=Nt5c1a_PE=2_SV=1	73.75	80	4.00143e-38	GO:0005737/GO:0016787/GO:0016311/GO:0000287/GO:0008253/GO:0000166/GO:0009128/GO:0009117	-
unigene_34672	Cyprinus_carpio_genome_assembly_common_carp_genome_,scaffold_000007222	94.2029	138	3.02501e-51	-	-	-	-	-	-	-	-	-	-
unigene_5609	PREDICTED:_Danio_rerio_protocadherin_1a_(pcdh1a),_transcript_variant_X1,_mRNA	94.772	899	0	unnamed_protein_product_[Oncorhynchus_mykiss]	76.1905	42	8.62292e-09	-	-	-	-	-	-
unigene_5608	Cyprinus_carpio_genome_assembly_common_carp_genome_,scaffold_LG40	89.3805	678	0	-	-	-	-	-	-	-	-	-	-
unigene_2658	Zebrafish_DNA_sequence_from_clone_CH211-4E6,_complete_sequence	93	400	8.49684e-159	-	-	-	-	-	-	-	-	-	-
unigene_2657	Cyprinus_carpio_genome_assembly_common_carp_genome_,scaffold_LG1	84.3972	423	1.18809e-102	-	-	-	-	-	-	-	-	-	-
unigene_5600	Cyprinus_carpio_genome_assembly_common_carp_genome_,scaffold_LG35	96.5377	491	0	PREDICTED:_1-phosphatidylinositol_4,5-bisphosphate_phosphodiesterase_eta-1_isoform_X1_[Danio_rerio]	63.6364	154	5.72866e-42	-	-	-	-	GO:0016787/GO:0004435/GO:0004871/GO:0008081/GO:0006629/GO:0016042/GO:0050429/GO:0005509/GO:0008152/GO:0035556/GO:0048015/GO:0007165	-
unigene_5603	Danio_rerio_integrin,_beta-like_1_(itgbl1),_mRNA_&gt;gi|66267504|gb|BC095744.1|_Danio_rerio_integrin,_beta-like_1,_mRNA_(cDNA_clone_MGC:112304_IMAGE:7256300),_complete_cds	95.0535	748	0	PREDICTED:_integrin_beta-like_protein_1-like_[Lepisosteus_oculatus]	84.3836	365	0	sp|Q5M9B3|ITGBL_XENLA_Integrin_beta-like_protein_1_OS=Xenopus_laevis_GN=itgbl1_PE=2_SV=1	75.6906	362	2.52922e-171	GO:0007229/GO:0005576	-
unigene_5602	Danio_rerio_integrin,_beta-like_1_(itgbl1),_mRNA_&gt;gi|66267504|gb|BC095744.1|_Danio_rerio_integrin,_beta-like_1,_mRNA_(cDNA_clone_MGC:112304_IMAGE:7256300),_complete_cds	89.7898	333	4.49713e-116	integrin_beta-like_protein_1_precursor_[Danio_rerio]_&gt;gi|66267505|gb|AAH95744.1|_Integrin,_beta-like_1_[Danio_rerio]	89.9083	109	1.55122e-36	sp|Q5PQQ8|ITGBL_RAT_Integrin_beta-like_protein_1_OS=Rattus_norvegicus_GN=Itgbl1_PE=2_SV=1	55.914	93	7.21028e-14	GO:0007229/GO:0005576	-
unigene_5605	Cyprinus_carpio_genome_assembly_common_carp_genome_,scaffold_LG8	80.4167	480	6.24662e-82	-	-	-	-	-	-	-	-	-	-
unigene_5604	Cyprinus_carpio_genome_assembly_common_carp_genome_,scaffold_000000602	96.3855	415	0	-	-	-	-	-	-	-	-	-	-
[truncated: 34,522 more rows]
